# Supplementary material for: Deciphering COVID-19 host transcriptomic complexity and variations for therapeutic discovery against new variants
Source: iScience. 2022 Sep 3;25(10):105068. doi: 10.1016/j.isci.2022.105068 (PMC9439871; doi:10.1016/j.isci.2022.105068)
Supplement: Data S1. Published anti-coronavirus compounds, their efficacy, cytotoxicity, references, etc, related to Figure 1 [file mmc2.xls]

## Sheet: updated
Name	SMILES	MoA	Target	Clinical_Phase	MERS EC50 µM	SARS EC50 µM	SARS-CoV-2 EC50 µM	log10_EC50_v1	V1_Only	log10_EC50_v2	CC50 µM	In_RepoLib	Dataset	Ref1	Ref2	3CL_AC50(uM)	3CL_EFFICACY	ACE2_AC50(uM)	ACE2_EFFICACY	TMPRSS2_AC50(uM)	TMPRSS2_EFFICACY
17-hydroxyprogesterone-caproate	CCCCCC(=O)O[C@]1(C(C)=O)CC[C@H]2[C@@H]3CCC4=CC(=O)CC[C@]4(C)[C@H]3CC[C@@]21C	progesterone receptor agonist	AR|ESR1|ESR2|NR1H4|NR1I2|NR3C1|PGR	Launched			13		FALSE	-4.88606		TRUE	Calibration	Internal					-18.6429		-15.0229
8-(3-chlorostyryl)caffeine	Cn1c(=O)c2c(nc(/C=C/c3cccc(Cl)c3)n2C)n(C)c1=O						1.6		FALSE	-5.79588		FALSE	Calibration	https://doi.org/10.1101/2020.04.16.044016			0
abemacilib	CCN1CCN(Cc2ccc(Nc3ncc(F)c(-c4cc(F)c5nc(C)n(C(C)C)c5c4)n3)nc2)CC1						6.62		FALSE	-5.17914	>50	FALSE	External	https://doi.org/10.1101/2020.03.20.999730			0	2.37781	-22.68		0
ac1ndss5							0.77		FALSE	-6.11351	0.89	FALSE	Calibration	10.21203/rs.3.rs-23951/v1
adoprazine	Fc1ccc(-c2cncc(CN3CCN(c4cccc5c4OCCO5)CC3)c2)cc1	dopamine receptor antagonist|serotonin receptor agonist	DRD2|HTR1A	Phase 2			18.59		FALSE	-4.73072	75.9	FALSE	External	10.21203/rs.3.rs-23951/v1			-14.2405
ai-10-49	FC(F)(F)Oc1ccc2nc(-c3ccc(OCCOCCOc4ccc(-c5nc6ccc(OC(F)(F)F)cc6[nH]5)nc4)cn3)[nH]c2c1						0.19		FALSE	-6.72125	6.58	FALSE	Calibration	10.21203/rs.3.rs-23951/v1
alisporivir	C/C=C/C[C@@H](C)[C@@H](O)[C@H]1C(=O)N[C@@H](CC)C(=O)N(C)[C@H](C)C(=O)N(CC)[C@@H](C(C)C)C(=O)N[C@@H](C(C)C)C(=O)N(C)[C@@H](CC(C)C)C(=O)N[C@@H](C)C(=O)N[C@H](C)C(=O)N(C)[C@@H](CC(C)C)C(=O)N(C)[C@@H](CC(C)C)C(=O)N(C)[C@@H](C(C)C)C(=O)N1C	cyclophilin inhibitor		Phase 3			3.1		FALSE	-5.50864	>20	FALSE	Calibration	10.21203/rs.3.rs-23951/v1
almitrine	C=CCNc1nc(NCC=C)nc(N2CCN(C(c3ccc(F)cc3)c3ccc(F)cc3)CC2)n1	neurotransmitter agonist	ATP1A1	Launched			1.42		FALSE	-5.84771	102.2	FALSE	External	10.21203/rs.3.rs-23951/v1
alprostadil	CCCCC[C@H](O)/C=C/[C@H]1[C@H](O)CC(=O)[C@@H]1CCCCCCC(=O)O	prostanoid receptor agonist	CATSPER1|CATSPER2|CATSPER3|CATSPER4|PTGDR|PTGER1|PTGER2|PTGER4|PTGIR	Launched			5.39		FALSE	-5.26841	>40	TRUE	External	https://doi.org/10.1101/2020.04.03.023846			18.5878		0		0
alvocidib	CN1CC[C@H](c2c(O)cc(O)c3c(=O)cc(-c4ccccc4Cl)oc23)[C@H](O)C1	CDK inhibitor	CDK1|CDK2|CDK4|CDK5|CDK6|CDK7|CDK8|CDK9|EGFR|PYGM	Phase 2			0.59		FALSE	-6.22915	0.06	TRUE	External	10.21203/rs.3.rs-23951/v1
amg-2674	CC1CN(c2ncc(C(O)CO)cc2Cl)CCN1c1nc2c(-c3cc(F)c(F)c(F)c3)cc(C(F)(F)F)cc2[nH]1						0.95		FALSE	-6.02228		FALSE	Calibration	https://doi.org/10.1101/2020.04.16.044016
AMG-837	CC#C[C@@H](CC(=O)O)c1ccc(OCc2cccc(-c3ccc(C(F)(F)F)cc3)c2)cc1	free fatty acid receptor agonist	FFAR1	Phase 1			11.2202		FALSE	-4.95		FALSE	External	NCATS_confirmed		14.1254	-136.671				0
amg-9810	CC(C)(C)c1ccc(/C=C/C(=O)Nc2ccc3c(c2)OCCO3)cc1						14.97		FALSE	-4.82478	14.22	FALSE	Calibration	10.21203/rs.3.rs-23951/v1			0
amlodipine	CCOC(=O)C1=C(COCCN)NC(C)=C(C(=O)OC)C1c1ccccc1Cl	calcium channel blocker	CACNA1C|CACNA1D|CACNA1F|CACNA1S|CACNA2D1	Launched			12.5893		FALSE	-4.9		TRUE	External	NCATS_confirmed			0	21.1923	-42.3622		0
amodiaquine	CCN(CC)Cc1cc(Nc2ccnc3cc(Cl)ccc23)ccc1O	histamine receptor agonist	HNMT	Launched	6.21	1.27	5.64	-5.42713	TRUE	-5.45061	>50	TRUE	Calibration	https://www.sciencedirect.com/science/article/pii/S1359644620300416	https://doi.org/10.1101/2020.03.25.008482		-28.9931		-23.3365		0
amprenavir	CC(C)CN(C[C@@H](O)[C@H](Cc1ccccc1)NC(=O)O[C@H]1CCOC1)S(=O)(=O)c1ccc(N)cc1	HIV protease inhibitor		Launched			31.32		FALSE	-4.50418	>81	FALSE	Calibration	https://doi.org/10.1101/2020.04.06.026476
amuvatinib	S=C(NCc1ccc2c(c1)OCO2)N1CCN(c2ncnc3c2oc2ccccc23)CC1	FLT3 inhibitor|KIT inhibitor|PDGFR tyrosine kinase receptor inhibitor|RAD51 inhibitor|RET tyrosine kinase inhibitor	KIT|MET	Phase 2			3.54813		FALSE	-5.45	0.06	TRUE	External	10.21203/rs.3.rs-23951/v1	NCATS_confirmed		0				0
anacardic-acid	CCCCCCCCCCCCCCCc1cccc(O)c1C(=O)O						3.98107		FALSE	-5.4		FALSE	Calibration	NCATS_confirmed		19.9526	-108.815	5.66125	-93.1193
anidulafungin	CCCCCOc1ccc(-c2ccc(-c3ccc(C(=O)N[C@H]4C[C@@H](O)[C@@H](O)NC(=O)[C@@H]5[C@@H](O)[C@@H](C)CN5C(=O)[C@H]([C@@H](C)O)NC(=O)[C@H]([C@H](O)[C@@H](O)c5ccc(O)cc5)NC(=O)[C@@H]5C[C@@H](O)CN5C(=O)[C@H]([C@@H](C)O)NC4=O)cc3)cc2)cc1	fungal 1,3-beta-D-glucan synthase inhibitor		Launched			4.64		FALSE	-5.33348	>50	FALSE	Calibration	https://doi.org/10.1101/2020.03.20.999730			0
apilimod	Cc1cccc(/C=N/Nc2cc(N3CCOCC3)nc(OCCc3ccccn3)n2)c1						0.023		FALSE	-7.63827		FALSE	External	https://doi.org/10.1101/2020.04.16.044016			0	7.12709	-84.4655		-13.0295
apixaban	COc1ccc(-n2nc(C(N)=O)c3c2C(=O)N(c2ccc(N4CCCCC4=O)cc2)CC3)cc1	coagulation factor inhibitor	F10	Launched			5.91		FALSE	-5.22841	18.07	FALSE	Calibration	10.21203/rs.3.rs-23951/v1			0		0		0
AR-A014418	COc1ccc(CNC(=O)Nc2ncc([N+](=O)[O-])s2)cc1	glycogen synthase kinase inhibitor	GSK3B	Preclinical			10		FALSE	-5		TRUE	External	NCATS_confirmed			0				-15.5819
arbidol	CCOC(=O)c1c(CSc2ccccc2)n(C)c2cc(Br)c(O)c(CN(C)C)c12	cytochrome P450 inhibitor	CYP3A4	Launched			10.7		FALSE	-4.97062	>40	FALSE	Calibration	https://doi.org/10.1101/2020.04.03.023846			0	11.2957	-86.0442		15
astemizole	COc1ccc(CCN2CCC(Nc3nc4ccccc4n3Cc3ccc(F)cc3)CC2)cc1	histamine receptor antagonist	HRH1|KCNH1|KCNH2	Withdrawn	4.88	5.59	1.1	-5.28108	TRUE	-5.50759		TRUE	Calibration	https://www.sciencedirect.com/science/article/pii/S1359644620300416	https://doi.org/10.1101/2020.04.16.044016		0		-17.9773		0
atazanavir	COC(=O)N[C@H](C(=O)N[C@@H](Cc1ccccc1)[C@@H](O)CN(Cc1ccc(-c2ccccn2)cc1)NC(=O)[C@@H](NC(=O)OC)C(C)(C)C)C(C)(C)C	HIV protease inhibitor		Launched			9.36		FALSE	-5.02872	>50	FALSE	Calibration	https://doi.org/10.1101/2020.04.06.026476			0	23.7781	-29.8772		0
avasimibe	CC(C)c1cc(C(C)C)c(CC(=O)NS(=O)(=O)Oc2c(C(C)C)cccc2C(C)C)c(C(C)C)c1	ACAT inhibitor	CES1	Phase 3			3.93		FALSE	-5.40561	13.71	FALSE	Calibration	10.21203/rs.3.rs-23951/v1
avatrombopag	O=C(Nc1nc(-c2cc(Cl)cs2)c(N2CCN(C3CCCCC3)CC2)s1)c1cnc(N2CCC(C(=O)O)CC2)c(Cl)c1	thrombopoietin receptor agonist	MPL	Launched			5.71		FALSE	-5.24336	20.86	FALSE	Calibration	10.21203/rs.3.rs-23951/v1
AVN-944	CC[C@H](CC#N)OC(=O)N[C@@H](C)c1cccc(NC(=O)Nc2ccc(-c3cnco3)c(OC)c2)c1	inosine monophosphate dehydrogenase inhibitor	IMPDH1|IMPDH2	Phase 2			11.2202		FALSE	-4.95		FALSE	Calibration	NCATS_confirmed							-11.8234
azithromycine	CC[C@H]1OC(=O)[C@H](C)[C@@H](O[C@H]2C[C@@](C)(OC)[C@@H](O)[C@H](C)O2)[C@H](C)[C@@H](O[C@@H]2O[C@H](C)C[C@H](N(C)C)[C@H]2O)[C@](C)(O)C[C@@H](C)CN(C)[C@H](C)[C@@H](O)[C@]1(C)O						2.12		FALSE	-5.67366	>40	FALSE	External	https://doi.org/10.1101/2020.04.03.023846			0		0		0
bazedoxifene	Cc1c(-c2ccc(O)cc2)n(Cc2ccc(OCCN3CCCCCC3)cc2)c2ccc(O)cc12	selective estrogen receptor modulator (SERM)	ESR1|ESR2	Launched			3.44		FALSE	-5.46344	14.97	FALSE	External	https://doi.org/10.1101/2020.03.20.999730			0				0
benztropine-mesylate	CN1[C@H]2CC[C@@H]1CC(OC(c1ccccc1)c1ccccc1)C2.CS(=O)(=O)O	acetylcholine receptor antagonist	CHRM1|HRH1|SLC6A3	Launched			17.79		FALSE	-4.74982	>50	FALSE	Calibration	https://doi.org/10.1101/2020.03.25.008482
bepridil	CC(C)COCC(CN(Cc1ccccc1)c1ccccc1)N1CCCC1	calcium channel blocker	KCNQ4	Launched			11.2202		FALSE	-4.95		TRUE	Calibration	NCATS_confirmed				37.6858	-24.6269		0
berbamine-hydrochloride	COc1cc2c3cc1Oc1c(OC)c(OC)cc4c1C(Cc1ccc(O)c(c1)Oc1ccc(cc1)CC3N(C)CC2)N(C)CC4.Cl						7.87		FALSE	-5.10403	>50	FALSE	Calibration	https://doi.org/10.1101/2020.03.20.999730
bifemelane	CNCCCCOc1ccccc1Cc1ccccc1	acetylcholine release enhancer	MAOA|MAOB	Launched			10		FALSE	-5		TRUE	Calibration	NCATS_confirmed			0		0		0
BIIB-021	COc1c(C)cnc(Cn2cnc3c(Cl)nc(N)nc32)c1C						2.23872		FALSE	-5.65		FALSE	Calibration	NCATS_confirmed			0				0
BMS-599626	Cc1c(NC(=O)OC[C@@H]2COCCN2)cn2ncnc(Nc3ccc4c(cnn4Cc4cccc(F)c4)c3)c12	EGFR inhibitor|protein tyrosine kinase inhibitor	EGFR|ERBB2|ERBB4	Phase 1			11.2202		FALSE	-4.95		FALSE	Calibration	NCATS_confirmed			0				0
bp-897	COc1ccccc1N1CCN(CCCCNC(=O)c2ccc3ccccc3c2)CC1						18.95		FALSE	-4.72239	30.03	FALSE	External	10.21203/rs.3.rs-23951/v1			0
BRD-K90999434	O=C(CN1C2=NCCN2c2ccccc21)c1ccc(-c2ccccc2)cc1						7.94328		FALSE	-5.1		FALSE	Calibration	NCATS_confirmed			-19.1067
brexpiprazole	O=c1ccc2ccc(OCCCCN3CCN(c4cccc5sccc45)CC3)cc2[nH]1	dopamine receptor partial agonist	DRD2	Launched			16.04		FALSE	-4.7948	50.57	FALSE	External	10.21203/rs.3.rs-23951/v1			0	18.8876	-88.5766		0
BS-181	CC(C)c1cnn2c(NCc3ccccc3)cc(NCCCCCCN)nc12	CDK inhibitor	CDK7	Preclinical			10		FALSE	-5		FALSE	Calibration	NCATS_confirmed			0				0
camostat	CN(C)C(=O)COC(=O)Cc1ccc(OC(=O)c2ccc(N=C(N)N)cc2)cc1						0.64		FALSE	-6.19382	>20	FALSE	Calibration	10.21203/rs.3.rs-23951/v1
carboxyamidotriazole	NC(=O)c1nnn(Cc2cc(Cl)c(C(=O)c3ccc(Cl)cc3)c(Cl)c2)c1N	calcium channel blocker	CXCL8	Phase 3			0.09		FALSE	-7.04576	0.11	FALSE	External	10.21203/rs.3.rs-23951/v1
cbipes	CCS(=O)(=O)N(Cc1cccnc1)c1cccc(-c2ccc(C#N)cc2)c1						17.05		FALSE	-4.76828	13.4	FALSE	External	10.21203/rs.3.rs-23951/v1
cc-223	COC1CCC(N2C(=O)CNc3ncc(-c4ccc(C(C)(C)O)nc4)nc32)CC1						16.78		FALSE	-4.77521	9.49	FALSE	External	10.21203/rs.3.rs-23951/v1
celecoxib	Cc1ccc(-c2cc(C(F)(F)F)nn2-c2ccc(S(N)(=O)=O)cc2)cc1	cyclooxygenase inhibitor	CA12|PDPK1|PTGS2	Launched			11.2202		FALSE	-4.95		TRUE	External	NCATS_confirmed			0	18.8876	-64.3312		-14.9697
cepharanthine	COc1ccc2cc1Oc1ccc(cc1)C[C@H]1c3c(cc4c(c3Oc3cc5c(cc3OC)CCN(C)[C@@H]5C2)OCO4)CCN1C	NFkB pathway inhibitor		Phase 2			4.47		FALSE	-5.34969	>50	FALSE	External	https://doi.org/10.1101/2020.03.20.999730			0	9.46624	-97.2451		-12.605
cetylpyridinium	CCCCCCCCCCCCCCCC[n+]1ccccc1			Launched			0.62		FALSE	-6.20761	0.66	FALSE	Calibration	10.21203/rs.3.rs-23951/v1		39.8107	-62.7567	17.9025	-104.4
CGP-60474	OCCCNc1cc(-c2ccnc(Nc3cccc(Cl)c3)n2)ccn1	CDK inhibitor	CDK1|CDK2	Preclinical			6.30957		FALSE	-5.2		TRUE	External	NCATS_confirmed							0
chlorcyclizine	CN1CCN(C(c2ccccc2)c2ccc(Cl)cc2)CC1	histamine receptor antagonist		Launched			12.5893		FALSE	-4.9		TRUE	External	NCATS_confirmed		3.54813	-44.3159		0		0
chlormidazole	Cc1nc2ccccc2n1Cc1ccc(Cl)cc1	fungal lanosterol demethylase inhibitor		Launched			1.89		FALSE	-5.72354	0.88	FALSE	Calibration	10.21203/rs.3.rs-23951/v1
chloroquine	CCN(CC)CCCC(C)Nc1ccnc2cc(Cl)ccc12	antimalarial agent	MRGPRX1	Launched	3		1.13	-5.68508	TRUE	-5.7349	>37.5	TRUE	Calibration	https://www.sciencedirect.com/science/article/pii/S1359644620300416			0		0		0
chloroxine	Oc1c(Cl)cc(Cl)c2cccnc12	opioid receptor antagonist	OPRK1	Launched			11.2202		FALSE	-4.95		TRUE	External	NCATS_confirmed				2.37781	-86.2068		-11.5
chlorphenoxamine-hydrochloride	CN(C)CCOC(C)(c1ccccc1)c1ccc(Cl)cc1.Cl	histamine receptor antagonist			12.64	20.03	4.03		FALSE	-4.99709		FALSE	Calibration		https://doi.org/10.1101/2020.03.25.008482
chlorpromazine	CN(C)CCCN1c2ccccc2Sc2ccc(Cl)cc21	dopamine receptor antagonist	ADRA1A|ADRA1B|ADRA1D|ADRA2A|ADRA2B|ADRA2C|CALM1|CHRM1|CHRM3|DRD1|DRD2|DRD3|DRD4|DRD5|HRH1|HRH4|HTR1A|HTR2A|HTR2B|HTR2C|HTR6|HTR7|KCNH2|ORM1|ORM2|SMPD1|TRPC5	Launched			12.5893	-5.3098	TRUE	-4.9		TRUE	Calibration	NCATS_confirmed			0	18.8876	-66.3831		0
ciclesonide	CC(C)C(=O)OCC(=O)[C@@]12O[C@H](C3CCCCC3)O[C@@H]1C[C@H]1[C@@H]3CCC4=CC(=O)C=C[C@]4(C)[C@H]3[C@@H](O)C[C@@]12C	glucocorticoid receptor agonist	NR3C1|SERPINA6	Launched			4.33		FALSE	-5.36351	>50	FALSE	Calibration	https://doi.org/10.1101/2020.03.20.999730			0	20.0869	-99.0663		-13.3432
ciclopirox	Cc1cc(C2CCCCC2)n(O)c(=O)c1	membrane integrity inhibitor	ATP1A1	Launched			8.91251		FALSE	-5.05		TRUE	External	NCATS_confirmed							12.5
cinchocaine	CCCCOc1cc(C(=O)NCCN(CC)CC)c2ccccc2n1	sodium channel blocker	CALM1|SCN10A|SCN5A	Launched			12.5893		FALSE	-4.9		TRUE	Calibration	NCATS_confirmed			0		0		0
clemizole	Clc1ccc(Cn2c(CN3CCCC3)nc3ccccc32)cc1	HCV inhibitor		Launched			23.94		FALSE	-4.62088	>40	TRUE	External	https://doi.org/10.1101/2020.04.03.023846			19.9509		-29.8863		0
clioquinol	Oc1c(I)cc(Cl)c2cccnc12	chelating agent	OPRK1	Withdrawn			6.30957		FALSE	-5.2		TRUE	Calibration	NCATS_confirmed			-20.9897	2.66795	-97.0466		0
cloconazole	C=C(c1ccccc1OCc1cccc(Cl)c1)n1ccnc1						18.92		FALSE	-4.72308	33	FALSE	Calibration	10.21203/rs.3.rs-23951/v1
clomiphene-citrate	CCN(CC)CCOc1ccc(C(=C(Cl)c2ccccc2)c2ccccc2)cc1.O=C(O)CC(O)(CC(=O)O)C(=O)O						5.36		FALSE	-5.27084	15.01	FALSE	Calibration	https://doi.org/10.1101/2020.03.20.999730
clomipramine	CN(C)CCCN1c2ccccc2CCc2ccc(Cl)cc21	serotonin transporter (SERT) inhibitor	GSTP1|HTR2A|HTR2B|HTR2C|SLC6A2|SLC6A3|SLC6A4	Launched	9.33	13.23	7.59	-4.94769	TRUE	-5.00944	>30	TRUE	External	https://www.sciencedirect.com/science/article/pii/S1359644620300416	https://doi.org/10.1101/2020.03.25.008482		0		-7.1588		0
cyclosporine	C/C=C/C[C@@H](C)[C@@H](O)[C@H]1C(=O)N[C@@H](CC)C(=O)N(C)CC(=O)N(C)[C@@H](CC(C)C)C(=O)N[C@@H](C(C)C)C(=O)N(C)[C@@H](CC(C)C)C(=O)N[C@@H](C)C(=O)N[C@H](C)C(=O)N(C)[C@@H](CC(C)C)C(=O)N(C)[C@@H](CC(C)C)C(=O)N(C)[C@@H](C(C)C)C(=O)N1C	calcineurin inhibitor					5.82		FALSE	-5.23508	>50	FALSE	External	https://www.sciencedirect.com/science/article/pii/S1359644620300416	https://doi.org/10.1101/2020.03.20.999730		0		7.41892		0
dapivirine	Cc1cc(C)c(Nc2ccnc(Nc3ccc(C#N)cc3)n2)c(C)c1	non-nucleoside reverse transcriptase inhibitor	CYP3A4|CYP3A5	Phase 3			0.73		FALSE	-6.13668	5	FALSE	Calibration	10.21203/rs.3.rs-23951/v1			9.34818	20.0869	-70.2514
darapladib	CCN(CC)CCN(Cc1ccc(-c2ccc(C(F)(F)F)cc2)cc1)C(=O)Cn1c(SCc2ccc(F)cc2)nc(=O)c2c1CCC2	phospholipase inhibitor	PLA2G7	Phase 3			2.81838		FALSE	-5.55		FALSE	External	NCATS_confirmed			-23.3981
darunavir	CC(C)CN(C[C@@H](O)[C@H](Cc1ccccc1)NC(=O)O[C@H]1CO[C@H]2OCC[C@@H]12)S(=O)(=O)c1ccc(N)cc1	HIV protease inhibitor	CYP3A4	Launched			46.41		FALSE	-4.33339	>81	FALSE	External	https://doi.org/10.1101/2020.04.06.026476
dasatinib	Cc1nc(Nc2ncc(C(=O)Nc3c(C)cccc3Cl)s2)cc(N2CCN(CCO)CC2)n1	Bcr-Abl kinase inhibitor|ephrin inhibitor|KIT inhibitor|PDGFR tyrosine kinase receptor inhibitor|SRC inhibitor|tyrosine kinase inhibitor	ABL1|ABL2|BLK|EPHA2|FGR|FRK|FYN|HCK|KIT|LCK|LYN|PDGFRB|SRC|SRMS|STAT5B|YES1	Launched	5.46	2.1		-5.42251	TRUE	-5.47029	>10	TRUE	External	https://www.sciencedirect.com/science/article/pii/S1359644620300416			0	11.9173	-51.353		0
dcpib	CCCCC1(C2CCCC2)Cc2cc(OCCCC(=O)O)c(Cl)c(Cl)c2C1=O	chloride channel blocker|gap junction modulator|glutamate inhibitor					12.78		FALSE	-4.89347	24.55	FALSE	Calibration	10.21203/rs.3.rs-23951/v1
desloratadine	Clc1ccc2c(c1)CCc1cccnc1C2=C1CCNCC1	histamine receptor antagonist	HRH1	Launched			10		FALSE	-5		TRUE	External	NCATS_confirmed			0		-13.5682		0
digitoxin	C[C@H]1O[C@@H](O[C@H]2[C@@H](O)C[C@H](O[C@H]3[C@@H](O)C[C@H](O[C@H]4CC[C@]5(C)[C@H]6CC[C@]7(C)[C@@H](C8=CC(=O)OC8)CC[C@]7(O)[C@@H]6CC[C@@H]5C4)O[C@@H]3C)O[C@@H]2C)C[C@H](O)[C@@H]1O	ATPase inhibitor	ATP1A1|ATP1A2|ATP1A3|ATP1A4|ATP1B1|ATP1B2|ATP1B3|FXYD2	Launched			0.23		FALSE	-6.63827	>50	TRUE	External	https://doi.org/10.1101/2020.03.20.999730			0		-12.5682		0
digoxin	C[C@H]1O[C@@H](O[C@H]2[C@@H](O)C[C@H](O[C@H]3[C@@H](O)C[C@H](O[C@H]4CC[C@]5(C)[C@H]6C[C@@H](O)[C@]7(C)[C@@H](C8=CC(=O)OC8)CC[C@]7(O)[C@@H]6CC[C@@H]5C4)O[C@@H]3C)O[C@@H]2C)C[C@H](O)[C@@H]1O	ATPase inhibitor	ATP1A1	Launched			0.19		FALSE	-6.72125	>50	TRUE	Calibration	https://doi.org/10.1101/2020.03.20.999730				6.70158	-38.0118		0
dihydrogambogic-acid	CC(C)=CCCC1(C)C=Cc2c(O)c3c(c(CC=C(C)C)c2O1)OC12C(=CC4CC1C(C)(C)OC2(C/C=C(/C)C(=O)O)C4O)C3=O						13.37		FALSE	-4.87387	9.85	FALSE	Calibration	https://doi.org/10.1101/2020.03.20.999730
dolutegravir	C[C@@H]1CCO[C@H]2Cn3cc(C(=O)NCc4ccc(F)cc4F)c(=O)c(O)c3C(=O)N21	HIV integrase inhibitor	CYP3A4|CYP3A5|CYP3A7|POU2F2|UGT1A1	Launched			22.04		FALSE	-4.65679	>40	FALSE	External	https://doi.org/10.1101/2020.04.03.023846			0	8.43679	-96.568		0
droloxifene	CC/C(=C(/c1ccc(OCCN(C)C)cc1)c1cccc(O)c1)c1ccccc1	selective estrogen receptor modulator (SERM)	ESR1	Phase 3			6.6		FALSE	-5.18046	15.82	FALSE	External	https://doi.org/10.1101/2020.03.20.999730
dronedarone	CCCCc1oc2ccc(NS(C)(=O)=O)cc2c1C(=O)c1ccc(OCCCN(CCCC)CCCC)cc1	adrenergic receptor antagonist	ADRA1A|ADRA1B|ADRA1D|ADRA2A|ADRA2B|ADRA2C|ADRB1|CACNA1C|CACNA1D|CACNA1F|CACNA1S|CACNB1|CACNB2|CACNB3|CACNB4|KCNA5|KCNH2|KCNK2|SCN1A	Launched			3.92		FALSE	-5.40671	8.75	FALSE	External	https://doi.org/10.1101/2020.03.20.999730		39.8107	-46.1915	21.1923	-110.004		-13.332
drotaverine	CCOc1ccc(/C=C2\NCCc3cc(OCC)c(OCC)cc32)cc1OCC	phosphodiesterase inhibitor		Launched			6.07		FALSE	-5.21681	9	FALSE	Calibration	10.21203/rs.3.rs-23951/v1
E-64-D	CCOC(=O)C1OC1C(=O)NC(CC(C)C)C(=O)NCCC(C)C	cathepsin inhibitor			1.27	0.76			FALSE	-6.00769		FALSE	Calibration	https://www.sciencedirect.com/science/article/pii/S1359644620300416
ebastine	CC(C)(C)c1ccc(C(=O)CCCN2CCC(OC(c3ccccc3)c3ccccc3)CC2)cc1	histamine receptor antagonist	CYP3A4|HRH1	Launched			6.92		FALSE	-5.15989	15.42	FALSE	External	https://doi.org/10.1101/2020.03.20.999730			0		-11.7426		-15
efavirenz	O=C1Nc2ccc(Cl)cc2[C@@](C#CC2CC2)(C(F)(F)F)O1	HIV protease inhibitor	CYP1A2|CYP2B6|CYP2C19|CYP2C9|CYP2D6|CYP3A4	Launched			14.1254		FALSE	-4.85		TRUE	External	NCATS_confirmed			-26.6984		0		0
elopiprazole	Fc1ccc(-c2ccc(CN3CCN(c4cccc5ccoc45)CC3)[nH]2)cc1						1.1		FALSE	-5.95861		FALSE	Calibration	https://doi.org/10.1101/2020.04.16.044016
eltrombopag	Cc1ccc(-n2[nH]c(C)c(N=Nc3cccc(-c4cccc(C(=O)O)c4)c3O)c2=O)cc1C	thrombopoietin receptor agonist	MPL	Launched			8.27		FALSE	-5.08249	>50	FALSE	External	https://doi.org/10.1101/2020.03.20.999730
emetine	CC[C@H]1CN2CCc3cc(OC)c(OC)cc3[C@@H]2C[C@@H]1C[C@H]1NCCc2cc(OC)c(OC)cc21	protein synthesis inhibitor	RPS2	Phase 2	0.34		0.46	-6.46852	TRUE	-6.40288	56.46	TRUE	External	https://www.sciencedirect.com/science/article/pii/S1359644620300416	https://www.sciencedirect.com/science/article/pii/S016635422030200X				-23.1655		0
ethaverine	CCOc1ccc(Cc2nccc3cc(OCC)c(OCC)cc23)cc1OCC	calcium channel blocker		Launched			0.64		FALSE	-6.19382	11.04	TRUE	Calibration	10.21203/rs.3.rs-23951/v1
etifoxine	CCN=C1Nc2ccc(Cl)cc2C(C)(c2ccccc2)O1	GABA receptor modulator	GABRA1|GABRA2|GABRA3|GABRA5	Launched			20.64		FALSE	-4.68529	43.53	FALSE	Calibration	10.21203/rs.3.rs-23951/v1
flumatinib	Cc1ncc(NC(=O)c2ccc(CN3CCN(C)CC3)c(C(F)(F)F)c2)cc1Nc1nccc(-c2cccnc2)n1	Bcr-Abl kinase inhibitor	ABL1|PDGFRB	Phase 3			12.5893		FALSE	-4.9		FALSE	Calibration	NCATS_confirmed			0				0
flunarizine	Fc1ccc(C(c2ccc(F)cc2)N2CCN(C/C=C/c3ccccc3)CC2)cc1	calcium channel blocker	CACNA1G|CACNA1H|CACNA1I|CALM1|HRH1	Launched			19.05		FALSE	-4.72011	136.76	TRUE	External	10.21203/rs.3.rs-23951/v1			0	9.46624	-60.402		0
fluphenazine	OCCN1CCN(CCCN2c3ccccc3Sc3ccc(C(F)(F)F)cc32)CC1	dopamine receptor antagonist	CALM1|DRD1|DRD2|DRD5|HRH1|HTR2A|HTR6|HTR7	Launched	5.86	21.43	8.98	-4.86503	TRUE	-4.9826	20.02	TRUE	External	https://www.sciencedirect.com/science/article/pii/S1359644620300416	https://doi.org/10.1101/2020.03.25.008482			15.003	-58.5974		0
fluspirilene	O=C1NCN(c2ccccc2)C12CCN(CCCC(c1ccc(F)cc1)c1ccc(F)cc1)CC2	dopamine receptor antagonist	CACNG1|DRD2|HRH1|HTR1A|HTR1D|HTR1E|HTR2A	Launched	7.47	5.96	5.32	-5.17295	TRUE	-5.20851	30.33	TRUE	External	https://www.sciencedirect.com/science/article/pii/S1359644620300416	https://doi.org/10.1101/2020.03.25.008482		0
gilteritinib	CCc1nc(C(N)=O)c(Nc2ccc(N3CCC(N4CCN(C)CC4)CC3)c(OC)c2)nc1NC1CCOCC1	FLT3 inhibitor	FLT3	Launched			6.76		FALSE	-5.17005	37.16	FALSE	Calibration	https://doi.org/10.1101/2020.03.20.999730			0				0
GNF-2	NC(=O)c1cccc(-c2cc(Nc3ccc(OC(F)(F)F)cc3)ncn2)c1	Bcr-Abl kinase inhibitor	ABL1|BCR	Preclinical			11.2202		FALSE	-4.95		TRUE	External	NCATS_confirmed			0				-11.9648
gsk2606414	Cn1cc(-c2ccc3c(c2)CCN3C(=O)Cc2cccc(C(F)(F)F)c2)c2c(N)ncnc21						0.25		FALSE	-6.60206	70.35	FALSE	External	10.21203/rs.3.rs-23951/v1			0				0
GW-4064	CC(C)c1onc(-c2c(Cl)cccc2Cl)c1COc1ccc(/C=C/c2cccc(C(=O)O)c2)c(Cl)c1	FXR agonist	NR1H4	Preclinical			12.5893		FALSE	-4.9		TRUE	External	NCATS_confirmed			0				12.5031
hanfangchin-a	COc1ccc2cc1Oc1ccc(cc1)CC1c3cc(c(OC)cc3CCN1C)Oc1c(OC)c(OC)cc3c1[C@H](C2)N(C)CC3						1.1		FALSE	-5.95861		FALSE	External	https://doi.org/10.1101/2020.04.16.044016
harringtonine	COC(=O)C[C@](O)(CCC(C)(C)O)C(=O)O[C@@H]1C(OC)=C[C@]23CCCN2CCc2cc4c(cc2[C@H]13)OCO4	protein synthesis inhibitor		Phase 3			19		FALSE	-4.72125	0.07	FALSE	External	10.21203/rs.3.rs-23951/v1
hematoporphyrin	CC1=C(CCC(=O)O)c2cc3nc(cc4[nH]c(cc5[nH]c(cc1n2)c(C)c5C(C)O)c(C)c4C(C)O)C(C)=C3CCC(=O)O			Launched			1.85		FALSE	-5.73283	160.08	FALSE	Calibration	10.21203/rs.3.rs-23951/v1
hexachlorophene	Oc1c(Cl)cc(Cl)c(Cl)c1Cc1c(O)c(Cl)cc(Cl)c1Cl	potassium channel activator	GLUD1|SDHD	Launched			0.9		FALSE	-6.04576	19.3	TRUE	Calibration	https://doi.org/10.1101/2020.03.20.999730		39.8107	-156.402	9.46624	-98.9198		0
homochlorcyclizine	CN1CCCN(C(c2ccccc2)c2ccc(Cl)cc2)CC1	antihistamine	HRH1	Launched			10		FALSE	-5		TRUE	External	NCATS_confirmed			0		0		13.333
homoharringtonine	COC(=O)C[C@](O)(CCCC(C)(C)O)C(=O)O[C@@H]1C(OC)=C[C@]23CCCN2CCc2cc4c(cc2[C@H]13)OCO4	protein synthesis inhibitor	RPL3	Launched			4.71		FALSE	-5.32698	30.74	TRUE	External	10.21203/rs.3.rs-23951/v1	https://www.sciencedirect.com/science/article/pii/S016635422030200X		0		-15.5		0
hydroxychloroquine	CCN(CCO)CCCC(C)Nc1ccnc2cc(Cl)ccc12	antimalarial agent	TLR7|TLR9	Launched			11.17		FALSE	-4.95195	>40	TRUE	Calibration	https://doi.org/10.1101/2020.03.25.008482			-9.02672				0
hydroxyprogesterone-caproate	CCCCCC(=O)O[C@]1(C(C)=O)CC[C@H]2[C@@H]3CCC4=CC(=O)CC[C@]4(C)[C@H]3CC[C@@]21C	progesterone receptor agonist					6.3		FALSE	-5.20066	>50	FALSE	Calibration	https://doi.org/10.1101/2020.03.20.999730					-18.6429		-15.0229
IKK-16	O=C(c1ccc(Nc2nccc(-c3cc4ccccc4s3)n2)cc1)N1CCC(N2CCCC2)CC1	IKK inhibitor	IKBKB	Preclinical			3.54813		FALSE	-5.45		TRUE	Calibration	NCATS_confirmed							0
iloperidone	COc1cc(C(C)=O)ccc1OCCCN1CCC(c2noc3cc(F)ccc23)CC1	dopamine receptor antagonist|serotonin receptor antagonist	ADRA1A|ADRA2C|DRD1|DRD2|DRD3|DRD4|HRH1|HTR1A|HTR2A|HTR6|HTR7	Launched			12.5893		FALSE	-4.9		TRUE	External	NCATS_confirmed			17.5579	37.6858	-26.1171		0
imatinib	Cc1ccc(NC(=O)c2ccc(CN3CCN(C)CC3)cc2)cc1Nc1nccc(-c2cccnc2)n1	Bcr-Abl kinase inhibitor|KIT inhibitor|PDGFR tyrosine kinase receptor inhibitor	ABL1|CSF1R|DDR1|KIT|NTRK1|PDGFRA|PDGFRB|RET	Launched	17.68	9.82	5.32	-4.8617	TRUE	-5.0115	>30.86	TRUE	External	https://www.sciencedirect.com/science/article/pii/S1359644620300416	https://doi.org/10.1101/2020.03.25.008482			15.9556	-57.0055		0
imipramine	CN(C)CCCN1c2ccccc2CCc2ccccc21	norepinephrine reputake inhibitor|serotonin reuptake inhibitor	ADRA1A|ADRA1B|ADRA1D|CHRM1|CHRM2|CHRM3|CHRM4|CHRM5|DRD1|DRD2|DRD5|HRH1|HTR1A|HTR2A|HTR2C|HTR6|HTR7|KCND2|KCND3|KCNH1|KCNH2|SLC6A2|SLC6A3|SLC6A4	Launched			12.5893		FALSE	-4.9		TRUE	Calibration	NCATS_confirmed			0		0		0
ipag	NC(=NC1C2CC3CC(C2)CC1C3)Nc1ccc(I)cc1						5.96		FALSE	-5.22475	11.48	FALSE	External	10.21203/rs.3.rs-23951/v1
isoosajin	CC1(C)C=Cc2c(c3c(c4c(=O)c(-c5ccc(O)cc5)coc24)OC(C)(C)CC3)O1						3.22		FALSE	-5.49214	9.89	FALSE	External	https://doi.org/10.1101/2020.03.20.999730
isopomiferin	CC1(C)C=Cc2c(c3c(c4c(=O)c(-c5ccc(O)c(O)c5)coc24)OC(C)(C)CC3)O1						4.51		FALSE	-5.34582	14.25	FALSE	External	https://doi.org/10.1101/2020.03.20.999730
ivacaftor	CC(C)(C)c1cc(C(C)(C)C)c(NC(=O)c2c[nH]c3ccccc3c2=O)cc1O	CFTR channel potentiator	CFTR	Launched			6.57		FALSE	-5.18243	12.47	FALSE	Calibration	https://doi.org/10.1101/2020.03.20.999730			0	10.6213	-76.0598		0
ivermectin	CC[C@H](C)[C@H]1O[C@]2(CC[C@@H]1C)C[C@@H]1C[C@@H](C/C=C(\C)[C@@H](O[C@H]3C[C@H](OC)[C@@H](O[C@H]4C[C@H](OC)[C@@H](O)[C@H](C)O4)[C@H](C)O3)[C@@H](C)/C=C/C=C3\CO[C@@H]4[C@H](O)C(C)=C[C@@H](C(=O)O1)[C@]34O)O2	benzodiazepine receptor agonist	CHRNA7|P2RX7	Launched			2		FALSE	-5.69897	6.75	TRUE	Calibration	https://www.sciencedirect.com/science/article/pii/S0166354220302011			-19.0753
jte-013	Cc1nn(C)c2nc(NNC(=O)Nc3cc(Cl)nc(Cl)c3)cc(C(C)C)c12						5.97		FALSE	-5.22403	16.45	FALSE	External	10.21203/rs.3.rs-23951/v1
ketoconazole	CC(=O)N1CCN(c2ccc(OC[C@H]3CO[C@](Cn4ccnc4)(c4ccc(Cl)cc4Cl)O3)cc2)CC1	sterol demethylase inhibitor	KCNA10	Launched			2.36		FALSE	-5.62709	28.62	TRUE	Calibration	10.21203/rs.3.rs-23951/v1			0	8.43679	-94.3896		0
KU-55933	O=c1cc(-c2cccc3c2Sc2ccccc2S3)oc(N2CCOCC2)c1	ATM kinase inhibitor	ATM|PRKDC	Preclinical			3.54813		FALSE	-5.45		TRUE	External	NCATS_confirmed			-26.3166				0
kw-8232	CN(C)CCn1c(C(=O)N2CCN(c3ccccc3Cl)CC2)c(C(c2ccc(O)cc2)c2ccc(OS(C)(=O)=O)cc2)c2ccccc21						1.2		FALSE	-5.92082		FALSE	External	https://doi.org/10.1101/2020.04.16.044016
lde225	Cc1c(C(=O)Nc2ccc(N3C[C@H](C)O[C@H](C)C3)nc2)cccc1-c1ccc(OC(F)(F)F)cc1						10.67		FALSE	-4.97184	2.26	FALSE	Calibration	10.21203/rs.3.rs-23951/v1			0		-12.9581		0
ldk378	Cc1cc(Nc2ncc(Cl)c(Nc3ccccc3S(=O)(=O)C(C)C)n2)c(OC(C)C)cc1C1CCNCC1						2.86		FALSE	-5.54363	6.84	FALSE	Calibration	https://doi.org/10.1101/2020.03.20.999730
LGK-974	Cc1cc(-c2ncc(CC(=O)Nc3ccc(-c4cnccn4)cn3)cc2C)ccn1	porcupine inhibitor	PORCN	Phase 2			3.27		FALSE	-5.48545	7.61	FALSE	External	10.21203/rs.3.rs-23951/v1			0				15
lidoflazine	Cc1cccc(C)c1NC(=O)CN1CCN(CCCC(c2ccc(F)cc2)c2ccc(F)cc2)CC1	calcium channel blocker	SCN1A|SCN3A|SLC29A1	Launched			17.39		FALSE	-4.7597	31.91	TRUE	Calibration	10.21203/rs.3.rs-23951/v1
lonafarnib	NC(=O)N1CCC(CC(=O)N2CCC([C@H]3c4ncc(Br)cc4CCc4cc(Cl)cc(Br)c43)CC2)CC1	farnesyltransferase inhibitor	FNTA|HRAS|KRAS|NRAS	Phase 3			5.68		FALSE	-5.24565	10.71	FALSE	Calibration	10.21203/rs.3.rs-23951/v1		35.4813	-46.2445				0
loperamide	CN(C)C(=O)C(CCN1CCC(O)(c2ccc(Cl)cc2)CC1)(c1ccccc1)c1ccccc1	opioid receptor agonist	CACNA1A|CALM1|OPRD1|OPRK1|OPRM1|POMC	Launched	4.8	5.9	9.27	-5.27165	TRUE	-5.19361	29.26	TRUE	External	https://www.sciencedirect.com/science/article/pii/S1359644620300416	https://doi.org/10.1101/2020.03.20.999730	1.25893	-37.9284		0		0
lopinavir	Cc1cccc(C)c1OCC(=O)N[C@@H](Cc1ccccc1)[C@@H](O)C[C@H](Cc1ccccc1)NC(=O)[C@H](C(C)C)N1CCCNC1=O	HIV protease inhibitor		Launched	8	24.4	5.73	-4.79048	TRUE	-4.98379	>50	TRUE	Calibration	https://www.sciencedirect.com/science/article/pii/S1359644620300416	https://doi.org/10.1101/2020.04.06.026476		0	4.22841	-44.2898		0
loratadine	CCOC(=O)N1CCC(=C2c3ccc(Cl)cc3CCc3cccnc32)CC1	histamine receptor antagonist	HRH1	Launched			15.13		FALSE	-4.82016	28.33	TRUE	Calibration	10.21203/rs.3.rs-23951/v1			0	37.6858	-54.2792		0
loteprednol	C[C@]12C[C@H](O)[C@H]3[C@@H](CCC4=CC(=O)C=C[C@@]43C)[C@@H]1CC[C@]2(O)C(=O)OCCl	glucocorticoid receptor agonist|phospholipase inhibitor	NR3C1	Launched			17.92		FALSE	-4.74666	49.03	TRUE	Calibration	10.21203/rs.3.rs-23951/v1
lusutrombopag	CCCCCCO[C@@H](C)c1cccc(-c2csc(NC(=O)c3cc(Cl)c(/C=C(\C)C(=O)O)c(Cl)c3)n2)c1OC	thrombopoietin receptor agonist		Launched			3.78		FALSE	-5.42251	14.61	FALSE	External	https://doi.org/10.1101/2020.03.20.999730			0	5.97279	-92.5909		0
LY-2228820	CC(C)(C)Cn1c(N)nc2ccc(-c3[nH]c(C(C)(C)C)nc3-c3ccc(F)cc3)nc21.CS(=O)(=O)O.CS(=O)(=O)O	p38 MAPK inhibitor					0.87		FALSE	-6.06048	56.2	FALSE	Calibration	10.21203/rs.3.rs-23951/v1
mdl-28170	CC(C)[C@H](NC(=O)OCc1ccccc1)C(=O)N[C@H](C=O)Cc1ccccc1						0.22		FALSE	-6.65758		FALSE	Calibration	https://doi.org/10.1101/2020.04.16.044016			0
mefloquine	OC(c1cc(C(F)(F)F)nc2c(C(F)(F)F)cccc12)C1CCCCN1	adenosine receptor antagonist|hemoglobin antagonist		Launched	7.41	15.55	8.06	-4.94006	TRUE	-5.01071	18.53	TRUE	Calibration	https://www.sciencedirect.com/science/article/pii/S1359644620300416	https://doi.org/10.1101/2020.03.25.008482						0
mequitazine	c1ccc2c(c1)Sc1ccccc1N2CC1CN2CCC1CC2						7.28		FALSE	-5.13787	27.34	FALSE	External	https://doi.org/10.1101/2020.03.20.999730		39.8107	-42.1372	5.32326	-23.51		0
methylene-blue	CN(C)c1ccc2nc3ccc(=[N+](C)C)cc-3sc2c1.[Cl-]	guanylyl cyclase inhibitor|nitric oxide production inhibitor	ACHE	Launched			2.03		FALSE	-5.6925	7.25	TRUE	Calibration	10.21203/rs.3.rs-23951/v1
mibampator	CC(C)S(=O)(=O)NC[C@H](C)c1ccc(-c2ccc(CCNS(C)(=O)=O)cc2)cc1	glutamate receptor modulator	GRIA1	Phase 2			3.28		FALSE	-5.48413	8.66	FALSE	External	10.21203/rs.3.rs-23951/v1
mln-3897	CC(C)(O)c1ccc2c(c1)/C(=C/CCN1CCC(O)(c3ccc(Cl)cc3)C(C)(C)C1)c1cccnc1CO2						0.14		FALSE	-6.85387		FALSE	Calibration	https://doi.org/10.1101/2020.04.16.044016
N-tert-butylisoquine	CC(C)(C)NCc1ccc(Nc2ccnc3cc(Cl)ccc23)cc1O						1.2		FALSE	-5.92082		FALSE	Calibration	https://doi.org/10.1101/2020.04.16.044016
Nafamostat	N=C(N)c1ccc2cc(OC(=O)c3ccc(N=C(N)N)cc3)ccc2c1						22.5		FALSE	-4.64782	>20	FALSE	External	https://www.nature.com/articles/s41422-020-0282-0	10.21203/rs.3.rs-23951/v1
nelfinavir	Cc1c(O)cccc1C(=O)N[C@@H](CSc1ccccc1)[C@H](O)CN1C[C@H]2CCCC[C@H]2C[C@H]1C(=O)NC(C)(C)C	HIV protease inhibitor	CYP1A2|CYP2B6|CYP2C19|CYP2C9|CYP2D6|CYP3A4|CYP3A7	Launched			1.13		FALSE	-5.94692		TRUE	Calibration	https://doi.org/10.1101/2020.04.06.026476				15.9556	-87.7403		0
niclosamide	O=C(Nc1ccc([N+](=O)[O-])cc1Cl)c1cc(Cl)ccc1O	DNA replication inhibitor|STAT inhibitor	STAT3	Launched		2	0.28	-5.69897	TRUE	-6.12591	>50	TRUE	External	https://aac.asm.org/content/48/7/2693.long	https://doi.org/10.1101/2020.03.20.999730			1.46198	-38.9489		0
nitazoxanide	CC(=O)Oc1ccccc1C(=O)Nc1ncc([N+](=O)[O-])s1	pyruvate ferredoxin oxidoreductase inhibitor		Launched			2.12	-5.67366	TRUE	-5.67366	>35.53	TRUE	External	https://www.nature.com/articles/s41422-020-0282-0			0	23.7781	-75.3961		-13.2786
nortriptyline	CNCCC=C1c2ccccc2CCc2ccccc21	tricyclic antidepressant	ADRA1A|ADRA1B|ADRA1D|ADRA2A|ADRA2B|ADRA2C|ADRB1|ADRB2|ADRB3|CHRM1|CHRM2|CHRM3|CHRM4|CHRM5|DRD2|HRH1|HTR1A|HTR2A|HTR2C|HTR6|KCNJ10|PGRMC1|SIGMAR1|SLC6A2|SLC6A4	Launched			12.5893		FALSE	-4.9		TRUE	Calibration	NCATS_confirmed			0		0		0
nsc319726	C/C(=N\NC(=S)N1CCC1)c1ccccn1	p53 activator					0.02		FALSE	-7.69897	0.02	FALSE	External	10.21203/rs.3.rs-23951/v1			0				0
NVP-BHG712	Cc1ccc(C(=O)Nc2cccc(C(F)(F)F)c2)cc1Nc1nc(-c2cccnc2)nc2c1cnn2C	ephrin inhibitor	EPHB4	Preclinical			2.51189		FALSE	-5.6		FALSE	Calibration	NCATS_confirmed			0				16.5
octenidine	CCCCCCCCN=c1ccn(CCCCCCCCCCn2ccc(=NCCCCCCCC)cc2)cc1	membrane integrity inhibitor		Launched			1.65		FALSE	-5.78252	2.4	FALSE	External	10.21203/rs.3.rs-23951/v1
omeprazole	COc1ccc2nc(S(=O)Cc3ncc(C)c(OC)c3C)[nH]c2c1	ATPase inhibitor	ATP4A|CLCN2	Launched			17.06		FALSE	-4.76802	>40	TRUE	Calibration	https://doi.org/10.1101/2020.04.03.023846
ono-5334	C[C@@H]1CS/C(=N\NC(=O)C(=O)[C@@H](NC(=O)C2CCCCCC2)C2CCOCC2)N1C						0.5		FALSE	-6.30103		FALSE	External	https://doi.org/10.1101/2020.04.16.044016
opipramol	OCCN1CCN(CCCN2c3ccccc3C=Cc3ccccc32)CC1	sigma receptor agonist		Launched			5.05		FALSE	-5.29671	>40	TRUE	Calibration	https://doi.org/10.1101/2020.04.03.023846			0
osajin	CC(C)=CCc1c2c(c3occ(-c4ccc(O)cc4)c(=O)c3c1O)C=CC(C)(C)O2						3.87		FALSE	-5.41229	11.44	FALSE	Calibration	https://doi.org/10.1101/2020.03.20.999730
osimertinib	C=CC(=O)Nc1cc(Nc2nccc(-c3cn(C)c4ccccc34)n2)c(OC)cc1N(C)CCN(C)C	EGFR inhibitor	EGFR	Launched			3.26		FALSE	-5.48678	13.23	FALSE	External	https://doi.org/10.1101/2020.03.20.999730			0	4.74436	-105.119		-12.825
ouabain	C[C@@H]1O[C@@H](O[C@H]2C[C@@H](O)[C@]3(CO)[C@H]4[C@H](O)C[C@]5(C)[C@@H](C6=CC(=O)OC6)CC[C@]5(O)[C@@H]4CC[C@]3(O)C2)[C@H](O)[C@H](O)[C@H]1O	ATPase inhibitor	ATP1A1	Launched	inhibition 70% @ 50 nM		0.097		TRUE	-7.01323	>50	TRUE	External	https://jvi.asm.org/content/89/8/4434.long	https://doi.org/10.1101/2020.03.20.999730				15.0766		0
oxatomide	O=c1[nH]c2ccccc2n1CCCN1CCN(C(c2ccccc2)c2ccccc2)CC1	histamine receptor antagonist	HRH1	Launched			10		FALSE	-5		FALSE	External	NCATS_confirmed			0	15.003	-52.3052		0
oxiconazole	Clc1ccc(CO/N=C(\Cn2ccnc2)c2ccc(Cl)cc2Cl)c(Cl)c1	bacterial cell wall synthesis inhibitor		Launched			20.82		FALSE	-4.68152	26.36	TRUE	Calibration	10.21203/rs.3.rs-23951/v1
oxprenolol	C=CCOc1ccccc1OCC(O)CNC(C)C	adrenergic receptor antagonist	ADRB1	Launched			20.22		FALSE	-4.69422	>40	TRUE	Calibration	https://doi.org/10.1101/2020.04.03.023846
oxyclozanide	O=C(Nc1cc(Cl)cc(Cl)c1O)c1c(O)c(Cl)cc(Cl)c1Cl			Launched			3.71		FALSE	-5.43063	>50	FALSE	External	https://doi.org/10.1101/2020.03.20.999730
papaverine	COc1ccc(Cc2nccc3cc(OC)c(OC)cc23)cc1OC	phosphodiesterase inhibitor	PDE10A|PDE4B|PDE5A	Launched			1.1		FALSE	-5.95861	4.49	TRUE	External	10.21203/rs.3.rs-23951/v1			0		0		0
penfluridol	OC1(c2ccc(Cl)c(C(F)(F)F)c2)CCN(CCCC(c2ccc(F)cc2)c2ccc(F)cc2)CC1	T-type calcium channel blocker	CACNA1G	Launched			5.01		FALSE	-5.30016	8.77	TRUE	Calibration	https://doi.org/10.1101/2020.03.20.999730			0
perhexiline	C1CCC(C(CC2CCCCN2)C2CCCCC2)CC1	carnitine palmitoyltransferase inhibitor	CPT1A	Launched			6.38		FALSE	-5.19518	8.67	TRUE	External	https://doi.org/10.1101/2020.03.20.999730				15.9556	-31.7099		0
pevonedistat	NS(=O)(=O)OC[C@@H]1C[C@@H](n2ccc3c(N[C@H]4CCc5ccccc54)ncnc32)C[C@@H]1O	nedd activating enzyme inhibitor	NAE1|UBA3	Phase 3			0.63		FALSE	-6.20066	222.44	TRUE	External	10.21203/rs.3.rs-23951/v1
pexidartinib	FC(F)(F)c1ccc(CNc2ccc(Cc3c[nH]c4ncc(Cl)cc34)cn2)cn1	tyrosine kinase inhibitor	CSF1R|FLT3|KIT	Launched			5.43		FALSE	-5.2652	41.53	FALSE	External	10.21203/rs.3.rs-23951/v1			-19.8527				0
pf-670462	Cl.Cl.Nc1nccc(-c2c(-c3ccc(F)cc3)ncn2C2CCCCC2)n1						19.23		FALSE	-4.71602	8.24	FALSE	External	10.21203/rs.3.rs-23951/v1
ph-797804	CNC(=O)c1ccc(C)c(-n2c(C)cc(OCc3ccc(F)cc3F)c(Br)c2=O)c1						18.85		FALSE	-4.72469	19.97	FALSE	External	10.21203/rs.3.rs-23951/v1			20.8475				0
phenazopyridine	Nc1ccc(N=Nc2ccccc2)c(N)n1	local anesthetic	SCN1A	Launched	1.93		28	-5.71444	TRUE	-5.13364	>50	TRUE	Calibration	https://www.sciencedirect.com/science/article/pii/S1359644620300416	https://doi.org/10.1101/2020.03.20.999730
pizotifen	CN1CCC(=C2c3ccccc3CCc3sccc32)CC1	serotonin receptor antagonist	HTR1A|HTR2A|HTR2C	Launched			11.2202		FALSE	-4.95		TRUE	External	NCATS_confirmed			-22.7407		-20.8766		0
polidocanol	CCCCCCCCCCCCOCCOCCOCCOCCOCCOCCOCCOCCOCCO	local anesthetic		Launched			0.22		FALSE	-6.65758	10.3	FALSE	External	10.21203/rs.3.rs-23951/v1			0		0		0
posaconazole	CC[C@@H]([C@H](C)O)n1ncn(-c2ccc(N3CCN(c4ccc(OC[C@@H]5CO[C@@](Cn6cncn6)(c6ccc(F)cc6F)C5)cc4)CC3)cc2)c1=O	sterol demethylase inhibitor	CYP3A4	Launched			1.61		FALSE	-5.79317	14.64	FALSE	External	10.21203/rs.3.rs-23951/v1				2.00869	-64.107
promethazine	CC(CN1c2ccccc2Sc2ccccc21)N(C)C	histamine receptor antagonist	HRH1	Launched	11.8	7.54	10.44	-5.01457	TRUE	-5.01068	>42.59	TRUE	External	https://www.sciencedirect.com/science/article/pii/S1359644620300416	https://doi.org/10.1101/2020.03.25.008482		0	9.46624	-62.157		-11.2647
propafenone	CCCNCC(O)COc1ccccc1C(=O)CCc1ccccc1	antiarrhythmic	ADRB1|ADRB2|KCNA5|KCNH2	Launched			14.1254		FALSE	-4.85		TRUE	Calibration	NCATS_confirmed			0		0		0
proscillaridin	C[C@@H]1O[C@@H](O[C@@H]2C=C3CC[C@@H]4[C@H](CC[C@]5(C)[C@@H](c6ccc(=O)oc6)CC[C@]45O)[C@@]3(C)CC2)[C@H](O)[C@H](O)[C@H]1O						2.04		FALSE	-5.69037	>50	FALSE	Calibration	https://doi.org/10.1101/2020.03.20.999730					-11.531		0
pyronaridine	COc1ccc2nc3cc(Cl)ccc3c(Nc3cc(CN4CCCC4)c(O)c(CN4CCCC4)c3)c2n1	antimalarial agent		Phase 3			31.75		FALSE	-4.49826		FALSE	Calibration	https://doi.org/10.1101/2020.03.20.999730
quinidine	C=C[C@H]1CN2CC[C@H]1C[C@@H]2[C@@H](O)c1ccnc2ccc(OC)cc12	sodium channel blocker	KCNA5|KCNA7|KCNH1|KCNH2|KCNH5|KCNK1|KCNK6|SCN5A|SLC29A4	Launched			5.11		FALSE	-5.29158	>40	TRUE	Calibration	https://doi.org/10.1101/2020.04.03.023846			0	28.3735	-45.547		15.7225
R-428	Nc1nc(Nc2ccc3c(c2)CC[C@@H](N2CCCC2)CC3)nn1-c1cc2c(nn1)-c1ccccc1CCC2	AXL kinase inhibitor	AXL	Phase 2			3.54813		FALSE	-5.45		FALSE	External	NCATS_confirmed			-34.4325				0
ravuconazole	C[C@@H](c1nc(-c2ccc(C#N)cc2)cs1)[C@](O)(Cn1cncn1)c1ccc(F)cc1F	sterol demethylase inhibitor		Phase 2			2.76		FALSE	-5.55909	12.75	FALSE	External	10.21203/rs.3.rs-23951/v1
regorafenib	CNC(=O)c1cc(Oc2ccc(NC(=O)Nc3ccc(Cl)c(C(F)(F)F)c3)c(F)c2)ccn1	FGFR inhibitor|KIT inhibitor|PDGFR tyrosine kinase receptor inhibitor|RAF inhibitor|RET tyrosine kinase inhibitor|VEGFR inhibitor	ABL1|BRAF|DDR2|EPHA2|FGFR1|FGFR2|FLT1|FLT4|FRK|KDR|KIT|MAPK11|NTRK1|PDGFRA|PDGFRB|RAF1|RET|TEK	Launched			1.67		FALSE	-5.77728	0.97	FALSE	External	10.21203/rs.3.rs-23951/v1			0	23.7781	-81.7429		-12.9253
remdesivir	CCC(CC)COC(=O)[C@H](C)N[P@](=O)(OC[C@H]1O[C@@](C#N)(c2ccc3c(N)ncnn23)[C@H](O)[C@@H]1O)Oc1ccccc1						0.77		FALSE	-6.11351	>50	FALSE	External	https://www.nature.com/articles/s41422-020-0282-0			0	22.5379	-51.8343
ritonavir	CC(C)c1nc(CN(C)C(=O)N[C@H](C(=O)N[C@@H](Cc2ccccc2)C[C@H](O)[C@H](Cc2ccccc2)NC(=O)OCc2cncs2)C(C)C)cs1	HIV protease inhibitor	CYP1A2|CYP2B6|CYP2C19|CYP2C8|CYP2C9|CYP2D6|CYP2E1|CYP3A4|CYP3A5|CYP3A7	Launched	24.9		8.63	-4.6038	TRUE	-4.83389	71.44	TRUE	Calibration	https://www.nature.com/articles/s41467-019-13940-6	https://doi.org/10.1101/2020.04.06.026476		0	26.6795	-45.3506		0
salinomycin	CC[C@@H](C(=O)[C@@H](C)[C@@H](O)[C@H](C)[C@@H]1O[C@@H]([C@@H](CC)C(=O)O)CC[C@@H]1C)[C@H]1O[C@]2(C=C[C@@H](O)[C@]3(CC[C@@](C)([C@H]4CC[C@](O)(CC)[C@H](C)O4)O3)O2)[C@H](C)C[C@@H]1C			Launched			0.24		FALSE	-6.61979	>50	FALSE	External	https://doi.org/10.1101/2020.03.20.999730
saquinavir	CC(C)(C)NC(=O)[C@@H]1C[C@@H]2CCCC[C@@H]2CN1C[C@@H](O)[C@H](Cc1ccccc1)NC(=O)[C@H](CC(N)=O)NC(=O)c1ccc2ccccc2n1	HIV protease inhibitor	CYP3A4	Launched			8.83		FALSE	-5.05404	44.43	TRUE	Calibration	https://doi.org/10.1101/2020.04.06.026476			13.2493	10.6213	-67.5584		-12.0992
sb-612111	Cc1cccc2c1CC[C@H](CN1CCC(c3c(Cl)cccc3Cl)CC1)C[C@@H]2O						0.77		FALSE	-6.11351	3.67	FALSE	External	10.21203/rs.3.rs-23951/v1			0
sb-616234-A	COc1cc2c(cc1N1C[C@H](C)N[C@H](C)C1)N(C(=O)c1ccc(-c3ccc(N4C=C(C)ON4)cc3C)cc1)CC2.Cl						1.2		FALSE	-5.92082		FALSE	External	https://doi.org/10.1101/2020.04.16.044016
sdz-62-434	C1=C(c2ccc(N3CCCCC3)cc2)N2CCN=C2c2ccccc21.Cl.Cl						0.75		FALSE	-6.12494		FALSE	Calibration	https://doi.org/10.1101/2020.04.16.044016
sl-11128	CCNC/C=C\CNCCCCNCCCCNC/C=C\CNCC						0.25		FALSE	-6.60206		FALSE	External	https://doi.org/10.1101/2020.04.16.044016
sorafenib	CNC(=O)c1cc(Oc2ccc(NC(=O)Nc3ccc(Cl)c(C(F)(F)F)c3)cc2)ccn1	FLT3 inhibitor|KIT inhibitor|PDGFR tyrosine kinase receptor inhibitor|RAF inhibitor|RET tyrosine kinase inhibitor|VEGFR inhibitor	BRAF|DDR2|FGFR1|FLT1|FLT3|FLT4|KDR|KIT|PDGFRB|RAF1|RET	Launched			1.55		FALSE	-5.80967	1.17	TRUE	Calibration	10.21203/rs.3.rs-23951/v1			0				0
spiperone	O=C(CCCN1CCC2(CC1)C(=O)NCN2c1ccccc1)c1ccc(F)cc1	dopamine receptor antagonist	ADRA1A|ADRA1B|ADRA1D|DRD1|DRD2|DRD3|DRD4|DRD5|HTR1A|HTR1D|HTR2A|HTR2B|HTR2C|HTR6|HTR7	Launched			4.46684		FALSE	-5.35		TRUE	Calibration	NCATS_confirmed			16.4353		0		0
SR-59230A	CCc1ccccc1OC[C@@H](O)CN[C@H]1CCCc2ccccc21	adrenergic receptor antagonist	ADRB1|ADRB2|ADRB3	Preclinical			11.2202		FALSE	-4.95		TRUE	External	NCATS_confirmed			0
sulfadoxine	COc1ncnc(NS(=O)(=O)c2ccc(N)cc2)c1OC	dihydropteroate synthase inhibitor		Launched			35.37		FALSE	-4.45136	>40	TRUE	Calibration	https://doi.org/10.1101/2020.04.03.023846			0		-10.1341		0
tamoxifen	CC/C(=C(\c1ccccc1)c1ccc(OCCN(C)C)cc1)c1ccccc1	estrogen receptor antagonist|selective estrogen receptor modulator (SERM)	EBP|ESR1|ESR2|GPER1|PRKCA|PRKCB|PRKCD|PRKCE|PRKCG|PRKCI|PRKCQ|PRKCZ	Launched	10.11	92.88	8.98	-4.28823	TRUE	-4.69135	37.96	TRUE	Calibration	https://www.sciencedirect.com/science/article/pii/S1359644620300416	https://doi.org/10.1101/2020.03.25.008482		-29.6114				0
terconazole	CC(C)N1CCN(c2ccc(OC[C@H]3CO[C@](Cn4cncn4)(c4ccc(Cl)cc4Cl)O3)cc2)CC1	sterol demethylase inhibitor		Launched	12.2	15.32	16.14	-4.86138	TRUE	-4.84016	41.46	TRUE	Calibration	https://www.sciencedirect.com/science/article/pii/S1359644620300416	https://doi.org/10.1101/2020.03.25.008482
tetrandrine	COc1ccc2cc1Oc1ccc(cc1)C[C@H]1c3cc(c(OC)cc3CCN1C)Oc1c(OC)c(OC)cc3c1[C@H](C2)N(C)CC3	calcium channel blocker	SLC6A3	Preclinical			3		FALSE	-5.52288	14.92	FALSE	External	https://doi.org/10.1101/2020.03.20.999730			17.3246	11.2957	-71.3771
thiethylperazine	CCSc1ccc2c(c1)N(CCCN1CCN(C)CC1)c1ccccc1S2	dopamine receptor antagonist	DRD1|DRD2|DRD4	Launched			8.02		FALSE	-5.09583	18.37	TRUE	External	https://doi.org/10.1101/2020.03.25.008482			0	6.70158	-106.434		-11.4991
thimerosal	CC[Hg]Sc1ccccc1C(=O)[O-].[Na+]						1.69		FALSE	-5.77211	13.52	FALSE	Calibration	10.21203/rs.3.rs-23951/v1
thioguanosine	Nc1nc(=S)c2ncn([C@@H]3O[C@H](CO)[C@@H](O)[C@H]3O)c2[nH]1						0.78		FALSE	-6.10791	0.63	FALSE	External	10.21203/rs.3.rs-23951/v1
thioridazine	CSc1ccc2c(c1)N(CCC1CCCCN1C)c1ccccc1S2	dopamine receptor antagonist	DRD1|DRD2|DRD3|DRD4|DRD5|HRH1|HTR1A|HTR2A|HTR2C|HTR6|HTR7	Withdrawn			6.69		FALSE	-5.17457	15.96	TRUE	External	https://doi.org/10.1101/2020.03.20.999730			0	9.46624	-83.1187		0
tilorone	CCN(CC)CCOc1ccc2c(c1)C(=O)c1cc(OCCN(CC)CC)ccc1-2	interferon inducer		Launched			4.09		FALSE	-5.38828	19.67	FALSE	External	https://doi.org/10.1101/2020.03.20.999730			0		-25.453
tioquanine							1.71		FALSE	-5.767	2.21	FALSE	External	10.21203/rs.3.rs-23951/v1
tipranavir	CCC[C@@]1(CCc2ccccc2)CC(O)=C([C@H](CC)c2cccc(NS(=O)(=O)c3ccc(C(F)(F)F)cn3)c2)C(=O)O1	HIV protease inhibitor		Launched			13.34		FALSE	-4.87484	76.8	FALSE	External	https://doi.org/10.1101/2020.04.06.026476
toremifene	CN(C)CCOc1ccc(/C(=C(/CCCl)c2ccccc2)c2ccccc2)cc1	estrogen receptor antagonist|selective estrogen receptor modulator (SERM)	ESR1	Launched	12.91	11.96	11.3	-4.90535	TRUE	-4.91942	10.11	TRUE	External	https://www.sciencedirect.com/science/article/pii/S1359644620300416	https://doi.org/10.1101/2020.03.25.008482	5.01187	-32.2119	11.9173	-106.963		0
triparanol	CCN(CC)CCOc1ccc(C(O)(Cc2ccc(Cl)cc2)c2ccc(C)cc2)cc1						6.41		FALSE	-5.19314	14.73	FALSE	Calibration	https://doi.org/10.1101/2020.03.25.008482
tyrphostin	COc1cc2ncnc(Nc3cccc(Cl)c3)c2cc1OC						0.2		FALSE	-6.69897	1.36	FALSE	External	10.21203/rs.3.rs-23951/v1			0				0
vatalanib	Clc1ccc(Nc2nnc(Cc3ccncc3)c3ccccc23)cc1	KIT inhibitor|PDGFR tyrosine kinase receptor inhibitor|VEGFR inhibitor	EGFR|FLT1|FLT4|KDR|PDGFRB	Phase 3			18.27		FALSE	-4.73826	64.18	TRUE	Calibration	10.21203/rs.3.rs-23951/v1			0				-11.2214
vby-825	CC[C@H](NC(=O)[C@H](CS(=O)(=O)CC1CC1)N[C@@H](c1ccc(F)cc1)C(F)(F)F)C(=O)C(=O)NC1CC1						0.3		FALSE	-6.52288		FALSE	External	https://doi.org/10.1101/2020.04.16.044016
vilazodone	N#Cc1ccc2[nH]cc(CCCCN3CCN(c4ccc5oc(C(N)=O)cc5c4)CC3)c2c1	serotonin reuptake inhibitor	DRD2|DRD3|HRH1|HTR1A|HTR4|SLC6A4	Launched			12.5893		FALSE	-4.9		FALSE	Calibration	NCATS_confirmed			0	5.97279	-88.9103		0
VLX600	C/C(=N\Nc1nnc2c(n1)[nH]c1c(C)cccc12)c1ccccn1	antitumor agent|ubiquitin C-terminal hydrolase inhibitor	TP53|USP14	Phase 1			0.24		FALSE	-6.61979	0.06	FALSE	Calibration	10.21203/rs.3.rs-23951/v1			0				0
VU-0418946-1	c1ccc(-c2ccc(CNc3nc(-c4ccccn4)nnc3-c3ccccc3)cc2)cc1						0.630957		FALSE	-6.2		FALSE	External	NCATS_confirmed			0				0
yh-1238							0.95		FALSE	-6.02228		FALSE	Calibration	https://doi.org/10.1101/2020.04.16.044016
z-lvg-chn2	CC(C)C[C@H](NC(=O)OCc1ccccc1)C(=O)N(CC(=O)C=[N+]=[N-])[C@H](C(N)=O)C(C)C						0.19		FALSE	-6.72125		FALSE	Calibration	https://doi.org/10.1101/2020.04.16.044016
zaldaride	CC1(CN2CCC(n3c(=O)[nH]c4ccccc43)CC2)OCc2ccccc2-n2cccc21	calmodulin antagonist	CALM1	Phase 3			11.2202		FALSE	-4.95		TRUE	Calibration	NCATS_confirmed			0				0
ZK-93423	CCOC(=O)c1ncc2[nH]c3ccc(OCc4ccccc4)cc3c2c1COC	benzodiazepine receptor agonist	GABRA1|GABRA2|GABRA3|GABRA5|GABRB2|GABRG2	Phase 3			1.34		FALSE	-5.8729	0.91	TRUE	Calibration	10.21203/rs.3.rs-23951/v1

## Sheet: V1
Name	EC50
ribavirin	109.5
ritonavir	24.9
penciclovir	95.96
nitazoxanide	2.12
mycophenolate-mofetil	1.54
chloroquine	2.065
chlorpromazine	4.9
phenazopyridine	1.93
pyrvinium-pamoate	1.84
monensin	3.27
saracatinib	2.65
emetine	0.34
mefloquine	11.48
amodiaquine	3.74
loperamide	5.35
lopinavir	16.2
gemcitabine	3.08
tamoxifen	51.495
toremifene	12.435
terconazole	13.76
fluspirilene	6.715
thiothixene	7.3
fluphenazine	13.645
promethazine	9.67
astemizole	5.235
triflupromazine	6.07
clomipramine	11.28
imatinib	13.75
dasatinib	3.78
disulfiram
ouabain
bufalin
selumetinib
trametinib
GW-5074
bisindolylmaleimide-ix
sirolimus
SB-203580
U-0126
mg-132
niclosamide	2

## Sheet: 3Cl ACE2 TMPRSS2
Name	MoA	MERS EC50 µM	SARS EC50 µM	SARS-CoV-2 EC50 µM	3CL_AC50(uM)	3CL_EFFICACY	ACE2_AC50(uM)	ACE2_EFFICACY	TMPRSS2_AC50(uM)	TMPRSS2_EFFICACY
AMG-837	free fatty acid receptor agonist			11.2202	14.1254	-136.671				0
anacardic-acid				3.98107	19.9526	-108.815	5.66125	-93.1193
apilimod				0.023		0	7.12709	-84.4655		-13.0295
arbidol	cytochrome P450 inhibitor			10.7		0	11.2957	-86.0442		15
brexpiprazole	dopamine receptor partial agonist			16.04		0	18.8876	-88.5766		0
celecoxib	cyclooxygenase inhibitor			11.2202		0	18.8876	-64.3312		-14.9697
cepharanthine	NFkB pathway inhibitor			4.47		0	9.46624	-97.2451		-12.605
cetylpyridinium				0.62	39.8107	-62.7567	17.9025	-104.4
chloroxine	opioid receptor antagonist			11.2202			2.37781	-86.2068		-11.5
chlorpromazine	dopamine receptor antagonist			12.5893		0	18.8876	-66.3831		0
ciclesonide	glucocorticoid receptor agonist			4.33		0	20.0869	-99.0663		-13.3432
clioquinol	chelating agent			6.30957		-20.9897	2.66795	-97.0466		0
dapivirine	non-nucleoside reverse transcriptase inhibitor			0.73		9.34818	20.0869	-70.2514
dasatinib	Bcr-Abl kinase inhibitor|ephrin inhibitor|KIT inhibitor|PDGFR tyrosine kinase receptor inhibitor|SRC inhibitor|tyrosine kinase inhibitor	5.46	2.1			0	11.9173	-51.353		0
dolutegravir	HIV integrase inhibitor			22.04		0	8.43679	-96.568		0
dronedarone	adrenergic receptor antagonist			3.92	39.8107	-46.1915	21.1923	-110.004		-13.332
flunarizine	calcium channel blocker			19.05		0	9.46624	-60.402		0
fluphenazine	dopamine receptor antagonist	5.86	21.43	8.98			15.003	-58.5974		0
hexachlorophene	potassium channel activator			0.9	39.8107	-156.402	9.46624	-98.9198		0
imatinib	Bcr-Abl kinase inhibitor|KIT inhibitor|PDGFR tyrosine kinase receptor inhibitor	17.68	9.82	5.32			15.9556	-57.0055		0
ivacaftor	CFTR channel potentiator			6.57		0	10.6213	-76.0598		0
ketoconazole	sterol demethylase inhibitor			2.36		0	8.43679	-94.3896		0
loratadine	histamine receptor antagonist			15.13		0	37.6858	-54.2792		0
lusutrombopag	thrombopoietin receptor agonist			3.78		0	5.97279	-92.5909		0
nelfinavir	HIV protease inhibitor			1.13			15.9556	-87.7403		0
nitazoxanide	pyruvate ferredoxin oxidoreductase inhibitor			2.12		0	23.7781	-75.3961		-13.2786
osimertinib	EGFR inhibitor			3.26		0	4.74436	-105.119		-12.825
oxatomide	histamine receptor antagonist			10		0	15.003	-52.3052		0
posaconazole	sterol demethylase inhibitor			1.61			2.00869	-64.107
promethazine	histamine receptor antagonist	11.8	7.54	10.44		0	9.46624	-62.157		-11.2647
regorafenib	FGFR inhibitor|KIT inhibitor|PDGFR tyrosine kinase receptor inhibitor|RAF inhibitor|RET tyrosine kinase inhibitor|VEGFR inhibitor			1.67		0	23.7781	-81.7429		-12.9253
remdesivir				0.77		0	22.5379	-51.8343
saquinavir	HIV protease inhibitor			8.83		13.2493	10.6213	-67.5584		-12.0992
tetrandrine	calcium channel blocker			3		17.3246	11.2957	-71.3771
thiethylperazine	dopamine receptor antagonist			8.02		0	6.70158	-106.434		-11.4991
thioridazine	dopamine receptor antagonist			6.69		0	9.46624	-83.1187		0
toremifene	estrogen receptor antagonist|selective estrogen receptor modulator (SERM)	12.91	11.96	11.3	5.01187	-32.2119	11.9173	-106.963		0
vilazodone	serotonin reuptake inhibitor			12.5893		0	5.97279	-88.9103		0
