# Supplementary material for: Deciphering COVID-19 host transcriptomic complexity and variations for therapeutic discovery against new variants
Source: iScience. 2022 Sep 3;25(10):105068. doi: 10.1016/j.isci.2022.105068 (PMC9439871; doi:10.1016/j.isci.2022.105068)
Supplement: Data S2. Meta-information of RNA-seq samples used to create CoV signatures, related to Figure 2 [file mmc3.xls]

## Sheet: sampleMetaV1
Sample_ID	Study_ID	Virus	Infection	Organism	Model_Type	Model	Time	Time_	Description	Sample_Source
GSM1163233	GSE47960	SARS	SARS-BatSRBD	Human	Cell line	HAE	0h	0	SHAE002_BAT_0h_1	Preclinical
GSM1163234	GSE47960	SARS	SARS-BatSRBD	Human	Cell line	HAE	0h	0	SHAE002_BAT_0h_2	Preclinical
GSM1163235	GSE47960	SARS	SARS-BatSRBD	Human	Cell line	HAE	0h	0	SHAE002_BAT_0h_3	Preclinical
GSM1163236	GSE47960	SARS	SARS-BatSRBD	Human	Cell line	HAE	0h	0	SHAE002_BAT_0h_4	Preclinical
GSM1163237	GSE47960	SARS	SARS-BatSRBD	Human	Cell line	HAE	12h	12h	SHAE002_BAT_12h_1	Preclinical
GSM1163238	GSE47960	SARS	SARS-BatSRBD	Human	Cell line	HAE	12h	12h	SHAE002_BAT_12h_2	Preclinical
GSM1163239	GSE47960	SARS	SARS-BatSRBD	Human	Cell line	HAE	12h	12h	SHAE002_BAT_12h_3	Preclinical
GSM1163240	GSE47960	SARS	SARS-BatSRBD	Human	Cell line	HAE	12h	12h	SHAE002_BAT_12h_4	Preclinical
GSM1163241	GSE47960	SARS	SARS-BatSRBD	Human	Cell line	HAE	24h	24h	SHAE002_BAT_24h_1	Preclinical
GSM1163242	GSE47960	SARS	SARS-BatSRBD	Human	Cell line	HAE	24h	24h	SHAE002_BAT_24h_2	Preclinical
GSM1163243	GSE47960	SARS	SARS-BatSRBD	Human	Cell line	HAE	24h	24h	SHAE002_BAT_24h_3	Preclinical
GSM1163244	GSE47960	SARS	SARS-BatSRBD	Human	Cell line	HAE	24h	24h	SHAE002_BAT_24h_4	Preclinical
GSM1163245	GSE47960	SARS	SARS-BatSRBD	Human	Cell line	HAE	36h	36h	SHAE002_BAT_36h_1	Preclinical
GSM1163246	GSE47960	SARS	SARS-BatSRBD	Human	Cell line	HAE	36h	36h	SHAE002_BAT_36h_2	Preclinical
GSM1163247	GSE47960	SARS	SARS-BatSRBD	Human	Cell line	HAE	36h	36h	SHAE002_BAT_36h_3	Preclinical
GSM1163248	GSE47960	SARS	SARS-BatSRBD	Human	Cell line	HAE	36h	36h	SHAE002_BAT_36h_4	Preclinical
GSM1163249	GSE47960	SARS	SARS-BatSRBD	Human	Cell line	HAE	48h	48h	SHAE002_BAT_48h_1	Preclinical
GSM1163250	GSE47960	SARS	SARS-BatSRBD	Human	Cell line	HAE	48h	48h	SHAE002_BAT_48h_3	Preclinical
GSM1163251	GSE47960	SARS	SARS-BatSRBD	Human	Cell line	HAE	48h	48h	SHAE002_BAT_48h_4	Preclinical
GSM1163252	GSE47960	SARS	SARS-BatSRBD	Human	Cell line	HAE	60h	60h	SHAE002_BAT_60h_1	Preclinical
GSM1163253	GSE47960	SARS	SARS-BatSRBD	Human	Cell line	HAE	60h	60h	SHAE002_BAT_60h_3	Preclinical
GSM1163254	GSE47960	SARS	SARS-BatSRBD	Human	Cell line	HAE	60h	60h	SHAE002_BAT_60h_4	Preclinical
GSM1163255	GSE47960	SARS	SARS-BatSRBD	Human	Cell line	HAE	72h	72h	SHAE002_BAT_72h_1	Preclinical
GSM1163256	GSE47960	SARS	SARS-BatSRBD	Human	Cell line	HAE	72h	72h	SHAE002_BAT_72h_2	Preclinical
GSM1163257	GSE47960	SARS	SARS-BatSRBD	Human	Cell line	HAE	72h	72h	SHAE002_BAT_72h_3	Preclinical
GSM1163258	GSE47960	SARS	SARS-BatSRBD	Human	Cell line	HAE	72h	72h	SHAE002_BAT_72h_4	Preclinical
GSM1163259	GSE47960	SARS	SARS-BatSRBD	Human	Cell line	HAE	84h	84h	SHAE002_BAT_84h_2	Preclinical
GSM1163260	GSE47960	SARS	SARS-BatSRBD	Human	Cell line	HAE	84h	84h	SHAE002_BAT_84h_3	Preclinical
GSM1163261	GSE47960	SARS	SARS-BatSRBD	Human	Cell line	HAE	84h	84h	SHAE002_BAT_84h_4	Preclinical
GSM1163262	GSE47960	SARS	SARS-BatSRBD	Human	Cell line	HAE	96h	96h	SHAE002_BAT_96h_1	Preclinical
GSM1163263	GSE47960	SARS	SARS-BatSRBD	Human	Cell line	HAE	96h	96h	SHAE002_BAT_96h_2	Preclinical
GSM1163264	GSE47960	SARS	SARS-BatSRBD	Human	Cell line	HAE	96h	96h	SHAE002_BAT_96h_3	Preclinical
GSM1163265	GSE47960	SARS	SARS-BatSRBD	Human	Cell line	HAE	96h	96h	SHAE002_BAT_96h_4	Preclinical
GSM1163286	GSE47960	Control	MOCK	Human	Cell line	HAE	0h	0	SHAE002_mock_0h_1	Preclinical
GSM1163287	GSE47960	Control	MOCK	Human	Cell line	HAE	0h	0	SHAE002_mock_0h_2	Preclinical
GSM1163288	GSE47960	Control	MOCK	Human	Cell line	HAE	0h	0	SHAE002_mock_0h_3	Preclinical
GSM1163289	GSE47960	Control	MOCK	Human	Cell line	HAE	12h	12h	SHAE002_mock_12h_1	Preclinical
GSM1163290	GSE47960	Control	MOCK	Human	Cell line	HAE	12h	12h	SHAE002_mock_12h_2	Preclinical
GSM1163291	GSE47960	Control	MOCK	Human	Cell line	HAE	12h	12h	SHAE002_mock_12h_3	Preclinical
GSM1163292	GSE47960	Control	MOCK	Human	Cell line	HAE	18h	18h	SHAE002_mock_18h_1	Preclinical
GSM1163293	GSE47960	Control	MOCK	Human	Cell line	HAE	18h	18h	SHAE002_mock_18h_2	Preclinical
GSM1163294	GSE47960	Control	MOCK	Human	Cell line	HAE	18h	18h	SHAE002_mock_18h_3	Preclinical
GSM1163295	GSE47960	Control	MOCK	Human	Cell line	HAE	24h	24h	SHAE002_mock_24h_1	Preclinical
GSM1163296	GSE47960	Control	MOCK	Human	Cell line	HAE	24h	24h	SHAE002_mock_24h_3	Preclinical
GSM1163297	GSE47960	Control	MOCK	Human	Cell line	HAE	36h	36h	SHAE002_mock_36h_1	Preclinical
GSM1163298	GSE47960	Control	MOCK	Human	Cell line	HAE	36h	36h	SHAE002_mock_36h_2	Preclinical
GSM1163299	GSE47960	Control	MOCK	Human	Cell line	HAE	36h	36h	SHAE002_mock_36h_3	Preclinical
GSM1163300	GSE47960	Control	MOCK	Human	Cell line	HAE	48h	48h	SHAE002_mock_48h_1	Preclinical
GSM1163301	GSE47960	Control	MOCK	Human	Cell line	HAE	48h	48h	SHAE002_mock_48h_3	Preclinical
GSM1163302	GSE47960	Control	MOCK	Human	Cell line	HAE	48h	48h	SHAE002_mock_48h_4	Preclinical
GSM1163303	GSE47960	Control	MOCK	Human	Cell line	HAE	60h	60h	SHAE002_mock_60h_1	Preclinical
GSM1163304	GSE47960	Control	MOCK	Human	Cell line	HAE	60h	60h	SHAE002_mock_60h_2	Preclinical
GSM1163305	GSE47960	Control	MOCK	Human	Cell line	HAE	60h	60h	SHAE002_mock_60h_3	Preclinical
GSM1163306	GSE47960	Control	MOCK	Human	Cell line	HAE	60h	60h	SHAE002_mock_60h_4	Preclinical
GSM1163307	GSE47960	Control	MOCK	Human	Cell line	HAE	6h	6h	SHAE002_mock_6h_1	Preclinical
GSM1163308	GSE47960	Control	MOCK	Human	Cell line	HAE	6h	6h	SHAE002_mock_6h_2	Preclinical
GSM1163309	GSE47960	Control	MOCK	Human	Cell line	HAE	6h	6h	SHAE002_mock_6h_3	Preclinical
GSM1163310	GSE47960	Control	MOCK	Human	Cell line	HAE	72h	72h	SHAE002_mock_72h_1	Preclinical
GSM1163311	GSE47960	Control	MOCK	Human	Cell line	HAE	72h	72h	SHAE002_mock_72h_2	Preclinical
GSM1163312	GSE47960	Control	MOCK	Human	Cell line	HAE	72h	72h	SHAE002_mock_72h_3	Preclinical
GSM1163313	GSE47960	Control	MOCK	Human	Cell line	HAE	72h	72h	SHAE002_mock_72h_4	Preclinical
GSM1163314	GSE47960	Control	MOCK	Human	Cell line	HAE	84h	84h	SHAE002_mock_84h_1	Preclinical
GSM1163315	GSE47960	Control	MOCK	Human	Cell line	HAE	84h	84h	SHAE002_mock_84h_2	Preclinical
GSM1163316	GSE47960	Control	MOCK	Human	Cell line	HAE	84h	84h	SHAE002_mock_84h_3	Preclinical
GSM1163317	GSE47960	Control	MOCK	Human	Cell line	HAE	84h	84h	SHAE002_mock_84h_4	Preclinical
GSM1163318	GSE47960	Control	MOCK	Human	Cell line	HAE	96h	96h	SHAE002_mock_96h_1	Preclinical
GSM1163319	GSE47960	Control	MOCK	Human	Cell line	HAE	96h	96h	SHAE002_mock_96h_2	Preclinical
GSM1163320	GSE47960	Control	MOCK	Human	Cell line	HAE	96h	96h	SHAE002_mock_96h_3	Preclinical
GSM1163321	GSE47960	Control	MOCK	Human	Cell line	HAE	96h	96h	SHAE002_mock_96h_4	Preclinical
GSM1163322	GSE47960	SARS	SARS-dORF6	Human	Cell line	HAE	0h	0	SHAE002_dORF6_0h_1	Preclinical
GSM1163323	GSE47960	SARS	SARS-dORF6	Human	Cell line	HAE	0h	0	SHAE002_dORF6_0h_2	Preclinical
GSM1163324	GSE47960	SARS	SARS-dORF6	Human	Cell line	HAE	0h	0	SHAE002_dORF6_0h_3	Preclinical
GSM1163325	GSE47960	SARS	SARS-dORF6	Human	Cell line	HAE	0h	0	SHAE002_dORF6_0h_4	Preclinical
GSM1163326	GSE47960	SARS	SARS-dORF6	Human	Cell line	HAE	12h	12h	SHAE002_dORF6_12h_1	Preclinical
GSM1163327	GSE47960	SARS	SARS-dORF6	Human	Cell line	HAE	12h	12h	SHAE002_dORF6_12h_2	Preclinical
GSM1163328	GSE47960	SARS	SARS-dORF6	Human	Cell line	HAE	12h	12h	SHAE002_dORF6_12h_3	Preclinical
GSM1163329	GSE47960	SARS	SARS-dORF6	Human	Cell line	HAE	12h	12h	SHAE002_dORF6_12h_4	Preclinical
GSM1163330	GSE47960	SARS	SARS-dORF6	Human	Cell line	HAE	24h	24h	SHAE002_dORF6_24h_1	Preclinical
GSM1163331	GSE47960	SARS	SARS-dORF6	Human	Cell line	HAE	24h	24h	SHAE002_dORF6_24h_2	Preclinical
GSM1163332	GSE47960	SARS	SARS-dORF6	Human	Cell line	HAE	24h	24h	SHAE002_dORF6_24h_4	Preclinical
GSM1163333	GSE47960	SARS	SARS-dORF6	Human	Cell line	HAE	36h	36h	SHAE002_dORF6_36h_1	Preclinical
GSM1163334	GSE47960	SARS	SARS-dORF6	Human	Cell line	HAE	36h	36h	SHAE002_dORF6_36h_2	Preclinical
GSM1163335	GSE47960	SARS	SARS-dORF6	Human	Cell line	HAE	36h	36h	SHAE002_dORF6_36h_3	Preclinical
GSM1163336	GSE47960	SARS	SARS-dORF6	Human	Cell line	HAE	36h	36h	SHAE002_dORF6_36h_4	Preclinical
GSM1163337	GSE47960	SARS	SARS-dORF6	Human	Cell line	HAE	48h	48h	SHAE002_dORF6_48h_1	Preclinical
GSM1163338	GSE47960	SARS	SARS-dORF6	Human	Cell line	HAE	48h	48h	SHAE002_dORF6_48h_2	Preclinical
GSM1163339	GSE47960	SARS	SARS-dORF6	Human	Cell line	HAE	48h	48h	SHAE002_dORF6_48h_3	Preclinical
GSM1163340	GSE47960	SARS	SARS-dORF6	Human	Cell line	HAE	48h	48h	SHAE002_dORF6_48h_4	Preclinical
GSM1163341	GSE47960	SARS	SARS-dORF6	Human	Cell line	HAE	60h	60h	SHAE002_dORF6_60h_1	Preclinical
GSM1163342	GSE47960	SARS	SARS-dORF6	Human	Cell line	HAE	60h	60h	SHAE002_dORF6_60h_2	Preclinical
GSM1163343	GSE47960	SARS	SARS-dORF6	Human	Cell line	HAE	60h	60h	SHAE002_dORF6_60h_3	Preclinical
GSM1163344	GSE47960	SARS	SARS-dORF6	Human	Cell line	HAE	60h	60h	SHAE002_dORF6_60h_4	Preclinical
GSM1163345	GSE47960	SARS	SARS-dORF6	Human	Cell line	HAE	72h	72h	SHAE002_dORF6_72h_1	Preclinical
GSM1163346	GSE47960	SARS	SARS-dORF6	Human	Cell line	HAE	72h	72h	SHAE002_dORF6_72h_2	Preclinical
GSM1163347	GSE47960	SARS	SARS-dORF6	Human	Cell line	HAE	72h	72h	SHAE002_dORF6_72h_3	Preclinical
GSM1163348	GSE47960	SARS	SARS-dORF6	Human	Cell line	HAE	72h	72h	SHAE002_dORF6_72h_4	Preclinical
GSM1163349	GSE47960	SARS	SARS-dORF6	Human	Cell line	HAE	84h	84h	SHAE002_dORF6_84h_1	Preclinical
GSM1163350	GSE47960	SARS	SARS-dORF6	Human	Cell line	HAE	84h	84h	SHAE002_dORF6_84h_2	Preclinical
GSM1163351	GSE47960	SARS	SARS-dORF6	Human	Cell line	HAE	84h	84h	SHAE002_dORF6_84h_3	Preclinical
GSM1163352	GSE47960	SARS	SARS-dORF6	Human	Cell line	HAE	84h	84h	SHAE002_dORF6_84h_4	Preclinical
GSM1163353	GSE47960	SARS	SARS-dORF6	Human	Cell line	HAE	96h	96h	SHAE002_dORF6_96h_1	Preclinical
GSM1163354	GSE47960	SARS	SARS-dORF6	Human	Cell line	HAE	96h	96h	SHAE002_dORF6_96h_2	Preclinical
GSM1163355	GSE47960	SARS	SARS-dORF6	Human	Cell line	HAE	96h	96h	SHAE002_dORF6_96h_3	Preclinical
GSM1163356	GSE47960	SARS	SARS-dORF6	Human	Cell line	HAE	96h	96h	SHAE002_dORF6_96h_4	Preclinical
GSM1163357	GSE47960	SARS	SARS	Human	Cell line	HAE	0h	0	SHAE002_icSARS_0h_1	Preclinical
GSM1163358	GSE47960	SARS	SARS	Human	Cell line	HAE	0h	0	SHAE002_icSARS_0h_2	Preclinical
GSM1163359	GSE47960	SARS	SARS	Human	Cell line	HAE	0h	0	SHAE002_icSARS_0h_3	Preclinical
GSM1163360	GSE47960	SARS	SARS	Human	Cell line	HAE	0h	0	SHAE002_icSARS_0h_4	Preclinical
GSM1163361	GSE47960	SARS	SARS	Human	Cell line	HAE	12h	12h	SHAE002_icSARS_12h_1	Preclinical
GSM1163362	GSE47960	SARS	SARS	Human	Cell line	HAE	12h	12h	SHAE002_icSARS_12h_2	Preclinical
GSM1163363	GSE47960	SARS	SARS	Human	Cell line	HAE	12h	12h	SHAE002_icSARS_12h_4	Preclinical
GSM1163364	GSE47960	SARS	SARS	Human	Cell line	HAE	24h	24h	SHAE002_icSARS_24h_1	Preclinical
GSM1163365	GSE47960	SARS	SARS	Human	Cell line	HAE	24h	24h	SHAE002_icSARS_24h_2	Preclinical
GSM1163366	GSE47960	SARS	SARS	Human	Cell line	HAE	24h	24h	SHAE002_icSARS_24h_3	Preclinical
GSM1163367	GSE47960	SARS	SARS	Human	Cell line	HAE	24h	24h	SHAE002_icSARS_24h_4	Preclinical
GSM1163368	GSE47960	SARS	SARS	Human	Cell line	HAE	36h	36h	SHAE002_icSARS_36h_1	Preclinical
GSM1163369	GSE47960	SARS	SARS	Human	Cell line	HAE	36h	36h	SHAE002_icSARS_36h_2	Preclinical
GSM1163370	GSE47960	SARS	SARS	Human	Cell line	HAE	48h	48h	SHAE002_icSARS_48h_1	Preclinical
GSM1163371	GSE47960	SARS	SARS	Human	Cell line	HAE	48h	48h	SHAE002_icSARS_48h_2	Preclinical
GSM1163372	GSE47960	SARS	SARS	Human	Cell line	HAE	48h	48h	SHAE002_icSARS_48h_3	Preclinical
GSM1163373	GSE47960	SARS	SARS	Human	Cell line	HAE	48h	48h	SHAE002_icSARS_48h_4	Preclinical
GSM1163374	GSE47960	SARS	SARS	Human	Cell line	HAE	60h	60h	SHAE002_icSARS_60h_1	Preclinical
GSM1163375	GSE47960	SARS	SARS	Human	Cell line	HAE	60h	60h	SHAE002_icSARS_60h_2	Preclinical
GSM1163376	GSE47960	SARS	SARS	Human	Cell line	HAE	60h	60h	SHAE002_icSARS_60h_4	Preclinical
GSM1163377	GSE47960	SARS	SARS	Human	Cell line	HAE	72h	72h	SHAE002_icSARS_72h_1	Preclinical
GSM1163378	GSE47960	SARS	SARS	Human	Cell line	HAE	72h	72h	SHAE002_icSARS_72h_2	Preclinical
GSM1163379	GSE47960	SARS	SARS	Human	Cell line	HAE	72h	72h	SHAE002_icSARS_72h_3	Preclinical
GSM1163380	GSE47960	SARS	SARS	Human	Cell line	HAE	72h	72h	SHAE002_icSARS_72h_4	Preclinical
GSM1163381	GSE47960	SARS	SARS	Human	Cell line	HAE	84h	84h	SHAE002_icSARS_84h_1	Preclinical
GSM1163382	GSE47960	SARS	SARS	Human	Cell line	HAE	84h	84h	SHAE002_icSARS_84h_2	Preclinical
GSM1163383	GSE47960	SARS	SARS	Human	Cell line	HAE	84h	84h	SHAE002_icSARS_84h_3	Preclinical
GSM1163384	GSE47960	SARS	SARS	Human	Cell line	HAE	84h	84h	SHAE002_icSARS_84h_4	Preclinical
GSM1163385	GSE47960	SARS	SARS	Human	Cell line	HAE	96h	96h	SHAE002_icSARS_96h_1	Preclinical
GSM1163386	GSE47960	SARS	SARS	Human	Cell line	HAE	96h	96h	SHAE002_icSARS_96h_2	Preclinical
GSM1163387	GSE47960	SARS	SARS	Human	Cell line	HAE	96h	96h	SHAE002_icSARS_96h_3	Preclinical
GSM1163388	GSE47960	SARS	SARS	Human	Cell line	HAE	96h	96h	SHAE002_icSARS_96h_4	Preclinical
GSM1163389	GSE47960	Control	MOCK	Human	Cell line	HAE	24h	24h	SHAE002_mock_24h_2	Preclinical
GSM1163390	GSE47960	SARS	SARS-BatSRBD	Human	Cell line	HAE	60h	60h	SHAE002_BAT_60h_2	Preclinical
GSM1163391	GSE47960	SARS	SARS	Human	Cell line	HAE	12h	12h	SHAE002_icSARS_12h_3	Preclinical
GSM1163392	GSE47960	SARS	SARS-BatSRBD	Human	Cell line	HAE	84h	84h	SHAE002_BAT_84h_1	Preclinical
GSM1163393	GSE47960	SARS	SARS	Human	Cell line	HAE	60h	60h	SHAE002_icSARS_60h_3	Preclinical
GSM1682315	GSE68820	Control	MOCK	Mouse	Organ	Lung TLR3	48h	2 day	SM036 1.1 Mock TLR3 d2 RNA	Preclinical
GSM1682316	GSE68820	Control	MOCK	Mouse	Organ	Lung TLR3	48h	2 day	SM036 1.2 Mock TLR3 d2 RNA	Preclinical
GSM1682317	GSE68820	Control	MOCK	Mouse	Organ	Lung TLR3	48h	2 day	SM036 1.3 Mock TLR3 d2 RNA	Preclinical
GSM1682318	GSE68820	Control	MOCK	Mouse	Organ	Lung TLR3	48h	2 day	SM036 1.4 Mock TLR3 d2 RNA	Preclinical
GSM1682319	GSE68820	SARS	SARS	Mouse	Organ	Lung TLR3	48h	2 day	SM036 2.1 10^5 MA15 TLR3 d2 RNA	Preclinical
GSM1682320	GSE68820	SARS	SARS	Mouse	Organ	Lung TLR3	48h	2 day	SM036 2.2 10^5 MA15 TLR3 d2 RNA	Preclinical
GSM1682321	GSE68820	SARS	SARS	Mouse	Organ	Lung TLR3	48h	2 day	SM036 2.3 10^5 MA15 TLR3 d2 RNA	Preclinical
GSM1682322	GSE68820	SARS	SARS	Mouse	Organ	Lung TLR3	48h	2 day	SM036 2.4 10^5 MA15 TLR3 d2 RNA	Preclinical
GSM1682323	GSE68820	SARS	SARS	Mouse	Organ	Lung TLR3	48h	2 day	SM036 2.5 10^5 MA15 TLR3 d2 RNA	Preclinical
GSM1682324	GSE68820	Control	MOCK	Mouse	Organ	Lung TLR3	96h	4 day	SM036 3.1 Mock TLR3 d4 RNA	Preclinical
GSM1682325	GSE68820	Control	MOCK	Mouse	Organ	Lung TLR3	96h	4 day	SM036 3.2 Mock TLR3 d4 RNA	Preclinical
GSM1682326	GSE68820	Control	MOCK	Mouse	Organ	Lung TLR3	96h	4 day	SM036 3.3 Mock TLR3 d4 RNA	Preclinical
GSM1682327	GSE68820	Control	MOCK	Mouse	Organ	Lung TLR3	96h	4 day	SM036 3.4 Mock TLR3 d4 RNA	Preclinical
GSM1682328	GSE68820	SARS	SARS	Mouse	Organ	Lung TLR3	96h	4 day	SM036 4.1 10^5 MA15 TLR3 d4 RNA	Preclinical
GSM1682329	GSE68820	SARS	SARS	Mouse	Organ	Lung TLR3	96h	4 day	SM036 4.2 10^5 MA15 TLR3 d4 RNA	Preclinical
GSM1682330	GSE68820	SARS	SARS	Mouse	Organ	Lung TLR3	96h	4 day	SM036 4.3 10^5 MA15 TLR3 d4 RNA	Preclinical
GSM1682331	GSE68820	SARS	SARS	Mouse	Organ	Lung TLR3	96h	4 day	SM036 4.4 10^5 MA15 TLR3 d4 RNA	Preclinical
GSM1682332	GSE68820	SARS	SARS	Mouse	Organ	Lung TLR3	96h	4 day	SM036 4.5 10^5 MA15 TLR3 d4 RNA	Preclinical
GSM1682333	GSE68820	Control	MOCK	Mouse	Organ	Lung	48h	2 day	SM036 5.1 Mock B6NJ d2 RNA	Preclinical
GSM1682334	GSE68820	Control	MOCK	Mouse	Organ	Lung	48h	2 day	SM036 5.2 Mock B6NJ d2 RNA	Preclinical
GSM1682335	GSE68820	Control	MOCK	Mouse	Organ	Lung	48h	2 day	SM036 5.3 Mock B6NJ d2 RNA	Preclinical
GSM1682336	GSE68820	Control	MOCK	Mouse	Organ	Lung	48h	2 day	SM036 5.4 Mock B6NJ d2 RNA	Preclinical
GSM1682337	GSE68820	Control	MOCK	Mouse	Organ	Lung	48h	2 day	SM036 5.5 Mock B6NJ d2 RNA	Preclinical
GSM1682338	GSE68820	SARS	SARS	Mouse	Organ	Lung	48h	2 day	SM036 6.1 10^5 MA15 B6NJ d2 RNA	Preclinical
GSM1682339	GSE68820	SARS	SARS	Mouse	Organ	Lung	48h	2 day	SM036 6.2 10^5 MA15 B6NJ d2 RNA	Preclinical
GSM1682340	GSE68820	SARS	SARS	Mouse	Organ	Lung	48h	2 day	SM036 6.3 10^5 MA15 B6NJ d2 RNA	Preclinical
GSM1682341	GSE68820	SARS	SARS	Mouse	Organ	Lung	48h	2 day	SM036 6.4 10^5 MA15 B6NJ d2 RNA	Preclinical
GSM1682342	GSE68820	SARS	SARS	Mouse	Organ	Lung	48h	2 day	SM036 6.5 10^5 MA15 B6NJ d2 RNA	Preclinical
GSM1682343	GSE68820	Control	MOCK	Mouse	Organ	Lung	96h	4 day	SM036 7.1 Mock B6NJ d4 RNA	Preclinical
GSM1682344	GSE68820	Control	MOCK	Mouse	Organ	Lung	96h	4 day	SM036 7.2 Mock B6NJ d4 RNA	Preclinical
GSM1682345	GSE68820	Control	MOCK	Mouse	Organ	Lung	96h	4 day	SM036 7.3 Mock B6NJ d4 RNA	Preclinical
GSM1682346	GSE68820	Control	MOCK	Mouse	Organ	Lung	96h	4 day	SM036 7.4 Mock B6NJ d4 RNA	Preclinical
GSM1682347	GSE68820	Control	MOCK	Mouse	Organ	Lung	96h	4 day	SM036 7.5 Mock B6NJ d4 RNA	Preclinical
GSM1682348	GSE68820	SARS	SARS	Mouse	Organ	Lung	96h	4 day	SM036 8.1 10^5 MA15 B6NJ d4 RNA	Preclinical
GSM1682349	GSE68820	SARS	SARS	Mouse	Organ	Lung	96h	4 day	SM036 8.2 10^5 MA15 B6NJ d4 RNA	Preclinical
GSM1682350	GSE68820	SARS	SARS	Mouse	Organ	Lung	96h	4 day	SM036 8.4 10^5 MA15 B6NJ d4 RNA	Preclinical
GSM1682351	GSE68820	SARS	SARS	Mouse	Organ	Lung	96h	4 day	SM036 8.5 10^5 MA15 B6NJ d4 RNA	Preclinical
GSM1682352	GSE68820	Control	MOCK	Mouse	Organ	Lung	168h	7 day	SM036 9.2 Mock TLR3 d7 RNA	Preclinical
GSM1682353	GSE68820	Control	MOCK	Mouse	Organ	Lung	168h	7 day	SM036 9.3 Mock TLR3 d7 RNA	Preclinical
GSM1682354	GSE68820	SARS	SARS	Mouse	Organ	Lung	168h	7 day	SM036 10.1 10^5 MA15 TLR3 d7 RNA	Preclinical
GSM1682355	GSE68820	SARS	SARS	Mouse	Organ	Lung	168h	7 day	SM036 10.2 10^5 MA15 TLR3 d7 RNA	Preclinical
GSM1682356	GSE68820	SARS	SARS	Mouse	Organ	Lung	168h	7 day	SM036 10.3 10^5 MA15 TLR3 d7 RNA	Preclinical
GSM1682357	GSE68820	SARS	SARS	Mouse	Organ	Lung	168h	7 day	SM036 10.4 10^5 MA15 TLR3 d7 RNA	Preclinical
GSM1682358	GSE68820	SARS	SARS	Mouse	Organ	Lung	168h	7 day	SM036 10.5 10^5 MA15 TLR3 d7 RNA	Preclinical
GSM1682359	GSE68820	Control	MOCK	Mouse	Organ	Lung	168h	7 day	SM036 11.1 Mock B6NJ d7 RNA	Preclinical
GSM1682360	GSE68820	Control	MOCK	Mouse	Organ	Lung	168h	7 day	SM036 11.2 Mock B6NJ d7 RNA	Preclinical
GSM1682361	GSE68820	Control	MOCK	Mouse	Organ	Lung	168h	7 day	SM036 11.3 Mock B6NJ d7 RNA	Preclinical
GSM1682362	GSE68820	Control	MOCK	Mouse	Organ	Lung	168h	7 day	SM036 11.4 Mock B6NJ d7 RNA	Preclinical
GSM1682363	GSE68820	SARS	SARS	Mouse	Organ	Lung	168h	7 day	SM036 12.1 10^5 MA15 B6NJ d7 RNA	Preclinical
GSM1682364	GSE68820	SARS	SARS	Mouse	Organ	Lung	168h	7 day	SM036 12.2 10^5 MA15 B6NJ d7 RNA	Preclinical
GSM1682365	GSE68820	SARS	SARS	Mouse	Organ	Lung	168h	7 day	SM036 12.3 10^5 MA15 B6NJ d7 RNA	Preclinical
GSM1682366	GSE68820	SARS	SARS	Mouse	Organ	Lung	168h	7 day	SM036 12.4 10^5 MA15 B6NJ d7 RNA	Preclinical
GSM2087263	GSE79172	Control	MOCK	Human	Cell line	MDC001	0h	0	MDC001_mock_0h_RNA_1	Preclinical
GSM2087264	GSE79172	Control	MOCK	Human	Cell line	MDC001	0h	0	MDC001_mock_0h_RNA_2	Preclinical
GSM2087265	GSE79172	Control	MOCK	Human	Cell line	MDC001	0h	0	MDC001_mock_0h_RNA_3	Preclinical
GSM2087266	GSE79172	Control	MOCK	Human	Cell line	MDC001	3h	3h	MDC001_mock_3h_RNA_2	Preclinical
GSM2087267	GSE79172	Control	MOCK	Human	Cell line	MDC001	3h	3h	MDC001_mock_3h_RNA_3	Preclinical
GSM2087268	GSE79172	Control	MOCK	Human	Cell line	MDC001	7h	7h	MDC001_mock_7h_RNA_1	Preclinical
GSM2087269	GSE79172	Control	MOCK	Human	Cell line	MDC001	7h	7h	MDC001_mock_7h_RNA_2	Preclinical
GSM2087270	GSE79172	Control	MOCK	Human	Cell line	MDC001	7h	7h	MDC001_mock_7h_RNA_3	Preclinical
GSM2087271	GSE79172	Control	MOCK	Human	Cell line	MDC001	12h	12h	MDC001_mock_12h_RNA_1	Preclinical
GSM2087272	GSE79172	Control	MOCK	Human	Cell line	MDC001	12h	12h	MDC001_mock_12h_RNA_2	Preclinical
GSM2087273	GSE79172	Control	MOCK	Human	Cell line	MDC001	12h	12h	MDC001_mock_12h_RNA_3	Preclinical
GSM2087274	GSE79172	Control	MOCK	Human	Cell line	MDC001	24h	24h	MDC001_mock_24h_RNA_1	Preclinical
GSM2087275	GSE79172	Control	MOCK	Human	Cell line	MDC001	24h	24h	MDC001_mock_24h_RNA_2	Preclinical
GSM2087276	GSE79172	Control	MOCK	Human	Cell line	MDC001	24h	24h	MDC001_mock_24h_RNA_3	Preclinical
GSM2087277	GSE79172	MERS	MERS	Human	Cell line	MDC001	0h	0	MDC001_icMERS_0h_RNA_1	Preclinical
GSM2087278	GSE79172	MERS	MERS	Human	Cell line	MDC001	0h	0	MDC001_icMERS_0h_RNA_2	Preclinical
GSM2087279	GSE79172	MERS	MERS	Human	Cell line	MDC001	0h	0	MDC001_icMERS_0h_RNA_3	Preclinical
GSM2087280	GSE79172	MERS	MERS	Human	Cell line	MDC001	3h	3h	MDC001_icMERS_3h_RNA_1	Preclinical
GSM2087281	GSE79172	MERS	MERS	Human	Cell line	MDC001	3h	3h	MDC001_icMERS_3h_RNA_2	Preclinical
GSM2087282	GSE79172	MERS	MERS	Human	Cell line	MDC001	3h	3h	MDC001_icMERS_3h_RNA_3	Preclinical
GSM2087283	GSE79172	MERS	MERS	Human	Cell line	MDC001	7h	7h	MDC001_icMERS_7h_RNA_1	Preclinical
GSM2087284	GSE79172	MERS	MERS	Human	Cell line	MDC001	7h	7h	MDC001_icMERS_7h_RNA_2	Preclinical
GSM2087285	GSE79172	MERS	MERS	Human	Cell line	MDC001	7h	7h	MDC001_icMERS_7h_RNA_3	Preclinical
GSM2087286	GSE79172	MERS	MERS	Human	Cell line	MDC001	12h	12h	MDC001_icMERS_12h_RNA_1	Preclinical
GSM2087287	GSE79172	MERS	MERS	Human	Cell line	MDC001	12h	12h	MDC001_icMERS_12h_RNA_2	Preclinical
GSM2087288	GSE79172	MERS	MERS	Human	Cell line	MDC001	12h	12h	MDC001_icMERS_12h_RNA_3	Preclinical
GSM2087289	GSE79172	MERS	MERS	Human	Cell line	MDC001	24h	24h	MDC001_icMERS_24h_RNA_1	Preclinical
GSM2087290	GSE79172	MERS	MERS	Human	Cell line	MDC001	24h	24h	MDC001_icMERS_24h_RNA_2	Preclinical
GSM2087291	GSE79172	MERS	MERS	Human	Cell line	MDC001	24h	24h	MDC001_icMERS_24h_RNA_3	Preclinical
GSM2088232	GSE79218	MERS	MERS	Human	Cell line	MMVE001	0h	0	MMVE001_icMERS_0h_RNA_1	Preclinical
GSM2088233	GSE79218	MERS	MERS	Human	Cell line	MMVE001	0h	0	MMVE001_icMERS_0h_RNA_2	Preclinical
GSM2088234	GSE79218	MERS	MERS	Human	Cell line	MMVE001	0h	0	MMVE001_icMERS_0h_RNA_3	Preclinical
GSM2088235	GSE79218	MERS	MERS	Human	Cell line	MMVE001	0h	0	MMVE001_icMERS_0h_RNA_4	Preclinical
GSM2088236	GSE79218	MERS	MERS	Human	Cell line	MMVE001	0h	0	MMVE001_icMERS_0h_RNA_5	Preclinical
GSM2088237	GSE79218	Control	MOCK	Human	Cell line	MMVE001	0h	0	MMVE001_mock_0h_RNA_1	Preclinical
GSM2088238	GSE79218	Control	MOCK	Human	Cell line	MMVE001	0h	0	MMVE001_mock_0h_RNA_2	Preclinical
GSM2088239	GSE79218	Control	MOCK	Human	Cell line	MMVE001	0h	0	MMVE001_mock_0h_RNA_3	Preclinical
GSM2088240	GSE79218	Control	MOCK	Human	Cell line	MMVE001	0h	0	MMVE001_mock_0h_RNA_4	Preclinical
GSM2088241	GSE79218	Control	MOCK	Human	Cell line	MMVE001	0h	0	MMVE001_mock_0h_RNA_5	Preclinical
GSM2088242	GSE79218	MERS	MERS	Human	Cell line	MMVE001	12h	12h	MMVE001_icMERS_12h_RNA_1	Preclinical
GSM2088243	GSE79218	MERS	MERS	Human	Cell line	MMVE001	12h	12h	MMVE001_icMERS_12h_RNA_2	Preclinical
GSM2088244	GSE79218	MERS	MERS	Human	Cell line	MMVE001	12h	12h	MMVE001_icMERS_12h_RNA_3	Preclinical
GSM2088245	GSE79218	MERS	MERS	Human	Cell line	MMVE001	12h	12h	MMVE001_icMERS_12h_RNA_4	Preclinical
GSM2088246	GSE79218	MERS	MERS	Human	Cell line	MMVE001	12h	12h	MMVE001_icMERS_12h_RNA_5	Preclinical
GSM2088247	GSE79218	Control	MOCK	Human	Cell line	MMVE001	12h	12h	MMVE001_mock_12h_RNA_1	Preclinical
GSM2088248	GSE79218	Control	MOCK	Human	Cell line	MMVE001	12h	12h	MMVE001_mock_12h_RNA_2	Preclinical
GSM2088249	GSE79218	Control	MOCK	Human	Cell line	MMVE001	12h	12h	MMVE001_mock_12h_RNA_3	Preclinical
GSM2088250	GSE79218	Control	MOCK	Human	Cell line	MMVE001	12h	12h	MMVE001_mock_12h_RNA_4	Preclinical
GSM2088251	GSE79218	Control	MOCK	Human	Cell line	MMVE001	12h	12h	MMVE001_mock_12h_RNA_5	Preclinical
GSM2088252	GSE79218	MERS	MERS	Human	Cell line	MMVE001	24h	24h	MMVE001_icMERS_24h_RNA_1	Preclinical
GSM2088253	GSE79218	MERS	MERS	Human	Cell line	MMVE001	24h	24h	MMVE001_icMERS_24h_RNA_2	Preclinical
GSM2088254	GSE79218	MERS	MERS	Human	Cell line	MMVE001	24h	24h	MMVE001_icMERS_24h_RNA_3	Preclinical
GSM2088255	GSE79218	MERS	MERS	Human	Cell line	MMVE001	24h	24h	MMVE001_icMERS_24h_RNA_4	Preclinical
GSM2088256	GSE79218	MERS	MERS	Human	Cell line	MMVE001	24h	24h	MMVE001_icMERS_24h_RNA_5	Preclinical
GSM2088257	GSE79218	Control	MOCK	Human	Cell line	MMVE001	24h	24h	MMVE001_mock_24h_RNA_1	Preclinical
GSM2088258	GSE79218	Control	MOCK	Human	Cell line	MMVE001	24h	24h	MMVE001_mock_24h_RNA_2	Preclinical
GSM2088259	GSE79218	Control	MOCK	Human	Cell line	MMVE001	24h	24h	MMVE001_mock_24h_RNA_3	Preclinical
GSM2088260	GSE79218	Control	MOCK	Human	Cell line	MMVE001	24h	24h	MMVE001_mock_24h_RNA_4	Preclinical
GSM2088261	GSE79218	Control	MOCK	Human	Cell line	MMVE001	24h	24h	MMVE001_mock_24h_RNA_5	Preclinical
GSM2088262	GSE79218	MERS	MERS	Human	Cell line	MMVE001	36h	36h	MMVE001_icMERS_36h_RNA_1	Preclinical
GSM2088263	GSE79218	MERS	MERS	Human	Cell line	MMVE001	36h	36h	MMVE001_icMERS_36h_RNA_2	Preclinical
GSM2088264	GSE79218	MERS	MERS	Human	Cell line	MMVE001	36h	36h	MMVE001_icMERS_36h_RNA_3	Preclinical
GSM2088265	GSE79218	MERS	MERS	Human	Cell line	MMVE001	36h	36h	MMVE001_icMERS_36h_RNA_4	Preclinical
GSM2088266	GSE79218	MERS	MERS	Human	Cell line	MMVE001	36h	36h	MMVE001_icMERS_36h_RNA_5	Preclinical
GSM2088267	GSE79218	Control	MOCK	Human	Cell line	MMVE001	36h	36h	MMVE001_mock_36h_RNA_1	Preclinical
GSM2088268	GSE79218	Control	MOCK	Human	Cell line	MMVE001	36h	36h	MMVE001_mock_36h_RNA_2	Preclinical
GSM2088269	GSE79218	Control	MOCK	Human	Cell line	MMVE001	36h	36h	MMVE001_mock_36h_RNA_3	Preclinical
GSM2088270	GSE79218	Control	MOCK	Human	Cell line	MMVE001	36h	36h	MMVE001_mock_36h_RNA_4	Preclinical
GSM2088271	GSE79218	Control	MOCK	Human	Cell line	MMVE001	36h	36h	MMVE001_mock_36h_RNA_5	Preclinical
GSM2088272	GSE79218	MERS	MERS	Human	Cell line	MMVE001	48h	48h	MMVE001_icMERS_48h_RNA_1	Preclinical
GSM2088273	GSE79218	MERS	MERS	Human	Cell line	MMVE001	48h	48h	MMVE001_icMERS_48h_RNA_2	Preclinical
GSM2088274	GSE79218	MERS	MERS	Human	Cell line	MMVE001	48h	48h	MMVE001_icMERS_48h_RNA_3	Preclinical
GSM2088275	GSE79218	MERS	MERS	Human	Cell line	MMVE001	48h	48h	MMVE001_icMERS_48h_RNA_4	Preclinical
GSM2088276	GSE79218	MERS	MERS	Human	Cell line	MMVE001	48h	48h	MMVE001_icMERS_48h_RNA_5	Preclinical
GSM2088277	GSE79218	Control	MOCK	Human	Cell line	MMVE001	48h	48h	MMVE001_mock_48h_RNA_1	Preclinical
GSM2088278	GSE79218	Control	MOCK	Human	Cell line	MMVE001	48h	48h	MMVE001_mock_48h_RNA_3	Preclinical
GSM2088279	GSE79218	Control	MOCK	Human	Cell line	MMVE001	48h	48h	MMVE001_mock_48h_RNA_4	Preclinical
GSM2088280	GSE79218	Control	MOCK	Human	Cell line	MMVE001	48h	48h	MMVE001_mock_48h_RNA_5	Preclinical
GSM432030	GSE17400	Control	MOCK	Human	Cell line	Calu3	12h	12h	Mock-infected Calu-3 subclone 2B4 at 12 hours post infection #1	Preclinical
GSM432031	GSE17400	Control	MOCK	Human	Cell line	Calu3	12h	12h	Mock-infected Calu-3 subclone 2B4 at 12 hours post infection #2	Preclinical
GSM432032	GSE17400	Control	MOCK	Human	Cell line	Calu3	12h	12h	Mock-infected Calu-3 subclone 2B4 at 12 hours post infection #3	Preclinical
GSM432033	GSE17400	Control	MOCK	Human	Cell line	Calu3	24h	24h	Mock-infected Calu-3 subclone 2B4 at 24 hours post infection #1	Preclinical
GSM432034	GSE17400	Control	MOCK	Human	Cell line	Calu3	24h	24h	Mock-infected Calu-3 subclone 2B4 at 24 hours post infection #2	Preclinical
GSM432209	GSE17400	Control	MOCK	Human	Cell line	Calu3	24h	24h	Mock-infected Calu-3 subclone 2B4 at 24 hours post infection #3	Preclinical
GSM432210	GSE17400	Control	MOCK	Human	Cell line	Calu3	48h	48h	Mock-infected Calu-3 subclone 2B4 at 48 hours post infection #1	Preclinical
GSM432211	GSE17400	Control	MOCK	Human	Cell line	Calu3	48h	48h	Mock-infected Calu-3 subclone 2B4 at 48 hours post infection #2	Preclinical
GSM432212	GSE17400	Control	MOCK	Human	Cell line	Calu3	48h	48h	Mock-infected Calu-3 subclone 2B4 at 48 hours post infection #3	Preclinical
GSM432213	GSE17400	SARS	SARS	Human	Cell line	Calu3	12h	12h	SARS-CoV-infected (MOI=0.1) Calu-3 subclone 2B4 at 12 hours post infection #1	Preclinical
GSM432241	GSE17400	SARS	SARS	Human	Cell line	Calu3	12h	12h	SARS-CoV-infected (MOI=0.1) Calu-3 subclone 2B4 at 12 hours post infection #2	Preclinical
GSM432331	GSE17400	SARS	SARS	Human	Cell line	Calu3	12h	12h	SARS-CoV-infected (MOI=0.1) Calu-3 subclone 2B4 at 12 hours post infection #3	Preclinical
GSM432332	GSE17400	SARS	SARS	Human	Cell line	Calu3	24h	24h	SARS-CoV-infected (MOI=0.1) Calu-3 subclone 2B4 at 24 hours post infection #1	Preclinical
GSM432333	GSE17400	SARS	SARS	Human	Cell line	Calu3	24h	24h	SARS-CoV-infected (MOI=0.1) Calu-3 subclone 2B4 at 24 hours post infection #2	Preclinical
GSM432360	GSE17400	SARS	SARS	Human	Cell line	Calu3	24h	24h	SARS-CoV-infected (MOI=0.1) Calu-3 subclone 2B4 at 24 hours post infection #3	Preclinical
GSM432361	GSE17400	SARS	SARS	Human	Cell line	Calu3	48h	48h	SARS-CoV-infected (MOI=0.1) Calu-3 subclone 2B4 at 48 hours post infection #1	Preclinical
GSM432393	GSE17400	SARS	SARS	Human	Cell line	Calu3	48h	48h	SARS-CoV-infected (MOI=0.1) Calu-3 subclone 2B4 at 48 hours post infection #2	Preclinical
GSM432394	GSE17400	SARS	SARS	Human	Cell line	Calu3	48h	48h	SARS-CoV-infected (MOI=0.1) Calu-3 subclone 2B4 at 48 hours post infection #3	Preclinical
GSM560392	GSE22581	Control	MOCK	Ferret	Organ	Lung	0h	0	Ferret Lung, uninfected, on Day 0, biological rep1	Preclinical
GSM560393	GSE22581	Control	MOCK	Ferret	Organ	Lung	0h	0	Ferret Lung, uninfected, on Day 0, biological rep2	Preclinical
GSM560394	GSE22581	Control	MOCK	Ferret	Organ	Lung	0h	0	Ferret Lung, uninfected, on Day 0, biological rep3	Preclinical
GSM560395	GSE22581	SARS	SARS	Ferret	Organ	Lung	24h	1 day	Ferret Lung, infecetd with SARS-CoV on Day 1, biological rep1	Preclinical
GSM560396	GSE22581	SARS	SARS	Ferret	Organ	Lung	24h	1 day	Ferret Lung, infecetd with SARS-CoV on Day 1, biological rep2	Preclinical
GSM560397	GSE22581	SARS	SARS	Ferret	Organ	Lung	24h	1 day	Ferret Lung, infecetd with SARS-CoV on Day 1, biological rep3	Preclinical
GSM560398	GSE22581	SARS	SARS	Ferret	Organ	Lung	48h	2 day	Ferret Lung, infecetd with SARS-CoV on Day 2, biological rep1	Preclinical
GSM560399	GSE22581	SARS	SARS	Ferret	Organ	Lung	48h	2 day	Ferret Lung, infecetd with SARS-CoV on Day 2, biological rep2	Preclinical
GSM560400	GSE22581	SARS	SARS	Ferret	Organ	Lung	48h	2 day	Ferret Lung, infecetd with SARS-CoV on Day 2, biological rep3	Preclinical
GSM758827	GSE30589	SARS	SARS	Human	Cell line	Vero E6	7h	7h	Vero E6 SARS CoV 07hpi rep1	Preclinical
GSM758828	GSE30589	SARS	SARS	Human	Cell line	Vero E6	7h	7h	Vero E6 SARS CoV 07hpi rep2	Preclinical
GSM758829	GSE30589	SARS	SARS	Human	Cell line	Vero E6	7h	7h	Vero E6 SARS CoV 07hpi rep3	Preclinical
GSM758830	GSE30589	SARS	SARS	Human	Cell line	Vero E6 DeltaE	7h	7h	Vero E6 SARS CoV DeltaE 07hpi rep1	Preclinical
GSM758831	GSE30589	SARS	SARS	Human	Cell line	Vero E6 DeltaE	7h	7h	Vero E6 SARS CoV DeltaE 07hpi rep2	Preclinical
GSM758832	GSE30589	SARS	SARS	Human	Cell line	Vero E6 DeltaE	7h	7h	Vero E6 SARS CoV DeltaE 07hpi rep3	Preclinical
GSM758833	GSE30589	Control	MOCK	Human	Cell line	Vero E6	7h	7h	Vero E6 Mock infected 07hpi rep1	Preclinical
GSM758834	GSE30589	Control	MOCK	Human	Cell line	Vero E6	7h	7h	Vero E6 Mock infected 07hpi rep2	Preclinical
GSM758835	GSE30589	Control	MOCK	Human	Cell line	Vero E6	7h	7h	Vero E6 Mock infected 07hpi rep3	Preclinical
GSM758836	GSE30589	SARS	SARS	Human	Cell line	Vero E6	15h	15h	Vero E6 SARS CoV 15hpi rep1	Preclinical
GSM758837	GSE30589	SARS	SARS	Human	Cell line	Vero E6	15h	15h	Vero E6 SARS CoV 15hpi rep2	Preclinical
GSM758838	GSE30589	SARS	SARS	Human	Cell line	Vero E6	15h	15h	Vero E6 SARS CoV 15hpi rep3	Preclinical
GSM758839	GSE30589	SARS	SARS	Human	Cell line	Vero E6 DeltaE	15h	15h	Vero E6 SARS CoV DeltaE 15hpi rep1	Preclinical
GSM758840	GSE30589	SARS	SARS	Human	Cell line	Vero E6 DeltaE	15h	15h	Vero E6 SARS CoV DeltaE 15hpi rep2	Preclinical
GSM758841	GSE30589	SARS	SARS	Human	Cell line	Vero E6 DeltaE	15h	15h	Vero E6 SARS CoV DeltaE 15hpi rep3	Preclinical
GSM758842	GSE30589	Control	MOCK	Human	Cell line	Vero E6	15h	15h	Vero E6 Mock infected 15hpi rep1	Preclinical
GSM758843	GSE30589	Control	MOCK	Human	Cell line	Vero E6	15h	15h	Vero E6 Mock infected 15hpi rep2	Preclinical
GSM758844	GSE30589	Control	MOCK	Human	Cell line	Vero E6	15h	15h	Vero E6 Mock infected 15hpi rep3	Preclinical
GSM758845	GSE30589	SARS	SARS	Human	Cell line	MA-104	24h	24h	MA-104 SARS CoV 24hpi rep1	Preclinical
GSM758846	GSE30589	SARS	SARS	Human	Cell line	MA-104	24h	24h	MA-104 SARS CoV 24hpi rep2	Preclinical
GSM758847	GSE30589	SARS	SARS	Human	Cell line	MA-104	24h	24h	MA-104 SARS CoV 24hpi rep3	Preclinical
GSM758848	GSE30589	SARS	SARS	Human	Cell line	MA-104 DeltaE	24h	24h	MA-104 SARS CoV DeltaE 24hpi rep1	Preclinical
GSM758849	GSE30589	SARS	SARS	Human	Cell line	MA-104 DeltaE	24h	24h	MA-104 SARS CoV DeltaE 24hpi rep2	Preclinical
GSM758850	GSE30589	SARS	SARS	Human	Cell line	MA-104 DeltaE	24h	24h	MA-104 SARS CoV DeltaE 24hpi rep3	Preclinical
GSM758851	GSE30589	Control	MOCK	Human	Cell line	MA-104	0h	0	MA-104 Mock infected 0hpi rep1	Preclinical
GSM758852	GSE30589	Control	MOCK	Human	Cell line	MA-104	0h	0	MA-104 Mock infected 0hpi rep2	Preclinical
GSM758853	GSE30589	Control	MOCK	Human	Cell line	MA-104	0h	0	MA-104 Mock infected 0hpi rep3	Preclinical
GSM758854	GSE30589	SARS	SARS	Human	Cell line	MA-104	65h	65h	MA-104 SARS CoV 65hpi rep1	Preclinical
GSM758855	GSE30589	SARS	SARS	Human	Cell line	MA-104	65h	65h	MA-104 SARS CoV 65hpi rep2	Preclinical
GSM758856	GSE30589	SARS	SARS	Human	Cell line	MA-104	65h	65h	MA-104 SARS CoV 65hpi rep3	Preclinical
GSM758857	GSE30589	SARS	SARS	Human	Cell line	MA-104 DeltaE	65h	65h	MA-104 SARS CoV DeltaE 65hpi rep1	Preclinical
GSM758858	GSE30589	SARS	SARS	Human	Cell line	MA-104 DeltaE	65h	65h	MA-104 SARS CoV DeltaE 65hpi rep2	Preclinical
GSM758859	GSE30589	SARS	SARS	Human	Cell line	MA-104 DeltaE	65h	65h	MA-104 SARS CoV DeltaE 65hpi rep3	Preclinical
GSM879371	GSE36016	SARS	SARS	Mouse	Organ	Lung	48h	2 day	sars_mu_lung_129_Day2_rMA15_#1	Preclinical
GSM879372	GSE36016	SARS	SARS	Mouse	Organ	Lung	48h	2 day	sars_mu_lung_129_Day2_rMA15_#2	Preclinical
GSM879373	GSE36016	SARS	SARS	Mouse	Organ	Lung	48h	2 day	sars_mu_lung_129_Day2_rMA15_#3	Preclinical
GSM879374	GSE36016	SARS	SARS	Mouse	Organ	Lung	120h	5 day	sars_mu_lung_129_Day5_rMA15_#1	Preclinical
GSM879375	GSE36016	SARS	SARS	Mouse	Organ	Lung	120h	5 day	sars_mu_lung_129_Day5_rMA15_#2	Preclinical
GSM879376	GSE36016	SARS	SARS	Mouse	Organ	Lung	120h	5 day	sars_mu_lung_129_Day5_rMA15_#3	Preclinical
GSM879377	GSE36016	SARS	SARS	Mouse	Organ	Lung	216h	9 day	sars_mu_lung_129_Day9_rMA15_#1	Preclinical
GSM879378	GSE36016	SARS	SARS	Mouse	Organ	Lung	216h	9 day	sars_mu_lung_129_Day9_rMA15_#2	Preclinical
GSM879379	GSE36016	SARS	SARS	Mouse	Organ	Lung	216h	9 day	sars_mu_lung_129_Day9_rMA15_#3	Preclinical
GSM879380	GSE36016	Control	MOCK	Mouse	Organ	Lung	120h	5 day	sars_mu_lung_129_Day5_novirus_#1	Preclinical
GSM879381	GSE36016	Control	MOCK	Mouse	Organ	Lung	120h	5 day	sars_mu_lung_129_Day5_novirus_#2	Preclinical
GSM879382	GSE36016	Control	MOCK	Mouse	Organ	Lung	120h	5 day	sars_mu_lung_129_Day5_novirus_#3	Preclinical
GSM879383	GSE36016	SARS	SARS	Mouse	Organ	Lung IFNAR1	48h	2 day	sars_mu_lung_IFNAR_Day2_rMA15_#1	Preclinical
GSM879384	GSE36016	SARS	SARS	Mouse	Organ	Lung IFNAR1	48h	2 day	sars_mu_lung_IFNAR_Day2_rMA15_#2	Preclinical
GSM879385	GSE36016	SARS	SARS	Mouse	Organ	Lung IFNAR1	48h	2 day	sars_mu_lung_IFNAR_Day2_rMA15_#3	Preclinical
GSM879386	GSE36016	SARS	SARS	Mouse	Organ	Lung IFNAR1	120h	5 day	sars_mu_lung_IFNAR_Day5_rMA15_#1	Preclinical
GSM879387	GSE36016	SARS	SARS	Mouse	Organ	Lung IFNAR1	120h	5 day	sars_mu_lung_IFNAR_Day5_rMA15_#2	Preclinical
GSM879388	GSE36016	SARS	SARS	Mouse	Organ	Lung IFNAR1	120h	5 day	sars_mu_lung_IFNAR_Day5_rMA15_#3	Preclinical
GSM879389	GSE36016	SARS	SARS	Mouse	Organ	Lung IFNAR1	216h	9 day	sars_mu_lung_IFNAR_Day9_rMA15_#1	Preclinical
GSM879390	GSE36016	SARS	SARS	Mouse	Organ	Lung IFNAR1	216h	9 day	sars_mu_lung_IFNAR_Day9_rMA15_#2	Preclinical
GSM879391	GSE36016	SARS	SARS	Mouse	Organ	Lung IFNAR1	216h	9 day	sars_mu_lung_IFNAR_Day9_rMA15_#3	Preclinical
GSM879392	GSE36016	Control	MOCK	Mouse	Organ	Lung IFNAR1	120h	5 day	sars_mu_lung_IFNAR_Day5_novirus_#1	Preclinical
GSM879393	GSE36016	Control	MOCK	Mouse	Organ	Lung IFNAR1	120h	5 day	sars_mu_lung_IFNAR_Day5_novirus_#2	Preclinical
GSM879394	GSE36016	Control	MOCK	Mouse	Organ	Lung IFNAR1	120h	5 day	sars_mu_lung_IFNAR_Day5_novirus_#3	Preclinical
GSM879395	GSE36016	SARS	SARS	Mouse	Organ	Lung STAT	48h	2 day	sars_mu_lung_STAT_Day2_rMA15_#1	Preclinical
GSM879396	GSE36016	SARS	SARS	Mouse	Organ	Lung STAT	48h	2 day	sars_mu_lung_STAT_Day2_rMA15_#2	Preclinical
GSM879397	GSE36016	SARS	SARS	Mouse	Organ	Lung STAT	48h	2 day	sars_mu_lung_STAT_Day2_rMA15_#3	Preclinical
GSM879398	GSE36016	SARS	SARS	Mouse	Organ	Lung STAT	120h	5 day	sars_mu_lung_STAT_Day5_rMA15_#1	Preclinical
GSM879399	GSE36016	SARS	SARS	Mouse	Organ	Lung STAT	120h	5 day	sars_mu_lung_STAT_Day5_rMA15_#2	Preclinical
GSM879400	GSE36016	SARS	SARS	Mouse	Organ	Lung STAT	120h	5 day	sars_mu_lung_STAT_Day5_rMA15_#3	Preclinical
GSM879401	GSE36016	SARS	SARS	Mouse	Organ	Lung STAT	216h	9 day	sars_mu_lung_STAT_Day9_rMA15_#1	Preclinical
GSM879402	GSE36016	SARS	SARS	Mouse	Organ	Lung STAT	216h	9 day	sars_mu_lung_STAT_Day9_rMA15_#2	Preclinical
GSM879403	GSE36016	SARS	SARS	Mouse	Organ	Lung STAT	216h	9 day	sars_mu_lung_STAT_Day9_rMA15_#3	Preclinical
GSM879404	GSE36016	Control	MOCK	Mouse	Organ	Lung STAT	120h	5 day	sars_mu_lung_STAT_Day5_novirus_#1	Preclinical
GSM879405	GSE36016	Control	MOCK	Mouse	Organ	Lung STAT	120h	5 day	sars_mu_lung_STAT_Day5_novirus_#2	Preclinical
GSM879406	GSE36016	Control	MOCK	Mouse	Organ	Lung STAT	120h	5 day	sars_mu_lung_STAT_Day5_novirus_#3	Preclinical

## Sheet: sampleMetaV2
Sample_ID	Study_ID	Organism	Model_Type	Model	Dose	Time	GSM_ID	SR_NO	SRA_ID	Virus	Severity	GSM_STUDY	Sample_Source	PLATFORM/INSTRUMENT	GENDER
GSM4462381	GSE147507	Ferret	Tissue	Nasal wash		24h				Control			Preclinical
GSM4462382	GSE147507	Ferret	Tissue	Nasal wash		24h				Control			Preclinical
GSM4462383	GSE147507	Ferret	Tissue	Nasal wash		24h				SARS-CoV-2			Preclinical
GSM4462384	GSE147507	Ferret	Tissue	Nasal wash		24h				SARS-CoV-2			Preclinical
GSM4462385	GSE147507	Ferret	Tissue	Nasal wash		72h				Control			Preclinical
GSM4462386	GSE147507	Ferret	Tissue	Nasal wash		72h				Control			Preclinical
GSM4462387	GSE147507	Ferret	Tissue	Nasal wash		72h				SARS-CoV-2			Preclinical
GSM4462388	GSE147507	Ferret	Tissue	Nasal wash		72h				SARS-CoV-2			Preclinical
GSM4462389	GSE147507	Ferret	Tissue	Nasal wash		168h				Control			Preclinical
GSM4462390	GSE147507	Ferret	Tissue	Nasal wash		168h				Control			Preclinical
GSM4462391	GSE147507	Ferret	Tissue	Nasal wash		168h				SARS-CoV-2			Preclinical
GSM4462392	GSE147507	Ferret	Tissue	Nasal wash		168h				SARS-CoV-2			Preclinical
GSM4462395	GSE147507	Ferret	Tissue	Nasal wash		336h				Control			Preclinical
GSM4462396	GSE147507	Ferret	Tissue	Nasal wash		336h				Control			Preclinical
GSM4462397	GSE147507	Ferret	Tissue	Nasal wash		336h				SARS-CoV-2			Preclinical
GSM4462398	GSE147507	Ferret	Tissue	Nasal wash		336h				SARS-CoV-2			Preclinical
GSM4462399	GSE147507	Ferret	Tissue	Trachea		72h				Control			Preclinical
GSM4462400	GSE147507	Ferret	Tissue	Trachea		72h				Control			Preclinical
GSM4462401	GSE147507	Ferret	Tissue	Trachea		72h				Control			Preclinical
GSM4462402	GSE147507	Ferret	Tissue	Trachea		72h				Control			Preclinical
GSM4462403	GSE147507	Ferret	Tissue	Trachea		72h				SARS-CoV-2			Preclinical
GSM4462404	GSE147507	Ferret	Tissue	Trachea		72h				SARS-CoV-2			Preclinical
GSM4462405	GSE147507	Ferret	Tissue	Trachea		72h				SARS-CoV-2			Preclinical
GSM4462406	GSE147507	Ferret	Tissue	Trachea		72h				SARS-CoV-2			Preclinical
SRR12355267	SRP274382	Human	Tissue	Blood			GSM4704675	1653	SRR12355267	SARS-CoV-2	Mild	GSE155454	Patient	Illumina HiSeq 4000
SRR12355268	SRP274382	Human	Tissue	Blood			GSM4704676	1654	SRR12355268	SARS-CoV-2	Mild	GSE155454	Patient	Illumina HiSeq 4000
SRR12355269	SRP274382	Human	Tissue	Blood			GSM4704677	1655	SRR12355269	SARS-CoV-2	Mild	GSE155454	Patient	Illumina HiSeq 4000
SRR12355270	SRP274382	Human	Tissue	Blood			GSM4704678	1656	SRR12355270	SARS-CoV-2	Mild	GSE155454	Patient	Illumina HiSeq 4000
SRR12355271	SRP274382	Human	Tissue	Blood			GSM4704679	1657	SRR12355271	SARS-CoV-2	Mild	GSE155454	Patient	Illumina HiSeq 4000
SRR12355272	SRP274382	Human	Tissue	Blood			GSM4704680	1658	SRR12355272	SARS-CoV-2	Mild	GSE155454	Patient	Illumina HiSeq 4000
SRR12355273	SRP274382	Human	Tissue	Blood			GSM4704681	1659	SRR12355273	SARS-CoV-2	Mild	GSE155454	Patient	Illumina HiSeq 4000
SRR12355274	SRP274382	Human	Tissue	Blood			GSM4704682	1660	SRR12355274	SARS-CoV-2	Mild	GSE155454	Patient	Illumina HiSeq 4000
SRR12355275	SRP274382	Human	Tissue	Blood			GSM4704683	1661	SRR12355275	SARS-CoV-2	Mild	GSE155454	Patient	Illumina HiSeq 4000
SRR12355276	SRP274382	Human	Tissue	Blood			GSM4704684	1662	SRR12355276	SARS-CoV-2	Mild	GSE155454	Patient	Illumina HiSeq 4000
SRR12355277	SRP274382	Human	Tissue	Blood			GSM4704685	1663	SRR12355277	SARS-CoV-2	Mild	GSE155454	Patient	Illumina HiSeq 4000
SRR12355278	SRP274382	Human	Tissue	Blood			GSM4704686	1664	SRR12355278	SARS-CoV-2	Mild	GSE155454	Patient	Illumina HiSeq 4000
SRR12355279	SRP274382	Human	Tissue	Blood			GSM4704687	1665	SRR12355279	SARS-CoV-2	Mild	GSE155454	Patient	Illumina HiSeq 4000
SRR12355280	SRP274382	Human	Tissue	Blood			GSM4704688	1666	SRR12355280	SARS-CoV-2	Mild	GSE155454	Patient	Illumina HiSeq 4000
SRR12355317	SRP274382	Human	Tissue	Blood			GSM4704725	1703	SRR12355317	SARS-CoV-2	Mild	GSE155454	Patient	Illumina HiSeq 4000
SRR12355318	SRP274382	Human	Tissue	Blood			GSM4704726	1704	SRR12355318	SARS-CoV-2	Mild	GSE155454	Patient	Illumina HiSeq 4000
SRR12355319	SRP274382	Human	Tissue	Blood			GSM4704727	1705	SRR12355319	SARS-CoV-2	Mild	GSE155454	Patient	Illumina HiSeq 4000
SRR12355320	SRP274382	Human	Tissue	Blood			GSM4704728	1706	SRR12355320	SARS-CoV-2	Mild	GSE155454	Patient	Illumina HiSeq 4000
SRR12355281	SRP274382	Human	Tissue	Blood			GSM4704689	1667	SRR12355281	SARS-CoV-2	Moderate	GSE155454	Patient	Illumina HiSeq 4000
SRR12355282	SRP274382	Human	Tissue	Blood			GSM4704690	1668	SRR12355282	SARS-CoV-2	Moderate	GSE155454	Patient	Illumina HiSeq 4000
SRR12355283	SRP274382	Human	Tissue	Blood			GSM4704691	1669	SRR12355283	SARS-CoV-2	Moderate	GSE155454	Patient	Illumina HiSeq 4000
SRR12355284	SRP274382	Human	Tissue	Blood			GSM4704692	1670	SRR12355284	SARS-CoV-2	Moderate	GSE155454	Patient	Illumina HiSeq 4000
SRR12355285	SRP274382	Human	Tissue	Blood			GSM4704693	1671	SRR12355285	SARS-CoV-2	Moderate	GSE155454	Patient	Illumina HiSeq 4000
SRR12355286	SRP274382	Human	Tissue	Blood			GSM4704694	1672	SRR12355286	SARS-CoV-2	Moderate	GSE155454	Patient	Illumina HiSeq 4000
SRR12355287	SRP274382	Human	Tissue	Blood			GSM4704695	1673	SRR12355287	SARS-CoV-2	Moderate	GSE155454	Patient	Illumina HiSeq 4000
SRR12355288	SRP274382	Human	Tissue	Blood			GSM4704696	1674	SRR12355288	SARS-CoV-2	Moderate	GSE155454	Patient	Illumina HiSeq 4000
SRR12355289	SRP274382	Human	Tissue	Blood			GSM4704697	1675	SRR12355289	SARS-CoV-2	Moderate	GSE155454	Patient	Illumina HiSeq 4000
SRR12355290	SRP274382	Human	Tissue	Blood			GSM4704698	1676	SRR12355290	SARS-CoV-2	Moderate	GSE155454	Patient	Illumina HiSeq 4000
SRR12355291	SRP274382	Human	Tissue	Blood			GSM4704699	1677	SRR12355291	SARS-CoV-2	Moderate	GSE155454	Patient	Illumina HiSeq 4000
SRR12355292	SRP274382	Human	Tissue	Blood			GSM4704700	1678	SRR12355292	SARS-CoV-2	Moderate	GSE155454	Patient	Illumina HiSeq 4000
SRR12355293	SRP274382	Human	Tissue	Blood			GSM4704701	1679	SRR12355293	SARS-CoV-2	Moderate	GSE155454	Patient	Illumina HiSeq 4000
SRR12355294	SRP274382	Human	Tissue	Blood			GSM4704702	1680	SRR12355294	SARS-CoV-2	Moderate	GSE155454	Patient	Illumina HiSeq 4000
SRR12355295	SRP274382	Human	Tissue	Blood			GSM4704703	1681	SRR12355295	SARS-CoV-2	Moderate	GSE155454	Patient	Illumina HiSeq 4000
SRR12355296	SRP274382	Human	Tissue	Blood			GSM4704704	1682	SRR12355296	SARS-CoV-2	Moderate	GSE155454	Patient	Illumina HiSeq 4000
SRR12355297	SRP274382	Human	Tissue	Blood			GSM4704705	1683	SRR12355297	SARS-CoV-2	Moderate	GSE155454	Patient	Illumina HiSeq 4000
SRR12355298	SRP274382	Human	Tissue	Blood			GSM4704706	1684	SRR12355298	SARS-CoV-2	Moderate	GSE155454	Patient	Illumina HiSeq 4000
SRR12355321	SRP274382	Human	Tissue	Blood			GSM4704729	1707	SRR12355321	SARS-CoV-2	Moderate	GSE155454	Patient	Illumina HiSeq 4000
SRR12355322	SRP274382	Human	Tissue	Blood			GSM4704730	1708	SRR12355322	SARS-CoV-2	Moderate	GSE155454	Patient	Illumina HiSeq 4000
SRR12355265	SRP274382	Human	Tissue	Blood			GSM4704673	1651	SRR12355265	SARS-CoV-2	Severe	GSE155454	Patient	Illumina HiSeq 4000
SRR12355266	SRP274382	Human	Tissue	Blood			GSM4704674	1652	SRR12355266	SARS-CoV-2	Severe	GSE155454	Patient	Illumina HiSeq 4000
SRR12355299	SRP274382	Human	Tissue	Blood			GSM4704707	1685	SRR12355299	SARS-CoV-2	Severe	GSE155454	Patient	Illumina HiSeq 4000
SRR12355300	SRP274382	Human	Tissue	Blood			GSM4704708	1686	SRR12355300	SARS-CoV-2	Severe	GSE155454	Patient	Illumina HiSeq 4000
SRR12355301	SRP274382	Human	Tissue	Blood			GSM4704709	1687	SRR12355301	SARS-CoV-2	Severe	GSE155454	Patient	Illumina HiSeq 4000
SRR12355302	SRP274382	Human	Tissue	Blood			GSM4704710	1688	SRR12355302	SARS-CoV-2	Severe	GSE155454	Patient	Illumina HiSeq 4000
SRR12355303	SRP274382	Human	Tissue	Blood			GSM4704711	1689	SRR12355303	SARS-CoV-2	Severe	GSE155454	Patient	Illumina HiSeq 4000
SRR12355304	SRP274382	Human	Tissue	Blood			GSM4704712	1690	SRR12355304	SARS-CoV-2	Severe	GSE155454	Patient	Illumina HiSeq 4000
SRR12355305	SRP274382	Human	Tissue	Blood			GSM4704713	1691	SRR12355305	SARS-CoV-2	Severe	GSE155454	Patient	Illumina HiSeq 4000
SRR12355306	SRP274382	Human	Tissue	Blood			GSM4704714	1692	SRR12355306	SARS-CoV-2	Severe	GSE155454	Patient	Illumina HiSeq 4000
SRR12355307	SRP274382	Human	Tissue	Blood			GSM4704715	1693	SRR12355307	SARS-CoV-2	Severe	GSE155454	Patient	Illumina HiSeq 4000
SRR12355308	SRP274382	Human	Tissue	Blood			GSM4704716	1694	SRR12355308	SARS-CoV-2	Severe	GSE155454	Patient	Illumina HiSeq 4000
SRR12355309	SRP274382	Human	Tissue	Blood			GSM4704717	1695	SRR12355309	SARS-CoV-2	Severe	GSE155454	Patient	Illumina HiSeq 4000
SRR12355310	SRP274382	Human	Tissue	Blood			GSM4704718	1696	SRR12355310	SARS-CoV-2	Severe	GSE155454	Patient	Illumina HiSeq 4000
SRR13665377	SRP305482	Human	Tissue	Blood			GSM5070977	1746	SRR13665377	SARS-CoV-2	Asymptomatic	GSE166424	Patient	Illumina HiSeq 4000
SRR13665378	SRP305482	Human	Tissue	Blood			GSM5070978	1747	SRR13665378	SARS-CoV-2	Asymptomatic	GSE166424	Patient	Illumina HiSeq 4000
SRR13665379	SRP305482	Human	Tissue	Blood			GSM5070979	1748	SRR13665379	SARS-CoV-2	Asymptomatic	GSE166424	Patient	Illumina HiSeq 4000
SRR13665380	SRP305482	Human	Tissue	Blood			GSM5070980	1749	SRR13665380	SARS-CoV-2	Asymptomatic	GSE166424	Patient	Illumina HiSeq 4000
SRR13665381	SRP305482	Human	Tissue	Blood			GSM5070981	1750	SRR13665381	SARS-CoV-2	Asymptomatic	GSE166424	Patient	Illumina HiSeq 4000
SRR13665382	SRP305482	Human	Tissue	Blood			GSM5070982	1751	SRR13665382	SARS-CoV-2	Asymptomatic	GSE166424	Patient	Illumina HiSeq 4000
SRR13665383	SRP305482	Human	Tissue	Blood			GSM5070983	1752	SRR13665383	SARS-CoV-2	Asymptomatic	GSE166424	Patient	Illumina HiSeq 4000
SRR13665384	SRP305482	Human	Tissue	Blood			GSM5070984	1753	SRR13665384	SARS-CoV-2	Asymptomatic	GSE166424	Patient	Illumina HiSeq 4000
SRR13665385	SRP305482	Human	Tissue	Blood			GSM5070985	1754	SRR13665385	SARS-CoV-2	Asymptomatic	GSE166424	Patient	Illumina HiSeq 4000
SRR13665386	SRP305482	Human	Tissue	Blood			GSM5070986	1755	SRR13665386	SARS-CoV-2	Asymptomatic	GSE166424	Patient	Illumina HiSeq 4000
SRR13665387	SRP305482	Human	Tissue	Blood			GSM5070987	1756	SRR13665387	SARS-CoV-2	Asymptomatic	GSE166424	Patient	Illumina HiSeq 4000
SRR13665388	SRP305482	Human	Tissue	Blood			GSM5070988	1757	SRR13665388	SARS-CoV-2	Asymptomatic	GSE166424	Patient	Illumina HiSeq 4000
SRR13665389	SRP305482	Human	Tissue	Blood			GSM5070989	1758	SRR13665389	SARS-CoV-2	Asymptomatic	GSE166424	Patient	Illumina HiSeq 4000
SRR13665390	SRP305482	Human	Tissue	Blood			GSM5070990	1759	SRR13665390	SARS-CoV-2	Asymptomatic	GSE166424	Patient	Illumina HiSeq 4000
SRR13665391	SRP305482	Human	Tissue	Blood			GSM5070991	1760	SRR13665391	SARS-CoV-2	Asymptomatic	GSE166424	Patient	Illumina HiSeq 4000
SRR13665392	SRP305482	Human	Tissue	Blood			GSM5070992	1761	SRR13665392	SARS-CoV-2	Asymptomatic	GSE166424	Patient	Illumina HiSeq 4000
SRR13665393	SRP305482	Human	Tissue	Blood			GSM5070993	1762	SRR13665393	SARS-CoV-2	Asymptomatic	GSE166424	Patient	Illumina HiSeq 4000
SRR13665394	SRP305482	Human	Tissue	Blood			GSM5070994	1763	SRR13665394	SARS-CoV-2	Asymptomatic	GSE166424	Patient	Illumina HiSeq 4000
SRR13665395	SRP305482	Human	Tissue	Blood			GSM5070995	1764	SRR13665395	SARS-CoV-2	Asymptomatic	GSE166424	Patient	Illumina HiSeq 4000
SRR13665396	SRP305482	Human	Tissue	Blood			GSM5070996	1765	SRR13665396	SARS-CoV-2	Asymptomatic	GSE166424	Patient	Illumina HiSeq 4000
SRR13665397	SRP305482	Human	Tissue	Blood			GSM5070997	1766	SRR13665397	SARS-CoV-2	Asymptomatic	GSE166424	Patient	Illumina HiSeq 4000
SRR13665398	SRP305482	Human	Tissue	Blood			GSM5070998	1767	SRR13665398	SARS-CoV-2	Asymptomatic	GSE166424	Patient	Illumina HiSeq 4000
SRR13665399	SRP305482	Human	Tissue	Blood			GSM5070999	1768	SRR13665399	SARS-CoV-2	Asymptomatic	GSE166424	Patient	Illumina HiSeq 4000
SRR13665400	SRP305482	Human	Tissue	Blood			GSM5071000	1769	SRR13665400	SARS-CoV-2	Asymptomatic	GSE166424	Patient	Illumina HiSeq 4000
SRR13665401	SRP305482	Human	Tissue	Blood			GSM5071001	1770	SRR13665401	SARS-CoV-2	Asymptomatic	GSE166424	Patient	Illumina HiSeq 4000
SRR13665402	SRP305482	Human	Tissue	Blood			GSM5071002	1771	SRR13665402	SARS-CoV-2	Asymptomatic	GSE166424	Patient	Illumina HiSeq 4000
SRR13665403	SRP305482	Human	Tissue	Blood			GSM5071003	1772	SRR13665403	SARS-CoV-2	Asymptomatic	GSE166424	Patient	Illumina HiSeq 4000
SRR13665404	SRP305482	Human	Tissue	Blood			GSM5071004	1773	SRR13665404	SARS-CoV-2	Asymptomatic	GSE166424	Patient	Illumina HiSeq 4000
SRR13665405	SRP305482	Human	Tissue	Blood			GSM5071005	1774	SRR13665405	SARS-CoV-2	Asymptomatic	GSE166424	Patient	Illumina HiSeq 4000
SRR13665406	SRP305482	Human	Tissue	Blood			GSM5071006	1775	SRR13665406	SARS-CoV-2	Asymptomatic	GSE166424	Patient	Illumina HiSeq 4000
SRR13429583	SRP301622	Human	Tissue	Blood				1175	SRR13429583	Control			Patient	Illumina NovaSeq 6000	female
SRR13429584	SRP301622	Human	Tissue	Blood				1174	SRR13429584	Control			Patient	Illumina NovaSeq 6000	male
SRR13429589	SRP301622	Human	Tissue	Blood				1169	SRR13429589	Control			Patient	Illumina NovaSeq 6000	female
SRR13429600	SRP301622	Human	Tissue	Blood				1158	SRR13429600	Control			Patient	Illumina NovaSeq 6000	female
SRR13429611	SRP301622	Human	Tissue	Blood				1147	SRR13429611	Control			Patient	Illumina NovaSeq 6000	female
SRR13429622	SRP301622	Human	Tissue	Blood				1135	SRR13429622	Control			Patient	Illumina NovaSeq 6000	male
SRR13429633	SRP301622	Human	Tissue	Blood				1125	SRR13429633	Control			Patient	Illumina NovaSeq 6000	female
SRR13429644	SRP301622	Human	Tissue	Blood				1114	SRR13429644	Control			Patient	Illumina NovaSeq 6000	male
SRR13429650	SRP301622	Human	Tissue	Blood				1107	SRR13429650	Control			Patient	Illumina NovaSeq 6000	male
SRR13429651	SRP301622	Human	Tissue	Blood				1106	SRR13429651	Control			Patient	Illumina NovaSeq 6000	female
SRR13429652	SRP301622	Human	Tissue	Blood				1104	SRR13429652	Control			Patient	Illumina NovaSeq 6000	female
SRR13429653	SRP301622	Human	Tissue	Blood				1111	SRR13429653	Control			Patient	Illumina NovaSeq 6000	female
SRR13429654	SRP301622	Human	Tissue	Blood				1103	SRR13429654	Control			Patient	Illumina NovaSeq 6000	female
SRR13429655	SRP301622	Human	Tissue	Blood				1102	SRR13429655	Control			Patient	Illumina NovaSeq 6000	male
SRR13429656	SRP301622	Human	Tissue	Blood				1105	SRR13429656	Control			Patient	Illumina NovaSeq 6000	female
GSM4615003	SRP267176	Human	Tissue	PBMC			GSM4615003	386		Control	Healthy	GSE152418	Patient	Illumina NovaSeq 6000	male
GSM4615006	SRP267176	Human	Tissue	PBMC			GSM4615006	387		Control	Healthy	GSE152418	Patient	Illumina NovaSeq 6000	female
GSM4615008	SRP267176	Human	Tissue	PBMC			GSM4615008	388		Control	Healthy	GSE152418	Patient	Illumina NovaSeq 6000	female
GSM4615011	SRP267176	Human	Tissue	PBMC			GSM4615011	389		Control	Healthy	GSE152418	Patient	Illumina NovaSeq 6000	male
GSM4615014	SRP267176	Human	Tissue	PBMC			GSM4615014	390		Control	Healthy	GSE152418	Patient	Illumina NovaSeq 6000	female
GSM4615016	SRP267176	Human	Tissue	PBMC			GSM4615016	391		Control	Healthy	GSE152418	Patient	Illumina NovaSeq 6000	male
GSM4615019	SRP267176	Human	Tissue	PBMC			GSM4615019	392		Control	Healthy	GSE152418	Patient	Illumina NovaSeq 6000	female
GSM4615022	SRP267176	Human	Tissue	PBMC			GSM4615022	393		Control	Healthy	GSE152418	Patient	Illumina NovaSeq 6000	male
GSM4615025	SRP267176	Human	Tissue	PBMC			GSM4615025	394		Control	Healthy	GSE152418	Patient	Illumina NovaSeq 6000	female
GSM4615027	SRP267176	Human	Tissue	PBMC			GSM4615027	395		Control	Healthy	GSE152418	Patient	Illumina NovaSeq 6000	male
GSM4615030	SRP267176	Human	Tissue	PBMC			GSM4615030	396		Control	Healthy	GSE152418	Patient	Illumina NovaSeq 6000	female
GSM4615032	SRP267176	Human	Tissue	PBMC			GSM4615032	397		Control	Healthy	GSE152418	Patient	Illumina NovaSeq 6000	male
GSM4615033	SRP267176	Human	Tissue	PBMC			GSM4615033	398		Control	Healthy	GSE152418	Patient	Illumina NovaSeq 6000	female
GSM4615034	SRP267176	Human	Tissue	PBMC			GSM4615034	399		Control	Healthy	GSE152418	Patient	Illumina NovaSeq 6000	female
GSM4615035	SRP267176	Human	Tissue	PBMC			GSM4615035	400		Control	Healthy	GSE152418	Patient	Illumina NovaSeq 6000	male
GSM4615036	SRP267176	Human	Tissue	PBMC			GSM4615036	401		Control	Healthy	GSE152418	Patient	Illumina NovaSeq 6000	female
GSM4615037	SRP267176	Human	Tissue	PBMC			GSM4615037	402		Control	Healthy	GSE152418	Patient	Illumina NovaSeq 6000	male
GSM4753121	SRP279280	Human	Tissue	Leukocytes			GSM4753121	583		Control	Healthy	GSE157103	Patient	Illumina NovaSeq 6000	female
GSM4753122	SRP279280	Human	Tissue	Leukocytes			GSM4753122	584		Control	Healthy	GSE157103	Patient	Illumina NovaSeq 6000	male
GSM4753123	SRP279280	Human	Tissue	Leukocytes			GSM4753123	523		Control	Healthy	GSE157103	Patient	Illumina NovaSeq 6000	male
GSM4753124	SRP279280	Human	Tissue	Leukocytes			GSM4753124	524		Control	Healthy	GSE157103	Patient	Illumina NovaSeq 6000	male
GSM4753125	SRP279280	Human	Tissue	Leukocytes			GSM4753125	525		Control	Healthy	GSE157103	Patient	Illumina NovaSeq 6000	female
GSM4753126	SRP279280	Human	Tissue	Leukocytes			GSM4753126	526		Control	Healthy	GSE157103	Patient	Illumina NovaSeq 6000	female
GSM4753127	SRP279280	Human	Tissue	Leukocytes			GSM4753127	527		Control	Healthy	GSE157103	Patient	Illumina NovaSeq 6000	male
GSM4753128	SRP279280	Human	Tissue	Leukocytes			GSM4753128	528		Control	Healthy	GSE157103	Patient	Illumina NovaSeq 6000	female
GSM4753129	SRP279280	Human	Tissue	Leukocytes			GSM4753129	529		Control	Healthy	GSE157103	Patient	Illumina NovaSeq 6000	female
GSM4753130	SRP279280	Human	Tissue	Leukocytes			GSM4753130	530		Control	Healthy	GSE157103	Patient	Illumina NovaSeq 6000	male
GSM4753131	SRP279280	Human	Tissue	Leukocytes			GSM4753131	531		Control	Healthy	GSE157103	Patient	Illumina NovaSeq 6000	female
GSM4753132	SRP279280	Human	Tissue	Leukocytes			GSM4753132	532		Control	Healthy	GSE157103	Patient	Illumina NovaSeq 6000	male
GSM4753133	SRP279280	Human	Tissue	Leukocytes			GSM4753133	533		Control	Healthy	GSE157103	Patient	Illumina NovaSeq 6000	male
GSM4753134	SRP279280	Human	Tissue	Leukocytes			GSM4753134	534		Control	Healthy	GSE157103	Patient	Illumina NovaSeq 6000	female
GSM4753135	SRP279280	Human	Tissue	Leukocytes			GSM4753135	535		Control	Healthy	GSE157103	Patient	Illumina NovaSeq 6000
GSM4753136	SRP279280	Human	Tissue	Leukocytes			GSM4753136	536		Control	Healthy	GSE157103	Patient	Illumina NovaSeq 6000	female
GSM4753137	SRP279280	Human	Tissue	Leukocytes			GSM4753137	537		Control	Healthy	GSE157103	Patient	Illumina NovaSeq 6000	female
GSM4753138	SRP279280	Human	Tissue	Leukocytes			GSM4753138	538		Control	Healthy	GSE157103	Patient	Illumina NovaSeq 6000	male
GSM4753139	SRP279280	Human	Tissue	Leukocytes			GSM4753139	539		Control	Healthy	GSE157103	Patient	Illumina NovaSeq 6000	female
GSM4753140	SRP279280	Human	Tissue	Leukocytes			GSM4753140	540		Control	Healthy	GSE157103	Patient	Illumina NovaSeq 6000	female
GSM4753141	SRP279280	Human	Tissue	Leukocytes			GSM4753141	541		Control	Healthy	GSE157103	Patient	Illumina NovaSeq 6000	male
GSM4753142	SRP279280	Human	Tissue	Leukocytes			GSM4753142	542		Control	Healthy	GSE157103	Patient	Illumina NovaSeq 6000	male
GSM4753143	SRP279280	Human	Tissue	Leukocytes			GSM4753143	543		Control	Healthy	GSE157103	Patient	Illumina NovaSeq 6000	female
GSM4753144	SRP279280	Human	Tissue	Leukocytes			GSM4753144	544		Control	Healthy	GSE157103	Patient	Illumina NovaSeq 6000	female
GSM4753145	SRP279280	Human	Tissue	Leukocytes			GSM4753145	545		Control	Healthy	GSE157103	Patient	Illumina NovaSeq 6000	male
GSM4753146	SRP279280	Human	Tissue	Leukocytes			GSM4753146	546		Control	Healthy	GSE157103	Patient	Illumina NovaSeq 6000	male
GSM4913634	SRP293106	Human	Tissue	Blood			GSM4913634	1457		Control	Healthy	GSE161731	Patient	Illumina NovaSeq 6000	male
GSM4913644	SRP293106	Human	Tissue	Blood			GSM4913644	1467		Control	Healthy	GSE161731	Patient	Illumina NovaSeq 6000	female
GSM4913645	SRP293106	Human	Tissue	Blood			GSM4913645	1468		Control	Healthy	GSE161731	Patient	Illumina NovaSeq 6000	female
SRR12095154	SRP268879	Human	Tissue	Blood				126	SRR12095154	Control	Healthy		Patient	llumina HiSeq 4000	male
SRR12095155	SRP268879	Human	Tissue	Blood				125	SRR12095155	Control	Healthy		Patient	llumina HiSeq 4000	male
SRR12095156	SRP268879	Human	Tissue	Blood				124	SRR12095156	Control	Healthy		Patient	llumina HiSeq 4000	male
SRR12113314	SRP262885	Human	Tissue	Blood				118	SRR12113314	Control	Healthy		Patient	Illumina NovaSeq 6000	male
SRR12113315	SRP262885	Human	Tissue	Blood				119	SRR12113315	Control	Healthy		Patient	Illumina NovaSeq 6000	male
SRR12113316	SRP262885	Human	Tissue	Blood				120	SRR12113316	Control	Healthy		Patient	Illumina NovaSeq 6000	female
SRR12113317	SRP262885	Human	Tissue	Blood				121	SRR12113317	Control	Healthy		Patient	Illumina NovaSeq 6000	male
SRR12113318	SRP262885	Human	Tissue	Blood				122	SRR12113318	Control	Healthy		Patient	Illumina NovaSeq 6000	female
SRR12334173	SRP273808	Human	Organ	Lung			GSM4697982	755	SRR12334173	Control	Healthy	GSE155241	Patient	Illumina NovaSeq 6000
SRR12334174	SRP273808	Human	Organ	Lung			GSM4697983	756	SRR12334174	Control	Healthy	GSE155241	Patient	Illumina NovaSeq 6000
SRR12334175	SRP273808	Human	Organ	Lung			GSM4697984	757	SRR12334175	Control	Healthy	GSE155241	Patient	Illumina NovaSeq 6000
SRR12355311	SRP274382	Human	Tissue	Blood			GSM4704719	1697	SRR12355311	Control	Healthy	GSE155454	Patient	Illumina HiSeq 4000
SRR12355312	SRP274382	Human	Tissue	Blood			GSM4704720	1698	SRR12355312	Control	Healthy	GSE155454	Patient	Illumina HiSeq 4000
SRR12355313	SRP274382	Human	Tissue	Blood			GSM4704721	1699	SRR12355313	Control	Healthy	GSE155454	Patient	Illumina HiSeq 4000
SRR12355314	SRP274382	Human	Tissue	Blood			GSM4704722	1700	SRR12355314	Control	Healthy	GSE155454	Patient	Illumina HiSeq 4000
SRR12355315	SRP274382	Human	Tissue	Blood			GSM4704723	1701	SRR12355315	Control	Healthy	GSE155454	Patient	Illumina HiSeq 4000
SRR12355316	SRP274382	Human	Tissue	Blood			GSM4704724	1702	SRR12355316	Control	Healthy	GSE155454	Patient	Illumina HiSeq 4000
SRR13081324	SRP293106	Human	Tissue	Blood			GSM4913615	1438	SRR13081324	Control	Healthy	GSE161731	Patient	Illumina NovaSeq 6000	female
SRR13081325	SRP293106	Human	Tissue	Blood			GSM4913616	1439	SRR13081325	Control	Healthy	GSE161731	Patient	Illumina NovaSeq 6000	male
SRR13081327	SRP293106	Human	Tissue	Blood			GSM4913618	1441	SRR13081327	Control	Healthy	GSE161731	Patient	Illumina NovaSeq 6000	male
SRR13081339	SRP293106	Human	Tissue	Blood			GSM4913630	1453	SRR13081339	Control	Healthy	GSE161731	Patient	Illumina NovaSeq 6000	male
SRR13081340	SRP293106	Human	Tissue	Blood			GSM4913631	1454	SRR13081340	Control	Healthy	GSE161731	Patient	Illumina NovaSeq 6000	male
SRR13081341	SRP293106	Human	Tissue	Blood			GSM4913632	1455	SRR13081341	Control	Healthy	GSE161731	Patient	Illumina NovaSeq 6000	female
SRR13081345	SRP293106	Human	Tissue	Blood			GSM4913635	1458	SRR13081345	Control	Healthy	GSE161731	Patient	Illumina NovaSeq 6000	female
SRR13081347	SRP293106	Human	Tissue	Blood			GSM4913637	1460	SRR13081347	Control	Healthy	GSE161731	Patient	Illumina NovaSeq 6000	male
SRR13081348	SRP293106	Human	Tissue	Blood			GSM4913638	1461	SRR13081348	Control	Healthy	GSE161731	Patient	Illumina NovaSeq 6000	male
SRR13081349	SRP293106	Human	Tissue	Blood			GSM4913639	1462	SRR13081349	Control	Healthy	GSE161731	Patient	Illumina NovaSeq 6000	male
SRR13081352	SRP293106	Human	Tissue	Blood			GSM4913642	1465	SRR13081352	Control	Healthy	GSE161731	Patient	Illumina NovaSeq 6000	male
SRR13081358	SRP293106	Human	Tissue	Blood			GSM4913646	1469	SRR13081358	Control	Healthy	GSE161731	Patient	Illumina NovaSeq 6000	female
SRR13081360	SRP293106	Human	Tissue	Blood			GSM4913648	1471	SRR13081360	Control	Healthy	GSE161731	Patient	Illumina NovaSeq 6000	male
SRR13081362	SRP293106	Human	Tissue	Blood			GSM4913650	1473	SRR13081362	Control	Healthy	GSE161731	Patient	Illumina NovaSeq 6000	female
SRR13081363	SRP293106	Human	Tissue	Blood			GSM4913651	1474	SRR13081363	Control	Healthy	GSE161731	Patient	Illumina NovaSeq 6000	female
SRR13081367	SRP293106	Human	Tissue	Blood			GSM4913655	1478	SRR13081367	Control	Healthy	GSE161731	Patient	Illumina NovaSeq 6000	male
SRR13367150	SRP300614	Human	Organ	Frontal cortex			GSM5006430	1614	SRR13367150	Control	Healthy	GSE164332	Patient	Illumina NextSeq 500
SRR13367151	SRP300614	Human	Organ	Frontal cortex			GSM5006431	1615	SRR13367151	Control	Healthy	GSE164332	Patient	Illumina NextSeq 500
SRR13367152	SRP300614	Human	Organ	Frontal cortex			GSM5006432	1616	SRR13367152	Control	Healthy	GSE164332	Patient	Illumina NextSeq 500
SRR13367153	SRP300614	Human	Organ	Frontal cortex			GSM5006433	1617	SRR13367153	Control	Healthy	GSE164332	Patient	Illumina NextSeq 500
SRR13367154	SRP300614	Human	Organ	Frontal cortex			GSM5006434	1618	SRR13367154	Control	Healthy	GSE164332	Patient	Illumina NextSeq 500
SRR13367155	SRP300614	Human	Organ	Frontal cortex			GSM5006435	1619	SRR13367155	Control	Healthy	GSE164332	Patient	Illumina NextSeq 500
SRR13367156	SRP300614	Human	Organ	Frontal cortex			GSM5006436	1620	SRR13367156	Control	Healthy	GSE164332	Patient	Illumina NextSeq 500
SRR13521719	SRP303162	Human	Tissue	NK cells			GSM5034149	1030	SRR13521719	Control	Healthy	GSE165461	Patient	Illumina NextSeq 500
SRR13521720	SRP303162	Human	Tissue	NK cells			GSM5034150	1031	SRR13521720	Control	Healthy	GSE165461	Patient	Illumina NextSeq 500
SRR13521721	SRP303162	Human	Tissue	NK cells			GSM5034151	1032	SRR13521721	Control	Healthy	GSE165461	Patient	Illumina NextSeq 500
SRR13521722	SRP303162	Human	Tissue	NK cells			GSM5034152	1033	SRR13521722	Control	Healthy	GSE165461	Patient	Illumina NextSeq 500
SRR13521723	SRP303162	Human	Tissue	NK cells			GSM5034153	1034	SRR13521723	Control	Healthy	GSE165461	Patient	Illumina NextSeq 500
SRR13521724	SRP303162	Human	Tissue	NK cells			GSM5034154	1035	SRR13521724	Control	Healthy	GSE165461	Patient	Illumina NextSeq 500
SRR13521725	SRP303162	Human	Tissue	NK cells			GSM5034155	1036	SRR13521725	Control	Healthy	GSE165461	Patient	Illumina NextSeq 500
SRR13521726	SRP303162	Human	Tissue	NK cells			GSM5034156	1037	SRR13521726	Control	Healthy	GSE165461	Patient	Illumina NextSeq 500
SRR13665413	SRP305482	Human	Tissue	Blood			GSM5071013	1782	SRR13665413	Control	Healthy	GSE166424	Patient	Illumina HiSeq 4000
SRR13665414	SRP305482	Human	Tissue	Blood			GSM5071014	1783	SRR13665414	Control	Healthy	GSE166424	Patient	Illumina HiSeq 4000
SRR14016003	SRP311379	Human	Organ	Heart			GSM5188273	1558	SRR14016003	Control	Healthy	GSE169241	Patient	Illumina NovaSeq 6000
SRR14016004	SRP311379	Human	Organ	Heart			GSM5188274	1559	SRR14016004	Control	Healthy	GSE169241	Patient	Illumina NovaSeq 6000
SRR14016005	SRP311379	Human	Organ	Heart			GSM5188275	1560	SRR14016005	Control	Healthy	GSE169241	Patient	Illumina NovaSeq 6000
SRR14016006	SRP311379	Human	Organ	Heart			GSM5188276	1561	SRR14016006	Control	Healthy	GSE169241	Patient	Illumina NovaSeq 6000
SRR14016007	SRP311379	Human	Organ	Heart			GSM5188277	1562	SRR14016007	Control	Healthy	GSE169241	Patient	Illumina NovaSeq 6000
SRR13429585	SRP301622	Human	Tissue	Blood				1173	SRR13429585	SARS-CoV-2	Lethal		Patient	Illumina NovaSeq 6000	male
SRR13429586	SRP301622	Human	Tissue	Blood				1172	SRR13429586	SARS-CoV-2	Lethal		Patient	Illumina NovaSeq 6000	male
SRR13429587	SRP301622	Human	Tissue	Blood				1171	SRR13429587	SARS-CoV-2	Lethal		Patient	Illumina NovaSeq 6000	male
SRR13429588	SRP301622	Human	Tissue	Blood				1170	SRR13429588	SARS-CoV-2	Lethal		Patient	Illumina NovaSeq 6000	male
SRR13429590	SRP301622	Human	Tissue	Blood				1168	SRR13429590	SARS-CoV-2	Lethal		Patient	Illumina NovaSeq 6000	female
SRR13429591	SRP301622	Human	Tissue	Blood				1166	SRR13429591	SARS-CoV-2	Lethal		Patient	Illumina NovaSeq 6000	female
SRR13429592	SRP301622	Human	Tissue	Blood				1167	SRR13429592	SARS-CoV-2	Lethal		Patient	Illumina NovaSeq 6000	male
SRR13429593	SRP301622	Human	Tissue	Blood				1165	SRR13429593	SARS-CoV-2	Lethal		Patient	Illumina NovaSeq 6000	male
SRR13429594	SRP301622	Human	Tissue	Blood				1163	SRR13429594	SARS-CoV-2	Lethal		Patient	Illumina NovaSeq 6000	female
SRR13429595	SRP301622	Human	Tissue	Blood				1164	SRR13429595	SARS-CoV-2	Lethal		Patient	Illumina NovaSeq 6000	male
SRR13429596	SRP301622	Human	Tissue	Blood				1162	SRR13429596	SARS-CoV-2	Lethal		Patient	Illumina NovaSeq 6000	male
SRR13429597	SRP301622	Human	Tissue	Blood				1161	SRR13429597	SARS-CoV-2	Lethal		Patient	Illumina NovaSeq 6000	male
SRR13429598	SRP301622	Human	Tissue	Blood				1160	SRR13429598	SARS-CoV-2	Lethal		Patient	Illumina NovaSeq 6000	male
SRR13429599	SRP301622	Human	Tissue	Blood				1159	SRR13429599	SARS-CoV-2	Lethal		Patient	Illumina NovaSeq 6000	female
SRR13429601	SRP301622	Human	Tissue	Blood				1157	SRR13429601	SARS-CoV-2	Lethal		Patient	Illumina NovaSeq 6000	male
SRR13429602	SRP301622	Human	Tissue	Blood				1156	SRR13429602	SARS-CoV-2	Lethal		Patient	Illumina NovaSeq 6000	female
SRR12626634	SRP282150	Human	Tissue	PBMC			GSM4776950	1245	SRR12626634	SARS-CoV-2	Mild	GSE157859	Patient	Illumina HiSeq 4000	male
SRR12626635	SRP282150	Human	Tissue	PBMC			GSM4776951	1246	SRR12626635	SARS-CoV-2	Mild	GSE157859	Patient	Illumina HiSeq 4000	male
SRR12626636	SRP282150	Human	Tissue	PBMC			GSM4776952	1247	SRR12626636	SARS-CoV-2	Mild	GSE157859	Patient	Illumina HiSeq 4000	female
SRR12626637	SRP282150	Human	Tissue	PBMC			GSM4776953	1248	SRR12626637	SARS-CoV-2	Mild	GSE157859	Patient	Illumina HiSeq 4000	female
SRR12626638	SRP282150	Human	Tissue	PBMC			GSM4776954	1249	SRR12626638	SARS-CoV-2	Mild	GSE157859	Patient	Illumina HiSeq 4000	male
SRR12626639	SRP282150	Human	Tissue	PBMC			GSM4776955	1250	SRR12626639	SARS-CoV-2	Mild	GSE157859	Patient	Illumina HiSeq 4000	male
SRR12626640	SRP282150	Human	Tissue	PBMC			GSM4776956	1251	SRR12626640	SARS-CoV-2	Mild	GSE157859	Patient	Illumina HiSeq 4000	male
SRR12626641	SRP282150	Human	Tissue	PBMC			GSM4776957	1252	SRR12626641	SARS-CoV-2	Mild	GSE157859	Patient	Illumina HiSeq 4000	male
SRR12626642	SRP282150	Human	Tissue	PBMC			GSM4776958	1253	SRR12626642	SARS-CoV-2	Mild	GSE157859	Patient	Illumina HiSeq 4000	male
SRR12626643	SRP282150	Human	Tissue	PBMC			GSM4776959	1254	SRR12626643	SARS-CoV-2	Mild	GSE157859	Patient	Illumina HiSeq 4000	male
SRR12626644	SRP282150	Human	Tissue	PBMC			GSM4776960	1255	SRR12626644	SARS-CoV-2	Mild	GSE157859	Patient	Illumina HiSeq 4000	female
SRR12626645	SRP282150	Human	Tissue	PBMC			GSM4776961	1256	SRR12626645	SARS-CoV-2	Mild	GSE157859	Patient	Illumina HiSeq 4000	female
SRR13521727	SRP303162	Human	Tissue	NK cells			GSM5034157	1038	SRR13521727	SARS-CoV-2	Mild	GSE165461	Patient	Illumina NextSeq 500
SRR13521728	SRP303162	Human	Tissue	NK cells			GSM5034158	1039	SRR13521728	SARS-CoV-2	Mild	GSE165461	Patient	Illumina NextSeq 500
SRR13521729	SRP303162	Human	Tissue	NK cells			GSM5034159	1040	SRR13521729	SARS-CoV-2	Mild	GSE165461	Patient	Illumina NextSeq 500
SRR13521730	SRP303162	Human	Tissue	NK cells			GSM5034160	1041	SRR13521730	SARS-CoV-2	Mild	GSE165461	Patient	Illumina NextSeq 500
SRR13521731	SRP303162	Human	Tissue	NK cells			GSM5034161	1042	SRR13521731	SARS-CoV-2	Mild	GSE165461	Patient	Illumina NextSeq 500
SRR13521732	SRP303162	Human	Tissue	NK cells			GSM5034162	1043	SRR13521732	SARS-CoV-2	Mild	GSE165461	Patient	Illumina NextSeq 500
SRR13521733	SRP303162	Human	Tissue	NK cells			GSM5034163	1044	SRR13521733	SARS-CoV-2	Mild	GSE165461	Patient	Illumina NextSeq 500
SRR13521734	SRP303162	Human	Tissue	NK cells			GSM5034164	1045	SRR13521734	SARS-CoV-2	Mild	GSE165461	Patient	Illumina NextSeq 500
SRR13521735	SRP303162	Human	Tissue	NK cells			GSM5034165	1046	SRR13521735	SARS-CoV-2	Mild	GSE165461	Patient	Illumina NextSeq 500
SRR13521736	SRP303162	Human	Tissue	NK cells			GSM5034166	1047	SRR13521736	SARS-CoV-2	Mild	GSE165461	Patient	Illumina NextSeq 500
SRR13521737	SRP303162	Human	Tissue	NK cells			GSM5034167	1048	SRR13521737	SARS-CoV-2	Mild	GSE165461	Patient	Illumina NextSeq 500
SRR13521738	SRP303162	Human	Tissue	NK cells			GSM5034168	1049	SRR13521738	SARS-CoV-2	Mild	GSE165461	Patient	Illumina NextSeq 500
SRR13521739	SRP303162	Human	Tissue	NK cells			GSM5034169	1050	SRR13521739	SARS-CoV-2	Mild	GSE165461	Patient	Illumina NextSeq 500
SRR13521740	SRP303162	Human	Tissue	NK cells			GSM5034170	1051	SRR13521740	SARS-CoV-2	Mild	GSE165461	Patient	Illumina NextSeq 500
SRR13521741	SRP303162	Human	Tissue	NK cells			GSM5034171	1052	SRR13521741	SARS-CoV-2	Mild	GSE165461	Patient	Illumina NextSeq 500
SRR13521742	SRP303162	Human	Tissue	NK cells			GSM5034172	1053	SRR13521742	SARS-CoV-2	Mild	GSE165461	Patient	Illumina NextSeq 500
SRR13521743	SRP303162	Human	Tissue	NK cells			GSM5034173	1054	SRR13521743	SARS-CoV-2	Mild	GSE165461	Patient	Illumina NextSeq 500
SRR13521744	SRP303162	Human	Tissue	NK cells			GSM5034174	1055	SRR13521744	SARS-CoV-2	Mild	GSE165461	Patient	Illumina NextSeq 500
SRR13521745	SRP303162	Human	Tissue	NK cells			GSM5034175	1056	SRR13521745	SARS-CoV-2	Mild	GSE165461	Patient	Illumina NextSeq 500
SRR13521746	SRP303162	Human	Tissue	NK cells			GSM5034176	1057	SRR13521746	SARS-CoV-2	Mild	GSE165461	Patient	Illumina NextSeq 500
SRR13521747	SRP303162	Human	Tissue	NK cells			GSM5034177	1058	SRR13521747	SARS-CoV-2	Mild	GSE165461	Patient	Illumina NextSeq 500
SRR13521748	SRP303162	Human	Tissue	NK cells			GSM5034178	1059	SRR13521748	SARS-CoV-2	Mild	GSE165461	Patient	Illumina NextSeq 500
SRR13521749	SRP303162	Human	Tissue	NK cells			GSM5034179	1060	SRR13521749	SARS-CoV-2	Mild	GSE165461	Patient	Illumina NextSeq 500
SRR13521750	SRP303162	Human	Tissue	NK cells			GSM5034180	1061	SRR13521750	SARS-CoV-2	Mild	GSE165461	Patient	Illumina NextSeq 500
SRR13521751	SRP303162	Human	Tissue	NK cells			GSM5034181	1070	SRR13521751	SARS-CoV-2	Mild	GSE165461	Patient	Illumina NextSeq 500
SRR13521752	SRP303162	Human	Tissue	NK cells			GSM5034182	1071	SRR13521752	SARS-CoV-2	Mild	GSE165461	Patient	Illumina NextSeq 500
SRR13521753	SRP303162	Human	Tissue	NK cells			GSM5034183	1072	SRR13521753	SARS-CoV-2	Mild	GSE165461	Patient	Illumina NextSeq 500
SRR13521754	SRP303162	Human	Tissue	NK cells			GSM5034184	1073	SRR13521754	SARS-CoV-2	Mild	GSE165461	Patient	Illumina NextSeq 500
SRR13521755	SRP303162	Human	Tissue	NK cells			GSM5034185	1074	SRR13521755	SARS-CoV-2	Mild	GSE165461	Patient	Illumina NextSeq 500
SRR13521756	SRP303162	Human	Tissue	NK cells			GSM5034186	1075	SRR13521756	SARS-CoV-2	Mild	GSE165461	Patient	Illumina NextSeq 500
SRR13521757	SRP303162	Human	Tissue	NK cells			GSM5034187	1076	SRR13521757	SARS-CoV-2	Mild	GSE165461	Patient	Illumina NextSeq 500
SRR13521758	SRP303162	Human	Tissue	NK cells			GSM5034188	1077	SRR13521758	SARS-CoV-2	Mild	GSE165461	Patient	Illumina NextSeq 500
SRR13521759	SRP303162	Human	Tissue	NK cells			GSM5034189	1078	SRR13521759	SARS-CoV-2	Mild	GSE165461	Patient	Illumina NextSeq 500
SRR13521760	SRP303162	Human	Tissue	NK cells			GSM5034190	1079	SRR13521760	SARS-CoV-2	Mild	GSE165461	Patient	Illumina NextSeq 500
SRR13521761	SRP303162	Human	Tissue	NK cells			GSM5034191	1080	SRR13521761	SARS-CoV-2	Mild	GSE165461	Patient	Illumina NextSeq 500
SRR13521762	SRP303162	Human	Tissue	NK cells			GSM5034192	1081	SRR13521762	SARS-CoV-2	Mild	GSE165461	Patient	Illumina NextSeq 500
SRR13521763	SRP303162	Human	Tissue	NK cells			GSM5034193	1082	SRR13521763	SARS-CoV-2	Mild	GSE165461	Patient	Illumina NextSeq 500
SRR13521764	SRP303162	Human	Tissue	NK cells			GSM5034194	1083	SRR13521764	SARS-CoV-2	Mild	GSE165461	Patient	Illumina NextSeq 500
SRR13521765	SRP303162	Human	Tissue	NK cells			GSM5034195	1084	SRR13521765	SARS-CoV-2	Mild	GSE165461	Patient	Illumina NextSeq 500
SRR13665407	SRP305482	Human	Tissue	Blood			GSM5071007	1776	SRR13665407	SARS-CoV-2	Mild	GSE166424	Patient	Illumina HiSeq 4000
SRR13665408	SRP305482	Human	Tissue	Blood			GSM5071008	1777	SRR13665408	SARS-CoV-2	Mild	GSE166424	Patient	Illumina HiSeq 4000
SRR12626646	SRP282150	Human	Tissue	PBMC			GSM4776962	1257	SRR12626646	SARS-CoV-2	Moderate	GSE157859	Patient	Illumina HiSeq 4000	female
SRR12626647	SRP282150	Human	Tissue	PBMC			GSM4776963	1258	SRR12626647	SARS-CoV-2	Moderate	GSE157859	Patient	Illumina HiSeq 4000	female
SRR12626648	SRP282150	Human	Tissue	PBMC			GSM4776964	1259	SRR12626648	SARS-CoV-2	Moderate	GSE157859	Patient	Illumina HiSeq 4000	female
SRR12626649	SRP282150	Human	Tissue	PBMC			GSM4776965	1260	SRR12626649	SARS-CoV-2	Moderate	GSE157859	Patient	Illumina HiSeq 4000	female
SRR12626650	SRP282150	Human	Tissue	PBMC			GSM4776966	1261	SRR12626650	SARS-CoV-2	Moderate	GSE157859	Patient	Illumina HiSeq 4000	female
SRR12626651	SRP282150	Human	Tissue	PBMC			GSM4776967	1262	SRR12626651	SARS-CoV-2	Moderate	GSE157859	Patient	Illumina HiSeq 4000	female
SRR12626652	SRP282150	Human	Tissue	PBMC			GSM4776968	1263	SRR12626652	SARS-CoV-2	Moderate	GSE157859	Patient	Illumina HiSeq 4000	female
SRR12626653	SRP282150	Human	Tissue	PBMC			GSM4776969	1264	SRR12626653	SARS-CoV-2	Moderate	GSE157859	Patient	Illumina HiSeq 4000	female
SRR12626654	SRP282150	Human	Tissue	PBMC			GSM4776970	1265	SRR12626654	SARS-CoV-2	Moderate	GSE157859	Patient	Illumina HiSeq 4000	female
SRR12626655	SRP282150	Human	Tissue	PBMC			GSM4776971	1266	SRR12626655	SARS-CoV-2	Moderate	GSE157859	Patient	Illumina HiSeq 4000	female
SRR12626656	SRP282150	Human	Tissue	PBMC			GSM4776972	1267	SRR12626656	SARS-CoV-2	Moderate	GSE157859	Patient	Illumina HiSeq 4000	male
SRR12626657	SRP282150	Human	Tissue	PBMC			GSM4776973	1268	SRR12626657	SARS-CoV-2	Moderate	GSE157859	Patient	Illumina HiSeq 4000	male
SRR12626658	SRP282150	Human	Tissue	PBMC			GSM4776974	1269	SRR12626658	SARS-CoV-2	Moderate	GSE157859	Patient	Illumina HiSeq 4000	male
SRR12626659	SRP282150	Human	Tissue	PBMC			GSM4776975	1270	SRR12626659	SARS-CoV-2	Moderate	GSE157859	Patient	Illumina HiSeq 4000	male
SRR13665409	SRP305482	Human	Tissue	Blood			GSM5071009	1778	SRR13665409	SARS-CoV-2	Moderate	GSE166424	Patient	Illumina HiSeq 4000
SRR13665410	SRP305482	Human	Tissue	Blood			GSM5071010	1779	SRR13665410	SARS-CoV-2	Moderate	GSE166424	Patient	Illumina HiSeq 4000
SRR12626660	SRP282150	Human	Tissue	PBMC			GSM4776976	1271	SRR12626660	SARS-CoV-2	Serious	GSE157859	Patient	Illumina HiSeq 4000	female
SRR12626661	SRP282150	Human	Tissue	PBMC			GSM4776977	1272	SRR12626661	SARS-CoV-2	Serious	GSE157859	Patient	Illumina HiSeq 4000	female
SRR12626662	SRP282150	Human	Tissue	PBMC			GSM4776978	1273	SRR12626662	SARS-CoV-2	Serious	GSE157859	Patient	Illumina HiSeq 4000	female
SRR12626663	SRP282150	Human	Tissue	PBMC			GSM4776979	1274	SRR12626663	SARS-CoV-2	Serious	GSE157859	Patient	Illumina HiSeq 4000	male
SRR12626664	SRP282150	Human	Tissue	PBMC			GSM4776980	1275	SRR12626664	SARS-CoV-2	Serious	GSE157859	Patient	Illumina HiSeq 4000	male
SRR12626665	SRP282150	Human	Tissue	PBMC			GSM4776981	1276	SRR12626665	SARS-CoV-2	Serious	GSE157859	Patient	Illumina HiSeq 4000	male
SRR12626666	SRP282150	Human	Tissue	PBMC			GSM4776982	1277	SRR12626666	SARS-CoV-2	Serious	GSE157859	Patient	Illumina HiSeq 4000	male
SRR12626667	SRP282150	Human	Tissue	PBMC			GSM4776983	1278	SRR12626667	SARS-CoV-2	Serious	GSE157859	Patient	Illumina HiSeq 4000	male
SRR12626668	SRP282150	Human	Tissue	PBMC			GSM4776984	1279	SRR12626668	SARS-CoV-2	Serious	GSE157859	Patient	Illumina HiSeq 4000	male
SRR12626669	SRP282150	Human	Tissue	PBMC			GSM4776985	1280	SRR12626669	SARS-CoV-2	Serious	GSE157859	Patient	Illumina HiSeq 4000	male
SRR12626670	SRP282150	Human	Tissue	PBMC			GSM4776986	1281	SRR12626670	SARS-CoV-2	Serious	GSE157859	Patient	Illumina HiSeq 4000	male
SRR12626671	SRP282150	Human	Tissue	PBMC			GSM4776987	1282	SRR12626671	SARS-CoV-2	Serious	GSE157859	Patient	Illumina HiSeq 4000	male
SRR13521766	SRP303162	Human	Tissue	NK cells			GSM5034196	1085	SRR13521766	SARS-CoV-2	Severe	GSE165461	Patient	Illumina NextSeq 500
SRR13521767	SRP303162	Human	Tissue	NK cells			GSM5034197	1086	SRR13521767	SARS-CoV-2	Severe	GSE165461	Patient	Illumina NextSeq 500
SRR13521768	SRP303162	Human	Tissue	NK cells			GSM5034198	1087	SRR13521768	SARS-CoV-2	Severe	GSE165461	Patient	Illumina NextSeq 500
SRR13521769	SRP303162	Human	Tissue	NK cells			GSM5034199	1088	SRR13521769	SARS-CoV-2	Severe	GSE165461	Patient	Illumina NextSeq 500
SRR13521770	SRP303162	Human	Tissue	NK cells			GSM5034200	1089	SRR13521770	SARS-CoV-2	Severe	GSE165461	Patient	Illumina NextSeq 500
SRR13521771	SRP303162	Human	Tissue	NK cells			GSM5034201	1090	SRR13521771	SARS-CoV-2	Severe	GSE165461	Patient	Illumina NextSeq 500
SRR13521772	SRP303162	Human	Tissue	NK cells			GSM5034202	1091	SRR13521772	SARS-CoV-2	Severe	GSE165461	Patient	Illumina NextSeq 500
SRR13521773	SRP303162	Human	Tissue	NK cells			GSM5034203	1092	SRR13521773	SARS-CoV-2	Severe	GSE165461	Patient	Illumina NextSeq 500
SRR13521774	SRP303162	Human	Tissue	NK cells			GSM5034204	1093	SRR13521774	SARS-CoV-2	Severe	GSE165461	Patient	Illumina NextSeq 500
SRR13521775	SRP303162	Human	Tissue	NK cells			GSM5034205	1094	SRR13521775	SARS-CoV-2	Severe	GSE165461	Patient	Illumina NextSeq 500
SRR13521776	SRP303162	Human	Tissue	NK cells			GSM5034206	1095	SRR13521776	SARS-CoV-2	Severe	GSE165461	Patient	Illumina NextSeq 500
SRR13521777	SRP303162	Human	Tissue	NK cells			GSM5034207	1096	SRR13521777	SARS-CoV-2	Severe	GSE165461	Patient	Illumina NextSeq 500
SRR13521778	SRP303162	Human	Tissue	NK cells			GSM5034208	1097	SRR13521778	SARS-CoV-2	Severe	GSE165461	Patient	Illumina NextSeq 500
SRR13521779	SRP303162	Human	Tissue	NK cells			GSM5034209	1098	SRR13521779	SARS-CoV-2	Severe	GSE165461	Patient	Illumina NextSeq 500
SRR13521780	SRP303162	Human	Tissue	NK cells			GSM5034210	1099	SRR13521780	SARS-CoV-2	Severe	GSE165461	Patient	Illumina NextSeq 500
SRR13521781	SRP303162	Human	Tissue	NK cells			GSM5034211	1100	SRR13521781	SARS-CoV-2	Severe	GSE165461	Patient	Illumina NextSeq 500
SRR13521782	SRP303162	Human	Tissue	NK cells			GSM5034212	1101	SRR13521782	SARS-CoV-2	Severe	GSE165461	Patient	Illumina NextSeq 500
SRR13521783	SRP303162	Human	Tissue	NK cells			GSM5034213	1062	SRR13521783	SARS-CoV-2	Severe	GSE165461	Patient	Illumina NextSeq 500
SRR13521784	SRP303162	Human	Tissue	NK cells			GSM5034214	1063	SRR13521784	SARS-CoV-2	Severe	GSE165461	Patient	Illumina NextSeq 500
SRR13521785	SRP303162	Human	Tissue	NK cells			GSM5034215	1064	SRR13521785	SARS-CoV-2	Severe	GSE165461	Patient	Illumina NextSeq 500
SRR13521786	SRP303162	Human	Tissue	NK cells			GSM5034216	1065	SRR13521786	SARS-CoV-2	Severe	GSE165461	Patient	Illumina NextSeq 500
SRR13521787	SRP303162	Human	Tissue	NK cells			GSM5034217	1066	SRR13521787	SARS-CoV-2	Severe	GSE165461	Patient	Illumina NextSeq 500
SRR13521788	SRP303162	Human	Tissue	NK cells			GSM5034218	1067	SRR13521788	SARS-CoV-2	Severe	GSE165461	Patient	Illumina NextSeq 500
SRR13521789	SRP303162	Human	Tissue	NK cells			GSM5034219	1068	SRR13521789	SARS-CoV-2	Severe	GSE165461	Patient	Illumina NextSeq 500
SRR13521791	SRP303162	Human	Tissue	NK cells			GSM5034220	1069	SRR13521791	SARS-CoV-2	Severe	GSE165461	Patient	Illumina NextSeq 500
SRR13665411	SRP305482	Human	Tissue	Blood			GSM5071011	1780	SRR13665411	SARS-CoV-2	Severe	GSE166424	Patient	Illumina HiSeq 4000
SRR13665412	SRP305482	Human	Tissue	Blood			GSM5071012	1781	SRR13665412	SARS-CoV-2	Severe	GSE166424	Patient	Illumina HiSeq 4000
GSM4432378	SRP253951	Human	Cell line	NHBE		24h	GSM4432378	802		Control		GSE147507	Preclinical	Illumina NextSeq 500
GSM4432379	SRP253951	Human	Cell line	NHBE		24h	GSM4432379	803		Control		GSE147507	Preclinical	Illumina NextSeq 500
GSM4432380	SRP253951	Human	Cell line	NHBE		24h	GSM4432380	804		Control		GSE147507	Preclinical	Illumina NextSeq 500
GSM4432384	SRP253951	Human	Cell line	A549		24h	GSM4432384	808		Control		GSE147507	Preclinical	Illumina NextSeq 500
GSM4432385	SRP253951	Human	Cell line	A549		24h	GSM4432385	809		Control		GSE147507	Preclinical	Illumina NextSeq 500
GSM4432386	SRP253951	Human	Cell line	A549		24h	GSM4432386	810		Control		GSE147507	Preclinical	Illumina NextSeq 500
GSM4432390	SRP253951	Human	Cell line	A549		24h	GSM4432390	814		Control		GSE147507	Preclinical	Illumina NextSeq 500
GSM4432391	SRP253951	Human	Cell line	A549		24h	GSM4432391	815		Control		GSE147507	Preclinical	Illumina NextSeq 500
GSM4432394	SRP253951	Human	Cell line	A549		9h	GSM4432394	818		Control		GSE147507	Preclinical	Illumina NextSeq 500
GSM4432395	SRP253951	Human	Cell line	A549		9h	GSM4432395	819		Control		GSE147507	Preclinical	Illumina NextSeq 500
GSM4462336	SRP253951	Human	Cell line	A549		24h	GSM4462336	822		Control		GSE147507	Preclinical	Illumina NextSeq 500
GSM4462337	SRP253951	Human	Cell line	A549		24h	GSM4462337	823		Control		GSE147507	Preclinical	Illumina NextSeq 500
GSM4462338	SRP253951	Human	Cell line	A549		24h	GSM4462338	824		Control		GSE147507	Preclinical	Illumina NextSeq 500
GSM4462342	SRP253951	Human	Cell line	A549-ACE2		24h	GSM4462342	828		Control		GSE147507	Preclinical	Illumina NextSeq 500
GSM4462343	SRP253951	Human	Cell line	A549-ACE2		24h	GSM4462343	829		Control		GSE147507	Preclinical	Illumina NextSeq 500
GSM4462344	SRP253951	Human	Cell line	A549-ACE2		24h	GSM4462344	830		Control		GSE147507	Preclinical	Illumina NextSeq 500
GSM4462348	SRP253951	Human	Cell line	Calu3		24h	GSM4462348	834		Control		GSE147507	Preclinical	Illumina NextSeq 500
GSM4462349	SRP253951	Human	Cell line	Calu3		24h	GSM4462349	835		Control		GSE147507	Preclinical	Illumina NextSeq 500
GSM4462350	SRP253951	Human	Cell line	Calu3		24h	GSM4462350	836		Control		GSE147507	Preclinical	Illumina NextSeq 500
GSM4462354	SRP253951	Human	Cell line	A549		24h	GSM4462354	840		Control		GSE147507	Preclinical	Illumina NextSeq 500
GSM4462355	SRP253951	Human	Cell line	A549		24h	GSM4462355	841		Control		GSE147507	Preclinical	Illumina NextSeq 500
GSM4462356	SRP253951	Human	Cell line	A549		24h	GSM4462356	842		Control		GSE147507	Preclinical	Illumina NextSeq 500
GSM4462364	SRP253951	Human	Cell line	NHBE		12h	GSM4462364	849		Control		GSE147507	Preclinical	Illumina NextSeq 500
GSM4462365	SRP253951	Human	Cell line	NHBE		12h	GSM4462365	773		Control		GSE147507	Preclinical	Illumina NextSeq 500
GSM4462366	SRP253951	Human	Cell line	NHBE		12h	GSM4462366	774		Control		GSE147507	Preclinical	Illumina NextSeq 500
GSM4462413	SRP253951	Human	Organ	Lung			GSM4462413	788		Control		GSE147507	Patient	Illumina NextSeq 500
GSM4462414	SRP253951	Human	Organ	Lung			GSM4462414	789		Control		GSE147507	Patient	Illumina NextSeq 500
GSM4477854	SRP256479	Human	Cell line	H1299		36h	GSM4477854	199		Control		GSE148729	Preclinical	Illumina NextSeq 500
GSM4477855	SRP256479	Human	Cell line	H1299		36h	GSM4477855	200		Control		GSE148729	Preclinical	Illumina NextSeq 500
GSM4477856	SRP256479	Human	Cell line	H1299		4h	GSM4477856	201		Control		GSE148729	Preclinical	Illumina NextSeq 500
GSM4477857	SRP256479	Human	Cell line	H1299		4h	GSM4477857	133		Control		GSE148729	Preclinical	Illumina NextSeq 500
GSM4477874	SRP256479	Human	Cell line	H1299		4h	GSM4477874	150		Control		GSE148729	Preclinical	Illumina NextSeq 500
GSM4477875	SRP256479	Human	Cell line	H1299		4h	GSM4477875	151		Control		GSE148729	Preclinical	Illumina NextSeq 500
GSM4477876	SRP256479	Human	Cell line	Caco2		24h	GSM4477876	152		Control		GSE148729	Preclinical	Illumina NextSeq 500
GSM4477877	SRP256479	Human	Cell line	Caco2		24h	GSM4477877	153		Control		GSE148729	Preclinical	Illumina NextSeq 500
GSM4477878	SRP256479	Human	Cell line	Caco2		4h	GSM4477878	154		Control		GSE148729	Preclinical	Illumina NextSeq 500
GSM4477879	SRP256479	Human	Cell line	Caco2		4h	GSM4477879	155		Control		GSE148729	Preclinical	Illumina NextSeq 500
GSM4477892	SRP256479	Human	Cell line	Caco2		4h	GSM4477892	162		Control		GSE148729	Preclinical	Illumina NextSeq 500
GSM4477893	SRP256479	Human	Cell line	Caco2		4h	GSM4477893	163		Control		GSE148729	Preclinical	Illumina NextSeq 500
GSM4477894	SRP256479	Human	Cell line	Calu3		4h	GSM4477894	164		Control		GSE148729	Preclinical	Illumina NextSeq 500
GSM4477895	SRP256479	Human	Cell line	Calu3		4h	GSM4477895	165		Control		GSE148729	Preclinical	Illumina NextSeq 500
GSM4477896	SRP256479	Human	Cell line	Calu3		4h	GSM4477896	166		Control		GSE148729	Preclinical	Illumina NextSeq 500
GSM4477897	SRP256479	Human	Cell line	Calu3		4h	GSM4477897	167		Control		GSE148729	Preclinical	Illumina NextSeq 500
GSM4477898	SRP256479	Human	Cell line	Calu3		24h	GSM4477898	168		Control		GSE148729	Preclinical	Illumina NextSeq 500
GSM4477899	SRP256479	Human	Cell line	Calu3		24h	GSM4477899	169		Control		GSE148729	Preclinical	Illumina NextSeq 500
GSM4477916	SRP256479	Human	Cell line	Calu3		12h	GSM4477916	208		Control		GSE148729	Preclinical	Illumina NextSeq 500
GSM4477917	SRP256479	Human	Cell line	Calu3		12h	GSM4477917	186		Control		GSE148729	Preclinical	Illumina NextSeq 500
GSM4477922	SRP256479	Human	Cell line	Calu3		4h	GSM4477922	191		Control		GSE148729	Preclinical	Illumina NextSeq 500
GSM4477923	SRP256479	Human	Cell line	Calu3		4h	GSM4477923	192		Control		GSE148729	Preclinical	Illumina NextSeq 500
GSM4486157	SRP253951	Human	Cell line	A549-ACE2		24h	GSM4486157	793		Control		GSE147507	Preclinical	Illumina NextSeq 500
GSM4486158	SRP253951	Human	Cell line	A549-ACE2		24h	GSM4486158	794		Control		GSE147507	Preclinical	Illumina NextSeq 500
GSM4486159	SRP253951	Human	Cell line	A549-ACE2		24h	GSM4486159	795		Control		GSE147507	Preclinical	Illumina NextSeq 500
SRR11604620	SRP258285	Human	Tissue	Nasal tissue			GSM4495277	665	SRR11604620	Control		GSE149273	Patient	Illumina HiSeq 3000	female
SRR11604623	SRP258285	Human	Tissue	Nasal tissue			GSM4495280	668	SRR11604623	Control		GSE149273	Patient	Illumina HiSeq 3000	female
SRR11604626	SRP258285	Human	Tissue	Nasal tissue			GSM4495283	671	SRR11604626	Control		GSE149273	Patient	Illumina HiSeq 3000	male
SRR11604629	SRP258285	Human	Tissue	Nasal tissue			GSM4495286	674	SRR11604629	Control		GSE149273	Patient	Illumina HiSeq 3000	male
SRR11604632	SRP258285	Human	Tissue	Nasal tissue			GSM4495289	677	SRR11604632	Control		GSE149273	Patient	Illumina HiSeq 3000	male
SRR11604635	SRP258285	Human	Tissue	Nasal tissue			GSM4495292	680	SRR11604635	Control		GSE149273	Patient	Illumina HiSeq 3000	male
SRR11604638	SRP258285	Human	Tissue	Nasal tissue			GSM4495295	683	SRR11604638	Control		GSE149273	Patient	Illumina HiSeq 3000	female
SRR11604641	SRP258285	Human	Tissue	Nasal tissue			GSM4495298	686	SRR11604641	Control		GSE149273	Patient	Illumina HiSeq 3000	male
SRR11604644	SRP258285	Human	Tissue	Nasal tissue			GSM4495301	689	SRR11604644	Control		GSE149273	Patient	Illumina HiSeq 3000	male
SRR11604647	SRP258285	Human	Tissue	Nasal tissue			GSM4495304	692	SRR11604647	Control		GSE149273	Patient	Illumina HiSeq 3000	male
SRR11604650	SRP258285	Human	Tissue	Nasal tissue			GSM4495307	695	SRR11604650	Control		GSE149273	Patient	Illumina HiSeq 3000	female
SRR11604653	SRP258285	Human	Tissue	Nasal tissue			GSM4495310	698	SRR11604653	Control		GSE149273	Patient	Illumina HiSeq 3000	female
SRR11604656	SRP258285	Human	Tissue	Nasal tissue			GSM4495313	701	SRR11604656	Control		GSE149273	Patient	Illumina HiSeq 3000	male
SRR11604659	SRP258285	Human	Tissue	Nasal tissue			GSM4495316	704	SRR11604659	Control		GSE149273	Patient	Illumina HiSeq 3000	male
SRR11604662	SRP258285	Human	Tissue	Nasal tissue			GSM4495319	707	SRR11604662	Control		GSE149273	Patient	Illumina HiSeq 3000	female
SRR11604665	SRP258285	Human	Tissue	Nasal tissue			GSM4495322	710	SRR11604665	Control		GSE149273	Patient	Illumina HiSeq 3000	female
SRR11604668	SRP258285	Human	Tissue	Nasal tissue			GSM4495325	713	SRR11604668	Control		GSE149273	Patient	Illumina HiSeq 3000	male
SRR11604671	SRP258285	Human	Tissue	Nasal tissue			GSM4495328	716	SRR11604671	Control		GSE149273	Patient	Illumina HiSeq 3000	female
SRR11604674	SRP258285	Human	Tissue	Nasal tissue			GSM4495331	719	SRR11604674	Control		GSE149273	Patient	Illumina HiSeq 3000	female
SRR11604677	SRP258285	Human	Tissue	Nasal tissue			GSM4495334	722	SRR11604677	Control		GSE149273	Patient	Illumina HiSeq 3000	female
SRR11604680	SRP258285	Human	Tissue	Nasal tissue			GSM4495337	725	SRR11604680	Control		GSE149273	Patient	Illumina HiSeq 3000	female
SRR11604683	SRP258285	Human	Tissue	Nasal tissue			GSM4495340	728	SRR11604683	Control		GSE149273	Patient	Illumina HiSeq 3000	male
SRR11604686	SRP258285	Human	Tissue	Nasal tissue			GSM4495343	731	SRR11604686	Control		GSE149273	Patient	Illumina HiSeq 3000	female
SRR11604689	SRP258285	Human	Tissue	Nasal tissue			GSM4495346	734	SRR11604689	Control		GSE149273	Patient	Illumina HiSeq 3000	male
SRR11604692	SRP258285	Human	Tissue	Nasal tissue			GSM4495349	737	SRR11604692	Control		GSE149273	Patient	Illumina HiSeq 3000	male
SRR11604695	SRP258285	Human	Tissue	Nasal tissue			GSM4495352	740	SRR11604695	Control		GSE149273	Patient	Illumina HiSeq 3000	male
SRR11604698	SRP258285	Human	Tissue	Nasal tissue			GSM4495355	743	SRR11604698	Control		GSE149273	Patient	Illumina HiSeq 3000	male
SRR11604701	SRP258285	Human	Tissue	Nasal tissue			GSM4495358	746	SRR11604701	Control		GSE149273	Patient	Illumina HiSeq 3000	female
SRR11604704	SRP258285	Human	Tissue	Nasal tissue			GSM4495361	749	SRR11604704	Control		GSE149273	Patient	Illumina HiSeq 3000	female
SRR11604707	SRP258285	Human	Tissue	Nasal tissue			GSM4495364	752	SRR11604707	Control		GSE149273	Patient	Illumina HiSeq 3000	female
SRR11772390	SRP261138	Human	Organ	Lung			GSM4546608	313	SRR11772390	Control		GSE150316	Patient	Illumina NextSeq 500
SRR11772391	SRP261138	Human	Organ	Lung			GSM4546609	314	SRR11772391	Control		GSE150316	Patient	Illumina NextSeq 500
SRR11772392	SRP261138	Human	Organ	Lung			GSM4546610	315	SRR11772392	Control		GSE150316	Patient	Illumina NextSeq 500
SRR11772393	SRP261138	Human	Organ	Lung			GSM4546611	316	SRR11772393	Control		GSE150316	Patient	Illumina NextSeq 500
SRR11772394	SRP261138	Human	Organ	Lung			GSM4546612	317	SRR11772394	Control		GSE150316	Patient	Illumina NextSeq 500
SRR12134537	SRP269721	Human	Organoid	Pediatric stomach			GSM4649169	901	SRR12134537	Control		GSE153684	Preclinical	Illumina NovaSeq 6000
SRR12134538	SRP269721	Human	Organoid	Pediatric stomach			GSM4649170	902	SRR12134538	Control		GSE153684	Preclinical	Illumina NovaSeq 6000
SRR12134539	SRP269721	Human	Organoid	Pediatric stomach			GSM4649171	903	SRR12134539	Control		GSE153684	Preclinical	Illumina NovaSeq 6000
SRR12134540	SRP269721	Human	Organoid	Fetal stomach			GSM4649172	904	SRR12134540	Control		GSE153684	Preclinical	Illumina NovaSeq 6000
SRR12134541	SRP269721	Human	Organoid	Fetal stomach			GSM4649173	905	SRR12134541	Control		GSE153684	Preclinical	Illumina NovaSeq 6000
SRR12134542	SRP269721	Human	Organoid	Fetal stomach			GSM4649174	906	SRR12134542	Control		GSE153684	Preclinical	Illumina NovaSeq 6000
SRR12134543	SRP269721	Human	Organoid	Fetal stomach			GSM4649175	907	SRR12134543	Control		GSE153684	Preclinical	Illumina NovaSeq 6000
SRR12134544	SRP269721	Human	Organoid	Fetal stomach			GSM4649176	908	SRR12134544	Control		GSE153684	Preclinical	Illumina NovaSeq 6000
SRR12134545	SRP269721	Human	Organoid	Fetal stomach			GSM4649177	909	SRR12134545	Control		GSE153684	Preclinical	Illumina NovaSeq 6000
SRR12313439	SRP273299	Human	Tissue	Leukocytes			GSM4692990	910	SRR12313439	Control		GSE154998	Patient	Illumina NextSeq 500
SRR12313441	SRP273299	Human	Tissue	Leukocytes			GSM4692992	913	SRR12313441	Control		GSE154998	Patient	Illumina NextSeq 500
SRR12313442	SRP273299	Human	Tissue	Leukocytes			GSM4692993	914	SRR12313442	Control		GSE154998	Patient	Illumina NextSeq 500
SRR12313444	SRP273299	Human	Tissue	Leukocytes			GSM4692995	915	SRR12313444	Control		GSE154998	Patient	Illumina NextSeq 500
SRR12313446	SRP273299	Human	Tissue	Leukocytes			GSM4692997	917	SRR12313446	Control		GSE154998	Patient	Illumina NextSeq 500
SRR12313449	SRP273299	Human	Tissue	Leukocytes			GSM4693000	920	SRR12313449	Control		GSE154998	Patient	Illumina NextSeq 500
SRR12313450	SRP273299	Human	Tissue	Leukocytes			GSM4693001	921	SRR12313450	Control		GSE154998	Patient	Illumina NextSeq 500
SRR12319413	SRP273473	Human	Cell line	Dendritic cells			GSM4695508	585	SRR12319413	Control		GSE155106	Preclinical	BGISEQ-500
SRR12319415	SRP273473	Human	Cell line	Macrophages			GSM4695510	587	SRR12319415	Control		GSE155106	Preclinical	BGISEQ-500
SRR12363210	SRP274655	Human	Organoid	Lung			GSM4705648	960	SRR12363210	Control		GSE153684	Preclinical	Illumina NovaSeq 6000
SRR12540024	SRP279203	Human	Organoid	Lung			GSM4751782	1221	SRR12540024	Control		GSE157055	Preclinical	Illumina HiSeq 4000
SRR12540025	SRP279203	Human	Organoid	Lung			GSM4751783	1222	SRR12540025	Control		GSE157055	Preclinical	Illumina HiSeq 4000
SRR12540026	SRP279203	Human	Organoid	Lung			GSM4751784	1223	SRR12540026	Control		GSE157055	Preclinical	Illumina HiSeq 4000
SRR12540027	SRP279203	Human	Organoid	Lung			GSM4751785	1224	SRR12540027	Control		GSE157055	Preclinical	Illumina HiSeq 4000
SRR12540028	SRP279203	Human	Organoid	Lung			GSM4751786	1225	SRR12540028	Control		GSE157055	Preclinical	Illumina HiSeq 4000
SRR12540029	SRP279203	Human	Organoid	Lung			GSM4751787	1226	SRR12540029	Control		GSE157055	Preclinical	Illumina HiSeq 4000
SRR12540030	SRP279203	Human	Organoid	Lung			GSM4751788	1227	SRR12540030	Control		GSE157055	Preclinical	Illumina HiSeq 4000
SRR12602684	SRP280300	Human	Organ	Testis				888	SRR12602684	Control			Patient	Illumina NovaSeq 6000	male
SRR12602685	SRP280300	Human	Organ	Testis				887	SRR12602685	Control			Patient	Illumina NovaSeq 6000	male
SRR12602686	SRP280300	Human	Organ	Testis				886	SRR12602686	Control			Patient	Illumina NovaSeq 6000	male
SRR12789547	SRP286660	Human	Cell line	HEK293T			GSM4822348	970	SRR12789547	Control		GSE159191	Preclinical	Illumina NextSeq 550
SRR12789548	SRP286660	Human	Cell line	HEK293T			GSM4822349	971	SRR12789548	Control		GSE159191	Preclinical	Illumina NextSeq 550
SRR12789549	SRP286660	Human	Cell line	HEK293T			GSM4822350	972	SRR12789549	Control		GSE159191	Preclinical	Illumina NextSeq 550
SRR12850435	SRP287810	Human	Tissue	Monocytes			GSM4837567	1003	SRR12850435	Control		GSE159678	Patient	Illumina NextSeq 500
SRR12850436	SRP287810	Human	Tissue	Monocytes			GSM4837568	1002	SRR12850436	Control		GSE159678	Patient	Illumina NextSeq 500
SRR12850437	SRP287810	Human	Tissue	Monocytes			GSM4837569	1004	SRR12850437	Control		GSE159678	Patient	Illumina NextSeq 500
SRR12926701	SRP289541	Human	Tissue	Monocytes			GSM4872020	1013	SRR12926701	Control		GSE160351	Patient	Illumina NextSeq 550
SRR12926702	SRP289541	Human	Tissue	Monocytes			GSM4872021	1011	SRR12926702	Control		GSE160351	Patient	Illumina NextSeq 550
SRR12926703	SRP289541	Human	Tissue	Monocytes			GSM4872022	1012	SRR12926703	Control		GSE160351	Patient	Illumina NextSeq 550
SRR12926704	SRP289541	Human	Tissue	Monocytes			GSM4872023	1014	SRR12926704	Control		GSE160351	Patient	Illumina NextSeq 550
SRR11921220	SRP265869	Human	Organ	Lung			GSM4590182	418	SRR11921220	Control		GSE151764	Patient	Ion Torrent S5 XL	male
SRR11921226	SRP265869	Human	Organ	Lung			GSM4590188	424	SRR11921226	Control		GSE151764	Patient	Ion Torrent S5 XL	male
SRR11921227	SRP265869	Human	Organ	Lung			GSM4590189	425	SRR11921227	Control		GSE151764	Patient	Ion Torrent S5 XL	male
SRR11921234	SRP265869	Human	Organ	Lung			GSM4590196	432	SRR11921234	Control		GSE151764	Patient	Ion Torrent S5 XL	male
SRR11921235	SRP265869	Human	Organ	Lung			GSM4590197	433	SRR11921235	Control		GSE151764	Patient	Ion Torrent S5 XL	male
SRR11921245	SRP265869	Human	Organ	Lung			GSM4590207	443	SRR11921245	Control		GSE151764	Patient	Ion Torrent S5 XL	male
SRR11921246	SRP265869	Human	Organ	Lung			GSM4590208	444	SRR11921246	Control		GSE151764	Patient	Ion Torrent S5 XL	male
SRR11921248	SRP265869	Human	Organ	Lung			GSM4590210	446	SRR11921248	Control		GSE151764	Patient	Ion Torrent S5 XL	male
SRR11921249	SRP265869	Human	Organ	Lung			GSM4590211	447	SRR11921249	Control		GSE151764	Patient	Ion Torrent S5 XL	male
SRR11921259	SRP265869	Human	Organ	Lung			GSM4590221	457	SRR11921259	Control		GSE151764	Patient	Ion Torrent S5 XL	male
SRR11921260	SRP265869	Human	Organ	Lung			GSM4590222	458	SRR11921260	Control		GSE151764	Patient	Ion Torrent S5 XL	male
SRR11921265	SRP265869	Human	Organ	Lung			GSM4590171	407	SRR11921265	Control		GSE151764	Patient	Ion Torrent S5 XL	male
SRR11921266	SRP265869	Human	Organ	Lung			GSM4590172	408	SRR11921266	Control		GSE151764	Patient	Ion Torrent S5 XL	male
SRR11921267	SRP265869	Human	Organ	Lung			GSM4590173	409	SRR11921267	Control		GSE151764	Patient	Ion Torrent S5 XL	female
SRR11921268	SRP265869	Human	Organ	Lung			GSM4590174	410	SRR11921268	Control		GSE151764	Patient	Ion Torrent S5 XL	male
SRR11921269	SRP265869	Human	Organ	Lung			GSM4590175	411	SRR11921269	Control		GSE151764	Patient	Ion Torrent S5 XL	male
SRR11921275	SRP265869	Human	Organ	Lung			GSM4590181	417	SRR11921275	Control		GSE151764	Patient	Ion Torrent S5 XL	male
SRR14016017	SRP311379	Human	Cell line	Macrophages			GSM5188287	1572	SRR14016017	Control		GSE169241	Preclinical	Illumina NovaSeq 6000
SRR14016018	SRP311379	Human	Cell line	Macrophages			GSM5188288	1573	SRR14016018	Control		GSE169241	Preclinical	Illumina NovaSeq 6000
SRR14016019	SRP311379	Human	Cell line	Macrophages			GSM5188289	1574	SRR14016019	Control		GSE169241	Preclinical	Illumina NovaSeq 6000
GSM4477950	SRP256479	Human	Cell line	Calu3		24h	GSM4477950	211		Control		GSE148729	Preclinical	Illumina HiSeq 4000
GSM4477951	SRP256479	Human	Cell line	Calu3		24h	GSM4477951	212		Control		GSE148729	Preclinical	Illumina HiSeq 4000
GSM4477952	SRP256479	Human	Cell line	Calu3		4h	GSM4477952	213		Control		GSE148729	Preclinical	Illumina HiSeq 4000
GSM4477953	SRP256479	Human	Cell line	Calu3		4h	GSM4477953	214		Control		GSE148729	Preclinical	Illumina HiSeq 4000
GSM4661080	SRP270817	Human	Cell line	HAE			GSM4661080	1		Control		GSE153970	Preclinical	Illumina NovaSeq 6000
GSM4661081	SRP270817	Human	Cell line	HAE			GSM4661081	2		Control		GSE153970	Preclinical	Illumina NovaSeq 6000
GSM4661082	SRP270817	Human	Cell line	HAE			GSM4661082	3		Control		GSE153970	Preclinical	Illumina NovaSeq 6000
GSM4675748	SRP272311	Human	Organoid	Pancreas			GSM4675748	19		Control		GSE154613	Preclinical	Illumina NextSeq 500
GSM4675749	SRP272311	Human	Organoid	Pancreas			GSM4675749	20		Control		GSE154613	Preclinical	Illumina NextSeq 500
GSM4675750	SRP272311	Human	Organoid	Pancreas			GSM4675750	21		Control		GSE154613	Preclinical	Illumina NextSeq 500
GSM4675781	SRP272311	Human	Cell line	A549-ACE2			GSM4675781	52		Control		GSE154613	Preclinical	Illumina NextSeq 500
GSM4675782	SRP272311	Human	Cell line	A549-ACE2			GSM4675782	53		Control		GSE154613	Preclinical	Illumina NextSeq 500
GSM4675783	SRP272311	Human	Cell line	A549-ACE2			GSM4675783	54		Control		GSE154613	Preclinical	Illumina NextSeq 500
GSM4681394	SRP256479	Human	Cell line	Calu3		16h	GSM4681394	229		Control		GSE148729	Preclinical	Illumina NextSeq 500
GSM4681395	SRP256479	Human	Cell line	Calu3		16h	GSM4681395	230		Control		GSE148729	Preclinical	Illumina NextSeq 500
GSM4681396	SRP256479	Human	Cell line	Calu3		16h	GSM4681396	231		Control		GSE148729	Preclinical	Illumina NextSeq 500
GSM4681403	SRP256479	Human	Cell line	Calu3		16h	GSM4681403	238		Control		GSE148729	Preclinical	Illumina NextSeq 500
GSM4681404	SRP256479	Human	Cell line	Calu3		16h	GSM4681404	239		Control		GSE148729	Preclinical	Illumina NextSeq 500
GSM4681405	SRP256479	Human	Cell line	Calu3		16h	GSM4681405	240		Control		GSE148729	Preclinical	Illumina NextSeq 500
GSM4743497	SRP278618	Human	Cell line	Cardiomyocytes			GSM4743497	856		Control		GSE156754	Preclinical	Illumina NextSeq 500
GSM4743498	SRP278618	Human	Cell line	Cardiomyocytes			GSM4743498	857		Control		GSE156754	Preclinical	Illumina NextSeq 500
GSM4743499	SRP278618	Human	Cell line	Cardiomyocytes			GSM4743499	858		Control		GSE156754	Preclinical	Illumina NextSeq 500
GSM4743509	SRP278618	Human	Cell line	Cardiac fibroblast			GSM4743509	868		Control		GSE156754	Preclinical	Illumina NextSeq 500
GSM4743510	SRP278618	Human	Cell line	Cardiac fibroblast			GSM4743510	869		Control		GSE156754	Preclinical	Illumina NextSeq 500
GSM4743517	SRP278618	Human	Cell line	Endothelial cell			GSM4743517	876		Control		GSE156754	Preclinical	Illumina NextSeq 500
GSM4743518	SRP278618	Human	Cell line	Endothelial cell			GSM4743518	877		Control		GSE156754	Preclinical	Illumina NextSeq 500
GSM4743519	SRP278618	Human	Cell line	Endothelial cell			GSM4743519	878		Control		GSE156754	Preclinical	Illumina NextSeq 500
GSM4743523	SRP278618	Human	Cell line	iPSCs			GSM4743523	882		Control		GSE156754	Preclinical	Illumina NextSeq 500
GSM4743524	SRP278618	Human	Cell line	iPSCs			GSM4743524	883		Control		GSE156754	Preclinical	Illumina NextSeq 500
SRR11548431	SRP256442	Human	Cell line	Lung Hesc cells			GSM4476801	1212	SRR11548431	Control		GSE148697	Preclinical	Illumina NovaSeq 6000
SRR11548432	SRP256442	Human	Cell line	Lung Hesc cells			GSM4476802	1213	SRR11548432	Control		GSE148697	Preclinical	Illumina NovaSeq 6000
SRR11548433	SRP256442	Human	Cell line	Lung Hesc cells			GSM4476803	1214	SRR11548433	Control		GSE148697	Preclinical	Illumina NovaSeq 6000
SRR11777737	SRP261295	Human	Cell line	Cardiomyocytes			GSM4548306	76	SRR11777737	Control		GSE150392	Preclinical	Illumina NextSeq 500
SRR11777738	SRP261295	Human	Cell line	Cardiomyocytes			GSM4548307	77	SRR11777738	Control		GSE150392	Preclinical	Illumina NextSeq 500
SRR11777739	SRP261295	Human	Cell line	Cardiomyocytes			GSM4548308	78	SRR11777739	Control		GSE150392	Preclinical	Illumina NextSeq 500
SRR11924404	SRP265955	Human	Organoid	Liver			GSM4591144	260	SRR11924404	Control		GSE151803	Preclinical	Illumina NovaSeq 6000
SRR11924405	SRP265955	Human	Organoid	Liver			GSM4591145	262	SRR11924405	Control		GSE151803	Preclinical	Illumina NovaSeq 6000
SRR11924407	SRP265955	Human	Organoid	Liver			GSM4591147	263	SRR11924407	Control		GSE151803	Preclinical	Illumina NovaSeq 6000
SRR11924408	SRP265955	Human	Organoid	Liver			GSM4591148	264	SRR11924408	Control		GSE151803	Preclinical	Illumina NovaSeq 6000
SRR11924411	SRP265955	Human	Organoid	Liver			GSM4591151	267	SRR11924411	Control		GSE151803	Preclinical	Illumina NovaSeq 6000
SRR11924412	SRP265955	Human	Organoid	Liver			GSM4591152	268	SRR11924412	Control		GSE151803	Preclinical	Illumina NovaSeq 6000
SRR11924423	SRP265955	Human	Organoid	Pancreas			GSM4591162	278	SRR11924423	Control		GSE151803	Preclinical	Illumina NovaSeq 6000
SRR11924424	SRP265955	Human	Organoid	Pancreas			GSM4591163	279	SRR11924424	Control		GSE151803	Preclinical	Illumina NovaSeq 6000
SRR11924425	SRP265955	Human	Organoid	Pancreas			GSM4591164	280	SRR11924425	Control		GSE151803	Preclinical	Illumina NovaSeq 6000
SRR11934380	SRP266130	Human	Cell line	Cardiomyocytes			GSM4592627	943	SRR11934380	Control		GSE151880	Preclinical	llumina NextSeq 500
SRR11934381	SRP266130	Human	Cell line	Cardiomyocytes			GSM4592628	944	SRR11934381	Control		GSE151881	Preclinical	llumina NextSeq 500
SRR11934382	SRP266130	Human	Cell line	Cardiomyocytes			GSM4592629	945	SRR11934382	Control		GSE151882	Preclinical	llumina NextSeq 500
SRR11934386	SRP266130	Human	Cell line	Cardiomyocytes			GSM4592633	949	SRR11934386	Control		GSE151886	Preclinical	Illumina NovaSeq 6000
SRR11934387	SRP266130	Human	Cell line	Cardiomyocytes			GSM4592634	950	SRR11934387	Control		GSE151887	Preclinical	Illumina NovaSeq 6000
SRR11934388	SRP266130	Human	Cell line	Cardiomyocytes			GSM4592635	951	SRR11934388	Control		GSE151888	Preclinical	Illumina NovaSeq 6000
SRR11934392	SRP266130	Human	Cell line	Macrophages			GSM4592639	955	SRR11934392	Control		GSE151892	Preclinical	llumina NextSeq 500
SRR11934393	SRP266130	Human	Cell line	Macrophages			GSM4592640	956	SRR11934393	Control		GSE151893	Preclinical	llumina NextSeq 500
SRR11934394	SRP266130	Human	Cell line	Macrophages			GSM4592641	957	SRR11934394	Control		GSE151894	Preclinical	llumina NextSeq 500
SRR12278289	SRP272808	Human	Cell line	HULEC-5a pulmonary microvascular endothelial cell line				86	SRR12278289	Control			Preclinical	Illumina HiSeq X Ten
SRR12278290	SRP272808	Human	Cell line	HULEC-5a pulmonary microvascular endothelial cell line				85	SRR12278290	Control			Preclinical	Illumina HiSeq X Ten
SRR12278291	SRP272808	Human	Cell line	HULEC-5a pulmonary microvascular endothelial cell line				84	SRR12278291	Control			Preclinical	Illumina HiSeq X Ten
SRR12278292	SRP272808	Human	Cell line	HPAEpiC alveolar epithelial cell line				83	SRR12278292	Control			Preclinical	Illumina HiSeq X Ten
SRR12278295	SRP272808	Human	Cell line	HPAEpiC alveolar epithelial cell line				80	SRR12278295	Control			Preclinical	Illumina HiSeq X Ten
SRR12278296	SRP272808	Human	Cell line	HPAEpiC alveolar epithelial cell line				79	SRR12278296	Control			Preclinical	Illumina HiSeq X Ten
SRR12334179	SRP273808	Human	Organoid	Lung			GSM4697988	761	SRR12334179	Control		GSE155241	Preclinical	Illumina NovaSeq 6000
SRR12334180	SRP273808	Human	Organoid	Lung			GSM4697989	762	SRR12334180	Control		GSE155241	Preclinical	Illumina NovaSeq 6000
SRR12334181	SRP273808	Human	Organoid	Lung			GSM4697990	763	SRR12334181	Control		GSE155241	Preclinical	Illumina NovaSeq 6000
SRR12363214	SRP274655	Human	Organoid	Lung			GSM4705652	964	SRR12363214	Control		GSE155518	Preclinical	Illumina NovaSeq 6000
SRR12363215	SRP274655	Human	Organoid	Lung			GSM4705653	965	SRR12363215	Control		GSE155518	Preclinical	Illumina NovaSeq 6000
SRR12626034	SRP282132	Human	Organoid	Choroid plexus		72h	GSM4776784	924	SRR12626034	Control		GSE157852	Preclinical	Illumina NextSeq 550
SRR12626035	SRP282132	Human	Organoid	Choroid plexus		72h	GSM4776785	925	SRR12626035	Control		GSE157852	Preclinical	Illumina NextSeq 550
SRR12626036	SRP282132	Human	Organoid	Choroid plexus		72h	GSM4776786	926	SRR12626036	Control		GSE157852	Preclinical	Illumina NextSeq 550
SRR12789543	SRP286660	Human	Cell line	A549			GSM4822344	966	SRR12789543	Control		GSE159191	Preclinical	Illumina NextSeq 550
SRR12937420	SRP289766	Human	Organoid	Lung			GSM4873340	1023	SRR12937420	Control		GSE160435	Preclinical	Illumina NovaSeq 6000
SRR12937422	SRP289766	Human	Organoid	Lung			GSM4873342	1025	SRR12937422	Control		GSE160435	Preclinical	Illumina NovaSeq 6000
SRR12937423	SRP289766	Human	Organoid	Lung			GSM4873343	1027	SRR12937423	Control		GSE160435	Preclinical	Illumina NovaSeq 6000
SRR12937425	SRP289766	Human	Organoid	Lung			GSM4873345	1029	SRR12937425	Control		GSE160435	Preclinical	Illumina NovaSeq 6000
SRR13128441	SRP293812	Human	Cell line	Cardiomyocytes			GSM4933348	1300	SRR13128441	Control		GSE162113	Preclinical	Illumina HiSeq 3000
SRR13128442	SRP293812	Human	Cell line	Cardiomyocytes			GSM4933349	1301	SRR13128442	Control		GSE162113	Preclinical	Illumina HiSeq 3000
SRR13128443	SRP293812	Human	Cell line	Cardiomyocytes			GSM4933350	1302	SRR13128443	Control		GSE162113	Preclinical	Illumina HiSeq 3000
SRR13128447	SRP293812	Human	Cell line	Cardiomyocytes			GSM4933354	1306	SRR13128447	Control		GSE162113	Preclinical	Illumina HiSeq 3000
SRR13128448	SRP293812	Human	Cell line	Cardiomyocytes			GSM4933355	1307	SRR13128448	Control		GSE162113	Preclinical	Illumina HiSeq 3000
SRR13128449	SRP293812	Human	Cell line	Cardiomyocytes			GSM4933356	1308	SRR13128449	Control		GSE162113	Preclinical	Illumina HiSeq 3000
SRR13204203	SRP296566	Human	Cell line	Cardiomyocytes		48h	GSM4958687	1507	SRR13204203	Control		GSE162736	Preclinical	Illumina NovaSeq 6000
SRR13204204	SRP296566	Human	Cell line	Cardiomyocytes		48h	GSM4958688	1508	SRR13204204	Control		GSE162736	Preclinical	Illumina NovaSeq 6000
SRR13204205	SRP296566	Human	Cell line	Cardiomyocytes		48h	GSM4958689	1509	SRR13204205	Control		GSE162736	Preclinical	Illumina NovaSeq 6000
SRR13204209	SRP296566	Human	Cell line	Cardiomyocytes		48h	GSM4958693	1513	SRR13204209	Control		GSE162736	Preclinical	Illumina NovaSeq 6000
SRR13204210	SRP296566	Human	Cell line	Cardiomyocytes		48h	GSM4958694	1514	SRR13204210	Control		GSE162736	Preclinical	Illumina NovaSeq 6000
SRR13204211	SRP296566	Human	Cell line	Cardiomyocytes		48h	GSM4958695	1515	SRR13204211	Control		GSE162736	Preclinical	Illumina NovaSeq 6000
SRR13204215	SRP296566	Human	Cell line	Cardiomyocytes		72h	GSM4958699	1519	SRR13204215	Control		GSE162736	Preclinical	Illumina NovaSeq 6000
SRR13204216	SRP296566	Human	Cell line	Cardiomyocytes		72h	GSM4958700	1520	SRR13204216	Control		GSE162736	Preclinical	Illumina NovaSeq 6000
SRR13204217	SRP296566	Human	Cell line	Cardiomyocytes		72h	GSM4958701	1521	SRR13204217	Control		GSE162736	Preclinical	Illumina NovaSeq 6000
SRR13204221	SRP296566	Human	Cell line	Cardiomyocytes		72h	GSM4958705	1525	SRR13204221	Control		GSE162736	Preclinical	Illumina NovaSeq 6000
SRR13204222	SRP296566	Human	Cell line	Cardiomyocytes		72h	GSM4958706	1526	SRR13204222	Control		GSE162736	Preclinical	Illumina NovaSeq 6000
SRR13204223	SRP296566	Human	Cell line	Cardiomyocytes		72h	GSM4958707	1527	SRR13204223	Control		GSE162736	Preclinical	Illumina NovaSeq 6000
SRR13204227	SRP296566	Human	Cell line	Cardiomyocytes		24h	GSM4958711	1531	SRR13204227	Control		GSE162736	Preclinical	Illumina NovaSeq 6000
SRR13204228	SRP296566	Human	Cell line	Cardiomyocytes		24h	GSM4958712	1532	SRR13204228	Control		GSE162736	Preclinical	Illumina NovaSeq 6000
SRR13204229	SRP296566	Human	Cell line	Cardiomyocytes		24h	GSM4958713	1533	SRR13204229	Control		GSE162736	Preclinical	Illumina NovaSeq 6000
SRR13204233	SRP296566	Human	Cell line	Cardiomyocytes		24h	GSM4958717	1537	SRR13204233	Control		GSE162736	Preclinical	Illumina NovaSeq 6000
SRR13204234	SRP296566	Human	Cell line	Cardiomyocytes		24h	GSM4958718	1538	SRR13204234	Control		GSE162736	Preclinical	Illumina NovaSeq 6000
SRR13204235	SRP296566	Human	Cell line	Cardiomyocytes		24h	GSM4958719	1539	SRR13204235	Control		GSE162736	Preclinical	Illumina NovaSeq 6000
SRR13204239	SRP296566	Human	Cell line	Cardiomyocytes		48h	GSM4958723	1543	SRR13204239	Control		GSE162736	Preclinical	Illumina NovaSeq 6000
SRR13204240	SRP296566	Human	Cell line	Cardiomyocytes		48h	GSM4958724	1544	SRR13204240	Control		GSE162736	Preclinical	Illumina NovaSeq 6000
SRR13204241	SRP296566	Human	Cell line	Cardiomyocytes		48h	GSM4958725	1545	SRR13204241	Control		GSE162736	Preclinical	Illumina NovaSeq 6000
SRR13204245	SRP296566	Human	Cell line	Cardiomyocytes		48h	GSM4958729	1549	SRR13204245	Control		GSE162736	Preclinical	Illumina NovaSeq 6000
SRR13204246	SRP296566	Human	Cell line	Cardiomyocytes		48h	GSM4958730	1550	SRR13204246	Control		GSE162736	Preclinical	Illumina NovaSeq 6000
SRR13204247	SRP296566	Human	Cell line	Cardiomyocytes		48h	GSM4958731	1551	SRR13204247	Control		GSE162736	Preclinical	Illumina NovaSeq 6000
SRR13491252	SRP302575	Human	Organoid	Lung monolayer			GSM5028172	1186	SRR13491252	Control		GSE165200	Preclinical	Illumina NovaSeq 6000
SRR13491253	SRP302575	Human	Organoid	Lung monolayer			GSM5028173	1187	SRR13491253	Control		GSE165200	Preclinical	Illumina NovaSeq 6000
SRR13491254	SRP302575	Human	Organoid	Lung Air Liquid Interface			GSM5028174	1188	SRR13491254	Control		GSE165200	Preclinical	Illumina NovaSeq 6000
SRR13491255	SRP302575	Human	Organoid	Lung Air Liquid Interface			GSM5028175	1189	SRR13491255	Control		GSE165200	Preclinical	Illumina NovaSeq 6000
SRR13491256	SRP302575	Human	Cell line	iPSC-derived Alveolar Type 2 cells			GSM5028176	1190	SRR13491256	Control		GSE165200	Preclinical	Illumina NovaSeq 6000
SRR13491257	SRP302575	Human	Cell line	iPSC-derived Alveolar Type 2 cells			GSM5028177	1191	SRR13491257	Control		GSE165200	Preclinical	Illumina NovaSeq 6000
SRR13491258	SRP302575	Human	Organoid	Alveolosphere			GSM5028178	1192	SRR13491258	Control		GSE165200	Preclinical	Illumina NovaSeq 6000
SRR13491259	SRP302575	Human	Organoid	Alveolosphere			GSM5028179	1193	SRR13491259	Control		GSE165200	Preclinical	Illumina NovaSeq 6000
SRR13491260	SRP302575	Human	Cell line	iPSC-derived Alveolar Type 2 cells			GSM5028180	1194	SRR13491260	Control		GSE165200	Preclinical	Illumina NovaSeq 6000
SRR13491261	SRP302575	Human	Cell line	iPSC-derived Alveolar Type 2 cells			GSM5028181	1195	SRR13491261	Control		GSE165200	Preclinical	Illumina NovaSeq 6000
SRR13491262	SRP302575	Human	Cell line	iPSC-derived Alveolar Type 2 cells			GSM5028182	1196	SRR13491262	Control		GSE165200	Preclinical	Illumina NovaSeq 6000
SRR13491268	SRP302575	Human	Organoid	Small Airway epithelium			GSM5028188	1202	SRR13491268	Control		GSE165200	Preclinical	Illumina NovaSeq 6000
SRR13491269	SRP302575	Human	Organoid	Small Airway epithelium			GSM5028189	1203	SRR13491269	Control		GSE165200	Preclinical	Illumina NovaSeq 6000
SRR13491271	SRP302575	Human	Organoid	Small Airway epithelium			GSM5028191	1205	SRR13491271	Control		GSE165200	Preclinical	Illumina NovaSeq 6000
SRR13491273	SRP302575	Human	Organoid	Lung			GSM5028160	1207	SRR13491273	Control		GSE165200	Preclinical	Illumina NovaSeq 6000
SRR13491274	SRP302575	Human	Organoid	Lung			GSM5028161	1208	SRR13491274	Control		GSE165200	Preclinical	Illumina NovaSeq 6000
SRR13491275	SRP302575	Human	Organoid	Lung			GSM5028162	1176	SRR13491275	Control		GSE165200	Preclinical	Illumina NovaSeq 6000
SRR13491276	SRP302575	Human	Organoid	Lung			GSM5028163	1178	SRR13491276	Control		GSE165200	Preclinical	Illumina NovaSeq 6000
SRR13491277	SRP302575	Human	Organoid	Lung			GSM5028164	1177	SRR13491277	Control		GSE165200	Preclinical	Illumina NovaSeq 6000
SRR13491278	SRP302575	Human	Organoid	Lung			GSM5028165	1179	SRR13491278	Control		GSE165200	Preclinical	Illumina NovaSeq 6000
SRR13491279	SRP302575	Human	Organoid	Lung			GSM5028166	1180	SRR13491279	Control		GSE165200	Preclinical	Illumina NovaSeq 6000
SRR13491280	SRP302575	Human	Organoid	Lung			GSM5028167	1181	SRR13491280	Control		GSE165200	Preclinical	Illumina NovaSeq 6000
SRR13491281	SRP302575	Human	Organoid	Lung			GSM5028168	1182	SRR13491281	Control		GSE165200	Preclinical	Illumina NovaSeq 6000
SRR13491282	SRP302575	Human	Organoid	Lung monolayer			GSM5028169	1183	SRR13491282	Control		GSE165200	Preclinical	Illumina NovaSeq 6000
SRR13491283	SRP302575	Human	Organoid	Lung monolayer			GSM5028170	1184	SRR13491283	Control		GSE165200	Preclinical	Illumina NovaSeq 6000
SRR13491284	SRP302575	Human	Organoid	Lung monolayer			GSM5028171	1185	SRR13491284	Control		GSE165200	Preclinical	Illumina NovaSeq 6000
SRR12540045	SRP279205	Human	Organoid	Lung monolayer			GSM4751803	1228	SRR12540045	Control		GSE157057	Preclinical	Illumina NovaSeq 6000
SRR12540046	SRP279205	Human	Organoid	Lung monolayer			GSM4751804	1229	SRR12540046	Control		GSE157057	Preclinical	Illumina NovaSeq 6000
SRR12540049	SRP279205	Human	Organoid	Lung monolayer			GSM4751807	1232	SRR12540049	Control		GSE157057	Preclinical	Illumina NovaSeq 6000
SRR12540050	SRP279205	Human	Organoid	Lung monolayer			GSM4751808	1234	SRR12540050	Control		GSE157057	Preclinical	Illumina NovaSeq 6000
SRR12540053	SRP279205	Human	Organoid	Lung Air Liquid Interface			GSM4751811	1236	SRR12540053	Control		GSE157057	Preclinical	Illumina NovaSeq 6000
SRR12540054	SRP279205	Human	Organoid	Lung Air Liquid Interface			GSM4751812	1237	SRR12540054	Control		GSE157057	Preclinical	Illumina NovaSeq 6000
SRR12540059	SRP279205	Human	Organoid	Lung monolayer			GSM4751817	1241	SRR12540059	Control		GSE157057	Preclinical	Illumina NovaSeq 6000
SRR13165879	SRP295094	Human	Cell line	Calu3			GSM4949718	1578	SRR13165879	Control		GSE162323	Preclinical	Illumina NovaSeq 6000
SRR13165880	SRP295094	Human	Cell line	Calu3			GSM4949719	1579	SRR13165880	Control		GSE162323	Preclinical	Illumina NovaSeq 6000
SRR13165885	SRP295094	Human	Cell line	Calu3			GSM4949724	1584	SRR13165885	Control		GSE162323	Preclinical	Illumina NovaSeq 6000
SRR13165886	SRP295094	Human	Cell line	Calu3			GSM4949725	1585	SRR13165886	Control		GSE162323	Preclinical	Illumina NovaSeq 6000
SRR13221603	SRP297170	Human	Cell line	Caco2			GSM4964865	1630	SRR13221603	Control		GSE162899	Preclinical	Illumina NovaSeq 6000
SRR13221604	SRP297170	Human	Cell line	Caco2			GSM4964866	1631	SRR13221604	Control		GSE162899	Preclinical	Illumina NovaSeq 6000
SRR13221605	SRP297170	Human	Cell line	Caco2			GSM4964867	1632	SRR13221605	Control		GSE162899	Preclinical	Illumina NovaSeq 6000
SRR13573504	SRP295094	Human	Cell line	Calu3			GSM5049221	1590	SRR13573504	Control		GSE162323	Preclinical	Illumina NovaSeq 6000
SRR13573505	SRP295094	Human	Cell line	Calu3			GSM5049222	1591	SRR13573505	Control		GSE162323	Preclinical	Illumina NovaSeq 6000
SRR13573506	SRP295094	Human	Cell line	Calu3			GSM5049223	1592	SRR13573506	Control		GSE162323	Preclinical	Illumina NovaSeq 6000
SRR13573507	SRP295094	Human	Cell line	Calu3			GSM5049224	1593	SRR13573507	Control		GSE162323	Preclinical	Illumina NovaSeq 6000
SRR13573508	SRP295094	Human	Cell line	Calu3			GSM5049225	1594	SRR13573508	Control		GSE162323	Preclinical	Illumina NovaSeq 6000
SRR13573509	SRP295094	Human	Cell line	Calu3			GSM5049226	1595	SRR13573509	Control		GSE162323	Preclinical	Illumina NovaSeq 6000
SRR13573516	SRP295094	Human	Cell line	Calu3			GSM5049233	1602	SRR13573516	Control		GSE162323	Preclinical	Illumina NovaSeq 6000
SRR13573517	SRP295094	Human	Cell line	Calu3			GSM5049234	1603	SRR13573517	Control		GSE162323	Preclinical	Illumina NovaSeq 6000
SRR13573518	SRP295094	Human	Cell line	Calu3			GSM5049235	1604	SRR13573518	Control		GSE162323	Preclinical	Illumina NovaSeq 6000
SRR13573519	SRP295094	Human	Cell line	Calu3			GSM5049236	1605	SRR13573519	Control		GSE162323	Preclinical	Illumina NovaSeq 6000
SRR13573520	SRP295094	Human	Cell line	Calu3			GSM5049237	1606	SRR13573520	Control		GSE162323	Preclinical	Illumina NovaSeq 6000
SRR13573521	SRP295094	Human	Cell line	Calu3			GSM5049238	1607	SRR13573521	Control		GSE162323	Preclinical	Illumina NovaSeq 6000
GSM4477966	SRP256479	Human	Cell line	Calu3		4h	GSM4477966	227		Control		GSE148729	Preclinical	Illumina HiSeq 4000
GSM4477967	SRP256479	Human	Cell line	Calu3		4h	GSM4477967	228		Control		GSE148729	Preclinical	Illumina HiSeq 4000
SRR11811019	SRP262285	Human	Organoid	Bronchia			GSM4559193	91	SRR11811019	Control		GSE150819	Preclinical	Illumina NextSeq 500
SRR11811020	SRP262285	Human	Organoid	Bronchia			GSM4559194	92	SRR11811020	Control		GSE150819	Preclinical	Illumina NextSeq 500
SRR11811021	SRP262285	Human	Organoid	Bronchia			GSM4559195	93	SRR11811021	Control		GSE150819	Preclinical	Illumina NextSeq 500
SRR11811028	SRP262285	Human	Cell line	A549			GSM4559202	100	SRR11811028	Control		GSE150819	Preclinical	Illumina NextSeq 500
SRR11811029	SRP262285	Human	Cell line	A549			GSM4559203	101	SRR11811029	Control		GSE150819	Preclinical	Illumina NextSeq 500
SRR11811030	SRP262285	Human	Cell line	A549			GSM4559204	102	SRR11811030	Control		GSE150819	Preclinical	Illumina NextSeq 500
SRR11811031	SRP262285	Human	Cell line	Primary human bronchial epithelial cells			GSM4559205	103	SRR11811031	Control		GSE150819	Preclinical	Illumina NextSeq 500
SRR11811032	SRP262285	Human	Cell line	Primary human bronchial epithelial cells			GSM4559206	104	SRR11811032	Control		GSE150819	Preclinical	Illumina NextSeq 500
SRR11811033	SRP262285	Human	Cell line	Primary human bronchial epithelial cells			GSM4559207	105	SRR11811033	Control		GSE150819	Preclinical	Illumina NextSeq 500
SRR11811034	SRP262285	Human	Organoid	Bronchia			GSM4559208	106	SRR11811034	Control		GSE150819	Preclinical	Illumina NextSeq 500
SRR11811035	SRP262285	Human	Organoid	Bronchia			GSM4559209	107	SRR11811035	Control		GSE150819	Preclinical	Illumina NextSeq 500
SRR11811036	SRP262285	Human	Organoid	Bronchia			GSM4559210	108	SRR11811036	Control		GSE150819	Preclinical	Illumina NextSeq 500
SRR12693507	SRP284977	Human	Cell line	HEK293			GSM4798534	939	SRR12693507	Control		GSE158374	Preclinical	Illumina NovaSeq 6000
SRR12693508	SRP284977	Human	Cell line	HEK293			GSM4798535	940	SRR12693508	Control		GSE158374	Preclinical	Illumina NovaSeq 6000
SRR12693509	SRP284977	Human	Cell line	HEK293			GSM4798536	941	SRR12693509	Control		GSE158374	Preclinical	Illumina NovaSeq 6000
GSM4743506	SRP278618	Human	Cell line	Cardiomyocytes	high MOI		GSM4743506	865		SARS-CoV-2		GSE156754	Preclinical	Illumina NextSeq 500
GSM4743507	SRP278618	Human	Cell line	Cardiomyocytes	high MOI		GSM4743507	866		SARS-CoV-2		GSE156754	Preclinical	Illumina NextSeq 500
GSM4743508	SRP278618	Human	Cell line	Cardiomyocytes	high MOI		GSM4743508	867		SARS-CoV-2		GSE156754	Preclinical	Illumina NextSeq 500
GSM4743500	SRP278618	Human	Cell line	Cardiomyocytes	low MOI		GSM4743500	859		SARS-CoV-2		GSE156754	Preclinical	Illumina NextSeq 500
GSM4743501	SRP278618	Human	Cell line	Cardiomyocytes	low MOI		GSM4743501	860		SARS-CoV-2		GSE156754	Preclinical	Illumina NextSeq 500
GSM4743502	SRP278618	Human	Cell line	Cardiomyocytes	low MOI		GSM4743502	861		SARS-CoV-2		GSE156754	Preclinical	Illumina NextSeq 500
GSM4743511	SRP278618	Human	Cell line	Cardiac fibroblast	low MOI		GSM4743511	870		SARS-CoV-2		GSE156754	Preclinical	Illumina NextSeq 500
GSM4743512	SRP278618	Human	Cell line	Cardiac fibroblast	low MOI		GSM4743512	871		SARS-CoV-2		GSE156754	Preclinical	Illumina NextSeq 500
GSM4743513	SRP278618	Human	Cell line	Cardiac fibroblast	low MOI		GSM4743513	872		SARS-CoV-2		GSE156754	Preclinical	Illumina NextSeq 500
GSM4743514	SRP278618	Human	Cell line	Cardiac fibroblast	low MOI		GSM4743514	873		SARS-CoV-2		GSE156754	Preclinical	Illumina NextSeq 500
GSM4743515	SRP278618	Human	Cell line	Cardiac fibroblast	low MOI		GSM4743515	874		SARS-CoV-2		GSE156754	Preclinical	Illumina NextSeq 500
GSM4743520	SRP278618	Human	Cell line	Endothelial cell	low MOI		GSM4743520	879		SARS-CoV-2		GSE156754	Preclinical	Illumina NextSeq 500
GSM4743521	SRP278618	Human	Cell line	Endothelial cell	low MOI		GSM4743521	880		SARS-CoV-2		GSE156754	Preclinical	Illumina NextSeq 500
GSM4743522	SRP278618	Human	Cell line	Endothelial cell	low MOI		GSM4743522	881		SARS-CoV-2		GSE156754	Preclinical	Illumina NextSeq 500
GSM4743525	SRP278618	Human	Cell line	iPSCs	low MOI		GSM4743525	884		SARS-CoV-2		GSE156754	Preclinical	Illumina NextSeq 500
GSM4743526	SRP278618	Human	Cell line	iPSCs	low MOI		GSM4743526	885		SARS-CoV-2		GSE156754	Preclinical	Illumina NextSeq 500
GSM4743503	SRP278618	Human	Cell line	Cardiomyocytes	mid MOI		GSM4743503	862		SARS-CoV-2		GSE156754	Preclinical	Illumina NextSeq 500
GSM4743504	SRP278618	Human	Cell line	Cardiomyocytes	mid MOI		GSM4743504	863		SARS-CoV-2		GSE156754	Preclinical	Illumina NextSeq 500
GSM4743505	SRP278618	Human	Cell line	Cardiomyocytes	mid MOI		GSM4743505	864		SARS-CoV-2		GSE156754	Preclinical	Illumina NextSeq 500
GSM4462345	SRP253951	Human	Cell line	A549-ACE2	MOI 0.2	24h	GSM4462345	831		SARS-CoV-2		GSE147507	Preclinical	Illumina NextSeq 500
GSM4462346	SRP253951	Human	Cell line	A549-ACE2	MOI 0.2	24h	GSM4462346	832		SARS-CoV-2		GSE147507	Preclinical	Illumina NextSeq 500
GSM4462347	SRP253951	Human	Cell line	A549-ACE2	MOI 0.2	24h	GSM4462347	833		SARS-CoV-2		GSE147507	Preclinical	Illumina NextSeq 500
SRR12134528	SRP269721	Human	Organoid	Pediatric stomach	MOI 1		GSM4649160	892	SRR12134528	SARS-CoV-2		GSE153684	Preclinical	Illumina NovaSeq 6000
SRR12134529	SRP269721	Human	Organoid	Pediatric stomach	MOI 1		GSM4649161	893	SRR12134529	SARS-CoV-2		GSE153684	Preclinical	Illumina NovaSeq 6000
SRR12134530	SRP269721	Human	Organoid	Pediatric stomach	MOI 1		GSM4649162	894	SRR12134530	SARS-CoV-2		GSE153684	Preclinical	Illumina NovaSeq 6000
SRR12134531	SRP269721	Human	Organoid	Fetal stomach	MOI 1		GSM4649163	895	SRR12134531	SARS-CoV-2		GSE153684	Preclinical	Illumina NovaSeq 6000
SRR12134532	SRP269721	Human	Organoid	Fetal stomach	MOI 1		GSM4649164	896	SRR12134532	SARS-CoV-2		GSE153684	Preclinical	Illumina NovaSeq 6000
SRR12134533	SRP269721	Human	Organoid	Fetal stomach	MOI 1		GSM4649165	897	SRR12134533	SARS-CoV-2		GSE153684	Preclinical	Illumina NovaSeq 6000
SRR12134534	SRP269721	Human	Organoid	Fetal stomach	MOI 1		GSM4649166	898	SRR12134534	SARS-CoV-2		GSE153684	Preclinical	Illumina NovaSeq 6000
SRR12134535	SRP269721	Human	Organoid	Fetal stomach	MOI 1		GSM4649167	899	SRR12134535	SARS-CoV-2		GSE153684	Preclinical	Illumina NovaSeq 6000
SRR12134536	SRP269721	Human	Organoid	Fetal stomach	MOI 1		GSM4649168	900	SRR12134536	SARS-CoV-2		GSE153684	Preclinical	Illumina NovaSeq 6000
GSM4486160	SRP253951	Human	Cell line	A549-ACE2	MOI 2	24h	GSM4486160	796		SARS-CoV-2		GSE147507	Preclinical	Illumina NextSeq 500
GSM4486161	SRP253951	Human	Cell line	A549-ACE2	MOI 2	24h	GSM4486161	797		SARS-CoV-2		GSE147507	Preclinical	Illumina NextSeq 500
GSM4486162	SRP253951	Human	Cell line	A549-ACE2	MOI 2	24h	GSM4486162	798		SARS-CoV-2		GSE147507	Preclinical	Illumina NextSeq 500
GSM4432381	SRP253951	Human	Cell line	NHBE		24h	GSM4432381	805		SARS-CoV-2		GSE147507	Preclinical	Illumina NextSeq 500
GSM4432382	SRP253951	Human	Cell line	NHBE		24h	GSM4432382	806		SARS-CoV-2		GSE147507	Preclinical	Illumina NextSeq 500
GSM4432383	SRP253951	Human	Cell line	NHBE		24h	GSM4432383	807		SARS-CoV-2		GSE147507	Preclinical	Illumina NextSeq 500
GSM4432387	SRP253951	Human	Cell line	A549		24h	GSM4432387	811		SARS-CoV-2		GSE147507	Preclinical	Illumina NextSeq 500
GSM4432388	SRP253951	Human	Cell line	A549		24h	GSM4432388	812		SARS-CoV-2		GSE147507	Preclinical	Illumina NextSeq 500
GSM4432389	SRP253951	Human	Cell line	A549		24h	GSM4432389	813		SARS-CoV-2		GSE147507	Preclinical	Illumina NextSeq 500
GSM4462339	SRP253951	Human	Cell line	A549		24h	GSM4462339	825		SARS-CoV-2		GSE147507	Preclinical	Illumina NextSeq 500
GSM4462340	SRP253951	Human	Cell line	A549		24h	GSM4462340	826		SARS-CoV-2		GSE147507	Preclinical	Illumina NextSeq 500
GSM4462341	SRP253951	Human	Cell line	A549		24h	GSM4462341	827		SARS-CoV-2		GSE147507	Preclinical	Illumina NextSeq 500
GSM4462351	SRP253951	Human	Cell line	Calu3		24h	GSM4462351	837		SARS-CoV-2		GSE147507	Preclinical	Illumina NextSeq 500
GSM4462352	SRP253951	Human	Cell line	Calu3		24h	GSM4462352	838		SARS-CoV-2		GSE147507	Preclinical	Illumina NextSeq 500
GSM4462353	SRP253951	Human	Cell line	Calu3		24h	GSM4462353	839		SARS-CoV-2		GSE147507	Preclinical	Illumina NextSeq 500
GSM4462415	SRP253951	Human	Organ	Lung			GSM4462415	790		SARS-CoV-2		GSE147507	Patient	Illumina NextSeq 500
GSM4462416	SRP253951	Human	Organ	Lung			GSM4462416	791		SARS-CoV-2		GSE147507	Patient	Illumina NextSeq 500
GSM4477866	SRP256479	Human	Cell line	H1299		12h	GSM4477866	142		SARS-CoV-2		GSE148729	Preclinical	Illumina NextSeq 500
GSM4477867	SRP256479	Human	Cell line	H1299		12h	GSM4477867	143		SARS-CoV-2		GSE148729	Preclinical	Illumina NextSeq 500
GSM4477868	SRP256479	Human	Cell line	H1299		24h	GSM4477868	144		SARS-CoV-2		GSE148729	Preclinical	Illumina NextSeq 500
GSM4477869	SRP256479	Human	Cell line	H1299		24h	GSM4477869	145		SARS-CoV-2		GSE148729	Preclinical	Illumina NextSeq 500
GSM4477870	SRP256479	Human	Cell line	H1299		36h	GSM4477870	146		SARS-CoV-2		GSE148729	Preclinical	Illumina NextSeq 500
GSM4477871	SRP256479	Human	Cell line	H1299		36h	GSM4477871	147		SARS-CoV-2		GSE148729	Preclinical	Illumina NextSeq 500
GSM4477872	SRP256479	Human	Cell line	H1299		4h	GSM4477872	148		SARS-CoV-2		GSE148729	Preclinical	Illumina NextSeq 500
GSM4477873	SRP256479	Human	Cell line	H1299		4h	GSM4477873	149		SARS-CoV-2		GSE148729	Preclinical	Illumina NextSeq 500
GSM4477886	SRP256479	Human	Cell line	Caco2		12h	GSM4477886	206		SARS-CoV-2		GSE148729	Preclinical	Illumina NextSeq 500
GSM4477887	SRP256479	Human	Cell line	Caco2		12h	GSM4477887	207		SARS-CoV-2		GSE148729	Preclinical	Illumina NextSeq 500
GSM4477888	SRP256479	Human	Cell line	Caco2		24h	GSM4477888	158		SARS-CoV-2		GSE148729	Preclinical	Illumina NextSeq 500
GSM4477889	SRP256479	Human	Cell line	Caco2		24h	GSM4477889	159		SARS-CoV-2		GSE148729	Preclinical	Illumina NextSeq 500
GSM4477890	SRP256479	Human	Cell line	Caco2		4h	GSM4477890	160		SARS-CoV-2		GSE148729	Preclinical	Illumina NextSeq 500
GSM4477891	SRP256479	Human	Cell line	Caco2		4h	GSM4477891	161		SARS-CoV-2		GSE148729	Preclinical	Illumina NextSeq 500
GSM4477906	SRP256479	Human	Cell line	Calu3		4h	GSM4477906	176		SARS-CoV-2		GSE148729	Preclinical	Illumina NextSeq 500
GSM4477907	SRP256479	Human	Cell line	Calu3		4h	GSM4477907	177		SARS-CoV-2		GSE148729	Preclinical	Illumina NextSeq 500
GSM4477908	SRP256479	Human	Cell line	Calu3		12h	GSM4477908	178		SARS-CoV-2		GSE148729	Preclinical	Illumina NextSeq 500
GSM4477909	SRP256479	Human	Cell line	Calu3		12h	GSM4477909	179		SARS-CoV-2		GSE148729	Preclinical	Illumina NextSeq 500
GSM4477910	SRP256479	Human	Cell line	Calu3		24h	GSM4477910	180		SARS-CoV-2		GSE148729	Preclinical	Illumina NextSeq 500
GSM4477911	SRP256479	Human	Cell line	Calu3		24h	GSM4477911	181		SARS-CoV-2		GSE148729	Preclinical	Illumina NextSeq 500
GSM4477914	SRP256479	Human	Cell line	Calu3		24h	GSM4477914	184		SARS-CoV-2		GSE148729	Preclinical	Illumina NextSeq 500
GSM4477915	SRP256479	Human	Cell line	Calu3		24h	GSM4477915	185		SARS-CoV-2		GSE148729	Preclinical	Illumina NextSeq 500
GSM4477920	SRP256479	Human	Cell line	Calu3		12h	GSM4477920	189		SARS-CoV-2		GSE148729	Preclinical	Illumina NextSeq 500
GSM4477921	SRP256479	Human	Cell line	Calu3		12h	GSM4477921	190		SARS-CoV-2		GSE148729	Preclinical	Illumina NextSeq 500
GSM4477926	SRP256479	Human	Cell line	Calu3		4h	GSM4477926	195		SARS-CoV-2		GSE148729	Preclinical	Illumina NextSeq 500
GSM4477927	SRP256479	Human	Cell line	Calu3		4h	GSM4477927	196		SARS-CoV-2		GSE148729	Preclinical	Illumina NextSeq 500
GSM4477930	SRP256479	Human	Cell line	Calu3		8h	GSM4477930	209		SARS-CoV-2		GSE148729	Preclinical	Illumina NextSeq 500
GSM4477931	SRP256479	Human	Cell line	Calu3		8h	GSM4477931	210		SARS-CoV-2		GSE148729	Preclinical	Illumina NextSeq 500
GSM4477960	SRP256479	Human	Cell line	Calu3		12h	GSM4477960	221		SARS-CoV-2		GSE148729	Preclinical	Illumina HiSeq 4000
GSM4477961	SRP256479	Human	Cell line	Calu3		12h	GSM4477961	222		SARS-CoV-2		GSE148729	Preclinical	Illumina HiSeq 4000
GSM4477962	SRP256479	Human	Cell line	Calu3		24h	GSM4477962	223		SARS-CoV-2		GSE148729	Preclinical	Illumina HiSeq 4000
GSM4477963	SRP256479	Human	Cell line	Calu3		24h	GSM4477963	224		SARS-CoV-2		GSE148729	Preclinical	Illumina HiSeq 4000
GSM4477964	SRP256479	Human	Cell line	Calu3		4h	GSM4477964	225		SARS-CoV-2		GSE148729	Preclinical	Illumina HiSeq 4000
GSM4477965	SRP256479	Human	Cell line	Calu3		4h	GSM4477965	226		SARS-CoV-2		GSE148729	Preclinical	Illumina HiSeq 4000
GSM4614986	SRP267176	Human	Tissue	PBMC			GSM4614986	370		SARS-CoV-2		GSE152418	Patient	Illumina NovaSeq 6000	female
GSM4614987	SRP267176	Human	Tissue	PBMC			GSM4614987	371		SARS-CoV-2		GSE152418	Patient	Illumina NovaSeq 6000	male
GSM4614988	SRP267176	Human	Tissue	PBMC			GSM4614988	372		SARS-CoV-2		GSE152418	Patient	Illumina NovaSeq 6000	female
GSM4614989	SRP267176	Human	Tissue	PBMC			GSM4614989	373		SARS-CoV-2		GSE152418	Patient	Illumina NovaSeq 6000	male
GSM4614990	SRP267176	Human	Tissue	PBMC			GSM4614990	374		SARS-CoV-2		GSE152418	Patient	Illumina NovaSeq 6000	male
GSM4614991	SRP267176	Human	Tissue	PBMC			GSM4614991	375		SARS-CoV-2		GSE152418	Patient	Illumina NovaSeq 6000	female
GSM4614992	SRP267176	Human	Tissue	PBMC			GSM4614992	376		SARS-CoV-2		GSE152418	Patient	Illumina NovaSeq 6000	female
GSM4614993	SRP267176	Human	Tissue	PBMC			GSM4614993	377		SARS-CoV-2		GSE152418	Patient	Illumina NovaSeq 6000	female
GSM4614994	SRP267176	Human	Tissue	PBMC			GSM4614994	378		SARS-CoV-2		GSE152418	Patient	Illumina NovaSeq 6000	male
GSM4614995	SRP267176	Human	Tissue	PBMC			GSM4614995	379		SARS-CoV-2		GSE152418	Patient	Illumina NovaSeq 6000	female
GSM4614996	SRP267176	Human	Tissue	PBMC			GSM4614996	380		SARS-CoV-2		GSE152418	Patient	Illumina NovaSeq 6000	male
GSM4614997	SRP267176	Human	Tissue	PBMC			GSM4614997	381		SARS-CoV-2		GSE152418	Patient	Illumina NovaSeq 6000	female
GSM4614998	SRP267176	Human	Tissue	PBMC			GSM4614998	382		SARS-CoV-2		GSE152418	Patient	Illumina NovaSeq 6000	female
GSM4614999	SRP267176	Human	Tissue	PBMC			GSM4614999	383		SARS-CoV-2		GSE152418	Patient	Illumina NovaSeq 6000	male
GSM4615000	SRP267176	Human	Tissue	PBMC			GSM4615000	384		SARS-CoV-2		GSE152418	Patient	Illumina NovaSeq 6000	male
GSM4615001	SRP267176	Human	Tissue	PBMC			GSM4615001	385		SARS-CoV-2		GSE152418	Patient	Illumina NovaSeq 6000	female
GSM4661083	SRP270817	Human	Cell line	HAE			GSM4661083	4		SARS-CoV-2		GSE153970	Preclinical	Illumina NovaSeq 6000
GSM4661084	SRP270817	Human	Cell line	HAE			GSM4661084	5		SARS-CoV-2		GSE153970	Preclinical	Illumina NovaSeq 6000
GSM4661085	SRP270817	Human	Cell line	HAE			GSM4661085	6		SARS-CoV-2		GSE153970	Preclinical	Illumina NovaSeq 6000
GSM4675742	SRP272311	Human	Organoid	Pancreas			GSM4675742	13		SARS-CoV-2		GSE154613	Preclinical	Illumina NextSeq 500
GSM4675743	SRP272311	Human	Organoid	Pancreas			GSM4675743	14		SARS-CoV-2		GSE154613	Preclinical	Illumina NextSeq 500
GSM4675744	SRP272311	Human	Organoid	Pancreas			GSM4675744	15		SARS-CoV-2		GSE154613	Preclinical	Illumina NextSeq 500
GSM4675772	SRP272311	Human	Cell line	A549-ACE2			GSM4675772	43		SARS-CoV-2		GSE154613	Preclinical	Illumina NextSeq 500
GSM4675773	SRP272311	Human	Cell line	A549-ACE2			GSM4675773	44		SARS-CoV-2		GSE154613	Preclinical	Illumina NextSeq 500
GSM4675774	SRP272311	Human	Cell line	A549-ACE2			GSM4675774	45		SARS-CoV-2		GSE154613	Preclinical	Illumina NextSeq 500
GSM4681397	SRP256479	Human	Cell line	Calu3		16h	GSM4681397	232		SARS-CoV-2		GSE148729	Preclinical	Illumina NextSeq 500
GSM4681398	SRP256479	Human	Cell line	Calu3		16h	GSM4681398	233		SARS-CoV-2		GSE148729	Preclinical	Illumina NextSeq 500
GSM4681399	SRP256479	Human	Cell line	Calu3		16h	GSM4681399	234		SARS-CoV-2		GSE148729	Preclinical	Illumina NextSeq 500
GSM4681400	SRP256479	Human	Cell line	Calu3		16h	GSM4681400	235		SARS-CoV-2		GSE148729	Preclinical	Illumina NextSeq 500
GSM4681401	SRP256479	Human	Cell line	Calu3		16h	GSM4681401	236		SARS-CoV-2		GSE148729	Preclinical	Illumina NextSeq 500
GSM4681402	SRP256479	Human	Cell line	Calu3		16h	GSM4681402	237		SARS-CoV-2		GSE148729	Preclinical	Illumina NextSeq 500
GSM4681406	SRP256479	Human	Cell line	Calu3		16h	GSM4681406	241		SARS-CoV-2		GSE148729	Preclinical	Illumina NextSeq 500
GSM4681407	SRP256479	Human	Cell line	Calu3		16h	GSM4681407	242		SARS-CoV-2		GSE148729	Preclinical	Illumina NextSeq 500
GSM4681408	SRP256479	Human	Cell line	Calu3		16h	GSM4681408	243		SARS-CoV-2		GSE148729	Preclinical	Illumina NextSeq 500
GSM4681409	SRP256479	Human	Cell line	Calu3		16h	GSM4681409	244		SARS-CoV-2		GSE148729	Preclinical	Illumina NextSeq 500
GSM4681410	SRP256479	Human	Cell line	Calu3		16h	GSM4681410	245		SARS-CoV-2		GSE148729	Preclinical	Illumina NextSeq 500
GSM4681411	SRP256479	Human	Cell line	Calu3		16h	GSM4681411	246		SARS-CoV-2		GSE148729	Preclinical	Illumina NextSeq 500
GSM4681412	SRP256479	Human	Cell line	Calu3		16h	GSM4681412	247		SARS-CoV-2		GSE148729	Preclinical	Illumina NextSeq 500
GSM4681413	SRP256479	Human	Cell line	Calu3		16h	GSM4681413	248		SARS-CoV-2		GSE148729	Preclinical	Illumina NextSeq 500
GSM4681414	SRP256479	Human	Cell line	Calu3		16h	GSM4681414	249		SARS-CoV-2		GSE148729	Preclinical	Illumina NextSeq 500
GSM4743516	SRP278618	Human	Cell line	Endothelial cell			GSM4743516	875		SARS-CoV-2		GSE156754	Preclinical	Illumina NextSeq 500
GSM4753021	SRP279280	Human	Tissue	Leukocytes			GSM4753021	459		SARS-CoV-2		GSE157103	Patient	Illumina NovaSeq 6000	male
GSM4753022	SRP279280	Human	Tissue	Leukocytes			GSM4753022	460		SARS-CoV-2		GSE157103	Patient	Illumina NovaSeq 6000	male
GSM4753023	SRP279280	Human	Tissue	Leukocytes			GSM4753023	461		SARS-CoV-2		GSE157103	Patient	Illumina NovaSeq 6000	male
GSM4753024	SRP279280	Human	Tissue	Leukocytes			GSM4753024	462		SARS-CoV-2		GSE157103	Patient	Illumina NovaSeq 6000	male
GSM4753025	SRP279280	Human	Tissue	Leukocytes			GSM4753025	463		SARS-CoV-2		GSE157103	Patient	Illumina NovaSeq 6000	male
GSM4753026	SRP279280	Human	Tissue	Leukocytes			GSM4753026	464		SARS-CoV-2		GSE157103	Patient	Illumina NovaSeq 6000	male
GSM4753027	SRP279280	Human	Tissue	Leukocytes			GSM4753027	465		SARS-CoV-2		GSE157103	Patient	Illumina NovaSeq 6000	female
GSM4753028	SRP279280	Human	Tissue	Leukocytes			GSM4753028	466		SARS-CoV-2		GSE157103	Patient	Illumina NovaSeq 6000	male
GSM4753029	SRP279280	Human	Tissue	Leukocytes			GSM4753029	467		SARS-CoV-2		GSE157103	Patient	Illumina NovaSeq 6000	female
GSM4753030	SRP279280	Human	Tissue	Leukocytes			GSM4753030	468		SARS-CoV-2		GSE157103	Patient	Illumina NovaSeq 6000	male
GSM4753031	SRP279280	Human	Tissue	Leukocytes			GSM4753031	469		SARS-CoV-2		GSE157103	Patient	Illumina NovaSeq 6000	female
GSM4753032	SRP279280	Human	Tissue	Leukocytes			GSM4753032	470		SARS-CoV-2		GSE157103	Patient	Illumina NovaSeq 6000	male
GSM4753033	SRP279280	Human	Tissue	Leukocytes			GSM4753033	471		SARS-CoV-2		GSE157103	Patient	Illumina NovaSeq 6000	male
GSM4753034	SRP279280	Human	Tissue	Leukocytes			GSM4753034	472		SARS-CoV-2		GSE157103	Patient	Illumina NovaSeq 6000	male
GSM4753035	SRP279280	Human	Tissue	Leukocytes			GSM4753035	473		SARS-CoV-2		GSE157103	Patient	Illumina NovaSeq 6000	male
GSM4753036	SRP279280	Human	Tissue	Leukocytes			GSM4753036	474		SARS-CoV-2		GSE157103	Patient	Illumina NovaSeq 6000	male
GSM4753037	SRP279280	Human	Tissue	Leukocytes			GSM4753037	475		SARS-CoV-2		GSE157103	Patient	Illumina NovaSeq 6000	male
GSM4753038	SRP279280	Human	Tissue	Leukocytes			GSM4753038	476		SARS-CoV-2		GSE157103	Patient	Illumina NovaSeq 6000	female
GSM4753039	SRP279280	Human	Tissue	Leukocytes			GSM4753039	477		SARS-CoV-2		GSE157103	Patient	Illumina NovaSeq 6000	male
GSM4753040	SRP279280	Human	Tissue	Leukocytes			GSM4753040	478		SARS-CoV-2		GSE157103	Patient	Illumina NovaSeq 6000	male
GSM4753041	SRP279280	Human	Tissue	Leukocytes			GSM4753041	479		SARS-CoV-2		GSE157103	Patient	Illumina NovaSeq 6000	male
GSM4753042	SRP279280	Human	Tissue	Leukocytes			GSM4753042	480		SARS-CoV-2		GSE157103	Patient	Illumina NovaSeq 6000	male
GSM4753043	SRP279280	Human	Tissue	Leukocytes			GSM4753043	481		SARS-CoV-2		GSE157103	Patient	Illumina NovaSeq 6000	male
GSM4753044	SRP279280	Human	Tissue	Leukocytes			GSM4753044	482		SARS-CoV-2		GSE157103	Patient	Illumina NovaSeq 6000	male
GSM4753045	SRP279280	Human	Tissue	Leukocytes			GSM4753045	483		SARS-CoV-2		GSE157103	Patient	Illumina NovaSeq 6000	male
GSM4753046	SRP279280	Human	Tissue	Leukocytes			GSM4753046	484		SARS-CoV-2		GSE157103	Patient	Illumina NovaSeq 6000	female
GSM4753047	SRP279280	Human	Tissue	Leukocytes			GSM4753047	485		SARS-CoV-2		GSE157103	Patient	Illumina NovaSeq 6000	female
GSM4753048	SRP279280	Human	Tissue	Leukocytes			GSM4753048	486		SARS-CoV-2		GSE157103	Patient	Illumina NovaSeq 6000	male
GSM4753049	SRP279280	Human	Tissue	Leukocytes			GSM4753049	487		SARS-CoV-2		GSE157103	Patient	Illumina NovaSeq 6000	female
GSM4753050	SRP279280	Human	Tissue	Leukocytes			GSM4753050	488		SARS-CoV-2		GSE157103	Patient	Illumina NovaSeq 6000	male
GSM4753051	SRP279280	Human	Tissue	Leukocytes			GSM4753051	489		SARS-CoV-2		GSE157103	Patient	Illumina NovaSeq 6000	male
GSM4753052	SRP279280	Human	Tissue	Leukocytes			GSM4753052	490		SARS-CoV-2		GSE157103	Patient	Illumina NovaSeq 6000	male
GSM4753053	SRP279280	Human	Tissue	Leukocytes			GSM4753053	491		SARS-CoV-2		GSE157103	Patient	Illumina NovaSeq 6000	male
GSM4753054	SRP279280	Human	Tissue	Leukocytes			GSM4753054	492		SARS-CoV-2		GSE157103	Patient	Illumina NovaSeq 6000	female
GSM4753055	SRP279280	Human	Tissue	Leukocytes			GSM4753055	493		SARS-CoV-2		GSE157103	Patient	Illumina NovaSeq 6000	female
GSM4753056	SRP279280	Human	Tissue	Leukocytes			GSM4753056	494		SARS-CoV-2		GSE157103	Patient	Illumina NovaSeq 6000	male
GSM4753057	SRP279280	Human	Tissue	Leukocytes			GSM4753057	495		SARS-CoV-2		GSE157103	Patient	Illumina NovaSeq 6000	male
GSM4753058	SRP279280	Human	Tissue	Leukocytes			GSM4753058	496		SARS-CoV-2		GSE157103	Patient	Illumina NovaSeq 6000	male
GSM4753059	SRP279280	Human	Tissue	Leukocytes			GSM4753059	497		SARS-CoV-2		GSE157103	Patient	Illumina NovaSeq 6000	female
GSM4753060	SRP279280	Human	Tissue	Leukocytes			GSM4753060	498		SARS-CoV-2		GSE157103	Patient	Illumina NovaSeq 6000	male
GSM4753061	SRP279280	Human	Tissue	Leukocytes			GSM4753061	499		SARS-CoV-2		GSE157103	Patient	Illumina NovaSeq 6000	male
GSM4753062	SRP279280	Human	Tissue	Leukocytes			GSM4753062	500		SARS-CoV-2		GSE157103	Patient	Illumina NovaSeq 6000	female
GSM4753063	SRP279280	Human	Tissue	Leukocytes			GSM4753063	501		SARS-CoV-2		GSE157103	Patient	Illumina NovaSeq 6000	female
GSM4753064	SRP279280	Human	Tissue	Leukocytes			GSM4753064	502		SARS-CoV-2		GSE157103	Patient	Illumina NovaSeq 6000	male
GSM4753065	SRP279280	Human	Tissue	Leukocytes			GSM4753065	503		SARS-CoV-2		GSE157103	Patient	Illumina NovaSeq 6000	female
GSM4753066	SRP279280	Human	Tissue	Leukocytes			GSM4753066	504		SARS-CoV-2		GSE157103	Patient	Illumina NovaSeq 6000	male
GSM4753067	SRP279280	Human	Tissue	Leukocytes			GSM4753067	505		SARS-CoV-2		GSE157103	Patient	Illumina NovaSeq 6000	male
GSM4753068	SRP279280	Human	Tissue	Leukocytes			GSM4753068	506		SARS-CoV-2		GSE157103	Patient	Illumina NovaSeq 6000	female
GSM4753069	SRP279280	Human	Tissue	Leukocytes			GSM4753069	507		SARS-CoV-2		GSE157103	Patient	Illumina NovaSeq 6000	male
GSM4753070	SRP279280	Human	Tissue	Leukocytes			GSM4753070	508		SARS-CoV-2		GSE157103	Patient	Illumina NovaSeq 6000	male
GSM4753071	SRP279280	Human	Tissue	Leukocytes			GSM4753071	509		SARS-CoV-2		GSE157103	Patient	Illumina NovaSeq 6000	female
GSM4753072	SRP279280	Human	Tissue	Leukocytes			GSM4753072	510		SARS-CoV-2		GSE157103	Patient	Illumina NovaSeq 6000	male
GSM4753073	SRP279280	Human	Tissue	Leukocytes			GSM4753073	511		SARS-CoV-2		GSE157103	Patient	Illumina NovaSeq 6000	female
GSM4753074	SRP279280	Human	Tissue	Leukocytes			GSM4753074	512		SARS-CoV-2		GSE157103	Patient	Illumina NovaSeq 6000	female
GSM4753075	SRP279280	Human	Tissue	Leukocytes			GSM4753075	513		SARS-CoV-2		GSE157103	Patient	Illumina NovaSeq 6000	female
GSM4753076	SRP279280	Human	Tissue	Leukocytes			GSM4753076	514		SARS-CoV-2		GSE157103	Patient	Illumina NovaSeq 6000	female
GSM4753077	SRP279280	Human	Tissue	Leukocytes			GSM4753077	515		SARS-CoV-2		GSE157103	Patient	Illumina NovaSeq 6000	male
GSM4753078	SRP279280	Human	Tissue	Leukocytes			GSM4753078	516		SARS-CoV-2		GSE157103	Patient	Illumina NovaSeq 6000	male
GSM4753079	SRP279280	Human	Tissue	Leukocytes			GSM4753079	517		SARS-CoV-2		GSE157103	Patient	Illumina NovaSeq 6000	male
GSM4753080	SRP279280	Human	Tissue	Leukocytes			GSM4753080	518		SARS-CoV-2		GSE157103	Patient	Illumina NovaSeq 6000	female
GSM4753081	SRP279280	Human	Tissue	Leukocytes			GSM4753081	519		SARS-CoV-2		GSE157103	Patient	Illumina NovaSeq 6000	female
GSM4753082	SRP279280	Human	Tissue	Leukocytes			GSM4753082	520		SARS-CoV-2		GSE157103	Patient	Illumina NovaSeq 6000	female
GSM4753083	SRP279280	Human	Tissue	Leukocytes			GSM4753083	521		SARS-CoV-2		GSE157103	Patient	Illumina NovaSeq 6000	male
GSM4753084	SRP279280	Human	Tissue	Leukocytes			GSM4753084	522		SARS-CoV-2		GSE157103	Patient	Illumina NovaSeq 6000	male
GSM4753085	SRP279280	Human	Tissue	Leukocytes			GSM4753085	547		SARS-CoV-2		GSE157103	Patient	Illumina NovaSeq 6000	female
GSM4753086	SRP279280	Human	Tissue	Leukocytes			GSM4753086	548		SARS-CoV-2		GSE157103	Patient	Illumina NovaSeq 6000	male
GSM4753087	SRP279280	Human	Tissue	Leukocytes			GSM4753087	549		SARS-CoV-2		GSE157103	Patient	Illumina NovaSeq 6000	male
GSM4753088	SRP279280	Human	Tissue	Leukocytes			GSM4753088	550		SARS-CoV-2		GSE157103	Patient	Illumina NovaSeq 6000	female
GSM4753089	SRP279280	Human	Tissue	Leukocytes			GSM4753089	551		SARS-CoV-2		GSE157103	Patient	Illumina NovaSeq 6000	male
GSM4753090	SRP279280	Human	Tissue	Leukocytes			GSM4753090	552		SARS-CoV-2		GSE157103	Patient	Illumina NovaSeq 6000	male
GSM4753091	SRP279280	Human	Tissue	Leukocytes			GSM4753091	553		SARS-CoV-2		GSE157103	Patient	Illumina NovaSeq 6000	female
GSM4753092	SRP279280	Human	Tissue	Leukocytes			GSM4753092	554		SARS-CoV-2		GSE157103	Patient	Illumina NovaSeq 6000	male
GSM4753093	SRP279280	Human	Tissue	Leukocytes			GSM4753093	555		SARS-CoV-2		GSE157103	Patient	Illumina NovaSeq 6000	female
GSM4753094	SRP279280	Human	Tissue	Leukocytes			GSM4753094	556		SARS-CoV-2		GSE157103	Patient	Illumina NovaSeq 6000	male
GSM4753095	SRP279280	Human	Tissue	Leukocytes			GSM4753095	557		SARS-CoV-2		GSE157103	Patient	Illumina NovaSeq 6000	female
GSM4753096	SRP279280	Human	Tissue	Leukocytes			GSM4753096	558		SARS-CoV-2		GSE157103	Patient	Illumina NovaSeq 6000	female
GSM4753097	SRP279280	Human	Tissue	Leukocytes			GSM4753097	559		SARS-CoV-2		GSE157103	Patient	Illumina NovaSeq 6000	male
GSM4753098	SRP279280	Human	Tissue	Leukocytes			GSM4753098	560		SARS-CoV-2		GSE157103	Patient	Illumina NovaSeq 6000	male
GSM4753099	SRP279280	Human	Tissue	Leukocytes			GSM4753099	561		SARS-CoV-2		GSE157103	Patient	Illumina NovaSeq 6000	male
GSM4753100	SRP279280	Human	Tissue	Leukocytes			GSM4753100	562		SARS-CoV-2		GSE157103	Patient	Illumina NovaSeq 6000	male
GSM4753101	SRP279280	Human	Tissue	Leukocytes			GSM4753101	563		SARS-CoV-2		GSE157103	Patient	Illumina NovaSeq 6000	female
GSM4753102	SRP279280	Human	Tissue	Leukocytes			GSM4753102	564		SARS-CoV-2		GSE157103	Patient	Illumina NovaSeq 6000	female
GSM4753103	SRP279280	Human	Tissue	Leukocytes			GSM4753103	565		SARS-CoV-2		GSE157103	Patient	Illumina NovaSeq 6000	male
GSM4753104	SRP279280	Human	Tissue	Leukocytes			GSM4753104	566		SARS-CoV-2		GSE157103	Patient	Illumina NovaSeq 6000	female
GSM4753105	SRP279280	Human	Tissue	Leukocytes			GSM4753105	567		SARS-CoV-2		GSE157103	Patient	Illumina NovaSeq 6000	male
GSM4753106	SRP279280	Human	Tissue	Leukocytes			GSM4753106	568		SARS-CoV-2		GSE157103	Patient	Illumina NovaSeq 6000	female
GSM4753107	SRP279280	Human	Tissue	Leukocytes			GSM4753107	569		SARS-CoV-2		GSE157103	Patient	Illumina NovaSeq 6000	female
GSM4753108	SRP279280	Human	Tissue	Leukocytes			GSM4753108	570		SARS-CoV-2		GSE157103	Patient	Illumina NovaSeq 6000	female
GSM4753109	SRP279280	Human	Tissue	Leukocytes			GSM4753109	571		SARS-CoV-2		GSE157103	Patient	Illumina NovaSeq 6000	female
GSM4753110	SRP279280	Human	Tissue	Leukocytes			GSM4753110	572		SARS-CoV-2		GSE157103	Patient	Illumina NovaSeq 6000	female
GSM4753111	SRP279280	Human	Tissue	Leukocytes			GSM4753111	573		SARS-CoV-2		GSE157103	Patient	Illumina NovaSeq 6000	female
GSM4753112	SRP279280	Human	Tissue	Leukocytes			GSM4753112	574		SARS-CoV-2		GSE157103	Patient	Illumina NovaSeq 6000	male
GSM4753113	SRP279280	Human	Tissue	Leukocytes			GSM4753113	575		SARS-CoV-2		GSE157103	Patient	Illumina NovaSeq 6000	male
GSM4753114	SRP279280	Human	Tissue	Leukocytes			GSM4753114	576		SARS-CoV-2		GSE157103	Patient	Illumina NovaSeq 6000	male
GSM4753115	SRP279280	Human	Tissue	Leukocytes			GSM4753115	577		SARS-CoV-2		GSE157103	Patient	Illumina NovaSeq 6000	male
GSM4753116	SRP279280	Human	Tissue	Leukocytes			GSM4753116	578		SARS-CoV-2		GSE157103	Patient	Illumina NovaSeq 6000	male
GSM4753117	SRP279280	Human	Tissue	Leukocytes			GSM4753117	579		SARS-CoV-2		GSE157103	Patient	Illumina NovaSeq 6000	female
GSM4753118	SRP279280	Human	Tissue	Leukocytes			GSM4753118	580		SARS-CoV-2		GSE157103	Patient	Illumina NovaSeq 6000	male
GSM4753119	SRP279280	Human	Tissue	Leukocytes			GSM4753119	581		SARS-CoV-2		GSE157103	Patient	Illumina NovaSeq 6000	male
GSM4753120	SRP279280	Human	Tissue	Leukocytes			GSM4753120	582		SARS-CoV-2		GSE157103	Patient	Illumina NovaSeq 6000	male
SRR11548428	SRP256442	Human	Cell line	Lung Hesc cells			GSM4476798	1209	SRR11548428	SARS-CoV-2		GSE148697	Preclinical	Illumina NovaSeq 6000
SRR11548429	SRP256442	Human	Cell line	Lung Hesc cells			GSM4476799	1210	SRR11548429	SARS-CoV-2		GSE148697	Preclinical	Illumina NovaSeq 6000
SRR11548430	SRP256442	Human	Cell line	Lung Hesc cells			GSM4476800	1211	SRR11548430	SARS-CoV-2		GSE148697	Preclinical	Illumina NovaSeq 6000
SRR11772358	SRP261138	Human	Organ	Lung			GSM4546576	281	SRR11772358	SARS-CoV-2		GSE150316	Patient	Illumina NextSeq 500
SRR11772359	SRP261138	Human	Organ	Lung			GSM4546577	282	SRR11772359	SARS-CoV-2		GSE150316	Patient	Illumina NextSeq 500
SRR11772360	SRP261138	Human	Organ	Lung			GSM4546578	283	SRR11772360	SARS-CoV-2		GSE150316	Patient	Illumina NextSeq 500
SRR11772361	SRP261138	Human	Organ	Lung			GSM4546579	284	SRR11772361	SARS-CoV-2		GSE150316	Patient	Illumina NextSeq 500
SRR11772362	SRP261138	Human	Organ	Heart			GSM4546580	285	SRR11772362	SARS-CoV-2		GSE150316	Patient	Illumina NextSeq 500
SRR11772363	SRP261138	Human	Organ	Lung			GSM4546581	286	SRR11772363	SARS-CoV-2		GSE150316	Patient	Illumina NextSeq 500
SRR11772364	SRP261138	Human	Organ	Lung			GSM4546582	287	SRR11772364	SARS-CoV-2		GSE150316	Patient	Illumina NextSeq 500
SRR11772365	SRP261138	Human	Organ	Jejunum			GSM4546583	288	SRR11772365	SARS-CoV-2		GSE150316	Patient	Illumina NextSeq 500
SRR11772366	SRP261138	Human	Organ	Lung			GSM4546584	289	SRR11772366	SARS-CoV-2		GSE150316	Patient	Illumina NextSeq 500
SRR11772367	SRP261138	Human	Organ	Heart			GSM4546585	290	SRR11772367	SARS-CoV-2		GSE150316	Patient	Illumina NextSeq 500
SRR11772368	SRP261138	Human	Organ	Lung			GSM4546586	291	SRR11772368	SARS-CoV-2		GSE150316	Patient	Illumina NextSeq 500
SRR11772369	SRP261138	Human	Organ	Heart			GSM4546587	292	SRR11772369	SARS-CoV-2		GSE150316	Patient	Illumina NextSeq 500
SRR11772370	SRP261138	Human	Organ	Lung			GSM4546588	293	SRR11772370	SARS-CoV-2		GSE150316	Patient	Illumina NextSeq 500
SRR11772371	SRP261138	Human	Organ	Lung			GSM4546589	294	SRR11772371	SARS-CoV-2		GSE150316	Patient	Illumina NextSeq 500
SRR11772372	SRP261138	Human	Organ	Heart			GSM4546590	295	SRR11772372	SARS-CoV-2		GSE150316	Patient	Illumina NextSeq 500
SRR11772373	SRP261138	Human	Organ	Liver			GSM4546591	297	SRR11772373	SARS-CoV-2		GSE150316	Patient	Illumina NextSeq 500
SRR11772374	SRP261138	Human	Organ	Lung			GSM4546592	296	SRR11772374	SARS-CoV-2		GSE150316	Patient	Illumina NextSeq 500
SRR11772375	SRP261138	Human	Organ	Kidney			GSM4546593	298	SRR11772375	SARS-CoV-2		GSE150316	Patient	Illumina NextSeq 500
SRR11772376	SRP261138	Human	Organ	Heart			GSM4546594	299	SRR11772376	SARS-CoV-2		GSE150316	Patient	Illumina NextSeq 500
SRR11772377	SRP261138	Human	Organ	Bowel			GSM4546595	300	SRR11772377	SARS-CoV-2		GSE150316	Patient	Illumina NextSeq 500
SRR11772378	SRP261138	Human	Organ	Lung			GSM4546596	301	SRR11772378	SARS-CoV-2		GSE150316	Patient	Illumina NextSeq 500
SRR11772379	SRP261138	Human	Organ	Lung			GSM4546597	302	SRR11772379	SARS-CoV-2		GSE150316	Patient	Illumina NextSeq 500
SRR11772380	SRP261138	Human	Organ	Lung			GSM4546598	303	SRR11772380	SARS-CoV-2		GSE150316	Patient	Illumina NextSeq 500
SRR11772381	SRP261138	Human	Organ	Lung			GSM4546599	304	SRR11772381	SARS-CoV-2		GSE150316	Patient	Illumina NextSeq 500
SRR11772382	SRP261138	Human	Tissue	Fat			GSM4546600	305	SRR11772382	SARS-CoV-2		GSE150316	Patient	Illumina NextSeq 500
SRR11772383	SRP261138	Human	Organ	Lung			GSM4546601	306	SRR11772383	SARS-CoV-2		GSE150316	Patient	Illumina NextSeq 500
SRR11772384	SRP261138	Human	Organ	Skin			GSM4546602	308	SRR11772384	SARS-CoV-2		GSE150316	Patient	Illumina NextSeq 500
SRR11772385	SRP261138	Human	Organ	Bowel			GSM4546603	307	SRR11772385	SARS-CoV-2		GSE150316	Patient	Illumina NextSeq 500
SRR11772386	SRP261138	Human	Organ	Liver			GSM4546604	309	SRR11772386	SARS-CoV-2		GSE150316	Patient	Illumina NextSeq 500
SRR11772387	SRP261138	Human	Organ	Kidney			GSM4546605	310	SRR11772387	SARS-CoV-2		GSE150316	Patient	Illumina NextSeq 500
SRR11772388	SRP261138	Human	Organ	Heart			GSM4546606	311	SRR11772388	SARS-CoV-2		GSE150316	Patient	Illumina NextSeq 500
SRR11772389	SRP261138	Human	Tissue	Marrow			GSM4546607	312	SRR11772389	SARS-CoV-2		GSE150316	Patient	Illumina NextSeq 500
SRR11777734	SRP261295	Human	Cell line	Cardiomyocytes			GSM4548303	73	SRR11777734	SARS-CoV-2		GSE150392	Preclinical	Illumina NextSeq 500
SRR11777735	SRP261295	Human	Cell line	Cardiomyocytes			GSM4548304	74	SRR11777735	SARS-CoV-2		GSE150392	Preclinical	Illumina NextSeq 500
SRR11777736	SRP261295	Human	Cell line	Cardiomyocytes			GSM4548305	75	SRR11777736	SARS-CoV-2		GSE150392	Preclinical	Illumina NextSeq 500
SRR11811022	SRP262285	Human	Organoid	Bronchia			GSM4559196	94	SRR11811022	SARS-CoV-2		GSE150819	Preclinical	Illumina NextSeq 500
SRR11811023	SRP262285	Human	Organoid	Bronchia			GSM4559197	95	SRR11811023	SARS-CoV-2		GSE150819	Preclinical	Illumina NextSeq 500
SRR11811024	SRP262285	Human	Organoid	Bronchia			GSM4559198	96	SRR11811024	SARS-CoV-2		GSE150819	Preclinical	Illumina NextSeq 500
SRR11822046	SRP262538	Human	Cell line	HAE			GSM4563043	850	SRR11822046	SARS-CoV-2		GSE150962	Preclinical
SRR11822047	SRP262538	Human	Cell line	HAE			GSM4563044	851	SRR11822047	SARS-CoV-2		GSE150962	Preclinical
SRR11822048	SRP262538	Human	Cell line	HAE			GSM4563045	852	SRR11822048	SARS-CoV-2		GSE150962	Preclinical
SRR11830082	SRP262885	Human	Tissue	Blood				109	SRR11830082	SARS-CoV-2			Patient	Illumina NovaSeq 6000	female
SRR11921221	SRP265869	Human	Organ	Lung			GSM4590183	419	SRR11921221	SARS-CoV-2		GSE151764	Patient	Ion Torrent S5 XL	female
SRR11921222	SRP265869	Human	Organ	Lung			GSM4590184	420	SRR11921222	SARS-CoV-2		GSE151764	Patient	Ion Torrent S5 XL	female
SRR11921223	SRP265869	Human	Organ	Lung			GSM4590185	421	SRR11921223	SARS-CoV-2		GSE151764	Patient	Ion Torrent S5 XL	male
SRR11921224	SRP265869	Human	Organ	Lung			GSM4590186	422	SRR11921224	SARS-CoV-2		GSE151764	Patient	Ion Torrent S5 XL	male
SRR11921225	SRP265869	Human	Organ	Lung			GSM4590187	423	SRR11921225	SARS-CoV-2		GSE151764	Patient	Ion Torrent S5 XL	male
SRR11921228	SRP265869	Human	Organ	Lung			GSM4590190	426	SRR11921228	SARS-CoV-2		GSE151764	Patient	Ion Torrent S5 XL	female
SRR11921229	SRP265869	Human	Organ	Lung			GSM4590191	427	SRR11921229	SARS-CoV-2		GSE151764	Patient	Ion Torrent S5 XL	female
SRR11921230	SRP265869	Human	Organ	Lung			GSM4590192	428	SRR11921230	SARS-CoV-2		GSE151764	Patient	Ion Torrent S5 XL	male
SRR11921231	SRP265869	Human	Organ	Lung			GSM4590193	429	SRR11921231	SARS-CoV-2		GSE151764	Patient	Ion Torrent S5 XL	male
SRR11921232	SRP265869	Human	Organ	Lung			GSM4590194	430	SRR11921232	SARS-CoV-2		GSE151764	Patient	Ion Torrent S5 XL	male
SRR11921233	SRP265869	Human	Organ	Lung			GSM4590195	431	SRR11921233	SARS-CoV-2		GSE151764	Patient	Ion Torrent S5 XL	male
SRR11921236	SRP265869	Human	Organ	Lung			GSM4590198	434	SRR11921236	SARS-CoV-2		GSE151764	Patient	Ion Torrent S5 XL	male
SRR11921237	SRP265869	Human	Organ	Lung			GSM4590199	435	SRR11921237	SARS-CoV-2		GSE151764	Patient	Ion Torrent S5 XL	male
SRR11921238	SRP265869	Human	Organ	Lung			GSM4590200	436	SRR11921238	SARS-CoV-2		GSE151764	Patient	Ion Torrent S5 XL	male
SRR11921239	SRP265869	Human	Organ	Lung			GSM4590201	437	SRR11921239	SARS-CoV-2		GSE151764	Patient	Ion Torrent S5 XL	male
SRR11921240	SRP265869	Human	Organ	Lung			GSM4590202	438	SRR11921240	SARS-CoV-2		GSE151764	Patient	Ion Torrent S5 XL	male
SRR11921241	SRP265869	Human	Organ	Lung			GSM4590203	439	SRR11921241	SARS-CoV-2		GSE151764	Patient	Ion Torrent S5 XL	male
SRR11921242	SRP265869	Human	Organ	Lung			GSM4590204	440	SRR11921242	SARS-CoV-2		GSE151764	Patient	Ion Torrent S5 XL	female
SRR11921243	SRP265869	Human	Organ	Lung			GSM4590205	441	SRR11921243	SARS-CoV-2		GSE151764	Patient	Ion Torrent S5 XL	female
SRR11921244	SRP265869	Human	Organ	Lung			GSM4590206	442	SRR11921244	SARS-CoV-2		GSE151764	Patient	Ion Torrent S5 XL	female
SRR11921247	SRP265869	Human	Organ	Lung			GSM4590209	445	SRR11921247	SARS-CoV-2		GSE151764	Patient	Ion Torrent S5 XL	male
SRR11921250	SRP265869	Human	Organ	Lung			GSM4590212	448	SRR11921250	SARS-CoV-2		GSE151764	Patient	Ion Torrent S5 XL	male
SRR11921251	SRP265869	Human	Organ	Lung			GSM4590213	449	SRR11921251	SARS-CoV-2		GSE151764	Patient	Ion Torrent S5 XL	male
SRR11921252	SRP265869	Human	Organ	Lung			GSM4590214	450	SRR11921252	SARS-CoV-2		GSE151764	Patient	Ion Torrent S5 XL	male
SRR11921253	SRP265869	Human	Organ	Lung			GSM4590215	451	SRR11921253	SARS-CoV-2		GSE151764	Patient	Ion Torrent S5 XL	male
SRR11921254	SRP265869	Human	Organ	Lung			GSM4590216	452	SRR11921254	SARS-CoV-2		GSE151764	Patient	Ion Torrent S5 XL	male
SRR11921255	SRP265869	Human	Organ	Lung			GSM4590217	453	SRR11921255	SARS-CoV-2		GSE151764	Patient	Ion Torrent S5 XL	male
SRR11921256	SRP265869	Human	Organ	Lung			GSM4590218	454	SRR11921256	SARS-CoV-2		GSE151764	Patient	Ion Torrent S5 XL	male
SRR11921257	SRP265869	Human	Organ	Lung			GSM4590219	455	SRR11921257	SARS-CoV-2		GSE151764	Patient	Ion Torrent S5 XL	male
SRR11921258	SRP265869	Human	Organ	Lung			GSM4590220	456	SRR11921258	SARS-CoV-2		GSE151764	Patient	Ion Torrent S5 XL	male
SRR11921261	SRP265869	Human	Organ	Lung			GSM4590167	403	SRR11921261	SARS-CoV-2		GSE151764	Patient	Ion Torrent S5 XL	male
SRR11921262	SRP265869	Human	Organ	Lung			GSM4590168	404	SRR11921262	SARS-CoV-2		GSE151764	Patient	Ion Torrent S5 XL	male
SRR11921263	SRP265869	Human	Organ	Lung			GSM4590169	405	SRR11921263	SARS-CoV-2		GSE151764	Patient	Ion Torrent S5 XL	male
SRR11921264	SRP265869	Human	Organ	Lung			GSM4590170	406	SRR11921264	SARS-CoV-2		GSE151764	Patient	Ion Torrent S5 XL	male
SRR11924406	SRP265955	Human	Organoid	Liver			GSM4591146	261	SRR11924406	SARS-CoV-2		GSE151803	Preclinical	Illumina NovaSeq 6000
SRR11924409	SRP265955	Human	Organoid	Liver			GSM4591149	265	SRR11924409	SARS-CoV-2		GSE151803	Preclinical	Illumina NovaSeq 6000
SRR11924410	SRP265955	Human	Organoid	Liver			GSM4591150	266	SRR11924410	SARS-CoV-2		GSE151803	Preclinical	Illumina NovaSeq 6000
SRR11924413	SRP265955	Human	Organoid	Liver			GSM4591153	269	SRR11924413	SARS-CoV-2		GSE151803	Preclinical	Illumina NovaSeq 6000
SRR11924414	SRP265955	Human	Organoid	Liver			GSM4591154	270	SRR11924414	SARS-CoV-2		GSE151803	Preclinical	Illumina NovaSeq 6000
SRR11924415	SRP265955	Human	Organoid	Liver			GSM4591155	271	SRR11924415	SARS-CoV-2		GSE151803	Preclinical	Illumina NovaSeq 6000
SRR11924416	SRP265955	Human	Organ	Lung			GSM4591156	272	SRR11924416	SARS-CoV-2		GSE151803	Patient	Illumina NovaSeq 6000
SRR11924417	SRP265955	Human	Organ	Lung			GSM4591157	273	SRR11924417	SARS-CoV-2		GSE151803	Patient	Illumina NovaSeq 6000
SRR11924418	SRP265955	Human	Organ	Lung			GSM4591158	274	SRR11924418	SARS-CoV-2		GSE151803	Patient	Illumina NovaSeq 6000
SRR11924419	SRP265955	Human	Organoid	Pancreas			GSM4591159	275	SRR11924419	SARS-CoV-2		GSE151803	Preclinical	Illumina NovaSeq 6000
SRR11924420	SRP265955	Human	Organoid	Pancreas			GSM4591160	276	SRR11924420	SARS-CoV-2		GSE151803	Preclinical	Illumina NovaSeq 6000
SRR11924421	SRP265955	Human	Organoid	Pancreas			GSM4591161	277	SRR11924421	SARS-CoV-2		GSE151803	Preclinical	Illumina NovaSeq 6000
SRR11934379	SRP266130	Human	Cell line	Cardiomyocytes			GSM4592626	942	SRR11934379	SARS-CoV-2		GSE151879	Preclinical	llumina NextSeq 500
SRR11934383	SRP266130	Human	Cell line	Cardiomyocytes			GSM4592630	946	SRR11934383	SARS-CoV-2		GSE151883	Preclinical	llumina NextSeq 500
SRR11934384	SRP266130	Human	Cell line	Cardiomyocytes			GSM4592631	947	SRR11934384	SARS-CoV-2		GSE151884	Preclinical	llumina NextSeq 500
SRR11934385	SRP266130	Human	Cell line	Cardiomyocytes			GSM4592632	948	SRR11934385	SARS-CoV-2		GSE151885	Preclinical	Illumina NovaSeq 6000
SRR11934389	SRP266130	Human	Cell line	Cardiomyocytes			GSM4592636	952	SRR11934389	SARS-CoV-2		GSE151889	Preclinical	Illumina NovaSeq 6000
SRR11934390	SRP266130	Human	Cell line	Cardiomyocytes			GSM4592637	953	SRR11934390	SARS-CoV-2		GSE151890	Preclinical	Illumina NovaSeq 6000
SRR11934391	SRP266130	Human	Cell line	Macrophages			GSM4592638	954	SRR11934391	SARS-CoV-2		GSE151891	Preclinical	llumina NextSeq 500
SRR11934395	SRP266130	Human	Cell line	Macrophages			GSM4592642	958	SRR11934395	SARS-CoV-2		GSE151895	Preclinical	llumina NextSeq 500
SRR11934396	SRP266130	Human	Cell line	Macrophages			GSM4592643	959	SRR11934396	SARS-CoV-2		GSE151896	Preclinical	llumina NextSeq 500
SRR11945688	SRP266345	Human	Tissue	Olfactory epithelium			GSM4594478	1215	SRR11945688	SARS-CoV-2		GSE151973	Patient	Illumina HiSeq 2500
SRR11945689	SRP266345	Human	Tissue	Olfactory epithelium			GSM4594479	1216	SRR11945689	SARS-CoV-2		GSE151973	Patient	Illumina HiSeq 2500
SRR11945690	SRP266345	Human	Tissue	Olfactory epithelium			GSM4594480	1217	SRR11945690	SARS-CoV-2		GSE151973	Patient	Illumina HiSeq 2500
SRR11945691	SRP266345	Human	Tissue	Respiratory epithelium-nasal cavity			GSM4594481	1218	SRR11945691	SARS-CoV-2		GSE151973	Patient	Illumina HiSeq 2500
SRR11945692	SRP266345	Human	Tissue	Respiratory epithelium-nasal cavity			GSM4594482	1219	SRR11945692	SARS-CoV-2		GSE151973	Patient	Illumina HiSeq 2500
SRR11945693	SRP266345	Human	Tissue	Respiratory epithelium-nasal cavity			GSM4594483	1220	SRR11945693	SARS-CoV-2		GSE151973	Patient	Illumina HiSeq 2500
SRR12095151	SRP268879	Human	Tissue	Blood				129	SRR12095151	SARS-CoV-2			Patient	llumina HiSeq 4000	male
SRR12095152	SRP268879	Human	Tissue	Blood				128	SRR12095152	SARS-CoV-2			Patient	llumina HiSeq 4000	male
SRR12095153	SRP268879	Human	Tissue	Blood				127	SRR12095153	SARS-CoV-2			Patient	llumina HiSeq 4000	male
SRR12113306	SRP262885	Human	Tissue	Blood				110	SRR12113306	SARS-CoV-2			Patient	Illumina NovaSeq 6000	male
SRR12113307	SRP262885	Human	Tissue	Blood				111	SRR12113307	SARS-CoV-2			Patient	Illumina NovaSeq 6000	male
SRR12113308	SRP262885	Human	Tissue	Blood				112	SRR12113308	SARS-CoV-2			Patient	Illumina NovaSeq 6000	female
SRR12113309	SRP262885	Human	Tissue	Blood				113	SRR12113309	SARS-CoV-2			Patient	Illumina NovaSeq 6000	male
SRR12113310	SRP262885	Human	Tissue	Blood				114	SRR12113310	SARS-CoV-2			Patient	Illumina NovaSeq 6000	male
SRR12113311	SRP262885	Human	Tissue	Blood				115	SRR12113311	SARS-CoV-2			Patient	Illumina NovaSeq 6000	male
SRR12113312	SRP262885	Human	Tissue	Blood				116	SRR12113312	SARS-CoV-2			Patient	Illumina NovaSeq 6000	male
SRR12113313	SRP262885	Human	Tissue	Blood				117	SRR12113313	SARS-CoV-2			Patient	Illumina NovaSeq 6000	female
SRR12113319	SRP262885	Human	Tissue	Blood				123	SRR12113319	SARS-CoV-2			Patient	Illumina NovaSeq 6000	male
SRR12278288	SRP272808	Human	Cell line	HPAEpiC alveolar epithelial cell line				87	SRR12278288	SARS-CoV-2			Preclinical	Illumina HiSeq X Ten
SRR12313440	SRP273299	Human	Tissue	Leukocytes			GSM4692991	911	SRR12313440	SARS-CoV-2		GSE154998	Patient	Illumina NextSeq 500
SRR12313443	SRP273299	Human	Tissue	Leukocytes			GSM4692994	912	SRR12313443	SARS-CoV-2		GSE154998	Patient	Illumina NextSeq 500
SRR12313445	SRP273299	Human	Tissue	Leukocytes			GSM4692996	916	SRR12313445	SARS-CoV-2		GSE154998	Patient	Illumina NextSeq 500
SRR12313447	SRP273299	Human	Tissue	Leukocytes			GSM4692998	918	SRR12313447	SARS-CoV-2		GSE154998	Patient	Illumina NextSeq 500
SRR12313448	SRP273299	Human	Tissue	Leukocytes			GSM4692999	919	SRR12313448	SARS-CoV-2		GSE154998	Patient	Illumina NextSeq 500
SRR12313451	SRP273299	Human	Tissue	Leukocytes			GSM4693002	922	SRR12313451	SARS-CoV-2		GSE154998	Patient	Illumina NextSeq 500
SRR12313452	SRP273299	Human	Tissue	Leukocytes			GSM4693003	923	SRR12313452	SARS-CoV-2		GSE154998	Patient	Illumina NextSeq 500
SRR12319414	SRP273473	Human	Cell line	Dendritic cells			GSM4695509	586	SRR12319414	SARS-CoV-2		GSE155106	Preclinical	BGISEQ-500
SRR12319416	SRP273473	Human	Cell line	Macrophages			GSM4695511	588	SRR12319416	SARS-CoV-2		GSE155106	Preclinical	BGISEQ-500
SRR12334176	SRP273808	Human	Organ	Lung			GSM4697985	758	SRR12334176	SARS-CoV-2		GSE155241	Patient	Illumina NovaSeq 6000
SRR12334177	SRP273808	Human	Organ	Lung			GSM4697986	759	SRR12334177	SARS-CoV-2		GSE155241	Patient	Illumina NovaSeq 6000
SRR12334178	SRP273808	Human	Organ	Lung			GSM4697987	760	SRR12334178	SARS-CoV-2		GSE155241	Patient	Illumina NovaSeq 6000
SRR12334182	SRP273808	Human	Organoid	Lung			GSM4697991	764	SRR12334182	SARS-CoV-2		GSE155241	Preclinical	Illumina NovaSeq 6000
SRR12334183	SRP273808	Human	Organoid	Lung			GSM4697992	765	SRR12334183	SARS-CoV-2		GSE155241	Preclinical	Illumina NovaSeq 6000
SRR12334184	SRP273808	Human	Organoid	Lung			GSM4697993	766	SRR12334184	SARS-CoV-2		GSE155241	Preclinical	Illumina NovaSeq 6000
SRR12340057	SRP261138	Human	Organ	Liver			GSM4698520	318	SRR12340057	SARS-CoV-2		GSE150316	Patient	Illumina MiSeq
SRR12340058	SRP261138	Human	Organ	Lung			GSM4698521	319	SRR12340058	SARS-CoV-2		GSE150316	Patient	Illumina NextSeq 500
SRR12340059	SRP261138	Human	Organ	Lung			GSM4698522	320	SRR12340059	SARS-CoV-2		GSE150316	Patient	Illumina NextSeq 500
SRR12340060	SRP261138	Human	Organ	Lung			GSM4698523	321	SRR12340060	SARS-CoV-2		GSE150316	Patient	Illumina NextSeq 500
SRR12340061	SRP261138	Human	Organ	Bowel			GSM4698524	322	SRR12340061	SARS-CoV-2		GSE150316	Patient	Illumina NextSeq 500
SRR12340062	SRP261138	Human	Organ	Kidney			GSM4698525	323	SRR12340062	SARS-CoV-2		GSE150316	Patient	Illumina NextSeq 500
SRR12340063	SRP261138	Human	Organ	Lung			GSM4698526	324	SRR12340063	SARS-CoV-2		GSE150316	Patient	Illumina NextSeq 500
SRR12340064	SRP261138	Human	Organ	Lung			GSM4698527	325	SRR12340064	SARS-CoV-2		GSE150316	Patient	Illumina NextSeq 500
SRR12340065	SRP261138	Human	Organ	Lung			GSM4698528	326	SRR12340065	SARS-CoV-2		GSE150316	Patient	Illumina NextSeq 500
SRR12340066	SRP261138	Human	Organ	Liver			GSM4698529	327	SRR12340066	SARS-CoV-2		GSE150316	Patient	Illumina MiSeq
SRR12340067	SRP261138	Human	Organ	Liver			GSM4698530	328	SRR12340067	SARS-CoV-2		GSE150316	Patient	Illumina MiSeq
SRR12340068	SRP261138	Human	Organ	Lung			GSM4698531	329	SRR12340068	SARS-CoV-2		GSE150316	Patient	Illumina NextSeq 500
SRR12340069	SRP261138	Human	Organ	Lung			GSM4698532	330	SRR12340069	SARS-CoV-2		GSE150316	Patient	Illumina NextSeq 500
SRR12340070	SRP261138	Human	Organ	Lung			GSM4698533	331	SRR12340070	SARS-CoV-2		GSE150316	Patient	Illumina NextSeq 500
SRR12340071	SRP261138	Human	Organ	Lung			GSM4698534	332	SRR12340071	SARS-CoV-2		GSE150316	Patient	Illumina NextSeq 500
SRR12340072	SRP261138	Human	Organ	Lung			GSM4698535	333	SRR12340072	SARS-CoV-2		GSE150316	Patient	Illumina NextSeq 500
SRR12340073	SRP261138	Human	Organ	Lung			GSM4698536	334	SRR12340073	SARS-CoV-2		GSE150316	Patient	Illumina NextSeq 500
SRR12340074	SRP261138	Human	Organ	Lung			GSM4698537	335	SRR12340074	SARS-CoV-2		GSE150316	Patient	Illumina NextSeq 500
SRR12340075	SRP261138	Human	Organ	Lung			GSM4698538	336	SRR12340075	SARS-CoV-2		GSE150316	Patient	Illumina NextSeq 500
SRR12340076	SRP261138	Human	Organ	Lung			GSM4698539	337	SRR12340076	SARS-CoV-2		GSE150316	Patient	Illumina NextSeq 500
SRR12340077	SRP261138	Human	Organ	Lung			GSM4698540	338	SRR12340077	SARS-CoV-2		GSE150316	Patient	Illumina NextSeq 500
SRR12340078	SRP261138	Human	Organ	Bowel			GSM4698541	339	SRR12340078	SARS-CoV-2		GSE150316	Patient	Illumina NextSeq 500
SRR12340079	SRP261138	Human	Organ	Heart			GSM4698542	340	SRR12340079	SARS-CoV-2		GSE150316	Patient	Illumina NextSeq 500
SRR12340080	SRP261138	Human	Organ	Liver			GSM4698543	341	SRR12340080	SARS-CoV-2		GSE150316	Patient	Illumina NextSeq 500
SRR12340081	SRP261138	Human	Organ	Lung			GSM4698544	342	SRR12340081	SARS-CoV-2		GSE150316	Patient	Illumina NextSeq 500
SRR12340082	SRP261138	Human	Organ	Lung			GSM4698545	343	SRR12340082	SARS-CoV-2		GSE150316	Patient	Illumina NextSeq 500
SRR12340083	SRP261138	Human	Organ	Lung			GSM4698546	344	SRR12340083	SARS-CoV-2		GSE150316	Patient	Illumina NextSeq 500
SRR12340084	SRP261138	Human	Organ	Lung			GSM4698547	345	SRR12340084	SARS-CoV-2		GSE150316	Patient	Illumina NextSeq 500
SRR12340085	SRP261138	Human	Organ	Lung			GSM4698548	346	SRR12340085	SARS-CoV-2		GSE150316	Patient	Illumina NextSeq 500
SRR12340086	SRP261138	Human	Organ	Lung			GSM4698549	347	SRR12340086	SARS-CoV-2		GSE150316	Patient	Illumina NextSeq 500
SRR12340087	SRP261138	Human	Organ	Lung			GSM4698550	348	SRR12340087	SARS-CoV-2		GSE150316	Patient	Illumina NextSeq 500
SRR12340088	SRP261138	Human	Organ	Lung			GSM4698551	349	SRR12340088	SARS-CoV-2		GSE150316	Patient	Illumina NextSeq 500
SRR12340089	SRP261138	Human	Organ	Lung			GSM4698552	350	SRR12340089	SARS-CoV-2		GSE150316	Patient	Illumina NextSeq 500
SRR12340090	SRP261138	Human	Organ	Lung			GSM4698553	351	SRR12340090	SARS-CoV-2		GSE150316	Patient	Illumina NextSeq 500
SRR12340091	SRP261138	Human	Organ	Lung			GSM4698554	352	SRR12340091	SARS-CoV-2		GSE150316	Patient	Illumina NextSeq 500
SRR12340092	SRP261138	Human	Organ	Lung			GSM4698555	353	SRR12340092	SARS-CoV-2		GSE150316	Patient	Illumina NextSeq 500
SRR12340093	SRP261138	Human	Organ	Lung			GSM4698556	354	SRR12340093	SARS-CoV-2		GSE150316	Patient	Illumina NextSeq 500
SRR12340094	SRP261138	Human	Organ	Lung			GSM4698557	355	SRR12340094	SARS-CoV-2		GSE150316	Patient	Illumina NextSeq 500
SRR12340095	SRP261138	Human	Organ	Lung			GSM4698558	356	SRR12340095	SARS-CoV-2		GSE150316	Patient	Illumina NextSeq 500
SRR12340096	SRP261138	Human	Organ	Lung			GSM4698559	357	SRR12340096	SARS-CoV-2		GSE150316	Patient	Illumina NextSeq 500
SRR12340097	SRP261138	Human	Organ	Lung			GSM4698560	358	SRR12340097	SARS-CoV-2		GSE150316	Patient	Illumina NextSeq 500
SRR12340098	SRP261138	Human	Organ	Lung			GSM4698561	359	SRR12340098	SARS-CoV-2		GSE150316	Patient	Illumina NextSeq 500
SRR12340099	SRP261138	Human	Organ	Lung			GSM4698562	360	SRR12340099	SARS-CoV-2		GSE150316	Patient	Illumina NextSeq 500
SRR12340100	SRP261138	Human	Organ	Lung			GSM4698563	361	SRR12340100	SARS-CoV-2		GSE150316	Patient	Illumina NextSeq 500
SRR12340101	SRP261138	Human	Organ	Placenta			GSM4698564	362	SRR12340101	SARS-CoV-2		GSE150316	Patient	Illumina NextSeq 500
SRR12340102	SRP261138	Human	Organ	Placenta			GSM4698565	363	SRR12340102	SARS-CoV-2		GSE150316	Patient	Illumina NextSeq 500
SRR12340103	SRP261138	Human	Organ	Placenta			GSM4698566	364	SRR12340103	SARS-CoV-2		GSE150316	Patient	Illumina NextSeq 500
SRR12340104	SRP261138	Human	Organ	Placenta			GSM4698567	365	SRR12340104	SARS-CoV-2		GSE150316	Patient	Illumina NextSeq 500
SRR12340105	SRP261138	Human	Organ	Placenta			GSM4698568	366	SRR12340105	SARS-CoV-2		GSE150316	Patient	Illumina NextSeq 500
SRR12340106	SRP261138	Human	Organ	Placenta			GSM4698569	367	SRR12340106	SARS-CoV-2		GSE150316	Patient	Illumina NextSeq 500
SRR12340107	SRP261138	Human	Organ	Placenta			GSM4698570	368	SRR12340107	SARS-CoV-2		GSE150316	Patient	Illumina NextSeq 500
SRR12363211	SRP274655	Human	Organoid	Lung			GSM4705649	961	SRR12363211	SARS-CoV-2		GSE155518	Preclinical	Illumina NovaSeq 6000
SRR12363212	SRP274655	Human	Organoid	Lung			GSM4705650	962	SRR12363212	SARS-CoV-2		GSE155518	Preclinical	Illumina NovaSeq 6000
SRR12363213	SRP274655	Human	Organoid	Lung			GSM4705651	963	SRR12363213	SARS-CoV-2		GSE155518	Preclinical	Illumina NovaSeq 6000
SRR12424554	SRP273808	Human	Organoid	Lung			GSM4718728	767	SRR12424554	SARS-CoV-2		GSE155241	Preclinical	Illumina NovaSeq 6000
SRR12424555	SRP273808	Human	Organoid	Lung			GSM4718729	768	SRR12424555	SARS-CoV-2		GSE155241	Preclinical	Illumina NovaSeq 6000
SRR12424556	SRP273808	Human	Organoid	Lung			GSM4718730	769	SRR12424556	SARS-CoV-2		GSE155241	Preclinical	Illumina NovaSeq 6000
SRR12424557	SRP273808	Human	Organoid	Lung			GSM4718731	770	SRR12424557	SARS-CoV-2		GSE155241	Preclinical	Illumina NovaSeq 6000
SRR12424558	SRP273808	Human	Organoid	Lung			GSM4718732	771	SRR12424558	SARS-CoV-2		GSE155241	Preclinical	Illumina NovaSeq 6000
SRR12424559	SRP273808	Human	Organoid	Lung			GSM4718733	772	SRR12424559	SARS-CoV-2		GSE155241	Preclinical	Illumina NovaSeq 6000
SRR12540047	SRP279205	Human	Organoid	Lung monolayer		48h	GSM4751805	1231	SRR12540047	SARS-CoV-2		GSE157057	Preclinical	Illumina NovaSeq 6000
SRR12540048	SRP279205	Human	Organoid	Lung monolayer		48h	GSM4751806	1230	SRR12540048	SARS-CoV-2		GSE157057	Preclinical	Illumina NovaSeq 6000
SRR12540051	SRP279205	Human	Organoid	Lung monolayer		48h	GSM4751809	1233	SRR12540051	SARS-CoV-2		GSE157057	Preclinical	Illumina NovaSeq 6000
SRR12540052	SRP279205	Human	Organoid	Lung monolayer		48h	GSM4751810	1235	SRR12540052	SARS-CoV-2		GSE157057	Preclinical	Illumina NovaSeq 6000
SRR12540055	SRP279205	Human	Organoid	Lung Air Liquid Interface		48h	GSM4751813	1238	SRR12540055	SARS-CoV-2		GSE157057	Preclinical	Illumina NovaSeq 6000
SRR12540056	SRP279205	Human	Organoid	Lung Air Liquid Interface		48h	GSM4751814	1239	SRR12540056	SARS-CoV-2		GSE157057	Preclinical	Illumina NovaSeq 6000
SRR12540057	SRP279205	Human	Organoid	Lung Air Liquid Interface		72h	GSM4751815	1242	SRR12540057	SARS-CoV-2		GSE157057	Preclinical	Illumina NovaSeq 6000
SRR12540058	SRP279205	Human	Organoid	Lung Air Liquid Interface		72h	GSM4751816	1240	SRR12540058	SARS-CoV-2		GSE157057	Preclinical	Illumina NovaSeq 6000
SRR12540060	SRP279205	Human	Organoid	Lung monolayer		48h	GSM4751818	1243	SRR12540060	SARS-CoV-2		GSE157057	Preclinical	Illumina NovaSeq 6000
SRR12540061	SRP279205	Human	Organoid	Lung monolayer		72h	GSM4751819	1244	SRR12540061	SARS-CoV-2		GSE157057	Preclinical	Illumina NovaSeq 6000
SRR12602681	SRP280300	Human	Organ	Testis				891	SRR12602681	SARS-CoV-2			Patient	Illumina NovaSeq 6000	male
SRR12602682	SRP280300	Human	Organ	Testis				890	SRR12602682	SARS-CoV-2			Patient	Illumina NovaSeq 6000	male
SRR12602683	SRP280300	Human	Organ	Testis				889	SRR12602683	SARS-CoV-2			Patient	Illumina NovaSeq 6000	male
SRR12626037	SRP282132	Human	Organoid	Choroid plexus		24h	GSM4776787	927	SRR12626037	SARS-CoV-2		GSE157852	Preclinical	Illumina NextSeq 550
SRR12626038	SRP282132	Human	Organoid	Choroid plexus		24h	GSM4776788	928	SRR12626038	SARS-CoV-2		GSE157852	Preclinical	Illumina NextSeq 550
SRR12626039	SRP282132	Human	Organoid	Choroid plexus		24h	GSM4776789	929	SRR12626039	SARS-CoV-2		GSE157852	Preclinical	Illumina NextSeq 550
SRR12626040	SRP282132	Human	Organoid	Choroid plexus		72h	GSM4776790	930	SRR12626040	SARS-CoV-2		GSE157852	Preclinical	Illumina NextSeq 550
SRR12626041	SRP282132	Human	Organoid	Choroid plexus		72h	GSM4776791	931	SRR12626041	SARS-CoV-2		GSE157852	Preclinical	Illumina NextSeq 550
SRR12626042	SRP282132	Human	Organoid	Choroid plexus		72h	GSM4776792	932	SRR12626042	SARS-CoV-2		GSE157852	Preclinical	Illumina NextSeq 550
SRR12789544	SRP286660	Human	Cell line	A549		12h	GSM4822345	967	SRR12789544	SARS-CoV-2		GSE159191	Preclinical	Illumina NextSeq 550
SRR12789545	SRP286660	Human	Cell line	A549		18h	GSM4822346	968	SRR12789545	SARS-CoV-2		GSE159191	Preclinical	Illumina NextSeq 550
SRR12789546	SRP286660	Human	Cell line	A549		24h	GSM4822347	969	SRR12789546	SARS-CoV-2		GSE159191	Preclinical	Illumina NextSeq 550
SRR12789550	SRP286660	Human	Cell line	HEK293T		12h	GSM4822351	973	SRR12789550	SARS-CoV-2		GSE159191	Preclinical	Illumina NextSeq 550
SRR12789551	SRP286660	Human	Cell line	HEK293T		12h	GSM4822352	974	SRR12789551	SARS-CoV-2		GSE159191	Preclinical	Illumina NextSeq 550
SRR12789552	SRP286660	Human	Cell line	HEK293T		12h	GSM4822353	975	SRR12789552	SARS-CoV-2		GSE159191	Preclinical	Illumina NextSeq 550
SRR12789553	SRP286660	Human	Cell line	HEK293T		18h	GSM4822354	976	SRR12789553	SARS-CoV-2		GSE159191	Preclinical	Illumina NextSeq 550
SRR12789554	SRP286660	Human	Cell line	HEK293T		18h	GSM4822355	977	SRR12789554	SARS-CoV-2		GSE159191	Preclinical	Illumina NextSeq 550
SRR12789555	SRP286660	Human	Cell line	HEK293T		18h	GSM4822356	978	SRR12789555	SARS-CoV-2		GSE159191	Preclinical	Illumina NextSeq 550
SRR12789556	SRP286660	Human	Cell line	HEK293T		24h	GSM4822357	979	SRR12789556	SARS-CoV-2		GSE159191	Preclinical	Illumina NextSeq 550
SRR12789557	SRP286660	Human	Cell line	HEK293T		24h	GSM4822358	980	SRR12789557	SARS-CoV-2		GSE159191	Preclinical	Illumina NextSeq 550
SRR12789558	SRP286660	Human	Cell line	HEK293T		24h	GSM4822359	981	SRR12789558	SARS-CoV-2		GSE159191	Preclinical	Illumina NextSeq 550
SRR12926705	SRP289541	Human	Tissue	Monocytes			GSM4872024	1015	SRR12926705	SARS-CoV-2		GSE160351	Patient	Illumina NextSeq 550
SRR12926706	SRP289541	Human	Tissue	Monocytes			GSM4872025	1016	SRR12926706	SARS-CoV-2		GSE160351	Patient	Illumina NextSeq 550
SRR12926707	SRP289541	Human	Tissue	Monocytes			GSM4872026	1017	SRR12926707	SARS-CoV-2		GSE160351	Patient	Illumina NextSeq 550
SRR12926708	SRP289541	Human	Tissue	Monocytes			GSM4872027	1019	SRR12926708	SARS-CoV-2		GSE160351	Patient	Illumina NextSeq 550
SRR12926709	SRP289541	Human	Tissue	Monocytes			GSM4872028	1018	SRR12926709	SARS-CoV-2		GSE160351	Patient	Illumina NextSeq 550
SRR12937416	SRP289766	Human	Organoid	Lung			GSM4873336	1020	SRR12937416	SARS-CoV-2		GSE160435	Preclinical	Illumina NovaSeq 6000
SRR12937417	SRP289766	Human	Organoid	Lung			GSM4873337	1021	SRR12937417	SARS-CoV-2		GSE160435	Preclinical	Illumina NovaSeq 6000
SRR12937418	SRP289766	Human	Organoid	Lung			GSM4873338	1026	SRR12937418	SARS-CoV-2		GSE160435	Preclinical	Illumina NovaSeq 6000
SRR12937419	SRP289766	Human	Organoid	Lung			GSM4873339	1022	SRR12937419	SARS-CoV-2		GSE160435	Preclinical	Illumina NovaSeq 6000
SRR12937421	SRP289766	Human	Organoid	Lung			GSM4873341	1024	SRR12937421	SARS-CoV-2		GSE160435	Preclinical	Illumina NovaSeq 6000
SRR12937424	SRP289766	Human	Organoid	Lung			GSM4873344	1028	SRR12937424	SARS-CoV-2		GSE160435	Preclinical	Illumina NovaSeq 6000
SRR13024401	SRP292405	Human	Organoid	Lung		0h	GSM4904108	1296	SRR13024401	SARS-CoV-2		GSE161262	Preclinical	Illumina HiSeq 4000
SRR13024402	SRP292405	Human	Organoid	Lung		0h	GSM4904109	1295	SRR13024402	SARS-CoV-2		GSE161262	Preclinical	Illumina HiSeq 4000
SRR13024403	SRP292405	Human	Organoid	Lung		120h	GSM4904110	1294	SRR13024403	SARS-CoV-2		GSE161262	Preclinical	Illumina HiSeq 4000
SRR13024404	SRP292405	Human	Organoid	Lung		120h	GSM4904111	1293	SRR13024404	SARS-CoV-2		GSE161262	Preclinical	Illumina HiSeq 4000
SRR13024405	SRP292405	Human	Organoid	Lung		216h	GSM4904112	1283	SRR13024405	SARS-CoV-2		GSE161262	Preclinical	Illumina HiSeq 4000
SRR13024406	SRP292405	Human	Organoid	Lung		216h	GSM4904113	1285	SRR13024406	SARS-CoV-2		GSE161262	Preclinical	Illumina HiSeq 4000
SRR13024407	SRP292405	Human	Organoid	Lung		360h	GSM4904114	1287	SRR13024407	SARS-CoV-2		GSE161262	Preclinical	Illumina HiSeq 4000
SRR13024408	SRP292405	Human	Organoid	Lung		360h	GSM4904115	1284	SRR13024408	SARS-CoV-2		GSE161262	Preclinical	Illumina HiSeq 4000
SRR13024409	SRP292405	Human	Organoid	Lung		600h	GSM4904116	1286	SRR13024409	SARS-CoV-2		GSE161262	Preclinical	Illumina HiSeq 4000
SRR13024410	SRP292405	Human	Organoid	Lung		600h	GSM4904117	1288	SRR13024410	SARS-CoV-2		GSE161262	Preclinical	Illumina HiSeq 4000
SRR13024411	SRP292405	Human	Organoid	Lung		840h	GSM4904118	1289	SRR13024411	SARS-CoV-2		GSE161262	Preclinical	Illumina HiSeq 4000
SRR13024412	SRP292405	Human	Organoid	Lung		840h	GSM4904119	1290	SRR13024412	SARS-CoV-2		GSE161262	Preclinical	Illumina HiSeq 4000
SRR13024413	SRP292405	Human	Organoid	Lung		1200h	GSM4904120	1291	SRR13024413	SARS-CoV-2		GSE161262	Preclinical	Illumina HiSeq 4000
SRR13024414	SRP292405	Human	Organoid	Lung		1200h	GSM4904121	1292	SRR13024414	SARS-CoV-2		GSE161262	Preclinical	Illumina HiSeq 4000
SRR13075852	SRP292952	Human	Cell line	Small Airway Epithelial Cells			GSM4912446	1712	SRR13075852	SARS-CoV-2		GSE161664	Preclinical	Illumina HiSeq 3000
SRR13075853	SRP292952	Human	Cell line	Small Airway Epithelial Cells			GSM4912447	1713	SRR13075853	SARS-CoV-2		GSE161664	Preclinical	Illumina HiSeq 3000
SRR13075854	SRP292952	Human	Cell line	Small Airway Epithelial Cells			GSM4912448	1714	SRR13075854	SARS-CoV-2		GSE161664	Preclinical	Illumina HiSeq 3000
SRR13075855	SRP292952	Human	Cell line	Small Airway Epithelial Cells			GSM4912449	1715	SRR13075855	SARS-CoV-2		GSE161664	Preclinical	Illumina HiSeq 3000
SRR13081204	SRP293106	Human	Tissue	Blood			GSM4913495	1318	SRR13081204	SARS-CoV-2		GSE161731	Patient	Illumina NovaSeq 6000	male
SRR13081205	SRP293106	Human	Tissue	Blood			GSM4913496	1319	SRR13081205	SARS-CoV-2		GSE161731	Patient	Illumina NovaSeq 6000	male
SRR13081206	SRP293106	Human	Tissue	Blood			GSM4913497	1320	SRR13081206	SARS-CoV-2		GSE161731	Patient	Illumina NovaSeq 6000	male
SRR13081207	SRP293106	Human	Tissue	Blood			GSM4913498	1321	SRR13081207	SARS-CoV-2		GSE161731	Patient	Illumina NovaSeq 6000	male
SRR13081208	SRP293106	Human	Tissue	Blood			GSM4913499	1322	SRR13081208	SARS-CoV-2		GSE161731	Patient	Illumina NovaSeq 6000	male
SRR13081209	SRP293106	Human	Tissue	Blood			GSM4913500	1323	SRR13081209	SARS-CoV-2		GSE161731	Patient	Illumina NovaSeq 6000	male
SRR13081210	SRP293106	Human	Tissue	Blood			GSM4913501	1324	SRR13081210	SARS-CoV-2		GSE161731	Patient	Illumina NovaSeq 6000	male
SRR13081211	SRP293106	Human	Tissue	Blood			GSM4913502	1325	SRR13081211	SARS-CoV-2		GSE161731	Patient	Illumina NovaSeq 6000	male
SRR13081212	SRP293106	Human	Tissue	Blood			GSM4913503	1326	SRR13081212	SARS-CoV-2		GSE161731	Patient	Illumina NovaSeq 6000	male
SRR13081213	SRP293106	Human	Tissue	Blood			GSM4913504	1327	SRR13081213	SARS-CoV-2		GSE161731	Patient	Illumina NovaSeq 6000	male
SRR13081214	SRP293106	Human	Tissue	Blood			GSM4913505	1328	SRR13081214	SARS-CoV-2		GSE161731	Patient	Illumina NovaSeq 6000	male
SRR13081215	SRP293106	Human	Tissue	Blood			GSM4913506	1329	SRR13081215	SARS-CoV-2		GSE161731	Patient	Illumina NovaSeq 6000	male
SRR13081216	SRP293106	Human	Tissue	Blood			GSM4913507	1330	SRR13081216	SARS-CoV-2		GSE161731	Patient	Illumina NovaSeq 6000	male
SRR13081217	SRP293106	Human	Tissue	Blood			GSM4913508	1331	SRR13081217	SARS-CoV-2		GSE161731	Patient	Illumina NovaSeq 6000	female
SRR13081218	SRP293106	Human	Tissue	Blood			GSM4913509	1332	SRR13081218	SARS-CoV-2		GSE161731	Patient	Illumina NovaSeq 6000	female
SRR13081219	SRP293106	Human	Tissue	Blood			GSM4913510	1333	SRR13081219	SARS-CoV-2		GSE161731	Patient	Illumina NovaSeq 6000	female
SRR13081220	SRP293106	Human	Tissue	Blood			GSM4913511	1334	SRR13081220	SARS-CoV-2		GSE161731	Patient	Illumina NovaSeq 6000	female
SRR13081221	SRP293106	Human	Tissue	Blood			GSM4913512	1335	SRR13081221	SARS-CoV-2		GSE161731	Patient	Illumina NovaSeq 6000	male
SRR13081222	SRP293106	Human	Tissue	Blood			GSM4913513	1336	SRR13081222	SARS-CoV-2		GSE161731	Patient	Illumina NovaSeq 6000	male
SRR13081223	SRP293106	Human	Tissue	Blood			GSM4913514	1337	SRR13081223	SARS-CoV-2		GSE161731	Patient	Illumina NovaSeq 6000	male
SRR13081224	SRP293106	Human	Tissue	Blood			GSM4913515	1338	SRR13081224	SARS-CoV-2		GSE161731	Patient	Illumina NovaSeq 6000	male
SRR13081225	SRP293106	Human	Tissue	Blood			GSM4913516	1339	SRR13081225	SARS-CoV-2		GSE161731	Patient	Illumina NovaSeq 6000	male
SRR13081226	SRP293106	Human	Tissue	Blood			GSM4913517	1340	SRR13081226	SARS-CoV-2		GSE161731	Patient	Illumina NovaSeq 6000	male
SRR13081227	SRP293106	Human	Tissue	Blood			GSM4913518	1341	SRR13081227	SARS-CoV-2		GSE161731	Patient	Illumina NovaSeq 6000	female
SRR13081228	SRP293106	Human	Tissue	Blood			GSM4913519	1342	SRR13081228	SARS-CoV-2		GSE161731	Patient	Illumina NovaSeq 6000	female
SRR13081229	SRP293106	Human	Tissue	Blood			GSM4913520	1343	SRR13081229	SARS-CoV-2		GSE161731	Patient	Illumina NovaSeq 6000	female
SRR13081230	SRP293106	Human	Tissue	Blood			GSM4913521	1344	SRR13081230	SARS-CoV-2		GSE161731	Patient	Illumina NovaSeq 6000	female
SRR13081231	SRP293106	Human	Tissue	Blood			GSM4913522	1345	SRR13081231	SARS-CoV-2		GSE161731	Patient	Illumina NovaSeq 6000	female
SRR13081232	SRP293106	Human	Tissue	Blood			GSM4913523	1346	SRR13081232	SARS-CoV-2		GSE161731	Patient	Illumina NovaSeq 6000	female
SRR13081233	SRP293106	Human	Tissue	Blood			GSM4913524	1347	SRR13081233	SARS-CoV-2		GSE161731	Patient	Illumina NovaSeq 6000	female
SRR13081234	SRP293106	Human	Tissue	Blood			GSM4913525	1348	SRR13081234	SARS-CoV-2		GSE161731	Patient	Illumina NovaSeq 6000	female
SRR13081235	SRP293106	Human	Tissue	Blood			GSM4913526	1349	SRR13081235	SARS-CoV-2		GSE161731	Patient	Illumina NovaSeq 6000	female
SRR13081236	SRP293106	Human	Tissue	Blood			GSM4913527	1350	SRR13081236	SARS-CoV-2		GSE161731	Patient	Illumina NovaSeq 6000	female
SRR13081237	SRP293106	Human	Tissue	Blood			GSM4913528	1351	SRR13081237	SARS-CoV-2		GSE161731	Patient	Illumina NovaSeq 6000	female
SRR13081238	SRP293106	Human	Tissue	Blood			GSM4913529	1352	SRR13081238	SARS-CoV-2		GSE161731	Patient	Illumina NovaSeq 6000	female
SRR13081239	SRP293106	Human	Tissue	Blood			GSM4913530	1353	SRR13081239	SARS-CoV-2		GSE161731	Patient	Illumina NovaSeq 6000	male
SRR13081240	SRP293106	Human	Tissue	Blood			GSM4913531	1354	SRR13081240	SARS-CoV-2		GSE161731	Patient	Illumina NovaSeq 6000	female
SRR13081241	SRP293106	Human	Tissue	Blood			GSM4913532	1355	SRR13081241	SARS-CoV-2		GSE161731	Patient	Illumina NovaSeq 6000	male
SRR13081242	SRP293106	Human	Tissue	Blood			GSM4913533	1356	SRR13081242	SARS-CoV-2		GSE161731	Patient	Illumina NovaSeq 6000	male
SRR13081243	SRP293106	Human	Tissue	Blood			GSM4913534	1357	SRR13081243	SARS-CoV-2		GSE161731	Patient	Illumina NovaSeq 6000	male
SRR13081244	SRP293106	Human	Tissue	Blood			GSM4913535	1358	SRR13081244	SARS-CoV-2		GSE161731	Patient	Illumina NovaSeq 6000	male
SRR13081245	SRP293106	Human	Tissue	Blood			GSM4913536	1359	SRR13081245	SARS-CoV-2		GSE161731	Patient	Illumina NovaSeq 6000	male
SRR13081246	SRP293106	Human	Tissue	Blood			GSM4913537	1360	SRR13081246	SARS-CoV-2		GSE161731	Patient	Illumina NovaSeq 6000	female
SRR13081247	SRP293106	Human	Tissue	Blood			GSM4913538	1361	SRR13081247	SARS-CoV-2		GSE161731	Patient	Illumina NovaSeq 6000	male
SRR13081248	SRP293106	Human	Tissue	Blood			GSM4913539	1362	SRR13081248	SARS-CoV-2		GSE161731	Patient	Illumina NovaSeq 6000	male
SRR13081249	SRP293106	Human	Tissue	Blood			GSM4913540	1363	SRR13081249	SARS-CoV-2		GSE161731	Patient	Illumina NovaSeq 6000	male
SRR13081250	SRP293106	Human	Tissue	Blood			GSM4913541	1364	SRR13081250	SARS-CoV-2		GSE161731	Patient	Illumina NovaSeq 6000	male
SRR13081251	SRP293106	Human	Tissue	Blood			GSM4913542	1365	SRR13081251	SARS-CoV-2		GSE161731	Patient	Illumina NovaSeq 6000	female
SRR13081252	SRP293106	Human	Tissue	Blood			GSM4913543	1366	SRR13081252	SARS-CoV-2		GSE161731	Patient	Illumina NovaSeq 6000	female
SRR13081253	SRP293106	Human	Tissue	Blood			GSM4913544	1367	SRR13081253	SARS-CoV-2		GSE161731	Patient	Illumina NovaSeq 6000	female
SRR13081254	SRP293106	Human	Tissue	Blood			GSM4913545	1368	SRR13081254	SARS-CoV-2		GSE161731	Patient	Illumina NovaSeq 6000	female
SRR13081255	SRP293106	Human	Tissue	Blood			GSM4913546	1369	SRR13081255	SARS-CoV-2		GSE161731	Patient	Illumina NovaSeq 6000	male
SRR13081256	SRP293106	Human	Tissue	Blood			GSM4913547	1370	SRR13081256	SARS-CoV-2		GSE161731	Patient	Illumina NovaSeq 6000	female
SRR13081257	SRP293106	Human	Tissue	Blood			GSM4913548	1371	SRR13081257	SARS-CoV-2		GSE161731	Patient	Illumina NovaSeq 6000	male
SRR13081258	SRP293106	Human	Tissue	Blood			GSM4913549	1372	SRR13081258	SARS-CoV-2		GSE161731	Patient	Illumina NovaSeq 6000	male
SRR13081259	SRP293106	Human	Tissue	Blood			GSM4913550	1373	SRR13081259	SARS-CoV-2		GSE161731	Patient	Illumina NovaSeq 6000	male
SRR13081260	SRP293106	Human	Tissue	Blood			GSM4913551	1374	SRR13081260	SARS-CoV-2		GSE161731	Patient	Illumina NovaSeq 6000	male
SRR13081261	SRP293106	Human	Tissue	Blood			GSM4913552	1375	SRR13081261	SARS-CoV-2		GSE161731	Patient	Illumina NovaSeq 6000	female
SRR13081262	SRP293106	Human	Tissue	Blood			GSM4913553	1376	SRR13081262	SARS-CoV-2		GSE161731	Patient	Illumina NovaSeq 6000	female
SRR13081263	SRP293106	Human	Tissue	Blood			GSM4913554	1377	SRR13081263	SARS-CoV-2		GSE161731	Patient	Illumina NovaSeq 6000	male
SRR13081264	SRP293106	Human	Tissue	Blood			GSM4913555	1378	SRR13081264	SARS-CoV-2		GSE161731	Patient	Illumina NovaSeq 6000	male
SRR13081265	SRP293106	Human	Tissue	Blood			GSM4913556	1379	SRR13081265	SARS-CoV-2		GSE161731	Patient	Illumina NovaSeq 6000	male
SRR13081266	SRP293106	Human	Tissue	Blood			GSM4913557	1380	SRR13081266	SARS-CoV-2		GSE161731	Patient	Illumina NovaSeq 6000	male
SRR13081267	SRP293106	Human	Tissue	Blood			GSM4913558	1381	SRR13081267	SARS-CoV-2		GSE161731	Patient	Illumina NovaSeq 6000	female
SRR13081268	SRP293106	Human	Tissue	Blood			GSM4913559	1382	SRR13081268	SARS-CoV-2		GSE161731	Patient	Illumina NovaSeq 6000	male
SRR13081269	SRP293106	Human	Tissue	Blood			GSM4913560	1383	SRR13081269	SARS-CoV-2		GSE161731	Patient	Illumina NovaSeq 6000	male
SRR13081270	SRP293106	Human	Tissue	Blood			GSM4913561	1384	SRR13081270	SARS-CoV-2		GSE161731	Patient	Illumina NovaSeq 6000	female
SRR13081271	SRP293106	Human	Tissue	Blood			GSM4913562	1385	SRR13081271	SARS-CoV-2		GSE161731	Patient	Illumina NovaSeq 6000	female
SRR13081272	SRP293106	Human	Tissue	Blood			GSM4913563	1386	SRR13081272	SARS-CoV-2		GSE161731	Patient	Illumina NovaSeq 6000	female
SRR13081273	SRP293106	Human	Tissue	Blood			GSM4913564	1387	SRR13081273	SARS-CoV-2		GSE161731	Patient	Illumina NovaSeq 6000	female
SRR13081274	SRP293106	Human	Tissue	Blood			GSM4913565	1388	SRR13081274	SARS-CoV-2		GSE161731	Patient	Illumina NovaSeq 6000	male
SRR13081275	SRP293106	Human	Tissue	Blood			GSM4913566	1389	SRR13081275	SARS-CoV-2		GSE161731	Patient	Illumina NovaSeq 6000	male
SRR13081276	SRP293106	Human	Tissue	Blood			GSM4913567	1390	SRR13081276	SARS-CoV-2		GSE161731	Patient	Illumina NovaSeq 6000	male
SRR13081277	SRP293106	Human	Tissue	Blood			GSM4913568	1391	SRR13081277	SARS-CoV-2		GSE161731	Patient	Illumina NovaSeq 6000	male
SRR13081302	SRP293106	Human	Tissue	Blood			GSM4913593	1416	SRR13081302	SARS-CoV-2		GSE161731	Patient	Illumina NovaSeq 6000	male
SRR13081307	SRP293106	Human	Tissue	Blood			GSM4913598	1421	SRR13081307	SARS-CoV-2		GSE161731	Patient	Illumina NovaSeq 6000	female
SRR13081308	SRP293106	Human	Tissue	Blood			GSM4913599	1422	SRR13081308	SARS-CoV-2		GSE161731	Patient	Illumina NovaSeq 6000	female
SRR13128438	SRP293812	Human	Cell line	Cardiomyocytes			GSM4933345	1297	SRR13128438	SARS-CoV-2		GSE162113	Preclinical	Illumina HiSeq 3000
SRR13128439	SRP293812	Human	Cell line	Cardiomyocytes			GSM4933346	1298	SRR13128439	SARS-CoV-2		GSE162113	Preclinical	Illumina HiSeq 3000
SRR13128440	SRP293812	Human	Cell line	Cardiomyocytes			GSM4933347	1299	SRR13128440	SARS-CoV-2		GSE162113	Preclinical	Illumina HiSeq 3000
SRR13128444	SRP293812	Human	Cell line	Cardiomyocytes			GSM4933351	1303	SRR13128444	SARS-CoV-2		GSE162113	Preclinical	Illumina HiSeq 3000
SRR13128445	SRP293812	Human	Cell line	Cardiomyocytes			GSM4933352	1304	SRR13128445	SARS-CoV-2		GSE162113	Preclinical	Illumina HiSeq 3000
SRR13128446	SRP293812	Human	Cell line	Cardiomyocytes			GSM4933353	1305	SRR13128446	SARS-CoV-2		GSE162113	Preclinical	Illumina HiSeq 3000
SRR13165881	SRP295094	Human	Cell line	Calu3		3h	GSM4949720	1580	SRR13165881	SARS-CoV-2		GSE162323	Preclinical	Illumina NovaSeq 6000
SRR13165882	SRP295094	Human	Cell line	Calu3		4h	GSM4949721	1581	SRR13165882	SARS-CoV-2		GSE162323	Preclinical	Illumina NovaSeq 6000
SRR13165883	SRP295094	Human	Cell line	Calu3		8h	GSM4949722	1582	SRR13165883	SARS-CoV-2		GSE162323	Preclinical	Illumina NovaSeq 6000
SRR13165884	SRP295094	Human	Cell line	Calu3		8h	GSM4949723	1583	SRR13165884	SARS-CoV-2		GSE162323	Preclinical	Illumina NovaSeq 6000
SRR13165887	SRP295094	Human	Cell line	Calu3		3h	GSM4949726	1586	SRR13165887	SARS-CoV-2		GSE162323	Preclinical	Illumina NovaSeq 6000
SRR13165888	SRP295094	Human	Cell line	Calu3		5h	GSM4949727	1587	SRR13165888	SARS-CoV-2		GSE162323	Preclinical	Illumina NovaSeq 6000
SRR13165889	SRP295094	Human	Cell line	Calu3		8h	GSM4949728	1588	SRR13165889	SARS-CoV-2		GSE162323	Preclinical	Illumina NovaSeq 6000
SRR13165890	SRP295094	Human	Cell line	Calu3		8h	GSM4949729	1589	SRR13165890	SARS-CoV-2		GSE162323	Preclinical	Illumina NovaSeq 6000
SRR13204206	SRP296566	Human	Cell line	Cardiomyocytes		48h	GSM4958690	1510	SRR13204206	SARS-CoV-2		GSE162736	Preclinical	Illumina NovaSeq 6000
SRR13204207	SRP296566	Human	Cell line	Cardiomyocytes		48h	GSM4958691	1511	SRR13204207	SARS-CoV-2		GSE162736	Preclinical	Illumina NovaSeq 6000
SRR13204208	SRP296566	Human	Cell line	Cardiomyocytes		48h	GSM4958692	1512	SRR13204208	SARS-CoV-2		GSE162736	Preclinical	Illumina NovaSeq 6000
SRR13204212	SRP296566	Human	Cell line	Cardiomyocytes		48h	GSM4958696	1516	SRR13204212	SARS-CoV-2		GSE162736	Preclinical	Illumina NovaSeq 6000
SRR13204213	SRP296566	Human	Cell line	Cardiomyocytes		48h	GSM4958697	1517	SRR13204213	SARS-CoV-2		GSE162736	Preclinical	Illumina NovaSeq 6000
SRR13204214	SRP296566	Human	Cell line	Cardiomyocytes		48h	GSM4958698	1518	SRR13204214	SARS-CoV-2		GSE162736	Preclinical	Illumina NovaSeq 6000
SRR13204218	SRP296566	Human	Cell line	Cardiomyocytes		72h	GSM4958702	1522	SRR13204218	SARS-CoV-2		GSE162736	Preclinical	Illumina NovaSeq 6000
SRR13204219	SRP296566	Human	Cell line	Cardiomyocytes		72h	GSM4958703	1523	SRR13204219	SARS-CoV-2		GSE162736	Preclinical	Illumina NovaSeq 6000
SRR13204220	SRP296566	Human	Cell line	Cardiomyocytes		72h	GSM4958704	1524	SRR13204220	SARS-CoV-2		GSE162736	Preclinical	Illumina NovaSeq 6000
SRR13204224	SRP296566	Human	Cell line	Cardiomyocytes		72h	GSM4958708	1528	SRR13204224	SARS-CoV-2		GSE162736	Preclinical	Illumina NovaSeq 6000
SRR13204225	SRP296566	Human	Cell line	Cardiomyocytes		72h	GSM4958709	1529	SRR13204225	SARS-CoV-2		GSE162736	Preclinical	Illumina NovaSeq 6000
SRR13204226	SRP296566	Human	Cell line	Cardiomyocytes		72h	GSM4958710	1530	SRR13204226	SARS-CoV-2		GSE162736	Preclinical	Illumina NovaSeq 6000
SRR13204230	SRP296566	Human	Cell line	Cardiomyocytes		24h	GSM4958714	1534	SRR13204230	SARS-CoV-2		GSE162736	Preclinical	Illumina NovaSeq 6000
SRR13204231	SRP296566	Human	Cell line	Cardiomyocytes		24h	GSM4958715	1535	SRR13204231	SARS-CoV-2		GSE162736	Preclinical	Illumina NovaSeq 6000
SRR13204232	SRP296566	Human	Cell line	Cardiomyocytes		24h	GSM4958716	1536	SRR13204232	SARS-CoV-2		GSE162736	Preclinical	Illumina NovaSeq 6000
SRR13204236	SRP296566	Human	Cell line	Cardiomyocytes		24h	GSM4958720	1540	SRR13204236	SARS-CoV-2		GSE162736	Preclinical	Illumina NovaSeq 6000
SRR13204237	SRP296566	Human	Cell line	Cardiomyocytes		24h	GSM4958721	1541	SRR13204237	SARS-CoV-2		GSE162736	Preclinical	Illumina NovaSeq 6000
SRR13204238	SRP296566	Human	Cell line	Cardiomyocytes		24h	GSM4958722	1542	SRR13204238	SARS-CoV-2		GSE162736	Preclinical	Illumina NovaSeq 6000
SRR13204242	SRP296566	Human	Cell line	Cardiomyocytes		48h	GSM4958726	1546	SRR13204242	SARS-CoV-2		GSE162736	Preclinical	Illumina NovaSeq 6000
SRR13204243	SRP296566	Human	Cell line	Cardiomyocytes		48h	GSM4958727	1547	SRR13204243	SARS-CoV-2		GSE162736	Preclinical	Illumina NovaSeq 6000
SRR13204244	SRP296566	Human	Cell line	Cardiomyocytes		48h	GSM4958728	1548	SRR13204244	SARS-CoV-2		GSE162736	Preclinical	Illumina NovaSeq 6000
SRR13204248	SRP296566	Human	Cell line	Cardiomyocytes		48h	GSM4958732	1552	SRR13204248	SARS-CoV-2		GSE162736	Preclinical	Illumina NovaSeq 6000
SRR13204249	SRP296566	Human	Cell line	Cardiomyocytes		48h	GSM4958733	1553	SRR13204249	SARS-CoV-2		GSE162736	Preclinical	Illumina NovaSeq 6000
SRR13204250	SRP296566	Human	Cell line	Cardiomyocytes		48h	GSM4958734	1554	SRR13204250	SARS-CoV-2		GSE162736	Preclinical	Illumina NovaSeq 6000
SRR13221609	SRP297170	Human	Cell line	Caco2			GSM4964871	1636	SRR13221609	SARS-CoV-2		GSE162899	Preclinical	Illumina NovaSeq 6000
SRR13221610	SRP297170	Human	Cell line	Caco2			GSM4964872	1637	SRR13221610	SARS-CoV-2		GSE162899	Preclinical	Illumina NovaSeq 6000
SRR13221611	SRP297170	Human	Cell line	Caco2			GSM4964873	1638	SRR13221611	SARS-CoV-2		GSE162899	Preclinical	Illumina NovaSeq 6000
SRR13221618	SRP297170	Human	Cell line	Caco2			GSM4964880	1645	SRR13221618	SARS-CoV-2		GSE162899	Preclinical	Illumina NovaSeq 6000
SRR13221619	SRP297170	Human	Cell line	Caco2			GSM4964881	1646	SRR13221619	SARS-CoV-2		GSE162899	Preclinical	Illumina NovaSeq 6000
SRR13221620	SRP297170	Human	Cell line	Caco2			GSM4964882	1647	SRR13221620	SARS-CoV-2		GSE162899	Preclinical	Illumina NovaSeq 6000
SRR13367157	SRP300614	Human	Organ	Frontal cortex			GSM5006437	1621	SRR13367157	SARS-CoV-2		GSE164332	Patient	Illumina NextSeq 500
SRR13367158	SRP300614	Human	Organ	Frontal cortex			GSM5006438	1622	SRR13367158	SARS-CoV-2		GSE164332	Patient	Illumina NextSeq 500
SRR13367159	SRP300614	Human	Organ	Frontal cortex			GSM5006439	1623	SRR13367159	SARS-CoV-2		GSE164332	Patient	Illumina NextSeq 500
SRR13367160	SRP300614	Human	Organ	Frontal cortex			GSM5006440	1624	SRR13367160	SARS-CoV-2		GSE164332	Patient	Illumina NextSeq 500
SRR13367161	SRP300614	Human	Organ	Frontal cortex			GSM5006441	1625	SRR13367161	SARS-CoV-2		GSE164332	Patient	Illumina NextSeq 500
SRR13367162	SRP300614	Human	Organ	Frontal cortex			GSM5006442	1626	SRR13367162	SARS-CoV-2		GSE164332	Patient	Illumina NextSeq 500
SRR13367163	SRP300614	Human	Organ	Frontal cortex			GSM5006443	1627	SRR13367163	SARS-CoV-2		GSE164332	Patient	Illumina NextSeq 500
SRR13367164	SRP300614	Human	Organ	Frontal cortex			GSM5006444	1628	SRR13367164	SARS-CoV-2		GSE164332	Patient	Illumina NextSeq 500
SRR13367165	SRP300614	Human	Organ	Frontal cortex			GSM5006445	1629	SRR13367165	SARS-CoV-2		GSE164332	Patient	Illumina NextSeq 500
SRR13429603	SRP301622	Human	Tissue	Blood				1155	SRR13429603	SARS-CoV-2			Patient	Illumina NovaSeq 6000	male
SRR13429604	SRP301622	Human	Tissue	Blood				1154	SRR13429604	SARS-CoV-2			Patient	Illumina NovaSeq 6000	male
SRR13429605	SRP301622	Human	Tissue	Blood				1153	SRR13429605	SARS-CoV-2			Patient	Illumina NovaSeq 6000	male
SRR13429606	SRP301622	Human	Tissue	Blood				1152	SRR13429606	SARS-CoV-2			Patient	Illumina NovaSeq 6000	female
SRR13429607	SRP301622	Human	Tissue	Blood				1151	SRR13429607	SARS-CoV-2			Patient	Illumina NovaSeq 6000	female
SRR13429608	SRP301622	Human	Tissue	Blood				1150	SRR13429608	SARS-CoV-2			Patient	Illumina NovaSeq 6000	female
SRR13429609	SRP301622	Human	Tissue	Blood				1148	SRR13429609	SARS-CoV-2			Patient	Illumina NovaSeq 6000	male
SRR13429610	SRP301622	Human	Tissue	Blood				1149	SRR13429610	SARS-CoV-2			Patient	Illumina NovaSeq 6000	male
SRR13429612	SRP301622	Human	Tissue	Blood				1146	SRR13429612	SARS-CoV-2			Patient	Illumina NovaSeq 6000	male
SRR13429613	SRP301622	Human	Tissue	Blood				1145	SRR13429613	SARS-CoV-2			Patient	Illumina NovaSeq 6000	male
SRR13429614	SRP301622	Human	Tissue	Blood				1144	SRR13429614	SARS-CoV-2			Patient	Illumina NovaSeq 6000	male
SRR13429615	SRP301622	Human	Tissue	Blood				1143	SRR13429615	SARS-CoV-2			Patient	Illumina NovaSeq 6000	male
SRR13429616	SRP301622	Human	Tissue	Blood				1142	SRR13429616	SARS-CoV-2			Patient	Illumina NovaSeq 6000	male
SRR13429617	SRP301622	Human	Tissue	Blood				1141	SRR13429617	SARS-CoV-2			Patient	Illumina NovaSeq 6000	female
SRR13429618	SRP301622	Human	Tissue	Blood				1140	SRR13429618	SARS-CoV-2			Patient	Illumina NovaSeq 6000	female
SRR13429619	SRP301622	Human	Tissue	Blood				1139	SRR13429619	SARS-CoV-2			Patient	Illumina NovaSeq 6000	male
SRR13429620	SRP301622	Human	Tissue	Blood				1138	SRR13429620	SARS-CoV-2			Patient	Illumina NovaSeq 6000	male
SRR13429621	SRP301622	Human	Tissue	Blood				1137	SRR13429621	SARS-CoV-2			Patient	Illumina NovaSeq 6000	female
SRR13429623	SRP301622	Human	Tissue	Blood				1136	SRR13429623	SARS-CoV-2			Patient	Illumina NovaSeq 6000	female
SRR13429624	SRP301622	Human	Tissue	Blood				1134	SRR13429624	SARS-CoV-2			Patient	Illumina NovaSeq 6000	male
SRR13429625	SRP301622	Human	Tissue	Blood				1133	SRR13429625	SARS-CoV-2			Patient	Illumina NovaSeq 6000	male
SRR13429626	SRP301622	Human	Tissue	Blood				1132	SRR13429626	SARS-CoV-2			Patient	Illumina NovaSeq 6000	female
SRR13429627	SRP301622	Human	Tissue	Blood				1131	SRR13429627	SARS-CoV-2			Patient	Illumina NovaSeq 6000	female
SRR13429628	SRP301622	Human	Tissue	Blood				1130	SRR13429628	SARS-CoV-2			Patient	Illumina NovaSeq 6000	male
SRR13429629	SRP301622	Human	Tissue	Blood				1129	SRR13429629	SARS-CoV-2			Patient	Illumina NovaSeq 6000	male
SRR13429630	SRP301622	Human	Tissue	Blood				1128	SRR13429630	SARS-CoV-2			Patient	Illumina NovaSeq 6000	male
SRR13429631	SRP301622	Human	Tissue	Blood				1127	SRR13429631	SARS-CoV-2			Patient	Illumina NovaSeq 6000	male
SRR13429632	SRP301622	Human	Tissue	Blood				1126	SRR13429632	SARS-CoV-2			Patient	Illumina NovaSeq 6000	female
SRR13429634	SRP301622	Human	Tissue	Blood				1124	SRR13429634	SARS-CoV-2			Patient	Illumina NovaSeq 6000	female
SRR13429635	SRP301622	Human	Tissue	Blood				1123	SRR13429635	SARS-CoV-2			Patient	Illumina NovaSeq 6000	male
SRR13429636	SRP301622	Human	Tissue	Blood				1122	SRR13429636	SARS-CoV-2			Patient	Illumina NovaSeq 6000	male
SRR13429637	SRP301622	Human	Tissue	Blood				1121	SRR13429637	SARS-CoV-2			Patient	Illumina NovaSeq 6000	male
SRR13429638	SRP301622	Human	Tissue	Blood				1120	SRR13429638	SARS-CoV-2			Patient	Illumina NovaSeq 6000	male
SRR13429639	SRP301622	Human	Tissue	Blood				1119	SRR13429639	SARS-CoV-2			Patient	Illumina NovaSeq 6000	male
SRR13429640	SRP301622	Human	Tissue	Blood				1118	SRR13429640	SARS-CoV-2			Patient	Illumina NovaSeq 6000	female
SRR13429641	SRP301622	Human	Tissue	Blood				1117	SRR13429641	SARS-CoV-2			Patient	Illumina NovaSeq 6000	male
SRR13429642	SRP301622	Human	Tissue	Blood				1116	SRR13429642	SARS-CoV-2			Patient	Illumina NovaSeq 6000	male
SRR13429643	SRP301622	Human	Tissue	Blood				1115	SRR13429643	SARS-CoV-2			Patient	Illumina NovaSeq 6000	male
SRR13429645	SRP301622	Human	Tissue	Blood				1113	SRR13429645	SARS-CoV-2			Patient	Illumina NovaSeq 6000	male
SRR13429646	SRP301622	Human	Tissue	Blood				1112	SRR13429646	SARS-CoV-2			Patient	Illumina NovaSeq 6000	male
SRR13429647	SRP301622	Human	Tissue	Blood				1110	SRR13429647	SARS-CoV-2			Patient	Illumina NovaSeq 6000	male
SRR13429648	SRP301622	Human	Tissue	Blood				1109	SRR13429648	SARS-CoV-2			Patient	Illumina NovaSeq 6000	male
SRR13429649	SRP301622	Human	Tissue	Blood				1108	SRR13429649	SARS-CoV-2			Patient	Illumina NovaSeq 6000	female
SRR13491263	SRP302575	Human	Cell line	iPSC-derived Alveolar Type 2 cells			GSM5028183	1197	SRR13491263	SARS-CoV-2		GSE165200	Preclinical	Illumina NovaSeq 6000
SRR13491264	SRP302575	Human	Cell line	iPSC-derived Alveolar Type 2 cells			GSM5028184	1198	SRR13491264	SARS-CoV-2		GSE165200	Preclinical	Illumina NovaSeq 6000
SRR13491265	SRP302575	Human	Cell line	iPSC-derived Alveolar Type 2 cells			GSM5028185	1199	SRR13491265	SARS-CoV-2		GSE165200	Preclinical	Illumina NovaSeq 6000
SRR13491266	SRP302575	Human	Cell line	iPSC-derived Alveolar Type 2 cells			GSM5028186	1200	SRR13491266	SARS-CoV-2		GSE165200	Preclinical	Illumina NovaSeq 6000
SRR13491267	SRP302575	Human	Cell line	iPSC-derived Alveolar Type 2 cells			GSM5028187	1201	SRR13491267	SARS-CoV-2		GSE165200	Preclinical	Illumina NovaSeq 6000
SRR13491270	SRP302575	Human	Organoid	Small Airway epithelium			GSM5028190	1204	SRR13491270	SARS-CoV-2		GSE165200	Preclinical	Illumina NovaSeq 6000
SRR13491272	SRP302575	Human	Organoid	Small Airway epithelium			GSM5028192	1206	SRR13491272	SARS-CoV-2		GSE165200	Preclinical	Illumina NovaSeq 6000
SRR14016000	SRP311379	Human	Organ	Heart			GSM5188270	1555	SRR14016000	SARS-CoV-2		GSE169241	Patient	Illumina NovaSeq 6000
SRR14016001	SRP311379	Human	Organ	Heart			GSM5188271	1556	SRR14016001	SARS-CoV-2		GSE169241	Patient	Illumina NovaSeq 6000
SRR14016002	SRP311379	Human	Organ	Heart			GSM5188272	1557	SRR14016002	SARS-CoV-2		GSE169241	Patient	Illumina NovaSeq 6000
SRR14016008	SRP311379	Human	Cell line	Cardiomyocytes			GSM5188278	1563	SRR14016008	SARS-CoV-2		GSE169241	Preclinical	Illumina NovaSeq 6000
SRR14016009	SRP311379	Human	Cell line	Cardiomyocytes			GSM5188279	1564	SRR14016009	SARS-CoV-2		GSE169241	Preclinical	Illumina NovaSeq 6000
SRR14016010	SRP311379	Human	Cell line	Cardiomyocytes			GSM5188280	1565	SRR14016010	SARS-CoV-2		GSE169241	Preclinical	Illumina NovaSeq 6000
SRR14016020	SRP311379	Human	Cell line	Macrophages			GSM5188290	1575	SRR14016020	SARS-CoV-2		GSE169241	Preclinical	Illumina NovaSeq 6000
SRR14016021	SRP311379	Human	Cell line	Macrophages			GSM5188291	1576	SRR14016021	SARS-CoV-2		GSE169241	Preclinical	Illumina NovaSeq 6000
SRR14016022	SRP311379	Human	Cell line	Macrophages			GSM5188292	1577	SRR14016022	SARS-CoV-2		GSE169241	Preclinical	Illumina NovaSeq 6000
