# Supplementary material for: Deciphering COVID-19 host transcriptomic complexity and variations for therapeutic discovery against new variants
Source: iScience. 2022 Sep 3;25(10):105068. doi: 10.1016/j.isci.2022.105068 (PMC9439871; doi:10.1016/j.isci.2022.105068)
Supplement: Data S3. Evaluation of raw CoV signatures V1, related to Figure 3 [file mmc4.xls]

## Sheet: comparisons_validation_all-sign
model	Comparison	Virus	Num_Genes	P_Enrichment	FDR_Enrichment	SpearmanR_sRGES_EC50	P_SpearmanR	ribavirin	ritonavir	penciclovir	nitazoxanide	mycophenolate-mofetil	chloroquine	chlorpromazine	phenazopyridine	pyrvinium-pamoate	saracatinib	emetine	mefloquine	amodiaquine	loperamide	lopinavir	gemcitabine	tamoxifen	toremifene	terconazole	fluspirilene	thiothixene	fluphenazine	promethazine	astemizole	triflupromazine	clomipramine	imatinib	dasatinib	disulfiram	ouabain	selumetinib	trametinib	bisindolylmaleimide-ix	sirolimus	mg-132	niclosamide
all_virus_mock_meta_GSE79218_MERS_MMVE001_24_36	Between time points; Virus vs mock	MERS	373	2.33244e-07	1.53591e-05	0.495074	0.00316205	1352	526	1034	108	492	1029	278	891	19	579	58	324	484	558	1609	60	274	306	684	379	156	498	1073	118	185	581	511	153	145	171	333	168	722	213	17	30
all_virus_meta_GSE79218_MERS_MMVE001_0_48	Between time points	MERS	749	8.57557e-08	1.53591e-05	0.472414	0.00483106	672	1057	1119	50	113	945	437	385	62	224	660	239	682	398	1649	21	195	162	943	270	77	523	1443	30	214	464	855	41	389	311	167	155	27	83	349	152
all_virus_meta_GSE47960_SARS-BatSRBD_HAE_12_84	Between time points	SARS	68	2.85751e-07	1.53591e-05	-0.22266	0.877172	772	49	282	444	518	855	125	1193	195	221	846	260	476	153	767	501	189	111	28	74	27	422	1066	41	219	360	453	401	916	340	485	492	1489	1348	67	48
all_virus_mock_meta_GSE47960_SARS-BatSRBD_HAE_12_84	Between time points; Virus vs mock	SARS	68	2.85751e-07	1.53591e-05	-0.22266	0.877172	772	49	282	444	518	855	125	1193	195	221	846	260	476	153	767	501	189	111	28	74	27	422	1066	41	219	360	453	401	916	340	485	492	1489	1348	67	48
all_virus_meta_GSE79218_MERS_MMVE001_24_36	Between time points	MERS	581	3.58838e-07	1.53806e-05	0.468966	0.00514052	1298	937	785	159	599	1070	198	793	17	558	64	462	524	500	1554	70	280	246	923	287	126	582	1072	66	89	437	530	134	110	211	366	195	856	190	36	39
all_virus_mock_meta_GSE79218_MERS_MMVE001_0_48	Between time points; Virus vs mock	MERS	508	4.29226e-07	1.53806e-05	0.312315	0.0495283	848	1195	978	63	501	1051	155	263	432	147	332	144	351	342	1645	291	127	98	1320	229	41	457	1464	22	110	672	997	20	818	363	81	49	39	29	658	134
all_virus_mock_meta_GSE79218_MERS_MMVE001_12_48	Between time points; Virus vs mock	MERS	485	6.10918e-07	1.87639e-05	0.44335	0.00800129	864	1288	907	246	703	1153	249	494	116	137	145	418	623	506	1616	107	245	180	1210	212	105	578	921	93	51	1055	603	10	615	334	76	139	194	113	266	99
all_virus_meta_GSE79218_MERS_MMVE001_12_48	Between time points	MERS	781	9.22719e-07	2.47981e-05	0.558621	0.000817512	1114	1230	1094	112	311	956	302	763	23	381	216	483	542	503	1544	43	221	266	1330	368	158	640	1077	55	181	755	572	70	348	387	143	95	271	222	64	74
all_virus_meta_GSE79172_MERS_MDC001_7_12	Between time points	MERS	248	1.28923e-06	2.77185e-05	0.162562	0.199743	1201	880	796	306	941	1025	230	1030	30	568	121	139	374	175	595	197	330	81	384	43	29	167	1343	118	180	643	273	990	86	131	308	466	1720	1162	3	49
all_virus_mock_meta_GSE79172_MERS_MDC001_7_12	Between time points; Virus vs mock	MERS	248	1.28923e-06	2.77185e-05	0.162562	0.199743	1201	880	796	306	941	1025	230	1030	30	568	121	139	374	175	595	197	330	81	384	43	29	167	1343	118	180	643	273	990	86	131	308	466	1720	1162	3	49
meta_GSE79218_MERS_MMVE001_48	Virus vs mock	MERS	590	2.51999e-06	4.92543e-05	0.339901	0.0356114	679	1551	1265	114	156	887	327	282	277	194	1092	190	540	389	1590	107	196	103	881	186	71	371	1414	42	109	353	1122	21	830	973	62	33	59	35	742	280
all_virus_meta_GSE79218_MERS_MMVE001_24_48	Between time points	MERS	808	3.4462e-06	5.69948e-05	0.395074	0.0169564	1564	265	655	149	573	1091	354	623	11	808	25	333	533	502	1594	42	254	368	775	342	212	659	1135	93	310	871	369	257	72	108	560	467	1235	454	16	39
all_virus_mock_meta_GSE79218_MERS_MMVE001_24_48	Between time points; Virus vs mock	MERS	808	3.4462e-06	5.69948e-05	0.395074	0.0169564	1564	265	655	149	573	1091	354	623	11	808	25	333	533	502	1594	42	254	368	775	342	212	659	1135	93	310	871	369	257	72	108	560	467	1235	454	16	39
GSE68820_SARS_lung_wt_2_4_7	Between time points	SARS	232	3.85207e-06	5.91568e-05	0.091133	0.319121	611	1214	753	289	128	935	466	670	448	276	1627	232	340	397	1693	67	236	81	399	242	127	196	1058	40	120	341	831	10	983	1317	73	61	27	70	758	672
all_virus_meta_GSE79172_MERS_MDC001_0_12	Between time points	MERS	540	9.23408e-06	0.000124083	0.400985	0.0155505	1292	412	686	191	136	1114	321	918	14	1157	120	424	837	622	1151	44	376	345	967	591	292	830	1027	84	241	544	561	861	73	54	928	375	351	341	49	21
all_virus_meta_GSE79218_MERS_MMVE001_12_36	Between time points	MERS	725	9.13602e-06	0.000124083	0.392611	0.0175717	679	1437	799	174	240	717	329	302	235	206	1235	424	459	402	1511	124	197	310	1289	192	126	422	597	46	104	746	721	6	1255	1413	85	36	31	61	1033	400
all_virus_mock_meta_GSE68820_SARS_lung_wt_2_4	Between time points; Virus vs mock	SARS	568	2.41996e-05	0.000306054	0.393596	0.0173235	1574	148	1234	61	197	880	412	977	5	1114	31	884	814	1000	742	20	475	617	586	411	373	781	1113	54	398	328	222	565	57	208	911	773	469	528	10	25
all_virus_meta_GSE79172_MERS_MDC001_3_12	Between time points	MERS	508	3.20625e-05	0.000382968	0.352217	0.0304743	1400	864	731	407	322	927	169	1160	20	1068	179	266	677	345	794	82	453	604	681	431	269	618	808	448	78	274	476	1334	16	26	440	153	1679	960	14	19
all_virus_mock_meta_GSE68820_SARS_lung_wt_2_7	Between time points; Virus vs mock	SARS	626	6.68925e-05	0.000756941	0.355665	0.0291451	1141	1149	334	98	278	981	642	1281	3	1155	34	663	983	711	1075	30	649	476	925	258	200	989	1136	79	699	446	248	483	112	135	698	386	802	371	39	27
all_virus_meta_GSE68820_SARS_lung_TLR3_2_4	Between time points	SARS	462	0.000108374	0.00101306	0.467488	0.00527815	1500	859	1109	92	132	776	432	1207	7	1186	26	658	862	870	1104	18	529	742	514	425	438	885	970	95	601	614	381	519	44	162	828	429	585	422	19	32
all_virus_mock_meta_GSE68820_SARS_lung_TLR3_2_4	Between time points; Virus vs mock	SARS	462	0.000108374	0.00101306	0.467488	0.00527815	1500	859	1109	92	132	776	432	1207	7	1186	26	658	862	870	1104	18	529	742	514	425	438	885	970	95	601	614	381	519	44	162	828	429	585	422	19	32
all_virus_meta_GSE68820_SARS_lung_wt_4_7	Between time points	SARS	342	0.000107078	0.00101306	0.459113	0.0061177	1452	1414	659	49	81	1312	434	822	11	758	268	694	882	978	1563	14	360	772	1686	361	267	738	515	19	734	500	146	250	228	239	979	338	71	358	28	83
all_virus_meta_GSE68820_SARS_lung_wt_2_4	Between time points	SARS	637	0.000102314	0.00101306	0.370936	0.0237956	1540	475	789	86	190	912	536	1127	5	1186	43	735	849	998	648	18	482	705	1130	538	402	756	1165	63	437	375	374	615	60	210	948	697	453	439	10	33
all_virus_meta_GSE68820_SARS_lung_wt_2_7	Between time points	SARS	744	0.00019378	0.00173595	0.457635	0.00627685	1608	1466	667	57	182	1090	497	1117	4	1254	125	705	608	972	1235	19	490	503	756	395	325	923	1094	93	467	415	304	591	100	195	799	487	520	410	10	32
all_virus_meta_GSE79218_MERS_MMVE001_0_36	Between time points	MERS	771	0.00033459	0.00287747	0.183251	0.17067	301	615	1439	164	84	680	528	399	1185	99	1540	304	741	393	1634	118	265	198	1359	163	124	461	846	45	121	637	1192	20	1492	904	86	73	11	43	1606	1077
all_virus_mock_meta_GSE68820_SARS_lung_wt_4_7	Between time points; Virus vs mock	SARS	321	0.000921864	0.00762311	0.446305	0.00761555	1432	1272	679	28	55	1280	619	870	8	1061	228	513	1023	879	1635	18	361	957	1668	469	365	790	1004	19	893	681	200	378	187	209	1102	277	176	359	41	59
all_virus_meta_GSE79172_MERS_MDC001_0_24	Between time points	MERS	440	0.00106222	0.0084584	0.479803	0.00422034	1467	590	951	190	254	1124	411	1252	5	1233	81	515	419	546	1460	31	496	664	1261	338	280	993	1219	147	367	1159	234	1088	67	129	1149	609	614	538	20	18
all_virus_meta_GSE79218_MERS_MMVE001_36_48	Between time points	MERS	753	0.00112035	0.00860271	0.285714	0.0664892	1575	193	997	192	778	1311	618	1041	16	871	6	479	713	494	1565	40	364	519	390	374	409	888	995	63	563	1574	206	482	33	84	875	960	1636	607	19	36
all_virus_mock_meta_GSE79218_MERS_MMVE001_36_48	Between time points; Virus vs mock	MERS	747	0.00146853	0.0108874	0.277833	0.0722454	1607	217	1022	149	945	1322	659	1068	16	868	7	394	634	468	1577	41	421	554	389	368	423	921	998	62	515	1590	145	490	32	85	880	989	1661	636	20	35
meta_GSE79172_MERS_MDC001_0	Virus vs mock	MERS	226	0.0019779	0.0141749	0.0330049	0.432519	268	204	261	735	847	1165	660	547	145	365	568	942	347	748	1553	1020	909	816	462	388	447	1075	934	241	313	1274	351	541	125	461	1000	1025	86	220	1220	218
all_virus_mock_meta_GSE79218_MERS_MMVE001_12_36	Between time points; Virus vs mock	MERS	254	0.00274998	0.0190724	0.253202	0.0925403	854	1393	1241	124	430	777	633	245	1046	178	947	328	757	273	1330	511	183	84	1417	280	163	304	1147	32	44	1000	657	28	1648	1539	131	156	563	60	1660	629
meta_GSE79172_MERS_MDC001_12	Virus vs mock	MERS	244	0.00649225	0.0436198	0.197044	0.152793	1219	1307	383	429	782	1365	643	354	261	340	1426	1153	566	642	1719	149	710	205	344	338	455	1074	1287	1012	439	1543	349	116	355	306	517	895	27	367	184	392
all_virus_meta_GSE79172_MERS_MDC001_7_24	Between time points	MERS	296	0.00775819	0.0490591	0.250739	0.0947685	1159	1372	1160	240	922	844	391	1575	6	1483	22	250	153	315	822	320	803	693	267	95	71	732	1188	230	285	1055	140	1651	75	61	1498	925	1720	1288	12	19
all_virus_meta_GSE47960_SARS-BatSRBD_HAE_0_84	Between time points	SARS	143	0.00761466	0.0490591	0.122167	0.263914	1482	305	944	7	753	1405	371	1527	78	1437	116	206	466	428	1041	287	412	260	93	419	450	427	1488	37	411	867	215	1665	74	13	1704	1614	1647	1007	160	6
all_virus_meta_GSE47960_SARS-BatSRBD_HAE_0_96	Between time points	SARS	196	0.0153741	0.0944409	0.150246	0.218301	1488	481	743	21	934	1596	476	1524	114	1364	65	191	656	545	1326	140	402	204	431	319	526	810	1631	24	407	653	201	1676	153	38	1689	1468	1072	1139	73	28
GSE79172_MERS_MDC001_0_12_24	Between time points	MERS	125	0.0168339	0.100536	0.13399	0.244169	468	793	636	1393	961	1225	527	414	400	181	1270	652	721	434	1630	462	557	345	1182	441	335	979	1134	350	259	1477	663	137	592	757	752	740	36	212	1097	503
all_virus_meta_GSE47960_SARS_HAE_0_60	Between time points	SARS	114	0.0214163	0.124446	0.0970443	0.308257	1153	204	1288	24	44	1425	352	1470	144	1366	682	162	734	989	103	277	651	298	639	1185	775	573	1567	512	871	539	945	1511	30	87	1580	1129	735	835	86	41
all_virus_mock_meta_GSE79218_MERS_MMVE001_0_36	Between time points; Virus vs mock	MERS	233	0.023934	0.135416	-0.070936	0.642691	187	1345	393	635	46	988	374	445	1321	278	1662	82	702	338	643	995	214	332	1400	1018	172	928	1651	89	456	183	1620	88	1403	1632	310	199	1	42	1684	1288
all_virus_meta_GSE79218_MERS_MMVE001_0_12	Between time points	MERS	691	0.02628	0.144877	-0.144828	0.773246	205	764	759	408	41	888	999	1031	1597	355	1623	332	588	834	926	185	615	232	366	427	318	1079	863	358	1279	656	1430	147	1476	483	341	329	7	135	1600	1586
all_virus_meta_GSE79172_MERS_MDC001_3_24	Between time points	MERS	382	0.0284378	0.152853	0.426108	0.0105877	1464	1093	1594	412	442	1054	346	1228	11	1346	48	348	224	540	1002	132	640	888	1008	276	252	763	1236	356	320	1318	305	1610	30	43	1161	696	1717	1431	13	16
all_virus_meta_GSE47960_SARS-BatSRBD_HAE_0_72	Between time points	SARS	94	0.0317674	0.166585	0.266995	0.0807364	1636	415	1339	32	593	1550	216	1310	104	1566	167	275	783	845	899	271	509	427	548	904	667	735	1600	59	410	915	298	1650	44	63	1669	1435	674	840	46	13
all_virus_meta_GSE47960_SARS-BatSRBD_HAE_24_96	Between time points	SARS	95	0.0425213	0.203157	-0.264039	0.916829	1525	816	619	695	1093	1142	295	1226	897	778	1549	830	686	905	1616	454	467	222	128	441	229	325	521	349	503	299	1082	443	1266	1555	191	93	233	472	1054	901
all_virus_mock_meta_GSE47960_SARS-BatSRBD_HAE_24_96	Between time points; Virus vs mock	SARS	95	0.0425213	0.203157	-0.264039	0.916829	1525	816	619	695	1093	1142	295	1226	897	778	1549	830	686	905	1616	454	467	222	128	441	229	325	521	349	503	299	1082	443	1266	1555	191	93	233	472	1054	901
all_virus_meta_GSE47960_SARS-BatSRBD_HAE_12_96	Between time points	SARS	304	0.0424906	0.203157	-0.314286	0.951584	1417	933	683	449	1197	1213	111	1052	1398	611	1662	210	548	399	722	1113	440	80	229	276	284	168	595	66	349	106	756	740	1441	1450	912	497	1101	1455	643	593
all_virus_mock_meta_GSE47960_SARS-BatSRBD_HAE_12_96	Between time points; Virus vs mock	SARS	304	0.0424906	0.203157	-0.314286	0.951584	1417	933	683	449	1197	1213	111	1052	1398	611	1662	210	548	399	722	1113	440	80	229	276	284	168	595	66	349	106	756	740	1441	1450	912	497	1101	1455	643	593
all_virus_meta_GSE47960_SARS-BatSRBD_HAE_0_48	Between time points	SARS	53	0.0480745	0.219915	0.291626	0.0623972	1639	796	1208	56	305	1249	678	1492	28	1630	5	655	1125	1189	701	98	714	873	868	1031	968	663	1100	105	436	1153	312	1642	65	16	1635	943	325	293	62	14
all_virus_mock_meta_GSE47960_SARS-BatSRBD_HAE_0_48	Between time points; Virus vs mock	SARS	53	0.0480745	0.219915	0.291626	0.0623972	1639	796	1208	56	305	1249	678	1492	28	1630	5	655	1125	1189	701	98	714	873	868	1031	968	663	1100	105	436	1153	312	1642	65	16	1635	943	325	293	62	14
all_virus_mock_meta_GSE47960_SARS_HAE_0_60	Between time points; Virus vs mock	SARS	96	0.0692554	0.310206	-0.142365	0.769347	971	133	1209	106	109	1363	201	1352	484	1166	1456	249	1311	752	84	703	433	193	987	1132	748	364	1505	838	714	48	1390	1467	74	374	1520	826	1071	812	207	258
all_virus_meta_GSE79218_MERS_MMVE001_12_24	Between time points	MERS	681	0.0775116	0.340102	-0.0399015	0.581412	189	1523	1624	1077	88	341	701	256	1648	274	1705	729	1159	407	782	1177	299	223	1580	336	273	327	578	457	428	182	1511	18	1685	1676	33	28	139	47	1713	1572
all_virus_meta_GSE22581_SARS_Ferret_Lung_1_2	Between time points	SARS	58	0.0945668	0.406637	0.11133	0.282662	1538	1493	507	398	1063	693	596	78	1010	400	1520	494	551	1337	1293	809	606	421	683	1338	1021	477	1008	655	74	208	1305	107	1136	1085	685	112	25	232	1227	921
meta_GSE79218_MERS_MMVE001_36	Virus vs mock	MERS	695	0.121955	0.514124	-0.0142857	0.529316	160	1078	1562	1444	73	483	774	174	1713	90	1736	509	769	432	1088	1157	320	202	1602	442	256	843	1178	466	222	186	1662	19	1689	1707	36	38	1	60	1729	1696
all_virus_meta_GSE79218_MERS_MMVE001_0_24	Between time points	MERS	767	0.164102	0.678498	-0.037931	0.57744	189	1315	1454	922	46	594	1140	520	1682	269	1710	498	776	829	1134	598	561	213	1486	461	233	798	813	582	562	135	1438	74	1635	1613	172	183	2	95	1699	1664
all_virus_meta_GSE47960_SARS-BatSRBD_HAE_0_12	Between time points	SARS	133	0.193201	0.769226	0.278818	0.0715068	1571	417	841	27	724	1225	493	1489	67	1592	66	769	730	940	1049	213	707	980	1560	1289	1210	989	1203	21	284	1459	424	1677	65	16	1702	1634	325	523	124	19
all_virus_mock_meta_GSE47960_SARS-BatSRBD_HAE_0_12	Between time points; Virus vs mock	SARS	133	0.193201	0.769226	0.278818	0.0715068	1571	417	841	27	724	1225	493	1489	67	1592	66	769	730	940	1049	213	707	980	1560	1289	1210	989	1203	21	284	1459	424	1677	65	16	1702	1634	325	523	124	19
all_virus_meta_GSE47960_SARS_HAE_0_48	Between time points	SARS	122	0.2213	0.849633	0.261576	0.0852384	1201	214	1376	75	285	1296	445	1473	94	1672	42	552	745	1367	811	444	1023	655	1182	1395	1075	1209	1286	287	827	1028	528	1682	26	16	1701	1634	464	493	76	35
all_virus_mock_meta_GSE47960_SARS_HAE_0_48	Between time points; Virus vs mock	SARS	122	0.2213	0.849633	0.261576	0.0852384	1201	214	1376	75	285	1296	445	1473	94	1672	42	552	745	1367	811	444	1023	655	1182	1395	1075	1209	1286	287	827	1028	528	1682	26	16	1701	1634	464	493	76	35
all_virus_meta_GSE47960_SARS_HAE_0_72	Between time points	SARS	273	0.274387	0.968298	0.353695	0.029899	1574	354	1396	68	179	1240	433	1343	63	1664	98	490	965	1245	746	236	879	1024	1134	1476	997	1012	1580	192	681	713	650	1686	62	39	1705	1673	949	517	127	20
all_virus_mock_meta_GSE47960_SARS_HAE_0_12	Between time points; Virus vs mock	SARS	148	0.271344	0.968298	0.353202	0.0300898	1556	884	1578	33	236	1289	501	1580	50	1672	21	483	649	1135	993	138	908	887	682	1093	991	925	1596	121	696	1400	540	1693	27	12	1698	1616	775	423	285	17
all_virus_meta_GSE47960_SARS-dORF6_HAE_0_48	Between time points	SARS	205	0.274726	0.968298	0.311823	0.0498094	1555	923	1199	22	335	1097	493	1176	82	1661	180	413	1228	1013	854	316	640	892	855	1233	1135	1010	1563	74	792	1272	710	1693	27	40	1711	1668	484	806	49	12
all_virus_mock_meta_GSE47960_SARS-dORF6_HAE_0_48	Between time points; Virus vs mock	SARS	205	0.274726	0.968298	0.311823	0.0498094	1555	923	1199	22	335	1097	493	1176	82	1661	180	413	1228	1013	854	316	640	892	855	1233	1135	1010	1563	74	792	1272	710	1693	27	40	1711	1668	484	806	49	12
all_virus_meta_GSE47960_SARS-dORF6_HAE_0_60	Between time points	SARS	222	0.26331	0.968298	0.0359606	0.426538	1433	307	1140	57	370	979	261	1344	481	1507	808	505	1090	879	287	834	572	581	817	1013	1120	613	1420	703	1056	104	551	1648	97	501	1642	1423	1469	1264	139	96
all_virus_meta_GSE47960_SARS_HAE_0_12	Between time points	SARS	148	0.312047	1	0.353202	0.0300898	1576	897	1598	33	240	1305	509	1600	51	1691	21	488	658	1150	1008	137	920	900	692	1104	1006	936	1612	122	705	1418	543	1712	27	12	1718	1634	786	425	282	17
all_virus_mock_meta_GSE47960_SARS_HAE_0_72	Between time points; Virus vs mock	SARS	202	0.900781	1	0.331034	0.0397067	1495	664	1610	190	310	811	568	1222	175	1663	445	878	1441	1373	369	985	1151	1188	973	1460	1381	984	1492	803	1463	249	1416	1702	151	235	1620	1468	1474	776	457	128
all_virus_meta_GSE47960_SARS-dORF6_HAE_0_36	Between time points	SARS	150	0.693213	1	0.262069	0.0848219	1477	994	1188	137	1187	960	687	1582	176	1672	127	1030	705	1270	895	689	848	1191	1210	1365	1348	1227	1089	118	583	1076	459	1717	64	47	1704	1643	741	1122	117	22
all_virus_mock_meta_GSE47960_SARS-dORF6_HAE_0_36	Between time points; Virus vs mock	SARS	150	0.693213	1	0.262069	0.0848219	1477	994	1188	137	1187	960	687	1582	176	1672	127	1030	705	1270	895	689	848	1191	1210	1365	1348	1227	1089	118	583	1076	459	1717	64	47	1704	1643	741	1122	117	22
all_virus_meta_GSE47960_SARS_HAE_0_24	Between time points	SARS	229	0.859435	1	0.200985	0.147909	1476	146	1315	81	696	968	879	1533	66	1684	50	816	1307	1344	281	770	1090	1361	947	1490	1306	1352	1370	419	1479	1497	680	1720	30	11	1711	1695	1470	961	130	25
all_virus_mock_meta_GSE47960_SARS_HAE_0_24	Between time points; Virus vs mock	SARS	229	0.859435	1	0.200985	0.147909	1476	146	1315	81	696	968	879	1533	66	1684	50	816	1307	1344	281	770	1090	1361	947	1490	1306	1352	1370	419	1479	1497	680	1720	30	11	1711	1695	1470	961	130	25
all_virus_meta_GSE47960_SARS_HAE_0_96	Between time points	SARS	239	0.800509	1	0.175862	0.180745	1599	172	1363	72	1048	1080	796	1290	190	1642	75	323	1169	1281	339	1216	1217	1107	651	1493	1158	942	1572	932	985	896	1117	1701	50	15	1652	1384	1705	1152	52	29
all_virus_mock_meta_GSE79172_MERS_MDC001_0_24	Between time points; Virus vs mock	MERS	55	0.36063	1	0.127094	0.255595	1064	252	1548	78	1252	983	801	1349	65	1477	148	174	306	371	68	1325	1166	1663	750	599	537	795	1058	660	1192	987	490	1471	828	351	1610	1203	1690	958	611	46
all_virus_meta_GSE47960_SARS_HAE_0_84	Between time points	SARS	259	0.77414	1	0.102463	0.298436	1627	342	445	219	820	1252	696	1480	231	1574	114	377	1048	1263	469	809	1076	1133	866	1560	1468	800	1567	1005	1038	1124	690	1672	65	51	1697	1668	1700	1150	68	33
all_virus_meta_GSE47960_SARS-BatSRBD_HAE_0_24	Between time points	SARS	138	0.333958	1	0.0926108	0.316391	1115	223	775	44	932	1632	623	1228	408	1520	533	527	788	736	903	573	790	838	1017	1151	1223	863	1630	11	673	1260	622	1707	24	22	1697	1704	368	1183	340	30
all_virus_mock_meta_GSE47960_SARS-BatSRBD_HAE_0_24	Between time points; Virus vs mock	SARS	138	0.333958	1	0.0926108	0.316391	1115	223	775	44	932	1632	623	1228	408	1520	533	527	788	736	903	573	790	838	1017	1151	1223	863	1630	11	673	1260	622	1707	24	22	1697	1704	368	1183	340	30
all_virus_mock_meta_GSE47960_SARS_HAE_0_96	Between time points; Virus vs mock	SARS	186	0.976483	1	0.0418719	0.414625	1435	227	1522	595	776	707	900	1354	943	1645	614	808	1054	1214	86	1508	1326	1224	238	1486	1384	774	1009	1371	1447	409	1396	1686	564	286	1628	1433	1547	1362	482	394
all_virus_mock_meta_GSE79172_MERS_MDC001_7_24	Between time points; Virus vs mock	MERS	85	0.488501	1	0.0359606	0.426538	557	197	698	983	1571	746	1079	1250	210	664	687	822	375	483	1398	799	1033	1531	1004	359	365	1108	1323	844	787	1432	195	1068	732	513	1085	1419	1714	1587	40	235
all_virus_meta_GSE47960_SARS_HAE_12_60	Between time points	SARS	2	1	1	0	1	1294	1663	1385	335	1177	1434	332	51	649	1238	1552	382	208	1339	1441	943	768	1052	11	1109	1290	766	1278	1692	564	1378	1173	1459	440	826	1349	1400	1524	1322	483	369
all_virus_meta_GSE47960_SARS_HAE_12_72	Between time points	SARS	8	1	1	0	1	1335	638	1455	230	345	1346	802	158	1369	975	1667	62	666	1412	1620	662	798	1244	172	1245	828	458	1682	1641	931	1471	1111	595	355	621	628	583	263	550	178	708
all_virus_meta_GSE47960_SARS_HAE_12_84	Between time points	SARS	8	1	1	0	1	1530	1105	1438	594	982	610	440	367	1369	1360	524	269	986	1319	559	1238	1103	601	987	1281	1457	706	853	1626	1484	1229	817	1445	974	671	903	447	1694	1312	739	854
all_virus_meta_GSE47960_SARS_HAE_12_96	Between time points	SARS	13	1	1	0	1	1225	839	449	118	1093	849	241	1096	342	528	1701	9	1282	521	126	1507	604	335	1662	961	743	442	1632	864	637	253	1218	614	111	1415	625	321	1695	1250	7	554
all_virus_meta_GSE47960_SARS_HAE_24_60	Between time points	SARS	45	1	1	0	1	1145	841	728	453	1037	683	451	586	1666	417	1411	197	1275	396	578	1015	419	41	503	601	189	43	608	517	383	211	1067	65	1708	1377	135	93	1541	1191	1552	1470
all_virus_meta_GSE47960_SARS_HAE_24_72	Between time points	SARS	18	1	1	0	1	1553	1019	1562	555	1082	917	580	1193	1344	1119	1315	413	1588	1231	1383	258	598	305	761	831	1317	264	184	1679	826	118	940	207	1640	782	834	169	965	1360	1052	1240
all_virus_meta_GSE47960_SARS_HAE_24_84	Between time points	SARS	22	1	1	0	1	755	1689	1362	1122	1455	435	517	1000	1686	828	1477	217	1405	1132	1087	850	610	256	1428	849	1346	405	111	1709	1177	275	696	243	1698	1436	613	89	1463	1417	1459	1607
all_virus_meta_GSE47960_SARS_HAE_24_96	Between time points	SARS	28	1	1	0	1	1024	896	1249	462	1697	1056	711	569	1624	1017	1713	27	92	285	185	1644	619	879	94	1060	1093	378	1351	781	336	170	715	1578	1407	1367	1559	1647	365	1550	1615	1657
all_virus_meta_GSE47960_SARS_HAE_48_84	Between time points	SARS	35	1	1	0	1	1666	166	87	1322	1663	928	733	843	1543	683	1449	199	102	991	423	693	740	550	1512	1509	1319	1075	692	1361	948	253	734	1240	1324	1448	622	1426	1103	1129	568	1562
all_virus_meta_GSE47960_SARS_HAE_60_72	Between time points	SARS	16	1	1	0	1	1510	366	267	1009	724	869	659	808	507	1201	649	825	308	1200	100	1386	1229	1582	1671	1224	1440	1232	298	175	1254	954	703	1412	65	514	1537	1559	313	712	426	122
all_virus_meta_GSE47960_SARS_HAE_60_96	Between time points	SARS	9	1	1	0	1	1336	1702	827	810	1586	1226	621	501	1404	932	1551	186	249	842	1309	758	917	388	692	1006	1215	183	947	1618	763	480	246	777	1340	832	846	1099	565	1199	747	1562
all_virus_meta_GSE47960_SARS-BatSRBD_HAE_0_60	Between time points	SARS	36	1	1	0	1	1184	998	448	73	396	1371	957	1419	100	1524	27	547	430	837	524	151	705	831	141	861	597	1298	1446	26	607	1599	280	1556	34	11	1593	1480	179	869	49	29
all_virus_meta_GSE47960_SARS-BatSRBD_HAE_12_36	Between time points	SARS	5	1	1	0	1	465	1646	795	648	1467	889	819	216	1556	520	954	262	705	927	61	1692	1023	739	979	1070	824	343	634	1257	1106	265	1266	903	1237	1417	937	935	1588	1442	1363	1029
all_virus_meta_GSE47960_SARS-BatSRBD_HAE_12_72	Between time points	SARS	8	1	1	0	1	1575	1071	485	586	699	1128	243	727	977	1365	241	311	757	1281	227	1136	1179	582	565	1296	1537	639	1028	1696	1439	1477	818	1415	579	376	1025	866	1691	1369	263	877
all_virus_meta_GSE47960_SARS-BatSRBD_HAE_24_72	Between time points	SARS	6	1	1	0	1	1521	1399	1507	496	661	899	519	541	854	1461	407	134	751	1381	948	939	1142	810	973	1304	1404	435	1564	1492	1488	778	1089	1376	597	624	1385	1005	1610	1308	314	439
all_virus_meta_GSE47960_SARS-BatSRBD_HAE_24_84	Between time points	SARS	8	1	1	0	1	1608	1086	1566	1335	1058	590	1045	339	1495	1469	55	937	434	1463	1148	823	1354	1097	207	1217	1598	970	780	1664	1482	1384	940	1542	1442	172	1352	1258	1597	1224	1387	813
all_virus_meta_GSE47960_SARS-BatSRBD_HAE_36_48	Between time points	SARS	17	1	1	0	1	1306	1705	1594	603	876	1308	976	1294	27	1099	23	610	927	1315	1534	354	1030	1163	1703	1023	999	1060	582	1193	760	1658	389	120	90	81	403	144	1379	153	100	70
all_virus_meta_GSE47960_SARS-BatSRBD_HAE_36_72	Between time points	SARS	8	1	1	0	1	1393	1129	890	505	141	1198	357	275	15	689	691	509	658	873	1425	4	419	454	878	426	456	821	1090	184	479	592	475	335	213	781	725	588	131	525	9	102
all_virus_meta_GSE47960_SARS-BatSRBD_HAE_36_84	Between time points	SARS	2	1	1	0	1	1294	1663	1385	335	1177	1434	332	51	649	1238	1552	382	208	1339	1441	943	768	1052	11	1109	1290	766	1278	1692	564	1378	1173	1459	440	826	1349	1400	1524	1322	483	369
all_virus_meta_GSE47960_SARS-BatSRBD_HAE_36_96	Between time points	SARS	20	1	1	0	1	1299	210	1484	393	1177	1593	170	1515	313	1332	1359	89	154	1126	987	1044	881	953	982	1007	852	242	265	1408	122	481	471	989	420	892	1278	1284	1514	294	644	435
all_virus_meta_GSE47960_SARS-BatSRBD_HAE_60_96	Between time points	SARS	44	1	1	0	1	1094	1484	513	1284	1438	808	763	751	1678	1559	1655	294	1249	1352	891	1101	1162	1345	1542	1088	1617	642	441	1021	666	359	837	1660	757	1600	1436	1289	1133	1102	857	1252
all_virus_meta_GSE47960_SARS-dORF6_HAE_12_36	Between time points	SARS	49	1	1	0	1	1260	1377	364	372	1284	813	802	953	619	289	1144	443	163	949	1661	236	1226	1185	1497	926	728	962	1550	27	380	1553	386	1247	49	576	1435	1474	42	836	147	303
all_virus_meta_GSE47960_SARS-dORF6_HAE_12_48	Between time points	SARS	15	1	1	0	1	934	1616	817	92	414	1475	287	919	80	811	331	86	504	628	1399	642	411	345	905	721	185	528	1538	446	122	1338	496	252	119	485	534	369	1332	149	33	70
all_virus_meta_GSE47960_SARS-dORF6_HAE_12_60	Between time points	SARS	13	1	1	0	1	164	526	800	174	33	1348	540	812	299	902	1639	478	390	1062	1184	212	207	187	874	971	230	715	1657	27	627	477	901	292	87	585	189	558	10	199	142	1114
all_virus_meta_GSE47960_SARS-dORF6_HAE_24_48	Between time points	SARS	5	1	1	0	1	1265	1716	1660	723	810	1375	363	183	243	891	309	469	743	1212	1564	890	859	921	1693	761	732	304	1024	488	378	1396	767	35	1133	1219	286	105	1515	211	261	239
all_virus_meta_GSE47960_SARS-dORF6_HAE_24_60	Between time points	SARS	22	1	1	0	1	850	595	1321	418	227	763	774	386	1373	1072	744	563	1213	1307	746	309	723	305	1272	1334	1437	1045	680	1408	1172	550	1157	364	1543	236	100	28	1140	304	898	1419
all_virus_meta_GSE47960_SARS-dORF6_HAE_36_48	Between time points	SARS	9	1	1	0	1	227	1599	1132	1395	762	1345	1582	675	524	1451	504	1567	997	1587	1378	1183	1551	1641	1400	1581	1692	1520	1026	1720	1665	1629	836	409	1529	1407	496	414	255	676	1371	1555
all_virus_meta_GSE47960_SARS-dORF6_HAE_36_60	Between time points	SARS	5	1	1	0	1	140	1249	1368	712	178	437	1148	1619	669	1515	1056	1646	220	1280	1183	96	1390	1346	225	907	1109	1099	242	494	1603	491	551	1451	1637	547	577	559	99	715	1594	1542
all_virus_meta_GSE47960_SARS-dORF6_HAE_48_60	Between time points	SARS	4	1	1	0	1	783	1682	1436	207	69	863	409	48	885	663	1005	463	971	1086	1573	379	224	103	1293	793	282	422	1459	53	133	664	1336	218	361	848	352	196	269	215	1468	497
all_virus_meta_GSE47960_SARS-dORF6_HAE_72_96	Between time points	SARS	25	1	1	0	1	1253	54	1629	65	1286	795	485	1343	14	1499	9	539	543	908	556	391	489	1241	1123	1111	824	694	1116	217	435	385	1326	1562	133	38	1183	525	1596	791	106	43
all_virus_mock_meta_GSE47960_SARS_HAE_12_60	Between time points; Virus vs mock	SARS	2	1	1	0	1	1294	1663	1385	335	1177	1434	332	51	649	1238	1552	382	208	1339	1441	943	768	1052	11	1109	1290	766	1278	1692	564	1378	1173	1459	440	826	1349	1400	1524	1322	483	369
all_virus_mock_meta_GSE47960_SARS_HAE_12_72	Between time points; Virus vs mock	SARS	8	1	1	0	1	1335	638	1455	230	345	1346	802	158	1369	975	1667	62	666	1412	1620	662	798	1244	172	1245	828	458	1682	1641	931	1471	1111	595	355	621	628	583	263	550	178	708
all_virus_mock_meta_GSE47960_SARS_HAE_12_84	Between time points; Virus vs mock	SARS	8	1	1	0	1	1530	1105	1438	594	982	610	440	367	1369	1360	524	269	986	1319	559	1238	1103	601	987	1281	1457	706	853	1626	1484	1229	817	1445	974	671	903	447	1694	1312	739	854
all_virus_mock_meta_GSE47960_SARS_HAE_12_96	Between time points; Virus vs mock	SARS	13	1	1	0	1	1225	839	449	118	1093	849	241	1096	342	528	1701	9	1282	521	126	1507	604	335	1662	961	743	442	1632	864	637	253	1218	614	111	1415	625	321	1695	1250	7	554
all_virus_mock_meta_GSE47960_SARS_HAE_24_60	Between time points; Virus vs mock	SARS	45	1	1	0	1	1145	841	728	453	1037	683	451	586	1666	417	1411	197	1275	396	578	1015	419	41	503	601	189	43	608	517	383	211	1067	65	1708	1377	135	93	1541	1191	1552	1470
all_virus_mock_meta_GSE47960_SARS_HAE_24_72	Between time points; Virus vs mock	SARS	18	1	1	0	1	1553	1019	1562	555	1082	917	580	1193	1344	1119	1315	413	1588	1231	1383	258	598	305	761	831	1317	264	184	1679	826	118	940	207	1640	782	834	169	965	1360	1052	1240
all_virus_mock_meta_GSE47960_SARS_HAE_24_84	Between time points; Virus vs mock	SARS	22	1	1	0	1	755	1689	1362	1122	1455	435	517	1000	1686	828	1477	217	1405	1132	1087	850	610	256	1428	849	1346	405	111	1709	1177	275	696	243	1698	1436	613	89	1463	1417	1459	1607
all_virus_mock_meta_GSE47960_SARS_HAE_24_96	Between time points; Virus vs mock	SARS	28	1	1	0	1	1024	896	1249	462	1697	1056	711	569	1624	1017	1713	27	92	285	185	1644	619	879	94	1060	1093	378	1351	781	336	170	715	1578	1407	1367	1559	1647	365	1550	1615	1657
all_virus_mock_meta_GSE47960_SARS_HAE_48_84	Between time points; Virus vs mock	SARS	35	1	1	0	1	1666	166	87	1322	1663	928	733	843	1543	683	1449	199	102	991	423	693	740	550	1512	1509	1319	1075	692	1361	948	253	734	1240	1324	1448	622	1426	1103	1129	568	1562
all_virus_mock_meta_GSE47960_SARS_HAE_60_72	Between time points; Virus vs mock	SARS	16	1	1	0	1	1510	366	267	1009	724	869	659	808	507	1201	649	825	308	1200	100	1386	1229	1582	1671	1224	1440	1232	298	175	1254	954	703	1412	65	514	1537	1559	313	712	426	122
all_virus_mock_meta_GSE47960_SARS_HAE_60_96	Between time points; Virus vs mock	SARS	9	1	1	0	1	1336	1702	827	810	1586	1226	621	501	1404	932	1551	186	249	842	1309	758	917	388	692	1006	1215	183	947	1618	763	480	246	777	1340	832	846	1099	565	1199	747	1562
all_virus_mock_meta_GSE47960_SARS-BatSRBD_HAE_0_60	Between time points; Virus vs mock	SARS	10	1	1	0	1	932	509	164	94	619	1421	549	998	210	620	886	129	1057	406	578	474	340	526	422	588	320	976	1594	237	51	787	688	579	32	130	1297	882	962	670	21	62
all_virus_mock_meta_GSE47960_SARS-BatSRBD_HAE_0_72	Between time points; Virus vs mock	SARS	34	1	1	0	1	1621	675	1471	154	952	1070	284	1219	926	1465	520	579	1447	1187	40	1157	837	846	180	1342	1240	583	1327	329	889	148	1364	1683	292	688	1622	1397	1545	1102	495	96
all_virus_mock_meta_GSE47960_SARS-BatSRBD_HAE_12_36	Between time points; Virus vs mock	SARS	5	1	1	0	1	465	1646	795	648	1467	889	819	216	1556	520	954	262	705	927	61	1692	1023	739	979	1070	824	343	634	1257	1106	265	1266	903	1237	1417	937	935	1588	1442	1363	1029
all_virus_mock_meta_GSE47960_SARS-BatSRBD_HAE_12_72	Between time points; Virus vs mock	SARS	8	1	1	0	1	1575	1071	485	586	699	1128	243	727	977	1365	241	311	757	1281	227	1136	1179	582	565	1296	1537	639	1028	1696	1439	1477	818	1415	579	376	1025	866	1691	1369	263	877
all_virus_mock_meta_GSE47960_SARS-BatSRBD_HAE_24_72	Between time points; Virus vs mock	SARS	6	1	1	0	1	1521	1399	1507	496	661	899	519	541	854	1461	407	134	751	1381	948	939	1142	810	973	1304	1404	435	1564	1492	1488	778	1089	1376	597	624	1385	1005	1610	1308	314	439
all_virus_mock_meta_GSE47960_SARS-BatSRBD_HAE_24_84	Between time points; Virus vs mock	SARS	8	1	1	0	1	1608	1086	1566	1335	1058	590	1045	339	1495	1469	55	937	434	1463	1148	823	1354	1097	207	1217	1598	970	780	1664	1482	1384	940	1542	1442	172	1352	1258	1597	1224	1387	813
all_virus_mock_meta_GSE47960_SARS-BatSRBD_HAE_36_48	Between time points; Virus vs mock	SARS	17	1	1	0	1	1306	1705	1594	603	876	1308	976	1294	27	1099	23	610	927	1315	1534	354	1030	1163	1703	1023	999	1060	582	1193	760	1658	389	120	90	81	403	144	1379	153	100	70
all_virus_mock_meta_GSE47960_SARS-BatSRBD_HAE_36_72	Between time points; Virus vs mock	SARS	8	1	1	0	1	1393	1129	890	505	141	1198	357	275	15	689	691	509	658	873	1425	4	419	454	878	426	456	821	1090	184	479	592	475	335	213	781	725	588	131	525	9	102
all_virus_mock_meta_GSE47960_SARS-BatSRBD_HAE_36_84	Between time points; Virus vs mock	SARS	2	1	1	0	1	1294	1663	1385	335	1177	1434	332	51	649	1238	1552	382	208	1339	1441	943	768	1052	11	1109	1290	766	1278	1692	564	1378	1173	1459	440	826	1349	1400	1524	1322	483	369
all_virus_mock_meta_GSE47960_SARS-BatSRBD_HAE_36_96	Between time points; Virus vs mock	SARS	20	1	1	0	1	1279	205	1462	382	1161	1577	166	1495	311	1331	1364	87	151	1104	971	1058	866	938	963	1023	837	243	300	1388	119	473	484	1004	411	877	1283	1297	1494	295	654	434
all_virus_mock_meta_GSE47960_SARS-BatSRBD_HAE_60_96	Between time points; Virus vs mock	SARS	43	1	1	0	1	1237	1497	520	1253	1459	861	765	931	1671	1553	1620	277	1350	1331	814	1053	1171	1299	1510	1077	1618	767	436	963	731	379	742	1657	679	1554	1465	1247	1143	1102	642	1117
all_virus_mock_meta_GSE47960_SARS-dORF6_HAE_12_36	Between time points; Virus vs mock	SARS	49	1	1	0	1	1260	1377	364	372	1284	813	802	953	619	289	1144	443	163	949	1661	236	1226	1185	1497	926	728	962	1550	27	380	1553	386	1247	49	576	1435	1474	42	836	147	303
all_virus_mock_meta_GSE47960_SARS-dORF6_HAE_12_48	Between time points; Virus vs mock	SARS	15	1	1	0	1	934	1616	817	92	414	1475	287	919	80	811	331	86	504	628	1399	642	411	345	905	721	185	528	1538	446	122	1338	496	252	119	485	534	369	1332	149	33	70
all_virus_mock_meta_GSE47960_SARS-dORF6_HAE_12_60	Between time points; Virus vs mock	SARS	13	1	1	0	1	164	526	800	174	33	1348	540	812	299	902	1639	478	390	1062	1184	212	207	187	874	971	230	715	1657	27	627	477	901	292	87	585	189	558	10	199	142	1114
all_virus_mock_meta_GSE47960_SARS-dORF6_HAE_24_48	Between time points; Virus vs mock	SARS	5	1	1	0	1	1265	1716	1660	723	810	1375	363	183	243	891	309	469	743	1212	1564	890	859	921	1693	761	732	304	1024	488	378	1396	767	35	1133	1219	286	105	1515	211	261	239
all_virus_mock_meta_GSE47960_SARS-dORF6_HAE_24_60	Between time points; Virus vs mock	SARS	22	1	1	0	1	850	595	1321	418	227	763	774	386	1373	1072	744	563	1213	1307	746	309	723	305	1272	1334	1437	1045	680	1408	1172	550	1157	364	1543	236	100	28	1140	304	898	1419
all_virus_mock_meta_GSE47960_SARS-dORF6_HAE_36_48	Between time points; Virus vs mock	SARS	9	1	1	0	1	227	1599	1132	1395	762	1345	1582	675	524	1451	504	1567	997	1587	1378	1183	1551	1641	1400	1581	1692	1520	1026	1720	1665	1629	836	409	1529	1407	496	414	255	676	1371	1555
all_virus_mock_meta_GSE47960_SARS-dORF6_HAE_36_60	Between time points; Virus vs mock	SARS	5	1	1	0	1	140	1249	1368	712	178	437	1148	1619	669	1515	1056	1646	220	1280	1183	96	1390	1346	225	907	1109	1099	242	494	1603	491	551	1451	1637	547	577	559	99	715	1594	1542
all_virus_mock_meta_GSE47960_SARS-dORF6_HAE_48_60	Between time points; Virus vs mock	SARS	4	1	1	0	1	783	1682	1436	207	69	863	409	48	885	663	1005	463	971	1086	1573	379	224	103	1293	793	282	422	1459	53	133	664	1336	218	361	848	352	196	269	215	1468	497
all_virus_mock_meta_GSE47960_SARS-dORF6_HAE_72_96	Between time points; Virus vs mock	SARS	25	1	1	0	1	1253	54	1629	65	1286	795	485	1343	14	1499	9	539	543	908	556	391	489	1241	1123	1111	824	694	1116	217	435	385	1326	1562	133	38	1183	525	1596	791	106	43
DE_gene_MERS_MRC5HighMOI_0h_24h	Between time points	MERS	21	1	1	0	1	333	1679	1229	656	203	870	682	196	1710	625	1706	275	1085	726	136	1531	644	494	241	1123	536	939	1329	505	643	188	1549	190	1423	1500	1213	1382	23	264	1729	1302
DE_gene_MERS_MRC5lowMOI_0h_24h	Between time points	MERS	3	1	1	0	1	563	1593	1321	674	237	989	1062	127	1175	867	22	1659	482	868	1217	643	912	1446	773	1244	1451	731	1367	133	588	1583	1115	344	1521	90	1238	1530	6	704	1727	281
DE_gene_SARS_MRC5HighMOI_0h_24h	Between time points	SARS	7	1	1	0	1	1051	1702	846	814	437	1206	673	547	94	350	1227	1419	725	908	1614	95	370	770	1470	304	918	975	912	145	376	969	441	91	1251	478	409	512	34	557	182	263
DE_gene_SARS_MRC5HighMOI_24_48h	Between time points	SARS	7	1	1	0	1	151	1450	37	1510	1589	840	837	39	1140	335	1429	527	517	770	1433	426	927	747	132	320	476	790	148	817	1023	1225	343	300	1363	987	304	411	1248	807	1447	1443
DE_gene_SARS_MRC5lowMOI_24_48h	Between time points	SARS	4	1	1	0	1	661	708	240	1636	1732	771	515	219	1410	1302	1001	1610	1617	1387	1028	1725	1140	1035	374	1539	1680	1388	606	1586	569	1548	1648	1104	1549	552	357	452	1203	1250	1026	1272
GSE47690_SARS_HAE_60_72	Between time points	SARS	24	1	1	0	1	383	1405	1262	1180	1010	603	579	527	1732	1036	1730	913	1314	1029	75	1677	972	564	370	1191	1430	453	973	1684	1259	174	1507	951	1699	1714	563	933	1226	1196	1643	1721
meta_GSE47960_SARS-BatSRBD_HAE_72	Virus vs mock	SARS	9	1	1	0	1	1100	1604	1125	859	439	790	289	396	1707	1054	1616	1304	1043	1034	114	1475	915	1082	599	1005	1298	437	837	1691	1485	890	1016	1284	1272	1664	402	481	1706	1363	1317	1565
meta_GSE47960_SARS-dORF6_HAE_0	Virus vs mock	SARS	14	1	1	0	1	72	1409	70	1415	223	677	1387	65	675	471	61	700	262	1201	1681	136	845	756	1341	663	515	1107	137	810	1157	1333	516	104	1086	403	1134	1046	398	211	1615	1578
meta_GSE47960_SARS-dORF6_HAE_60	Virus vs mock	SARS	23	1	1	0	1	482	744	662	1164	145	323	1037	809	1718	900	1734	684	1394	957	700	1195	805	99	628	1253	1447	401	520	1719	952	46	1493	647	1699	1707	483	320	285	1425	1666	1725
meta_GSE79172_MERS_MDC001_3	Virus vs mock	MERS	6	1	1	0	1	629	814	1656	607	978	862	661	242	525	127	1471	141	395	758	1435	383	710	991	510	512	837	740	670	1423	187	1501	586	123	1235	656	334	826	263	720	1100	1066
meta_GSE79218_MERS_MMVE001_0	Virus vs mock	MERS	16	1	1	0	1	21	1572	1437	1120	412	504	850	189	1200	1410	1524	398	1329	482	672	1123	433	585	16	471	535	580	818	1534	586	56	524	515	1712	1184	83	57	1328	751	1275	1402
all_virus_mock_meta_GSE47960_SARS-BatSRBD_HAE_0_96	Between time points; Virus vs mock	SARS	124	0.471477	1	-0.0349754	0.57147	1438	597	1539	161	193	912	345	1420	1156	1449	1229	349	1274	810	170	940	768	347	218	890	1052	668	922	57	1093	103	1456	1570	458	1157	1543	863	1326	1212	899	183
all_virus_mock_meta_GSE47960_SARS_HAE_0_84	Between time points; Virus vs mock	SARS	176	0.993667	1	-0.0551724	0.611894	1296	839	613	430	1020	669	998	1418	882	1644	622	1059	1240	1401	188	1442	1360	1285	597	1492	1577	895	1197	1578	1435	738	1298	1701	252	354	1653	1430	1682	1322	316	406
all_virus_mock_meta_GSE79218_MERS_MMVE001_0_24	Between time points; Virus vs mock	MERS	568	0.381389	1	-0.0773399	0.654967	118	1424	1365	846	74	581	1184	349	1705	410	1712	539	1345	924	699	1090	633	309	856	864	779	922	1100	179	861	192	1564	177	1565	1657	226	190	1	262	1709	1677
meta_GSE47960_SARS_HAE_72	Virus vs mock	SARS	76	0.957202	1	-0.0807882	0.661516	140	1331	927	805	99	404	929	448	1677	892	1730	743	1272	1206	948	1455	910	672	1498	1597	1437	1343	947	1027	1505	282	1658	438	1587	1711	301	311	43	587	1512	1705
all_virus_mock_meta_GSE79218_MERS_MMVE001_12_24	Between time points; Virus vs mock	MERS	490	0.373015	1	-0.0940887	0.68633	346	1066	1315	941	186	470	852	412	1698	353	1702	787	1278	637	509	1556	400	495	1221	1212	1095	722	498	328	935	257	1566	45	1663	1696	79	97	17	249	1715	1625
all_virus_meta_GSE47960_SARS-BatSRBD_HAE_0_36	Between time points	SARS	146	0.59921	1	-0.148768	0.77941	1442	42	718	291	1593	1463	949	1604	932	1358	400	468	354	590	514	1466	877	865	157	1036	820	1054	1619	24	422	1406	649	1712	240	41	1704	1713	894	1492	728	82
all_virus_meta_GSE47960_SARS-dORF6_HAE_24_84	Between time points	SARS	155	0.924631	1	-0.148768	0.77941	699	1339	1039	1360	982	402	1179	377	1716	638	1717	427	755	1427	1390	1166	1266	581	787	1101	1386	389	440	1581	1177	785	1099	231	1629	1680	175	83	38	803	1674	1697
all_virus_mock_meta_GSE47960_SARS-BatSRBD_HAE_0_36	Between time points; Virus vs mock	SARS	146	0.59921	1	-0.148768	0.77941	1442	42	718	291	1593	1463	949	1604	932	1358	400	468	354	590	514	1466	877	865	157	1036	820	1054	1619	24	422	1406	649	1712	240	41	1704	1713	894	1492	728	82
all_virus_mock_meta_GSE47960_SARS-dORF6_HAE_24_84	Between time points; Virus vs mock	SARS	155	0.924631	1	-0.148768	0.77941	699	1339	1039	1360	982	402	1179	377	1716	638	1717	427	755	1427	1390	1166	1266	581	787	1101	1386	389	440	1581	1177	785	1099	231	1629	1680	175	83	38	803	1674	1697
all_virus_mock_meta_GSE79218_MERS_MMVE001_0_12	Between time points; Virus vs mock	MERS	339	0.92135	1	-0.15468	0.788485	167	1315	1337	571	42	821	935	1093	1598	908	1718	535	786	607	205	1533	842	557	1434	1314	990	870	1571	467	1319	180	1667	1206	1358	1306	968	1247	1	516	1715	1449
meta_GSE79218_MERS_MMVE001_24	Virus vs mock	MERS	712	0.705976	1	-0.15468	0.788485	121	1269	1433	1255	171	561	1169	435	1723	360	1732	920	1062	818	533	1545	775	382	1134	1010	780	881	906	1094	973	174	1621	252	1703	1689	172	313	12	229	1733	1714
meta_GSE79172_MERS_MDC001_24	Virus vs mock	MERS	154	0.516366	1	-0.174877	0.817885	244	23	1126	605	676	953	1168	1581	265	1209	976	470	621	459	396	725	822	1277	830	517	528	1153	1545	237	1484	370	964	1512	776	515	1540	1560	678	1205	1438	651
all_virus_meta_GSE47960_SARS-dORF6_HAE_24_72	Between time points	SARS	251	0.948725	1	-0.187192	0.834562	100	1329	1397	1497	674	718	1187	102	1711	342	1715	880	1257	1281	1032	1468	1124	237	1248	1209	1319	443	766	1594	1028	947	1389	107	1661	1691	68	167	14	709	1688	1693
all_virus_mock_meta_GSE47960_SARS-dORF6_HAE_24_72	Between time points; Virus vs mock	SARS	251	0.948725	1	-0.187192	0.834562	100	1329	1397	1497	674	718	1187	102	1711	342	1715	880	1257	1281	1032	1468	1124	237	1248	1209	1319	443	766	1594	1028	947	1389	107	1661	1691	68	167	14	709	1688	1693
all_virus_mock_meta_GSE47960_SARS-BatSRBD_HAE_0_84	Between time points; Virus vs mock	SARS	67	0.295566	1	-0.197537	0.847823	1114	119	1708	89	963	1168	339	1399	567	1425	1038	500	1189	557	53	1445	636	274	139	777	527	214	1530	280	784	423	951	1617	471	246	1683	1602	1657	1299	581	30
DE_gene_MERS_MRC5HighMOI_24_48h	Between time points	MERS	100	0.979903	1	-0.204433	0.856283	531	138	1685	1113	23	747	769	822	1646	1424	1739	847	1298	989	59	1496	1119	1098	1159	1409	1361	1079	958	764	1209	231	1632	1295	1254	1713	1088	798	69	317	1733	1488
DE_gene_MERS_MRC5HighMOI_0h_48h	Between time points	MERS	254	0.793338	1	-0.220197	0.874473	290	551	1588	595	35	776	680	549	1611	1311	1736	810	1245	1025	44	1559	773	715	750	1503	1019	661	1137	449	1107	57	1667	879	1452	1709	893	850	73	201	1735	1422
all_virus_meta_GSE47960_SARS-dORF6_HAE_0_12	Between time points	SARS	249	0.953133	1	-0.228571	0.883491	1342	424	870	251	1484	970	701	1632	1250	1542	522	730	1031	791	105	1428	939	616	345	1280	1340	1062	1486	494	1239	902	711	1710	813	79	1687	1712	1583	1590	1090	169
all_virus_mock_meta_GSE47960_SARS-dORF6_HAE_0_12	Between time points; Virus vs mock	SARS	249	0.953133	1	-0.228571	0.883491	1342	424	870	251	1484	970	701	1632	1250	1542	522	730	1031	791	105	1428	939	616	345	1280	1340	1062	1486	494	1239	902	711	1710	813	79	1687	1712	1583	1590	1090	169
DE_gene_MERS_MRC5lowMOI_0h_48h	Between time points	MERS	244	0.79101	1	-0.231034	0.886058	339	818	1576	1047	24	620	963	433	1702	1109	1734	500	1212	1087	38	1494	836	851	805	1418	1096	719	712	651	907	86	1641	717	1514	1714	687	791	29	213	1733	1613
all_virus_mock_meta_GSE47960_SARS-dORF6_HAE_0_60	Between time points; Virus vs mock	SARS	203	0.354933	1	-0.25665	0.910517	1447	265	283	94	323	1123	319	1135	1059	1358	1563	472	1046	770	108	1050	605	665	1283	1188	1008	613	1313	739	819	42	520	1618	128	967	1603	1419	1181	1136	311	308
all_virus_meta_GSE47960_SARS-dORF6_HAE_36_84	Between time points	SARS	344	0.859813	1	-0.262069	0.915178	615	221	1517	1036	897	549	947	366	1709	492	1716	558	1277	1035	507	1442	929	604	739	1145	1318	488	941	1096	1438	34	1544	426	1660	1685	302	315	169	1065	1686	1693
all_virus_mock_meta_GSE47960_SARS-dORF6_HAE_36_84	Between time points; Virus vs mock	SARS	344	0.859813	1	-0.262069	0.915178	615	221	1517	1036	897	549	947	366	1709	492	1716	558	1277	1035	507	1442	929	604	739	1145	1318	488	941	1096	1438	34	1544	426	1660	1685	302	315	169	1065	1686	1693
all_virus_mock_meta_GSE79172_MERS_MDC001_0_12	Between time points; Virus vs mock	MERS	132	0.896392	1	-0.269458	0.921253	1630	1574	693	317	1308	788	773	1111	1469	1539	1417	325	1050	1312	615	1103	1155	663	383	1091	1215	474	794	1090	1236	80	900	1163	504	935	1412	755	649	1125	884	1165
all_virus_meta_GSE47960_SARS-dORF6_HAE_12_72	Between time points	SARS	298	0.788938	1	-0.270936	0.92243	404	1088	1278	1233	363	648	961	321	1707	802	1717	558	1472	1262	323	1425	904	391	643	1323	1108	482	403	1162	1075	63	1502	450	1587	1703	228	260	203	971	1640	1685
all_virus_mock_meta_GSE47960_SARS-dORF6_HAE_12_72	Between time points; Virus vs mock	SARS	298	0.788938	1	-0.270936	0.92243	404	1088	1278	1233	363	648	961	321	1707	802	1717	558	1472	1262	323	1425	904	391	643	1323	1108	482	403	1162	1075	63	1502	450	1587	1703	228	260	203	971	1640	1685
all_virus_meta_GSE47960_SARS-dORF6_HAE_24_96	Between time points	SARS	160	0.890726	1	-0.278818	0.928493	913	973	872	1190	855	559	871	461	1715	988	1719	218	997	1154	888	1297	978	501	1000	1288	1277	441	577	1414	1145	68	1474	599	1602	1680	263	144	267	901	1623	1694
all_virus_mock_meta_GSE47960_SARS-dORF6_HAE_24_96	Between time points; Virus vs mock	SARS	160	0.890726	1	-0.278818	0.928493	913	973	872	1190	855	559	871	461	1715	988	1719	218	997	1154	888	1297	978	501	1000	1288	1277	441	577	1414	1145	68	1474	599	1602	1680	263	144	267	901	1623	1694
all_virus_meta_GSE47960_SARS-dORF6_HAE_0_24	Between time points	SARS	314	0.759722	1	-0.281281	0.930316	1244	38	830	144	1268	1313	722	1556	1085	1616	625	693	997	728	81	1452	754	769	128	1368	1081	798	1574	251	1168	388	878	1719	195	222	1685	1691	1678	1516	704	99
all_virus_mock_meta_GSE47960_SARS-dORF6_HAE_0_24	Between time points; Virus vs mock	SARS	314	0.759722	1	-0.281281	0.930316	1244	38	830	144	1268	1313	722	1556	1085	1616	625	693	997	728	81	1452	754	769	128	1368	1081	798	1574	251	1168	388	878	1719	195	222	1685	1691	1678	1516	704	99
DE_gene_MERS_MRC5lowMOI_24_48h	Between time points	MERS	210	0.977044	1	-0.282266	0.931035	274	959	1645	1061	58	639	1048	682	1718	1220	1735	590	1396	1085	34	1493	1004	978	826	1480	1295	718	714	1129	1179	114	1612	1054	1569	1703	1005	1106	118	387	1733	1571
all_virus_meta_GSE47960_SARS-dORF6_HAE_12_84	Between time points	SARS	206	0.823881	1	-0.287192	0.934552	839	841	1405	888	672	621	882	627	1691	1127	1719	280	1177	1123	505	1324	937	484	461	1275	1178	324	923	813	1082	28	1394	768	1431	1700	372	320	483	785	1579	1663
all_virus_mock_meta_GSE47960_SARS-dORF6_HAE_12_84	Between time points; Virus vs mock	SARS	206	0.823881	1	-0.287192	0.934552	839	841	1405	888	672	621	882	627	1691	1127	1719	280	1177	1123	505	1324	937	484	461	1275	1178	324	923	813	1082	28	1394	768	1431	1700	372	320	483	785	1579	1663
all_virus_meta_GSE47960_SARS-dORF6_HAE_36_96	Between time points	SARS	423	0.995464	1	-0.28867	0.935581	616	492	1339	914	735	696	1301	625	1711	870	1719	675	1195	1164	722	1559	1148	1118	1388	1421	1297	646	1072	1477	1491	58	1501	742	1578	1654	448	594	145	1168	1685	1708
all_virus_mock_meta_GSE47960_SARS-dORF6_HAE_36_96	Between time points; Virus vs mock	SARS	423	0.995464	1	-0.28867	0.935581	616	492	1339	914	735	696	1301	625	1711	870	1719	675	1195	1164	722	1559	1148	1118	1388	1421	1297	646	1072	1477	1491	58	1501	742	1578	1654	448	594	145	1168	1685	1708
GSE79218_MERS_MMVE001_12_24_36_48	Between time points	MERS	326	0.989152	1	-0.296552	0.940869	278	1005	1482	1464	199	580	1101	783	1723	909	1735	759	1113	1136	250	1539	973	910	638	1307	967	1068	933	1619	1290	152	1616	1200	1628	1643	917	960	16	523	1733	1689
all_virus_meta_GSE47960_SARS-dORF6_HAE_36_72	Between time points	SARS	435	0.859964	1	-0.30197	0.944313	322	469	1572	1483	1016	551	862	141	1709	405	1714	824	1467	979	406	1645	848	262	1262	1224	1194	542	655	1075	1242	67	1601	280	1657	1690	297	533	37	729	1711	1692
all_virus_mock_meta_GSE47960_SARS-dORF6_HAE_36_72	Between time points; Virus vs mock	SARS	435	0.859964	1	-0.30197	0.944313	322	469	1572	1483	1016	551	862	141	1709	405	1714	824	1467	979	406	1645	848	262	1262	1224	1194	542	655	1075	1242	67	1601	280	1657	1690	297	533	37	729	1711	1692
all_virus_meta_GSE47960_SARS-dORF6_HAE_12_96	Between time points	SARS	168	0.721073	1	-0.303941	0.945528	746	1015	1457	633	256	902	520	639	1669	1099	1719	177	1325	1086	455	1322	704	483	479	1307	770	391	833	1247	1058	26	1444	889	1313	1695	427	305	448	693	1553	1621
all_virus_mock_meta_GSE47960_SARS-dORF6_HAE_12_96	Between time points; Virus vs mock	SARS	168	0.721073	1	-0.303941	0.945528	746	1015	1457	633	256	902	520	639	1669	1099	1719	177	1325	1086	455	1322	704	483	479	1307	770	391	833	1247	1058	26	1444	889	1313	1695	427	305	448	693	1553	1621
meta_GSE79218_MERS_MMVE001_12	Virus vs mock	MERS	619	0.996298	1	-0.313793	0.951308	121	804	1424	1255	158	619	1219	704	1717	879	1736	961	1118	1190	130	1541	1099	1134	723	1403	1265	1114	1029	1482	1538	134	1631	1352	1623	1667	962	963	15	796	1730	1707
meta_GSE47960_SARS-dORF6_HAE_72	Virus vs mock	SARS	367	0.993537	1	-0.325616	0.957618	266	847	1220	1431	409	445	1320	619	1732	907	1735	1068	1278	1367	399	1517	1237	752	1089	1351	1485	870	757	1550	1531	107	1605	857	1663	1715	303	476	44	1022	1722	1723
meta_GSE47960_SARS_HAE_60	Virus vs mock	SARS	70	0.563588	1	-0.360099	0.972497	469	809	1521	1305	1159	430	1120	1401	1689	91	1692	166	1243	534	510	1234	754	112	386	968	423	409	1461	1236	683	56	1446	78	1621	1651	36	29	514	1301	1336	1577
all_virus_meta_GSE47960_SARS-dORF6_HAE_60_72	Between time points	SARS	387	0.988985	1	-0.38867	0.981407	446	626	1289	1553	993	436	967	510	1710	728	1712	1014	1136	1073	489	1642	1131	819	459	1353	1380	717	629	1633	1242	107	1447	872	1654	1689	539	651	452	1245	1697	1690
all_virus_mock_meta_GSE47960_SARS-dORF6_HAE_60_72	Between time points; Virus vs mock	SARS	386	0.9953	1	-0.400493	0.984336	449	658	1259	1550	1092	447	1032	530	1710	795	1712	1038	1180	1123	483	1641	1155	843	487	1362	1412	756	605	1635	1307	138	1454	946	1648	1687	646	745	440	1283	1698	1690
all_virus_meta_GSE47960_SARS-dORF6_HAE_60_96	Between time points	SARS	197	0.940142	1	-0.400985	0.984449	934	377	1121	1238	602	581	485	803	1705	1271	1715	481	861	1040	527	1265	954	942	137	1386	1127	461	827	1285	1417	37	1577	1307	1256	1662	695	492	520	1288	1560	1630
all_virus_mock_meta_GSE30589_SARS_Vero_E6_7_15	Between time points; Virus vs mock	SARS	194	0.897123	1	-0.402463	0.984786	284	76	1088	1274	916	836	1087	789	1003	1106	1717	618	1035	396	319	1633	760	1308	174	865	822	1078	1649	455	1476	97	1388	1613	405	980	1381	1665	525	1288	1490	1113
all_virus_mock_meta_GSE47960_SARS-dORF6_HAE_60_96	Between time points; Virus vs mock	SARS	196	0.932223	1	-0.412315	0.98688	941	400	1070	1266	611	605	504	808	1704	1254	1705	390	934	1023	541	1260	904	928	129	1353	1152	510	825	1248	1385	43	1591	1315	1224	1637	711	469	467	1294	1542	1636
meta_GSE30589_SARS_Vero_E6_DeltaE_15	Virus vs mock	SARS	595	0.99971	1	-0.416256	0.987649	196	179	1249	1541	674	498	1350	943	1701	1027	1724	1045	1076	870	60	1637	1113	1410	863	1236	1383	1161	860	1460	1618	369	1467	1497	1595	1670	1261	1444	212	1371	1733	1693
all_virus_mock_meta_GSE47960_SARS-dORF6_HAE_0_72	Between time points; Virus vs mock	SARS	403	0.999999	1	-0.417241	0.987836	981	618	1169	1380	1096	814	1065	603	1716	1328	1667	1374	1381	1243	237	1692	1332	1071	744	1566	1589	1200	969	1647	1483	647	1556	1627	1509	1419	1202	1274	1022	1188	1708	1650
all_virus_meta_GSE47960_SARS-dORF6_HAE_0_96	Between time points	SARS	395	0.999937	1	-0.424631	0.989162	1279	184	1342	1045	1221	1178	664	1459	1698	1610	1681	677	954	1041	356	1700	1073	811	676	1635	1477	1046	1436	1557	1153	164	1504	1709	808	979	1574	1632	750	1409	1559	1240
all_virus_mock_meta_GSE47960_SARS-dORF6_HAE_0_96	Between time points; Virus vs mock	SARS	335	0.992007	1	-0.43202	0.990367	972	144	1635	1165	367	1031	457	1487	1705	1519	1716	720	1127	1173	278	1638	985	369	145	1600	1030	859	1274	484	1213	207	1651	1703	716	1151	1500	1574	288	1138	1646	1415
all_virus_mock_meta_GSE47960_SARS-dORF6_HAE_48_72	Between time points; Virus vs mock	SARS	437	0.999422	1	-0.455172	0.99345	401	426	1339	1519	1228	474	918	712	1714	1002	1688	1008	1083	1032	307	1678	1205	1100	509	1323	1482	956	655	1632	1321	318	1442	1328	1598	1640	939	1130	706	1359	1706	1682
all_virus_meta_GSE47960_SARS-dORF6_HAE_48_72	Between time points	SARS	437	0.999627	1	-0.455665	0.993506	404	429	1355	1537	1242	474	927	718	1734	1009	1706	1020	1096	1043	310	1698	1219	1113	512	1335	1500	967	646	1653	1338	321	1456	1343	1618	1660	946	1141	711	1375	1726	1703
meta_GSE30589_SARS_Vero_E6_DeltaE_7	Virus vs mock	SARS	286	0.999233	1	-0.463054	0.99429	280	145	1295	1466	774	657	993	1061	1716	1306	1737	958	1381	985	57	1718	1112	1382	695	1409	1426	1051	779	1604	1405	38	1645	1528	1450	1657	1057	1100	14	1052	1712	1714
all_virus_meta_GSE47960_SARS-dORF6_HAE_48_84	Between time points	SARS	317	0.999834	1	-0.481281	0.995894	433	235	1382	1569	1209	496	1067	1146	1714	1091	1683	952	840	1242	480	1652	1248	1174	403	1508	1571	954	699	1632	1478	151	1437	1358	1419	1544	1036	1331	607	1442	1701	1678
all_virus_mock_meta_GSE47960_SARS-dORF6_HAE_48_84	Between time points; Virus vs mock	SARS	317	0.999834	1	-0.481281	0.995894	433	235	1382	1569	1209	496	1067	1146	1714	1091	1683	952	840	1242	480	1652	1248	1174	403	1508	1571	954	699	1632	1478	151	1437	1358	1419	1544	1036	1331	607	1442	1701	1678
all_virus_meta_GSE47960_SARS-dORF6_HAE_48_96	Between time points	SARS	265	0.997097	1	-0.485714	0.99622	509	97	1412	1246	1095	593	940	1089	1706	968	1717	674	914	994	539	1638	1055	958	204	1394	1217	650	1008	1323	1339	29	1578	1429	1600	1632	915	1248	552	1467	1693	1690
all_virus_mock_meta_GSE47960_SARS-dORF6_HAE_48_96	Between time points; Virus vs mock	SARS	264	0.997097	1	-0.485714	0.99622	509	97	1412	1246	1095	593	940	1089	1706	968	1717	674	914	994	539	1638	1055	958	204	1394	1217	650	1008	1323	1339	29	1578	1429	1600	1632	915	1248	552	1467	1693	1690
all_virus_meta_GSE47960_SARS-dORF6_HAE_0_72	Between time points	SARS	484	0.999944	1	-0.496552	0.996927	562	566	1393	1416	1244	664	1001	831	1713	1230	1699	1086	1241	830	264	1701	1167	869	806	1331	1348	841	994	1594	1148	317	1458	1563	1501	1565	1295	1457	930	1389	1704	1648
all_virus_meta_GSE47960_SARS-dORF6_HAE_0_84	Between time points	SARS	406	0.999885	1	-0.498522	0.997043	1117	611	1497	1060	1307	709	861	1301	1711	1379	1567	644	1316	1116	256	1696	1057	890	329	1431	1488	832	828	1605	1217	283	1146	1587	1005	1342	1282	1327	1552	1401	1626	1465
all_virus_mock_meta_GSE47960_SARS-dORF6_HAE_0_84	Between time points; Virus vs mock	SARS	318	0.999998	1	-0.506897	0.997494	958	178	1404	1120	1390	954	1073	1303	1711	1254	1684	1041	1379	1011	161	1706	1204	1047	530	1570	1517	1036	1267	1615	1399	537	1537	1629	1398	1367	1347	1420	1192	1362	1698	1551
meta_GSE30589_SARS_Vero_E6_15	Virus vs mock	SARS	557	0.99978	1	-0.517241	0.997969	244	102	1112	1565	860	572	1109	1104	1652	1216	1730	880	1302	771	85	1647	1017	1407	717	1237	1192	1120	978	1504	1560	101	1463	1646	1467	1659	1301	1462	780	1425	1705	1683
all_virus_mock_meta_GSE47960_SARS-BatSRBD_HAE_48_96	Between time points; Virus vs mock	SARS	132	0.976104	1	-0.523153	0.998204	1010	289	1014	907	1262	706	683	1293	1712	1271	1607	511	946	924	325	1513	1026	820	232	996	1265	827	644	921	1264	117	1266	1566	1297	1358	1083	731	984	1565	1318	1561
all_virus_meta_GSE30589_SARS_Vero_E6_7_15	Between time points	SARS	559	0.999899	1	-0.530542	0.998465	286	3	897	1579	1086	564	1401	1109	1421	1351	1635	693	1198	1052	224	1415	1225	1411	263	1099	1309	1189	1114	1650	1612	685	1157	1674	1212	1452	1282	1560	1544	1458	1582	1546
all_virus_meta_GSE30589_SARS_Vero_E6_DeltaE_7_15	Between time points	SARS	553	0.999737	1	-0.53202	0.998513	201	11	1186	1567	826	484	1492	1095	1606	1322	1671	910	990	1048	121	1544	1209	1445	423	1300	1506	1288	774	1561	1597	245	1032	1578	1496	1649	1360	1509	649	1226	1710	1571
all_virus_meta_GSE47960_SARS_HAE_48_96	Between time points	SARS	56	0.943801	1	-0.54335	0.998841	879	453	778	1334	1661	956	674	1387	1658	965	1707	205	367	728	1169	1481	936	524	13	1152	760	538	753	106	854	120	1510	1623	1280	1452	910	1423	548	1555	1544	1656
all_virus_mock_meta_GSE47960_SARS_HAE_48_96	Between time points; Virus vs mock	SARS	56	0.943801	1	-0.54335	0.998841	879	453	778	1334	1661	956	674	1387	1658	965	1707	205	367	728	1169	1481	936	524	13	1152	760	538	753	106	854	120	1510	1623	1280	1452	910	1423	548	1555	1544	1656
all_virus_meta_GSE47960_SARS-BatSRBD_HAE_48_96	Between time points	SARS	135	0.711191	1	-0.57931	0.999504	1123	179	771	936	1347	570	522	1314	1711	1122	1596	381	909	677	296	1432	865	661	177	689	886	591	497	449	977	84	1070	1508	1051	1390	921	611	1114	1541	1189	1463
all_mock_meta_GSE79218_MERS_MMVE001_0_36	Between time points	mock	662	2.04297e-05		0.52069	0.00189052	1325	1419	1177	35	218	1302	327	931	9	950	108	204	672	677	1606	15	295	368	923	411	243	571	1188	99	225	443	456	245	116	90	720	302	998	165	19	29
all_mock_meta_GSE79218_MERS_MMVE001_0_48	Between time points	mock	281	1.45391e-05		0.504926	0.00260645	930	1211	1068	167	580	965	527	835	7	435	205	136	489	343	1588	34	303	525	1549	295	105	782	1304	84	279	650	708	173	289	60	552	690	352	284	90	57
all_mock_meta_GSE79218_MERS_MMVE001_0_24	Between time points	mock	243	6.75391e-05		0.447291	0.00749045	1306	625	1329	65	222	1430	474	1252	7	1093	97	341	742	618	1463	17	396	276	741	381	312	648	1382	54	369	688	308	274	110	84	865	368	951	393	13	29
all_mock_meta_GSE79172_MERS_MDC001_0_24	Between time points	mock	733	1.9868e-05		0.442365	0.00813342	1525	752	900	268	296	1251	298	937	6	933	52	619	493	483	1530	16	341	366	892	280	159	778	874	79	349	1082	205	584	48	127	876	521	431	474	24	13
all_mock_meta_GSE79218_MERS_MMVE001_0_12	Between time points	mock	488	1.06519e-05		0.384729	0.0196621	1021	1225	323	207	633	1248	739	978	94	373	46	246	535	401	1696	115	355	156	1054	234	70	756	1433	21	131	1545	487	125	243	29	358	353	803	180	124	107
all_mock_meta_GSE79218_MERS_MMVE001_12_36	Between time points	mock	628	0.00732083		0.335961	0.0373892	1245	1349	1607	54	243	820	502	838	7	1191	957	406	1169	872	473	118	447	1240	772	743	397	560	930	166	1115	52	711	671	140	1150	1021	375	999	380	14	46
all_mock_meta_GSE79172_MERS_MDC001_0_12	Between time points	mock	640	0.000213911		0.324138	0.0431343	1255	315	765	272	198	906	336	1398	33	1098	109	1259	610	612	1008	51	280	539	977	902	378	828	867	3	490	649	552	1349	55	35	1059	391	431	466	103	13
all_mock_meta_GSE79172_MERS_MDC001_7_24	Between time points	mock	503	0.000778542		0.303941	0.0544717	1244	1114	226	810	865	1417	479	985	5	575	68	395	314	289	1482	170	506	461	1101	182	169	772	1166	148	83	1346	151	667	248	228	711	914	1574	758	10	16
all_mock_meta_GSE47960_SARS_HAE_0_84	Between time points	mock	161	0.00755083		0.284236	0.0675421	1648	463	387	56	602	1392	429	1378	58	1341	37	174	413	866	1041	139	663	672	597	637	442	899	939	102	357	1535	195	1185	41	33	1580	1160	1459	854	17	22
all_mock_meta_GSE47960_SARS-BatSRBD_HAE_0_84	Between time points	mock	161	0.00755083		0.284236	0.0675421	1648	463	387	56	602	1392	429	1378	58	1341	37	174	413	866	1041	139	663	672	597	637	442	899	939	102	357	1535	195	1185	41	33	1580	1160	1459	854	17	22
all_mock_meta_GSE47960_SARS-dORF6_HAE_0_84	Between time points	mock	161	0.00755083		0.284236	0.0675421	1648	463	387	56	602	1392	429	1378	58	1341	37	174	413	866	1041	139	663	672	597	637	442	899	939	102	357	1535	195	1185	41	33	1580	1160	1459	854	17	22
all_mock_meta_GSE47960_SARS_HAE_0_72	Between time points	mock	123	0.00193365		0.278325	0.0718754	1117	991	769	181	641	1567	654	1217	83	929	271	284	328	442	1008	129	617	505	622	458	252	731	1285	97	138	1470	154	1078	55	62	1465	1266	591	943	35	25
all_mock_meta_GSE47960_SARS-BatSRBD_HAE_0_72	Between time points	mock	123	0.00193365		0.278325	0.0718754	1117	991	769	181	641	1567	654	1217	83	929	271	284	328	442	1008	129	617	505	622	458	252	731	1285	97	138	1470	154	1078	55	62	1465	1266	591	943	35	25
all_mock_meta_GSE47960_SARS-dORF6_HAE_0_72	Between time points	mock	123	0.00193365		0.278325	0.0718754	1117	991	769	181	641	1567	654	1217	83	929	271	284	328	442	1008	129	617	505	622	458	252	731	1285	97	138	1470	154	1078	55	62	1465	1266	591	943	35	25
all_virus_meta_GSE47960_H1N1_HAE_24_48	Between time points	H1N1	128	0.00014674		0.198522	0.150949	279	665	939	562	444	1195	612	929	90	684	994	673	466	411	1425	504	517	734	890	404	215	985	1424	40	207	840	809	774	56	79	443	434	27	150	243	158
all_virus_mock_meta_GSE47960_H1N1_HAE_24_48	Between time points; Virus vs mock	H1N1	128	0.00014674		0.198522	0.150949	279	665	939	562	444	1195	612	929	90	684	994	673	466	411	1425	504	517	734	890	404	215	985	1424	40	207	840	809	774	56	79	443	434	27	150	243	158
all_virus_meta_GSE47960_H1N1_HAE_0_12	Between time points	H1N1	101	0.923126		0.184729	0.168697	1513	651	306	743	1488	1137	1155	1120	550	1315	85	1398	817	1213	1480	781	1084	683	1344	1217	1445	906	1347	561	863	1661	477	1619	200	56	1589	1343	1505	1077	261	194
all_virus_mock_meta_GSE47960_H1N1_HAE_0_12	Between time points; Virus vs mock	H1N1	101	0.923126		0.184729	0.168697	1513	651	306	743	1488	1137	1155	1120	550	1315	85	1398	817	1213	1480	781	1084	683	1344	1217	1445	906	1347	561	863	1661	477	1619	200	56	1589	1343	1505	1077	261	194
all_mock_meta_GSE79218_MERS_MMVE001_12_24	Between time points	mock	265	0.113195		0.156158	0.209279	909	631	1714	233	98	906	477	1412	2	1497	870	1134	1266	1025	87	78	729	1108	1006	774	654	809	1181	8	1403	207	475	1126	79	965	1540	1333	596	938	38	103
all_virus_meta_GSE47960_H1N1_HAE_18_48	Between time points	H1N1	127	0.00151129		0.147291	0.222891	262	1121	203	489	383	862	613	1120	227	782	1323	196	396	525	1673	635	669	1040	1072	430	212	1178	1683	640	284	642	1328	1023	43	63	373	281	4	135	181	143
all_virus_mock_meta_GSE47960_H1N1_HAE_18_48	Between time points; Virus vs mock	H1N1	127	0.00151129		0.147291	0.222891	262	1121	203	489	383	862	613	1120	227	782	1323	196	396	525	1673	635	669	1040	1072	430	212	1178	1683	640	284	642	1328	1023	43	63	373	281	4	135	181	143
all_mock_meta_GSE47960_SARS_HAE_0_96	Between time points	mock	122	0.109084		0.142857	0.22987	1152	691	322	48	992	1310	809	1519	57	1458	62	91	402	745	1194	259	1014	907	241	656	697	963	1232	347	592	1531	268	1610	71	119	1659	1584	1646	1021	43	35
all_mock_meta_GSE47960_SARS-BatSRBD_HAE_0_96	Between time points	mock	122	0.109084		0.142857	0.22987	1152	691	322	48	992	1310	809	1519	57	1458	62	91	402	745	1194	259	1014	907	241	656	697	963	1232	347	592	1531	268	1610	71	119	1659	1584	1646	1021	43	35
all_mock_meta_GSE47960_SARS-dORF6_HAE_0_96	Between time points	mock	122	0.109084		0.142857	0.22987	1152	691	322	48	992	1310	809	1519	57	1458	62	91	402	745	1194	259	1014	907	241	656	697	963	1232	347	592	1531	268	1610	71	119	1659	1584	1646	1021	43	35
all_mock_meta_GSE45042_EMC_Calu-3_3_24	Between time points	mock	280	0.999773		0.026601	0.445526	1308	178	1063	1546	665	1058	1476	1293	1133	1674	1417	1727	920	1500	1378	144	1570	1626	1298	1451	1693	1521	199	1739	1334	1562	203	1635	471	703	1508	1198	52	1543	57	1547
all_mock_meta_GSE45042_EMC_Calu-3_0_24	Between time points	mock	2	1		0	1	1624	156	1543	510	1558	1552	592	1284	48	1321	30	401	379	954	1699	533	1125	556	990	661	869	1269	639	61	529	1476	887	630	165	6	1627	1582	26	689	977	148
all_mock_meta_GSE47960_SARS_HAE_0_60	Between time points	mock	35	1		0	1	1436	1376	1645	14	119	1253	742	1563	85	1713	3	1369	195	1176	276	219	1191	1148	44	1465	1114	1164	1200	25	970	1188	389	1686	234	23	1663	1683	367	703	287	22
all_mock_meta_GSE47960_SARS_HAE_12_60	Between time points	mock	2	1		0	1	1603	1046	180	113	604	1167	825	1598	57	792	25	529	841	1009	196	360	875	426	77	1202	920	1114	849	397	1331	552	619	242	75	205	549	408	1619	1256	83	33
all_mock_meta_GSE47960_SARS_HAE_48_96	Between time points	mock	5	1		0	1	764	95	593	650	692	571	143	502	212	193	1139	214	296	94	443	347	125	64	155	30	15	146	872	4	32	80	226	792	282	199	806	784	254	668	455	138
all_mock_meta_GSE47960_SARS-BatSRBD_HAE_0_60	Between time points	mock	35	1		0	1	1436	1376	1645	14	119	1253	742	1563	85	1713	3	1369	195	1176	276	219	1191	1148	44	1465	1114	1164	1200	25	970	1188	389	1686	234	23	1663	1683	367	703	287	22
all_mock_meta_GSE47960_SARS-BatSRBD_HAE_48_96	Between time points	mock	5	1		0	1	764	95	593	650	692	571	143	502	212	193	1139	214	296	94	443	347	125	64	155	30	15	146	872	4	32	80	226	792	282	199	806	784	254	668	455	138
all_mock_meta_GSE47960_SARS-dORF6_HAE_0_60	Between time points	mock	35	1		0	1	1436	1376	1645	14	119	1253	742	1563	85	1713	3	1369	195	1176	276	219	1191	1148	44	1465	1114	1164	1200	25	970	1188	389	1686	234	23	1663	1683	367	703	287	22
all_mock_meta_GSE47960_SARS-dORF6_HAE_12_60	Between time points	mock	2	1		0	1	1603	1046	180	113	604	1167	825	1598	57	792	25	529	841	1009	196	360	875	426	77	1202	920	1114	849	397	1331	552	619	242	75	205	549	408	1619	1256	83	33
all_mock_meta_GSE47960_SARS-dORF6_HAE_48_96	Between time points	mock	5	1		0	1	764	95	593	650	692	571	143	502	212	193	1139	214	296	94	443	347	125	64	155	30	15	146	872	4	32	80	226	792	282	199	806	784	254	668	455	138
all_mock_meta_GSE79218_MERS_MMVE001_36_48	Between time points	mock	7	1		0	1	334	754	936	1435	1524	1178	1384	925	1643	1006	1585	1353	554	546	422	1710	1431	1230	619	964	1318	1338	1447	1262	1156	1107	1080	1521	1581	1210	932	1398	1487	1179	1690	1389
all_virus_meta_GSE45042_EMC_Calu-3_0_7	Between time points	EMC	2	1		0	1	1606	157	1527	509	1542	1529	590	1274	49	1301	29	403	375	948	1679	501	1116	556	984	637	866	1253	593	60	527	1461	850	599	168	6	1608	1551	26	675	949	144
all_virus_meta_GSE47960_H1N1_HAE_36_48	Between time points	H1N1	44	1		0	1	698	1541	1226	1287	1012	1285	1191	1412	111	973	162	838	402	740	1419	365	1166	1302	1376	386	715	1453	1262	595	606	1690	194	1236	13	51	1155	1323	817	764	21	239
all_virus_meta_GSE47960_H1N1_HAE_6_18	Between time points	H1N1	24	1		0	1	1225	25	918	921	1410	673	584	17	1429	937	1715	739	1321	825	964	1265	749	670	720	1399	922	402	1210	541	171	80	1391	1513	1610	1562	616	857	607	1115	1509	1144
all_virus_mock_meta_GSE47960_H1N1_HAE_36_48	Between time points; Virus vs mock	H1N1	44	1		0	1	698	1541	1226	1287	1012	1285	1191	1412	111	973	162	838	402	740	1419	365	1166	1302	1376	386	715	1453	1262	595	606	1690	194	1236	13	51	1155	1323	817	764	21	239
all_virus_mock_meta_GSE47960_H1N1_HAE_6_18	Between time points; Virus vs mock	H1N1	24	1		0	1	1225	25	918	921	1410	673	584	17	1429	937	1715	739	1321	825	964	1265	749	670	720	1399	922	402	1210	541	171	80	1391	1513	1610	1562	616	857	607	1115	1509	1144
all_virus_mock_meta_GSE45042_EMC_Calu-3_3_24	Between time points; Virus vs mock	EMC	271	0.735692		-0.0561576	0.613841	856	1332	1577	831	172	597	381	384	1674	1037	1716	816	1010	1003	614	1479	502	521	1504	1300	973	461	220	1179	922	120	1516	387	1484	1702	678	366	30	232	1678	1582
all_virus_meta_GSE45042_EMC_Calu-3_0_24	Between time points	EMC	642	0.68975		-0.0665025	0.634108	1149	1497	1391	762	563	745	440	185	1692	887	1717	858	1159	527	784	1653	551	472	1642	1181	771	310	428	702	416	35	1484	625	1519	1693	709	449	16	112	1677	1637
all_virus_mock_meta_GSE45042_EMC_Calu-3_0_24	Between time points; Virus vs mock	EMC	640	0.68975		-0.0665025	0.634108	1149	1497	1391	762	563	745	440	185	1692	887	1717	858	1159	527	784	1653	551	472	1642	1181	771	310	428	702	416	35	1484	625	1519	1693	709	449	16	112	1677	1637
all_mock_meta_GSE79218_MERS_MMVE001_24_36	Between time points	mock	306	0.655365		-0.0719212	0.644589	1392	264	182	506	1401	1431	761	142	1502	584	1246	588	727	717	1628	1018	801	621	1650	1142	763	700	1315	1096	124	955	980	1239	482	1102	641	972	1602	71	1060	752
all_mock_meta_GSE79218_MERS_MMVE001_12_48	Between time points	mock	360	0.978998		-0.121675	0.735247	348	915	1634	1123	579	849	1043	1512	757	1302	1658	663	1374	1044	115	1150	707	1423	1216	1322	884	1215	1449	142	1317	92	1568	1342	661	1622	1316	1270	310	835	1075	1142
all_virus_meta_GSE45042_EMC_Calu-3_0_18	Between time points	EMC	461	0.994545		-0.146305	0.775568	1289	1504	1577	555	791	980	847	1024	1658	1325	1704	975	1122	1138	658	1537	999	757	1239	1359	1107	522	764	1393	1242	146	1235	715	1419	1628	904	634	191	404	1634	1508
all_virus_meta_GSE45042_EMC_Calu-3_7_24	Between time points	EMC	644	0.984912		-0.148276	0.778645	739	1633	1536	1301	705	539	742	302	1707	1052	1713	941	1262	1258	434	1576	897	778	1503	1326	1361	632	204	1090	1095	232	1275	791	1331	1690	1197	640	72	470	1672	1674
all_virus_mock_meta_GSE45042_EMC_Calu-3_7_24	Between time points; Virus vs mock	EMC	644	0.984912		-0.148276	0.778645	739	1633	1536	1301	705	539	742	302	1707	1052	1713	941	1262	1258	434	1576	897	778	1503	1326	1361	632	204	1090	1095	232	1275	791	1331	1690	1197	640	72	470	1672	1674
all_virus_meta_GSE45042_EMC_Calu-3_3_24	Between time points	EMC	382	0.952499		-0.162562	0.800257	1081	739	1461	1210	551	925	612	312	1698	890	1718	1077	1279	909	723	1586	702	562	1546	1315	1238	587	595	978	788	82	1365	879	1481	1693	870	698	22	355	1692	1682
all_mock_meta_GSE30589_SARS_Vero_E6_7_15	Between time points	mock	532	0.888617		-0.195567	0.84535	610	1304	1383	412	378	436	1315	1615	1366	1230	1357	579	1064	1254	201	216	1248	1364	108	985	1562	1129	576	1594	1677	127	390	1255	325	1283	1237	1108	883	725	714	1563
all_virus_meta_GSE45042_EMC_Calu-3_7_18	Between time points	EMC	413	0.995433		-0.200493	0.851486	1157	1393	1270	1237	919	617	884	828	1697	1132	1686	1163	956	1159	821	1419	992	721	1028	1169	1411	619	276	1499	1249	117	1148	915	1436	1648	877	443	793	759	1595	1632
all_mock_meta_GSE68820_SARS_lung_wt_4_7	Between time points	mock	56	0.193946		-0.208867	0.86156	392	648	815	1476	1038	1155	783	362	1110	536	1336	193	1146	235	1257	800	666	1176	1388	525	334	918	565	388	394	987	432	730	1493	479	427	901	214	669	1404	1060
all_mock_meta_GSE68820_SARS_lung_wt_2_7	Between time points	mock	135	0.613689		-0.230542	0.885548	123	258	386	1581	524	1058	980	377	1575	546	586	1039	1201	533	286	1689	652	1061	1488	969	725	1291	1161	166	549	1027	1200	819	1192	234	972	1454	577	581	1653	1317
all_mock_meta_GSE68820_SARS_lung_wt_2_4	Between time points	mock	97	0.996235		-0.274877	0.925506	509	1286	1518	1184	174	961	730	1173	1683	1137	1661	1049	1355	1388	115	1614	1003	836	1153	1598	1527	1025	904	537	1616	171	1647	1103	1423	1281	745	675	80	1077	1352	1568
all_virus_meta_GSE45042_EMC_Calu-3_3_18	Between time points	EMC	59	0.983985		-0.282266	0.931035	582	1646	1443	1097	1022	611	555	111	1662	1305	1713	935	1200	1110	1039	1585	1002	711	849	876	1471	445	329	1462	743	147	999	1325	1641	1664	1051	565	432	683	1618	1671
all_virus_meta_GSE47960_H1N1_HAE_6_48	Between time points	H1N1	205	0.985793		-0.468473	0.994814	83	185	862	1551	1319	827	695	509	1705	913	1719	462	994	784	991	1694	1173	1181	1010	1318	1215	563	1324	1424	882	16	1512	1325	1565	1657	287	979	87	1244	1704	1681
all_virus_mock_meta_GSE47960_H1N1_HAE_6_48	Between time points; Virus vs mock	H1N1	205	0.985793		-0.468473	0.994814	83	185	862	1551	1319	827	695	509	1705	913	1719	462	994	784	991	1694	1173	1181	1010	1318	1215	563	1324	1424	882	16	1512	1325	1565	1657	287	979	87	1244	1704	1681
meta_GSE47960_H1N1_HAE_48	Virus vs mock	H1N1	341	0.994443		-0.495074	0.996838	90	53	1077	1647	1424	638	1312	283	1734	664	1737	1066	925	802	761	1708	1217	1205	188	1335	1331	943	1203	1539	1330	147	1589	1341	1604	1670	278	965	123	1191	1725	1717
meta_GSE47960_H1N1_HAE_24	Virus vs mock	H1N1	397	0.998003		-0.506897	0.997494	669	258	981	1335	1171	465	1172	529	1734	948	1722	938	1388	1102	211	1654	1101	1026	352	1462	1486	749	726	1566	1487	234	1501	1165	1633	1700	603	816	929	1318	1707	1687
all_virus_meta_GSE47960_H1N1_HAE_12_48	Between time points	H1N1	179	0.996588		-0.50936	0.997615	48	35	840	1528	926	872	1350	729	1707	1116	1719	993	961	914	508	1694	1291	1286	307	1374	1184	628	1497	1595	1216	129	1575	1495	1482	1656	539	1282	19	1091	1703	1666
all_virus_mock_meta_GSE47960_H1N1_HAE_12_48	Between time points; Virus vs mock	H1N1	179	0.996588		-0.50936	0.997615	48	35	840	1528	926	872	1350	729	1707	1116	1719	993	961	914	508	1694	1291	1286	307	1374	1184	628	1497	1595	1216	129	1575	1495	1482	1656	539	1282	19	1091	1703	1666
all_virus_meta_GSE47960_H1N1_HAE_6_24	Between time points	H1N1	243	0.997039		-0.518719	0.99803	859	275	943	1092	1286	593	1014	652	1710	1261	1711	304	1216	1034	289	1661	1050	939	792	1445	1372	523	835	1589	1360	88	1458	1356	1600	1653	651	890	862	1416	1671	1643
all_virus_mock_meta_GSE47960_H1N1_HAE_6_24	Between time points; Virus vs mock	H1N1	243	0.997039		-0.518719	0.99803	859	275	943	1092	1286	593	1014	652	1710	1261	1711	304	1216	1034	289	1661	1050	939	792	1445	1372	523	835	1589	1360	88	1458	1356	1600	1653	651	890	862	1416	1671	1643
all_virus_meta_GSE47960_H1N1_HAE_6_36	Between time points	H1N1	339	0.973346		-0.521675	0.998148	458	230	1117	921	1149	762	753	635	1708	1151	1718	461	1053	903	363	1661	931	842	354	1461	1225	627	927	1535	1061	24	1583	1368	1558	1672	691	733	420	1283	1684	1654
all_virus_mock_meta_GSE47960_H1N1_HAE_6_36	Between time points; Virus vs mock	H1N1	339	0.973346		-0.521675	0.998148	458	230	1117	921	1149	762	753	635	1708	1151	1718	461	1053	903	363	1661	931	842	354	1461	1225	627	927	1535	1061	24	1583	1368	1558	1672	691	733	420	1283	1684	1654
all_virus_meta_GSE47960_H1N1_HAE_0_18	Between time points	H1N1	168	0.999977		-0.522167	0.998167	608	120	498	1495	1574	843	1109	484	1705	1252	1582	1014	1136	1091	929	1698	1228	1249	798	1599	1546	1255	720	1222	1233	1240	1157	1622	1535	1320	755	1229	1604	1319	1659	1580
all_virus_mock_meta_GSE47960_H1N1_HAE_0_18	Between time points; Virus vs mock	H1N1	168	0.999977		-0.522167	0.998167	608	120	498	1495	1574	843	1109	484	1705	1252	1582	1014	1136	1091	929	1698	1228	1249	798	1599	1546	1255	720	1222	1233	1240	1157	1622	1535	1320	755	1229	1604	1319	1659	1580
GSE_H1N1	Between time points	H1N1	72	0.9745		-0.535961	0.998635	528	1290	280	1455	1502	716	1046	104	1731	993	1737	697	1074	749	460	1569	818	1027	323	1280	1277	633	721	1532	898	1388	1128	1072	1587	1690	249	371	753	726	1678	1718
all_virus_meta_GSE47960_H1N1_HAE_12_24	Between time points	H1N1	116	0.997374		-0.537931	0.998693	420	153	1137	1432	1209	556	1016	777	1715	1085	1716	794	1394	949	272	1652	1051	1173	645	1463	1317	455	792	1521	1335	62	1509	1270	1651	1668	719	1111	545	1289	1677	1678
all_virus_mock_meta_GSE47960_H1N1_HAE_12_24	Between time points; Virus vs mock	H1N1	116	0.997374		-0.537931	0.998693	420	153	1137	1432	1209	556	1016	777	1715	1085	1716	794	1394	949	272	1652	1051	1173	645	1463	1317	455	792	1521	1335	62	1509	1270	1651	1668	719	1111	545	1289	1677	1678
all_virus_meta_GSE47960_H1N1_HAE_0_24	Between time points	H1N1	309	0.99982		-0.546798	0.998927	890	192	556	1401	1322	725	1040	421	1713	1357	1701	731	1315	1060	425	1697	1160	822	674	1550	1487	983	797	1491	1249	640	1422	1567	1589	1577	908	1369	974	1361	1699	1635
all_virus_mock_meta_GSE47960_H1N1_HAE_0_24	Between time points; Virus vs mock	H1N1	309	0.99982		-0.546798	0.998927	890	192	556	1401	1322	725	1040	421	1713	1357	1701	731	1315	1060	425	1697	1160	822	674	1550	1487	983	797	1491	1249	640	1422	1567	1589	1577	908	1369	974	1361	1699	1635
meta_GSE47960_H1N1_HAE_36	Virus vs mock	H1N1	393	0.984105		-0.549754	0.998997	329	156	740	1339	1032	627	1231	818	1730	837	1735	834	1235	909	476	1684	1061	677	447	1381	1279	680	1073	1545	1489	56	1580	1018	1604	1695	494	646	356	1169	1722	1711
all_virus_meta_GSE47960_H1N1_HAE_0_36	Between time points	H1N1	395	0.999722		-0.553202	0.999073	339	201	604	1168	1279	828	1327	905	1711	1319	1710	653	1192	908	207	1693	1264	1026	1191	1529	1442	963	979	1623	1438	288	1461	1588	1356	1552	941	1024	975	1128	1704	1642
all_virus_mock_meta_GSE47960_H1N1_HAE_0_36	Between time points; Virus vs mock	H1N1	395	0.999722		-0.553202	0.999073	339	201	604	1168	1279	828	1327	905	1711	1319	1710	653	1192	908	207	1693	1264	1026	1191	1529	1442	963	979	1623	1438	288	1461	1588	1356	1552	941	1024	975	1128	1704	1642
meta_GSE47960_H1N1_HAE_18	Virus vs mock	H1N1	112	0.952907		-0.576847	0.999473	330	626	488	1207	1217	366	989	333	1726	1235	1732	974	1244	781	442	1577	906	596	375	1328	1340	308	450	1645	1028	686	1187	1208	1709	1704	384	557	836	1067	1678	1711
all_virus_meta_GSE47960_H1N1_HAE_12_36	Between time points	H1N1	236	0.981711		-0.614286	0.999804	129	68	738	1384	1187	842	1165	838	1710	784	1719	796	1101	744	562	1655	1012	1186	467	1399	938	634	1075	1522	1216	32	1564	1304	1621	1670	344	933	201	1209	1705	1688
all_virus_mock_meta_GSE47960_H1N1_HAE_12_36	Between time points; Virus vs mock	H1N1	236	0.981711		-0.614286	0.999804	129	68	738	1384	1187	842	1165	838	1710	784	1719	796	1101	744	562	1655	1012	1186	467	1399	938	634	1075	1522	1216	32	1564	1304	1621	1670	344	933	201	1209	1705	1688
