# Supplementary material for: Deciphering COVID-19 host transcriptomic complexity and variations for therapeutic discovery against new variants
Source: iScience. 2022 Sep 3;25(10):105068. doi: 10.1016/j.isci.2022.105068 (PMC9439871; doi:10.1016/j.isci.2022.105068)
Supplement: Data S4. Selected (valid) CoV signatures V1 and the merged meta-signature, related to Figure 3 [file mmc5.xls]

## Sheet: CoV_Sigs_valid
	all_virus_meta_GSE79172_MERS_MDC001_3_24	all_virus_meta_GSE79218_MERS_MMVE001_12_48	all_virus_mock_meta_GSE79218_MERS_MMVE001_24_36	all_virus_mock_meta_GSE68820_SARS_lung_wt_4_7	all_virus_mock_meta_GSE68820_SARS_lung_TLR3_2_4	all_virus_meta_GSE68820_SARS_lung_wt_2_7	all_virus_mock_meta_GSE79218_MERS_MMVE001_12_48	all_virus_meta_GSE79218_MERS_MMVE001_24_36	all_virus_meta_GSE79172_MERS_MDC001_0_24	all_virus_meta_GSE79172_MERS_MDC001_0_12	all_virus_meta_GSE68820_SARS_lung_TLR3_2_4	all_virus_meta_GSE68820_SARS_lung_wt_4_7	all_virus_meta_GSE79218_MERS_MMVE001_0_48
A1BG		1.10788					1.10788			-1.19382
A1BG-AS1		1.814					1.814	1.20022					1.45208
A2LD1	1.70067	-1.76484						-1.20377	1.32088	1.1917			-1.8186
A2M	2.57468	-3.23751				-1.51716							-2.90625
A4GALT		-1.32945					-1.32945			1.15218			-2.01528
A4GNT									1.20034	1.24269
AAA1													-1.05399
AAAS			-1.37942	1.25633		1.40755		-1.37942		-1.27255		1.25633	1.75042
AACS		1.90176	1.15779				1.90176	1.15779				1.16945	1.78162
AADAC		3.6035		1.53747	1.71003	4.93381	3.6035	2.33971		-1.14616	1.71003	1.53747	2.38228
AADACL2		1.07524					1.07524
AADACL3	-1.32697	-1.36187					-1.36187			-1.13347			-1.8014
AADACL4													-1.49946
AADAT		-1.29788					-1.29788	1.20984		1.14857
AAGAB	1.28641	-1.28345	-1.15241	1.12359		1.18493	-1.28345	-1.15241	1.33457	1.2557		1.12359
AAK1		-1.40686					-1.40686						-1.38078
AAMP	-1.2936	3.07418	1.48455				3.07418	1.48455		-1.20364			2.25394
AANAT					-1.63312	-1.69947					-1.63312
AARD					2.26401	2.29795					2.26401
AARS		-1.2643	-1.45293		-1.54637	-1.63506	-1.2643	-1.45293			-1.54637		3.22192
AARS2	1.56503	1.32813	1.10368		1.26528	1.25748	1.32813	1.10368	1.26847	1.33098	1.26528		1.71379
AARSD1		2.19232	1.43746		1.44339	1.20436		1.43746		1.33059	1.44339		2.03993
AASDH		1.31169			1.24196	1.18727	1.31169			1.59828	1.24196
AASDHPPT		1.44496				-1.12226	1.44496			1.25721			1.33243
AASS				1.27065	1.79589	2.39125					1.79589	1.27065	-2.58984
AATF		2.828			-1.31231	-1.42705	2.828	1.88419			-1.31231		4.18216
AATK		-1.99655			1.53145	1.53479	-1.99655	-1.51133			1.53145
AATK-AS1													-1.13992
ABAT	2.01982	-1.60228	-1.2095	-1.27732	1.50732			-1.2095	1.74149	1.29753	1.50732	-1.27732	-1.75061
ABCA1	-1.69326	-1.52013			1.77027	1.75953			-1.5791	-1.21028	1.77027		-3.41137
ABCA10		-1.57534								1.57683			-1.38988
ABCA11P	1.30594								1.49349	1.91939
ABCA13	1.5533	1.13258					1.13258		1.78342	1.30089
ABCA17P	1.32006								1.53095	1.53219
ABCA2				1.37825	1.60673	2.24904					1.60673	1.37825
ABCA3	1.34988	1.17747	1.2117		1.40093	1.30061		1.2117	1.46274	1.29431	1.40093		1.25282
ABCA4		-1.78318			-1.94574	-1.59224					-1.94574		-6.16778
ABCA5	-1.72358	-2.64739				1.30087	-2.64739						-3.35708
ABCA6	4.9191	-2.58723	-1.30235	-1.18243	1.90029	1.55766		-1.30235	3.36457	1.69977	1.90029	-1.18243	-3.55761
ABCA7	1.97091	1.07178			1.24154		1.07178		2.45265	1.55368	1.24154
ABCA8		-1.27101					-1.27101
ABCA9		-1.78129	-1.26189	-1.3419	2.94545	2.93806	-1.78129	-1.26189		1.15217	2.94545	-1.3419	-1.97908
ABCB1	-1.47436	1.49473	1.27919				1.49473	1.27919	-1.59143	-1.49917			1.45514
ABCB10			1.25546	-1.16069				1.25546				-1.16069
ABCB11						1.53015
ABCB4									-1.64087				1.05488
ABCB5		-1.06514					-1.06514
ABCB6		1.41725				1.13195				1.18052			1.82543
ABCB7	1.25891	1.34047						1.21177	1.35294	1.32034			-1.53141
ABCB8			-1.08997		1.68783	1.67618		-1.08997			1.68783
ABCB9		-1.1542		1.36723	1.44543	2.24177	-1.1542				1.44543	1.36723	1.59205
ABCC1		1.38748	-1.19261	-1.20162		-1.23799	1.38748	-1.19261	-1.77453	-1.50262		-1.20162	1.50982
ABCC10		-1.43051					-1.43051	-1.20925
ABCC11			-1.14054					-1.14054
ABCC12													-1.08416
ABCC13		-1.15668					-1.15668						-1.18778
ABCC2	1.18618	-1.04169	1.12135				-1.04169	1.12135					1.12403
ABCC3	2.62105	1.36307			1.36011	1.11008	1.36307	1.12185			1.36011		2.70799
ABCC4		3.26723	1.40435	1.1844		1.14869	3.26723	1.40435				1.1844	4.01305
ABCC5	1.55332	-1.30422			1.15749	-1.17423		-1.22269	1.4685	1.45593	1.15749	-1.24098	-1.7664
ABCC6		-1.11185					-1.11185						-1.84544
ABCC6P1													-1.24708
ABCC8		-1.14027		-1.59252	-1.56943	-2.17772	-1.14027				-1.56943	-1.59252	-1.32503
ABCC9		1.17288	1.05697		2.8205	2.19782	1.17288	1.05697			2.8205	-1.26041	1.13151
ABCD1		-1.90571				1.25115	-1.90571		-1.18234	-1.19984			1.19649
ABCD2	1.44844			-1.57292	2.01024				1.78563	1.82753	2.01024	-1.57292
ABCD3	-1.42535				1.2267	1.17318			-1.32983		1.2267		-1.42862
ABCD4		-1.51604	-1.50805		1.4552	1.18255	-1.51604	-1.50805			1.4552		-1.77425
ABCE1	-1.33484	1.79878	1.21361			-1.262		1.21361	-1.36663				3.56289
ABCF1	-1.22559	1.97	1.60029			1.17016		1.60029	-1.3679	-1.50058			2.37966
ABCF2		1.65425				-1.15908	1.65425		-1.29791	-1.26575			3.4006
ABCF3		1.40284	1.25543					1.25543		-1.16693			2.25745
ABCG1		-1.77882				1.43059	-1.77882
ABCG2						-1.24777
ABCG4		1.11168		-1.47537	1.96661	1.37888	1.11168				1.96661	-1.47537
ABCG8		-1.11694					-1.11694						-1.50661
ABHD1		-1.15081	-1.15953				-1.15081	-1.15953
ABHD10	-1.35284					-1.15193			-1.34159	1.29515
ABHD11			1.17602		-1.21655	-1.36974		1.17602			-1.21655		1.21639
ABHD11-AS1		1.06147					1.06147
ABHD12		1.80068	1.21586					1.21586	-1.15605	-1.2472
ABHD12B			-1.18258					-1.18258
ABHD13	-1.48702	-1.23575				-1.23489	-1.23575	-1.28137	-1.88841	-1.18381			-1.56821
ABHD14A	1.38102	1.33747	1.45188	-1.24968	1.32938	1.10231	1.33747	1.45188	1.14787		1.32938	-1.24968
ABHD14B	1.27836	1.23483	1.17487		1.66072	1.65251	1.23483	1.17487			1.66072
ABHD15	1.27629								1.22938	1.16606			-1.45247
ABHD16A		1.63854			-1.29782	-1.28081	1.63854	1.19322			-1.29782		1.88818
ABHD16B		-1.08289					-1.08289						-1.19081
ABHD2	-1.2591	1.84759	1.70262			-1.43777	1.84759	1.70262					-1.82328
ABHD3				-1.16937	1.23619					1.43215	1.23619	-1.16937	1.40646
ABHD4		-1.31493		-1.14676	1.34643	1.30439				-1.43346	1.34643	-1.14676	-1.38879
ABHD5		2.20831				-1.14132	2.20831	1.71676					1.4367
ABHD6		-4.59958				-1.16644		-1.34335		1.29239			-4.09556
ABHD8	1.8909	-2.04395		1.31228		1.15724	-2.04395	-1.63199	1.44941	1.3354		1.31228	-2.87503
ABI1						-1.15988							-1.45947
ABI2					1.27577	1.31205				1.41358	1.27577
ABI3								1.12286	-1.40422	-1.29315			1.68295
ABI3BP		1.16278		-1.30336	1.40346	1.71582		1.28198			1.40346	-1.30336	-1.57746
ABL1		1.20501			1.46753	1.51477	1.20501				1.46753		1.58777
ABL2	-1.50372	1.96376	1.14126		-1.59787	-1.57752	1.96376	1.14126	-2.28198	-2.03266	-1.59787		2.06984
ABLIM1										-1.15126			-1.6004
ABLIM2		-3.00041	-1.40098			-1.1874		-1.40098	1.23896	1.1764			-1.77307
ABLIM3				-1.21406	1.27094	1.09645					1.27094	-1.21406	1.1401
ABO													-1.46242
ABP1	2.0347			-1.38419	-2.22327	-4.10373			2.05081	1.50737	-2.22327	-1.38419
ABR		-1.61729			-1.26456				-1.19144	-1.19078	-1.26456
ABRA		1.06942			-2.33223	-1.58135					-2.33223		-1.16858
ABT1	-1.29097		-1.20581		-1.15901			-1.20581	-1.69631	-1.33847	-1.15901		1.32687
ABTB1	1.22167	-2.218			1.35949	1.59255			1.38391	1.1003	1.35949		-2.85178
ABTB2		1.74446	-1.50478	1.16089	-2.11547	-1.60993		-1.50478			-2.11547	1.16089
ACAA1	1.34476		1.25133					1.25133	1.53763	1.34802			-1.27501
ACAA2		1.80124	1.63224	-1.1453	1.34627	1.29459		1.63224			1.34627	-1.1453
ACACA	1.24595		-1.27559					-1.27559					1.56256
ACACB	1.29845	-1.60022			1.47727	1.49929			1.30501		1.47727		-2.09442
ACAD10	1.4181	-1.61966			1.88016	1.7156	-1.61966				1.88016		-1.7016
ACAD11				-1.11893	1.28765					1.55402	1.28765	-1.11893	-1.59319
ACAD8		1.25656						1.26805
ACAD9		1.49781			1.18312	1.14559	1.49781		1.32891	1.18584	1.18312		1.72787
ACADL				-1.19622	-1.71531	-1.9168					-1.71531	-1.19622
ACADM	1.31254	1.35725			1.16132	1.12255	1.35725	1.44875	1.43889	1.50469	1.16132		-1.35003
ACADS		1.21073			1.70454	1.34276	1.21073				1.70454
ACADSB		1.32213		-1.33829		-1.52383	1.32213					-1.33829	-1.771
ACADVL	1.37813	1.22246		-1.12812		-1.27859	1.22246					-1.12812	1.80046
ACAN		-1.26672				-1.34984	-1.26672						-1.22938
ACAP1	1.41512			1.95672	1.60342	3.62269			1.86675	1.53765	1.60342	1.95672
ACAP2				-1.11782		-1.2452						-1.11782
ACAP3		-1.82371		1.15445	1.24328	1.4187	-1.82371			-1.3429	1.24328	1.15445	-1.20141
ACAT1	1.4682	1.56724				-1.18686	1.56724	1.44764	1.65289	1.44414			-1.34251
ACAT2		1.96237		1.35592	-1.43012	-1.31403	1.96237	1.32202			-1.43012	1.35592
ACBD3	-1.90083	1.60191	-1.18133			-1.34071	1.60191	-1.18133	-1.45621				1.88334
ACBD4	1.24914	-1.11225				1.27682			1.20007				-1.25451
ACBD5		-2.12695	-1.3582	-1.11787		-1.12164	-2.12695	-1.3582				-1.11787	-1.78093
ACBD6		1.62407			1.19687	1.1239		1.41905		-1.20641	1.19687		-1.1421
ACBD7		-1.46326			1.56156	1.33418		-1.38609			1.56156
ACCN1	1.33845	-1.50309					-1.50309			1.276			-1.71041
ACCN2		1.07947					1.07947
ACCN3									1.46347	1.31298
ACCN4		-2.5338						-1.67837	-1.67178	-1.92189			-2.34034
ACCN5										1.14449
ACCS	1.68062	-1.68426		1.14322	1.31738	1.79914	-1.68426		1.41399		1.31738	1.14322	-1.42098
ACCSL													-1.10437
ACD		1.40978				-1.15055	1.40978	1.20503					1.45398
ACE	1.25577	-1.45107		-1.25277	1.70447	-1.10852	-1.45107				1.70447	-1.25277	-1.54945
ACE2					1.70365	1.2469					1.70365
ACER1		-1.53385	-1.34221				-1.53385	-1.34221		-2.47782
ACER2		-1.16591					-1.16591			-1.56363			-1.30013
ACER3	-1.34095			-1.22704	-1.16139	-1.35965					-1.16139	-1.22704	1.59286
ACHE	1.28124	-1.19817	-1.31848					-1.31848
ACIN1								-1.44684
ACLY		3.26078	1.61712			1.09471		1.61712					2.46523
ACN9		1.77706	1.54128		1.28068	1.17433		1.54128		1.17717	1.28068		1.89643
ACO1		1.27118	1.3479		1.6351	1.56783	1.27118	1.3479			1.6351
ACO2	1.26548	1.14029	1.163		1.24684	1.27999	1.14029	1.163			1.24684		-1.29749
ACOT1		-1.81651	-1.06887		-1.4495	-1.7173		-1.06887		-1.44497	-1.4495		-2.34192
ACOT11					1.17931	1.23026				-1.21697	1.17931		1.50588
ACOT12	1.40218	-1.11184					-1.11184		1.35871	1.3476			-1.31273
ACOT13	1.5289	1.96695	1.34824	-1.12983	1.69007	1.50615	1.96695	1.34824	1.52698	1.45763	1.69007	-1.12983	1.49523
ACOT4		1.16978	1.14552			-1.42732		1.14552					1.50616
ACOT6		-1.09781			1.73246	1.94666	-1.09781				1.73246		-1.11857
ACOT7		8.80167			1.36434	1.20316		3.73647		-1.24502	1.36434		9.44475
ACOT8										-1.16328
ACOT9	-1.23752	2.69433			-1.48417	-1.92002	2.69433			1.27037	-1.48417		1.3048
ACOX1		1.27522	1.36109			-1.1016		1.36109					-1.81254
ACOX2		-1.2407		-1.15755		-1.23131	-1.2407			1.25026		-1.15755
ACOX3		1.86244	1.38704			1.38593		1.38704					1.3435
ACOXL					1.40536	1.63048					1.40536
ACP1	-1.22292	1.36173					1.36173	1.28114					1.11364
ACP2		-1.32833			-1.39194	-1.42191		-1.12882		-1.14418	-1.39194		-1.29734
ACP5	1.43706			1.63698	-1.43121	1.20693					-1.43121	1.63698	-2.14692
ACP6	1.30649	-1.87401			1.36094	1.43335			1.34011	1.1796	1.36094		2.43773
ACPL2		-1.37791			1.24901	1.28605	-1.37791		1.4389		1.24901		-1.43273
ACPP	1.44034		-1.02349		-1.30838			-1.02349		1.25501	-1.30838		-1.038
ACPT		-2.94037
ACR		-1.81043	-1.36272	1.30395		-1.58056	-1.81043	-1.36272		1.22624		1.30395
ACRBP	1.4078	-1.49242	-1.31114		1.3557	1.7514		-1.31114	1.46872		1.3557		-1.80736
ACRC	1.45559												2.90277
ACRV1		-1.11628					-1.11628		1.31318	1.18162			1.10596
ACSBG1				5.71257		4.99696						5.71257
ACSBG2	1.44798	-1.52405					-1.52405						1.49014
ACSF2	3.1276	-1.75237		1.31961	-1.83125	-1.44766			2.18739	1.25614	-1.83125	1.31961	-1.75861
ACSF3	1.36675			-1.119		1.2456						-1.119	1.40831
ACSL1	-1.75453	1.74987	1.27635		-1.3364			1.27635	-1.89565		-1.3364		1.47656
ACSL3		-1.32839		-1.12037		1.10046	-1.32839			1.31228		-1.12037	-1.48569
ACSL4	-1.54258	3.69819	1.40278	-1.20687	1.16276	-1.10736	3.69819	1.40278	-1.6226		1.16276	-1.20687	2.79269
ACSL5		-1.32209	-1.21381		1.21649	1.36176		-1.21381	-1.30556		1.21649		-1.22462
ACSL6		1.74196						1.13578					1.92707
ACSM1				-1.91774	1.72413	-1.60942					1.72413	-1.91774	-1.08354
ACSM2B		-1.5724								1.27738			-1.88842
ACSM3	1.49415	-1.13247	1.32245			-2.19548	-1.13247	1.32245	1.47078
ACSM5		-2.20415						-1.22389					-2.35084
ACSS1	1.52277	1.51385	1.18826			1.76192	1.51385	1.18826	1.71146	1.31924			1.07639
ACSS2	1.43445	-2.19361			1.29913	1.4296	-2.19361			-1.25158	1.29913		-1.42393
ACSS3		-1.1334	-1.40723		1.58607		-1.1334	-1.40723			1.58607	-1.19698	-1.22642
ACTA1		1.137				-1.20973	1.137		-1.1518	-1.10799			-1.09976
ACTA2	2.06986	7.73982		-1.17275	-1.34483	-1.23512		2.71144	2.00268	1.64477	-1.34483	-1.17275	5.96891
ACTB				1.27637								1.27637	1.74846
ACTBL2		1.30631					1.30631						1.73115
ACTC1			-1.06574					-1.06574					-1.06359
ACTG1		2.65472	2.33873	1.31806		1.3801	2.65472	2.33873				1.31806	3.10225
ACTG2		1.68033		1.25581								1.25581	1.66574
ACTL6A		2.60024	1.70418		-1.16722	-1.08899	2.60024	1.70418		1.2171	-1.16722		1.85334
ACTL6B										-1.20642
ACTL7A		-1.14352					-1.14352						-1.23411
ACTL7B		1.099	-1.27897				1.099	-1.27897		-1.17243
ACTL8		-1.38702					-1.38702						-1.89171
ACTN1	-1.2532	2.46479	1.41926			-1.64314		1.41926		-1.18088			1.39041
ACTN2		-1.18972				1.27598				-1.41515			-1.61529
ACTN3		1.90656	1.24731					1.24731					1.32788
ACTN4									-1.45055	-1.38779			1.57043
ACTR10													-1.42112
ACTR1A		1.44416	1.26638	1.12024		1.07913		1.26638		-1.31013		1.12024	1.47281
ACTR1B									1.26018				1.28769
ACTR2	-1.30229	1.38407	1.29751			1.17291		1.29751	-1.27592
ACTR3		3.06076		1.19115		1.37619	3.06076	1.86914	-1.20395			1.19115	2.64671
ACTR3B	1.36895	-1.58267				-1.91624		-1.41896		1.23249
ACTR3BP2	1.27935								1.37844	1.29095
ACTR3BP5		-2.07606					-2.07606			-1.70339			-1.87906
ACTR3C		-1.32823					-1.32823						-1.25022
ACTR5		1.69078					1.69078	1.28463					1.98055
ACTR6						1.21479				1.34525			-1.3081
ACTR8		-1.16613				-1.07956
ACTRT1										-1.19638
ACVR1	-1.52193	1.19951	1.26658	-1.18066				1.26658	-1.4019	-1.30003		-1.18066	1.28755
ACVR1B		-1.25128	-1.38958		-1.32605	-1.52419	-1.25128	-1.38958		1.24209	-1.32605
ACVR1C	-1.57343	1.25937	1.29849				1.25937	1.29849		1.13231			1.27957
ACVR2A	-1.88148			-1.14457		-1.17121			-2.99764	-1.98197		-1.14457	-1.25842
ACVR2B					1.37589	1.51186		1.29846		1.25788	1.37589		-1.36852
ACVRL1	2.70018	-1.74705		-1.28365			-1.74705		2.30362	2.48391		-1.28365	-1.20688
ACY1	1.68668	1.53127			1.25089		1.53127	1.26755	1.50754		1.25089		1.95959
ACY3	-1.38043				1.41547	1.43136			-1.31955	-1.15741	1.41547
ACYP1		2.3365	2.03978		1.66639	1.53474		2.03978	1.97826	1.85057	1.66639	-1.24329	1.58347
ACYP2				-1.25319	-1.3448	-1.60225					-1.3448	-1.25319	-1.62174
ADA	1.50568	-1.56791	-1.22429		-1.4442	-1.37611		-1.22429	1.76185	1.38764	-1.4442		-1.33256
ADAD1									1.17018	1.15162
ADAD2	-1.33683	-1.84027					-1.84027						-3.27835
ADAL		-1.12211					-1.12211			1.25878			-1.66735
ADAM10					1.35133	1.16119					1.35133		-1.44437
ADAM11		-1.61603	-1.31218	1.15363		1.42749		-1.31218				1.15363
ADAM15		2.27352			1.34699		2.27352			-1.16769	1.34699		2.89332
ADAM17	-1.43178		-1.29574					-1.29574	-1.52095	-1.49371		-1.12379
ADAM18		1.05343		1.83802		1.79929	1.05343					1.83802
ADAM19	-1.52521	1.17648	1.14972			1.76496		1.14972	-1.75255	-1.28796		1.77154	-2.05015
ADAM1A					-1.18929	-1.23535					-1.18929
ADAM20		-1.07728					-1.07728
ADAM21		1.07881				-1.19812	1.07881
ADAM22			1.05051					1.05051		-1.64498			-1.32366
ADAM23		1.64595			1.89149	1.37553		1.31876			1.89149		2.02507
ADAM28				-1.15761		-1.11408				-1.15909		-1.15761
ADAM29		1.06692					1.06692
ADAM32													1.20276
ADAM33		-1.89972		-1.13898		1.18033	-1.89972	-1.23702				-1.13898	-1.90047
ADAM5					3.85098	3.34133					3.85098
ADAM5P		1.10363	1.06783				1.10363	1.06783
ADAM6			1.10689					1.10689
ADAM7		-1.24241					-1.24241						-1.66456
ADAM8	-1.30519	-1.40007		1.14193	-1.75293	-1.50836	-1.40007	-1.83352		1.14858	-1.75293	1.14193	1.30106
ADAM9		1.79919		-1.19793	-1.19602	-1.40468	1.79919		-1.69161	-1.37259	-1.19602	-1.19793
ADAMDEC1	-1.93271								-1.32954
ADAMTS1		8.0173		-1.39922		-1.1315		2.69596				-1.39922	5.39683
ADAMTS10		-5.63535	-1.35931		1.8542	1.69508		-1.35931		-1.1414	1.8542		-5.12467
ADAMTS12		-1.22857		-1.20324	1.92152		-1.22857				1.92152	-1.20324	1.14999
ADAMTS13	1.32796	-1.4231	-1.21228				-1.4231	-1.21228	1.35987	1.22587			-1.74142
ADAMTS14	1.55981	1.2276				-1.20461	1.2276		1.26777	1.41929			1.36195
ADAMTS15				-1.36655		-2.887			1.19394	1.20019		-1.36655
ADAMTS17		1.04358					1.04358
ADAMTS18		-1.74002											-2.70022
ADAMTS19										-1.42415
ADAMTS2		1.21413		-1.18893	1.3188	-1.11752					1.3188	-1.18893	1.16483
ADAMTS20			-1.03498					-1.03498
ADAMTS3		1.6413				-2.1283	1.6413					-1.17857	2.78937
ADAMTS4			-1.24422		-1.98368	-5.07013		-1.24422			-1.98368		-1.50441
ADAMTS5		-1.13217		-1.36663			-1.13217			-1.26906		-1.36663	-1.21045
ADAMTS6		1.75925			-1.72244	-1.57868		1.42147			-1.72244		2.04408
ADAMTS7		-1.27921			4.01826	3.93639		-1.35167		-1.22969	4.01826
ADAMTS8			-1.06127	-1.20525	1.47542	1.19858		-1.06127			1.47542	-1.20525
ADAMTS9			1.19972		-1.60043	-1.74237		1.19972			-1.60043		-1.75635
ADAMTSL1		1.92057	1.19771	-1.15795		-1.25144	1.92057	1.19771		-1.11023		-1.15795	1.84917
ADAMTSL2		-1.65312				-1.50591	-1.65312	-1.05307		-1.15164
ADAMTSL3		-1.40565				1.24471		-1.15894		-1.49459			-1.46047
ADAMTSL4	1.28815	-1.24294		-1.48442	1.2681	-1.28992	-1.24294			-1.22217	1.2681	-1.48442
ADAMTSL5		-2.11376	-1.37131		1.17248	-1.08712	-2.11376	-1.37131		-1.21158	1.17248
ADAP1		-1.20121		1.5167	-1.2313	1.24591	-1.20121			-1.34954	-1.2313	1.5167	-1.2309
ADAP2	1.604				-2.04329	-1.71615				-1.22132	-2.04329		1.6751
ADAR			1.3246	-1.51006	-1.82115	-2.90593		1.3246			-1.82115	-1.51006	1.75479
ADARB1		-2.43191			1.45621	1.43965			1.22675	1.28579	1.45621
ADAT1	1.52262	1.28173	1.4255	1.20355		1.1351	1.28173	1.4255	1.22368			1.20355	1.39135
ADAT2		-2.05534						-1.33025		1.35815			-1.59597
ADAT3	-1.90467			1.23201	-1.36681	-1.309		-1.63224	-1.74664	-1.78458	-1.36681	1.23201
ADC						1.13917							-1.2048
ADCK1		1.08846	1.12487	1.09529	-1.16236	-1.07892	1.08846	1.12487			-1.16236	1.09529	1.38017
ADCK2		1.92024					1.92024						1.81714
ADCK3					1.4536	2.45145				-1.08252	1.4536	1.25918	-2.69603
ADCK4	1.27466				-1.21333	-1.4508			1.28354		-1.21333		1.13313
ADCK5													1.49408
ADCY1		-1.23484					-1.23484			1.15491			-1.29807
ADCY2				-1.30372	2.22264	1.38657					2.22264	-1.30372	-1.15371
ADCY3		2.42178	1.5831		1.25084	1.25667	2.42178	1.5831	-1.25688	-1.29532	1.25084		2.56625
ADCY4	1.44224	-3.23015	-1.26417				-3.23015	-1.26417					-1.65996
ADCY5					1.59727						1.59727		-1.16996
ADCY6	-1.63785					1.18091
ADCY7		-2.02065	-1.67142	1.29178	1.28614	1.97231		-1.67142		1.27341	1.28614	1.29178
ADCY8			1.05507	-1.31787				1.05507				-1.31787
ADCY9	1.66854	-1.82525	-1.46371			1.18999	-1.82525	-1.46371	1.835	1.84601			-1.81644
ADCYAP1			1.04173	1.28456		1.13583		1.04173				1.28456
ADCYAP1R1		-1.34663		1.31648								1.31648	-1.24578
ADD1		1.30567			1.39623	1.29125	1.30567		1.2946		1.39623
ADD2	-1.44631	1.69992	1.14111					1.14111	-1.82939	-1.4985			1.23934
ADD3	2.79015	-1.45615			1.23234	1.18982	-1.45615	1.14268	3.03803	1.78318	1.23234		-3.28885
ADH1A		1.06716					1.06716			1.26917
ADH1C		-6.15887					-6.15887	2.31745					2.19785
ADH4			1.2469					1.2469					-9.03946
ADH5	-1.29507	1.78406			1.27864	1.19043		1.81748	-1.25295		1.27864
ADH7				-1.24008								-1.24008
ADHFE1	1.3045	-2.13994			-1.38971	-2.21998			1.3497	1.1463	-1.38971	-1.19413	-4.58947
ADI1		-1.18623			1.78346	2.043	-1.18623				1.78346		-1.6745
ADIG													-1.07895
ADIPOQ		-1.04412					-1.04412						-1.11494
ADIPOR1		1.32292				-1.0971	1.32292						1.50858
ADIPOR2		1.33853				-1.12695	1.33853						1.31346
ADK		3.43768			1.3026	1.36618	3.43768	1.85916			1.3026		2.93889
ADM	-2.83686	-2.69828	-1.74502	-1.41288	-4.40469	-9.31281	-2.69828	-1.74502	-2.52808	-1.68217	-4.40469	-1.41288	-2.49781
ADM2	-1.43638	-1.84527	-1.37134				-1.84527	-1.37134		-1.39152			1.70467
ADNP		-1.25351
ADNP2	-1.75694	1.45618	-1.39294		-1.30799	-1.2648	1.45618	-1.39294	-1.35957		-1.30799		1.59437
ADO		-1.205			1.48294	1.29724	-1.205	-1.19203	-1.64389	-1.35777	1.48294		1.29173
ADORA1					-1.25282	-1.55728					-1.25282
ADORA2A			-1.24913	1.38932		-1.24214		-1.24913				1.38932	1.16932
ADORA2B	-1.79425	2.66615			-1.56938	-1.5401	2.66615		-1.83457	-1.1828	-1.56938		4.10695
ADORA3	1.54924			-1.63517					1.30475	1.25819		-1.63517	-1.05772
ADPGK		1.59022	1.19878			1.12164	1.59022	1.19878					1.23012
ADPRH	1.56959	-1.96499				1.11553		-1.46476	1.27467	1.28311			-1.58485
ADPRHL1			-1.0661	1.254	-1.28104	-1.1118		-1.0661	1.23909		-1.28104	1.254
ADPRHL2		2.12953				1.10887		1.43179					2.76564
ADRA1A		-1.70225		-1.64846	1.55756					-1.09086	1.55756	-1.64846	-1.42174
ADRA1B		1.93728		-1.49758		-2.08995						-1.49758	1.94991
ADRA1D		1.39707	-1.24688				1.39707	-1.24688		1.15862			1.47802
ADRA2A					-1.55976						-1.55976		-1.23399
ADRA2B		1.07739					1.07739
ADRA2C	-1.31949		-1.07714					-1.07714					-1.24351
ADRB1	1.97354		-1.13408		1.38166	1.37008		-1.13408	2.17294	2.01189	1.38166		2.32495
ADRB2		1.50736	1.29516		-1.71863	-1.55299		1.29516		-1.30489	-1.71863		-1.30801
ADRB3	1.39035								1.37246	1.27215			1.24694
ADRBK1		-2.08712	-1.29437	1.51778		1.51825	-2.08712	-1.29437	1.2699			1.51778
ADRBK2		-1.27407	-1.40611	1.16281			-1.27407	-1.40611	1.62523	1.64312		1.16281	-1.34986
ADRM1	-1.51023	-2.41921				-1.24714	-2.41921	1.38449	-2.00466	-1.9918			3.1187
ADSL		3.35385				-1.297	3.35385	1.76226					2.42513
ADSS		2.33096	1.53294			-1.08688		1.53294		1.26437			1.83983
ADSSL1				-1.20637	-1.20931	-1.45198		-1.20827			-1.20931	-1.20637	2.73621
AEBP1		1.74188	1.28486		1.52913			1.28486	1.66652	1.44932	1.52913	-1.32503	2.01394
AEBP2	-1.29391	-1.58197	-1.36255	1.31525	-1.23434	1.12439	-1.58197	-1.36255	-1.27318		-1.23434	1.31525	-1.46304
AEN	-1.31652	1.51751			-1.32471	-1.59336	1.51751		-1.8311	-1.72883	-1.32471		5.17783
AES		-1.82992	-1.29678	1.1252	1.58914	1.65866	-1.82992	-1.29678			1.58914	1.1252	-1.27757
AFAP1		-1.42294											1.91354
AFAP1-AS1		-1.05904					-1.05904						-1.12045
AFAP1L1	1.71551	-1.74205			1.17941						1.17941		-1.4274
AFAP1L2		1.11747				-1.48966	1.11747			1.15882		-1.511
AFF1			-1.18812			-1.30586		-1.18812
AFF2													-1.11539
AFF3	1.5596								1.3738	1.2705
AFF4	-1.34418	-1.1299				-1.14371			-1.32805	-1.18291
AFG3L1P		1.54847	1.49422				1.54847	1.49422					1.84993
AFG3L2	-1.48928	1.85153	1.36727			1.09428	1.85153	1.36727	-1.35465				1.61899
AFMID	1.28689	1.26733		1.43098		2.072	1.26733		1.30866	1.24982		1.43098
AFP		1.56474		-1.28986		-2.03015	1.56474	1.07372				-1.28986	1.50616
AFTPH		-1.21377		-1.23264	-1.92061	-2.05284	-1.21377		-1.19643		-1.92061	-1.23264	1.27504
AGA	-1.22895			-1.34209	1.7234			1.29142			1.7234	-1.34209	-1.86914
AGAP1		1.28225			1.3578	1.16773				-1.15205	1.3578		1.25014
AGAP11	1.26977
AGAP2	1.42853			2.4302	-1.68459	2.29019				1.23139	-1.68459	2.4302
AGAP3	-1.4595	-2.17211			1.29291	1.25041	-2.17211	-1.58167	-1.30941	-1.25988	1.29291		-1.68654
AGAP7	1.24211	-1.94182					-1.94182		1.24218				-1.13885
AGBL1		-1.09078	-1.08444				-1.09078	-1.08444		-1.25391			-1.26551
AGBL2		1.12341					1.12341	-1.10455
AGBL3		-1.27186	-1.14832	-1.16332	1.48899	1.36705	-1.27186	-1.14832		-1.20259	1.48899	-1.16332	-1.12267
AGBL4		-1.33435	-1.1129				-1.33435	-1.1129
AGBL5		1.47355				1.18616	1.47355
AGER		-1.21482		-1.19183		-1.10939	-1.21482		1.34355	1.23571		-1.19183	1.17382
AGFG1	-1.26287	1.71736			-1.1504	-1.1166	1.71736		-1.31194		-1.1504		1.48489
AGFG2		-1.80269	-1.28415	1.28927	-1.29851			-1.28415			-1.29851	1.28927	-1.94733
AGGF1		-2.02503						-1.29866		1.18647			-2.29425
AGK		1.25044				-1.12311	1.25044		-1.42091	-1.19142			1.61801
AGL						1.0648				1.38273			-1.59782
AGMAT		2.02124	1.16293		1.42446	1.22968	2.02124	1.16293			1.42446		2.34724
AGMO		-1.12262			1.39707	1.39644	-1.12262				1.39707		-1.46079
AGPAT1	1.31468					1.14718
AGPAT2						-1.24417				-1.0671			-1.21155
AGPAT3	1.2841	1.24839											2.0036
AGPAT4	-1.37696			-1.13151	1.18774	1.1022				-1.30922	1.18774	-1.13151	-1.80068
AGPAT4-IT1	-1.47639	1.2601						1.7925	-2.42407	-3.15715			-1.54445
AGPAT5	1.90721	-1.59303			1.1617	1.21176			1.93842	1.76256	1.1617
AGPAT6	-1.43776	2.31194	1.58095			-1.1411	2.31194	1.58095					1.33104
AGPAT9	-1.91428	-1.63506	-1.51802	-1.23357	-1.55643	-1.61364		-1.51802	-2.40607	-1.27423	-1.55643	-1.23357
AGPHD1		1.13507			1.75019	1.58565	1.13507				1.75019
AGPS		1.52292								1.09848			1.33855
AGR2					-5.826	-3.77429					-5.826
AGR3				-1.27046	1.54406						1.54406	-1.27046
AGRN		-1.2345	-1.27001	-1.37253		-1.39152		-1.27001	-1.33752	-1.45565		-1.37253	-1.19993
AGRP	1.23579	-1.36935	-1.62435			1.14453	-1.36935	-1.62435	1.28797	1.44397			-1.38026
AGSK1		1.21722					1.21722						1.23009
AGT				-1.46954	-1.80031	-2.29198					-1.80031	-1.46954	-1.15629
AGTPBP1	1.41184								1.35377	1.2688			-1.68947
AGTR1		2.16097	1.18198				2.16097	1.18198					2.12115
AGTRAP	1.34402	1.27274	1.11387			-1.14385	1.27274	1.11387	1.26448				1.21778
AGXT		-4.08019	-1.49038				-4.08019	-1.49038					1.89474
AGXT2L1		1.06181					1.06181
AGXT2L2	1.28292	-1.539			1.26513	1.22778	-1.539		1.64012	1.38504	1.26513
AHCTF1						1.14665						1.12963
AHCY		6.49551		1.36256		1.14674		2.4925	1.38082			1.36256	5.65137
AHCYL1		2.12648						1.81968					1.21251
AHCYL2	1.23026	-2.42953	-1.80664			-1.30799	-2.42953	-1.80664	1.24706				-3.5854
AHDC1	-1.71623	-2.32865		1.16361		1.23558	-2.32865	-1.29997		-1.36595		1.16361
AHI1	-1.27393					-1.27925				1.13587			-1.48576
AHNAK	-1.56895	1.27539		1.12317	-1.3019		1.27539		-1.2963		-1.3019	1.12317
AHNAK2	-1.24642	2.48335	1.37861					1.37861	-1.23669	-1.18339			3.4048
AHR					1.4748	1.67263		1.25305			1.4748	-1.2691	-2.72123
AHRR		-3.18096				1.73919	-3.18096			1.25855			1.45051
AHSA1		4.85339					4.85339		1.23841	1.61741			2.55789
AHSA2		-1.35873	-1.27338					-1.27338	1.24746	1.1664			-1.94028
AHSG	1.32894				1.79067				1.25862	1.19105	1.79067
AHSP				1.57684	-1.89811	-1.17905				-1.18669	-1.89811	1.57684
AICDA		1.10742					1.10742			1.26654
AIDA	-1.25645	1.52983	1.34667	-1.28401	-2.46486	-3.42075	1.52983	1.34667			-2.46486	-1.28401
AIF1		-1.1281		1.32734	-1.78323		-1.1281			-1.16025	-1.78323	1.32734	-1.1618
AIF1L	-1.34738	-1.09205				1.21799	-1.09205
AIFM1	1.36009	1.55245							1.30922	1.25294			1.39787
AIFM2	-1.49355	-1.10392	-1.27308		-1.28532	-1.36604		-1.27308	-1.18798	-1.11089	-1.28532		1.44958
AIFM3	1.73724							-1.08167	1.59699	1.37181
AIG1	2.30737	1.43422					1.43422	1.11802	1.94343	1.25314			-1.37032
AIM1		3.58151	1.53059		-2.40672	-1.76224		1.53059		1.16973	-2.40672		2.5451
AIM1L		-1.62928			1.19193	1.44032	-1.62928	-1.25831			1.19193		1.11331
AIM2		-1.04232					-1.04232						-1.11264
AIMP1		1.62401				-1.16075	1.62401			1.24073			1.30305
AIMP2		2.50291				-1.17486		1.46348					2.92485
AIP	1.7713							1.10341	1.50367	1.15752
AIPL1	-1.2986	-1.24609					-1.24609						-1.60403
AIRE					2.00825	1.61158					2.00825		1.91516
AIRN				-1.29039	1.2737	-1.19032					1.2737	-1.29039
AJAP1		1.07749			1.61555		1.07749				1.61555
AJUBA	-1.37606	-1.32655	-1.4506				-1.32655	-1.4506	-1.27222	-1.15476			1.18064
AK1	1.56983		1.19943		1.78794	1.29531		1.19943	1.25565		1.78794
AK2	1.34042	1.66196						1.16861	1.22185				1.49334
AK3					1.6472	1.64679			1.34687	1.40933	1.6472		-1.91616
AK4	1.43327	1.52908			-1.38425	-1.66358	1.52908		1.4659	1.3712	-1.38425		-1.16888
AK5	-1.25352	2.10736	1.25834	-1.63374			2.10736	1.25834	-1.18726	-1.12867		-1.63374	2.12367
AK7					1.37221	1.39203		1.04094	1.16787	1.11177	1.37221		-1.06566
AK8						1.18019							1.60111
AKAP1		1.60243	1.15108				1.60243	1.15108					1.24126
AKAP10		-1.33889					-1.33889			1.43891			1.31652
AKAP11	1.37639	-2.32005	-1.30328					-1.30328					-2.15166
AKAP12		1.48592		-1.21343		-1.1743	1.48592		-1.4288	-1.3735		-1.21343	-1.39402
AKAP13		-2.10898	-1.71012			1.16577		-1.71012					-2.13909
AKAP14		-1.06651		-1.31861			-1.06651					-1.31861
AKAP17A		-1.47756	-1.56612				-1.47756	-1.56612		1.23103
AKAP2	-1.31387	2.0309				-1.27083	2.0309			1.55512			2.16206
AKAP3		-1.18559					-1.18559			1.15533			-1.111
AKAP4					-2.38189	-1.39734					-2.38189		1.3133
AKAP5	1.55294	1.05633				-1.49256	1.05633					-1.51524	1.101
AKAP6					1.41754	1.51691					1.41754
AKAP7				-1.13658								-1.13658
AKAP8		-2.22621	-1.71806	1.10524				-1.71806	-1.30369	-1.34138		1.10524
AKAP8L		1.45376			1.40892	1.49536		1.1341			1.40892		1.68825
AKAP9		-1.40868				1.06914	-1.40868			1.1735			-1.79165
AKD1										1.18542
AKIP1	1.23888	1.51725					1.51725	1.43236	1.31544	1.25291			2.41279
AKIRIN1		-1.55195	-1.34765		-1.16786	-1.11219	-1.55195	-1.34765		-1.18021	-1.16786		1.18555
AKIRIN2		1.64156			1.19848	1.14163			-1.46947	-1.48224	1.19848		2.23736
AKIRIN2-AS1	-1.3906	1.15771					1.15771		-1.61083	-1.48769
AKNA		-1.35327	-1.31884	1.65097		2.33369	-1.35327	-1.31884				1.65097	-1.72244
AKNAD1		-1.13488		1.64781			-1.13488	-1.13127				1.64781	-1.21215
AKR1A1		1.28296				-1.13344	1.28296	1.20603
AKR1B1	1.42677	4.977	2.56221				4.977	2.56221					5.714
AKR1B10		1.70195				1.26561		1.09894		1.0818			1.48596
AKR1B15		1.23698					1.23698						1.45838
AKR1C1										1.11738			-1.97545
AKR1C3	1.52023		1.28947					1.28947		1.72948			-3.08878
AKR1C4			1.16364					1.16364		1.16611			-1.78726
AKR1CL1		1.27889											1.18994
AKR1D1													1.04863
AKR1E2		1.29034	1.1647				1.29034	1.1647		1.11918
AKR7A2	1.37816	1.21527	1.67871				1.21527	1.67871	1.24708				-1.39048
AKR7A2P1		1.2331	-1.33706				1.2331	-1.33706					1.66011
AKR7A3		1.12487					1.12487	-1.32411		-1.19869			-1.25083
AKR7L		-1.03483					-1.03483
AKT1				1.14402		1.13443				-1.35005		1.14402	1.8672
AKT1S1	-1.19717	1.26635			1.54539	1.38506	1.26635		-1.31981	-1.19433	1.54539		1.61657
AKT2				-1.16452								-1.16452
AKT3					-1.28168	-1.41371			1.43265	1.39414	-1.28168		-1.67175
AKTIP					1.52791	1.45074		1.24794		1.27505	1.52791		-1.74114
ALAD	1.59551	2.48816			1.19136	1.20687	2.48816	2.0119	1.94744	1.78906	1.19136		1.27452
ALAS1	1.72742	2.49992			1.25611	1.37356		1.26141	1.74329	1.49566	1.25611	1.18233	3.08117
ALAS2		-1.97229		2.77507	-5.98343	-1.29018	-1.97229				-5.98343	2.77507	-1.67305
ALB		-1.14726					-1.14726						1.16629
ALCAM	-1.3589	3.186	1.43519	-1.24534	1.42096	1.12978	3.186	1.43519	-1.46875		1.42096	-1.24534	3.12129
ALDH16A1		2.55972			1.28645	1.42965	2.55972			-1.20609	1.28645		2.10112
ALDH18A1		1.96569	1.48293	1.33779			1.96569	1.48293	-1.36349	-1.29602		1.33779	2.46612
ALDH1A1	-1.19085	1.74764	2.12111			1.21101	1.74764	2.12111		1.12478			-1.33937
ALDH1A2	-1.72609	2.07114		-1.42658	-1.4961	-1.80697			-2.76823	-1.32996	-1.4961	-1.42658
ALDH1A3		2.18029	1.75914		-4.19882	-4.13569	2.18029	1.75914	1.54146	1.5842	-4.19882		2.08435
ALDH1B1		1.802		-1.2876	-3.09201	-2.77905	1.802		-1.25344		-3.09201	-1.2876	3.41741
ALDH1L1					-1.47927	-1.93348				-1.57783	-1.47927		-1.36635
ALDH1L2		1.46675		-1.4333	1.80278	-1.23231	1.46675				1.80278	-1.4333	1.57157
ALDH2		-1.89398	1.1906					1.1906	1.72787	1.76438			-3.85826
ALDH3A1		-1.08154			1.61458	1.31551	-1.08154				1.61458		-1.39932
ALDH3A2	1.24083		1.11302					1.11302		1.34701			-1.96232
ALDH3B1	1.23103	-1.39727	-1.13	-1.23162	1.29308	1.07548	-1.39727	-1.13			1.29308	-1.23162	-1.26439
ALDH3B2					-1.3646	-1.28008					-1.3646
ALDH4A1		1.18439			1.69031	1.70597				-1.17967	1.69031		-1.5767
ALDH5A1	1.4392	-1.89741		-1.28598	1.63172	1.10508	-1.89741				1.63172	-1.28598	-2.88773
ALDH6A1	2.15603	-2.75544							2.05207	1.39421			-7.1853
ALDH7A1		1.75896		-1.18474	1.79744	1.17517		1.52988			1.79744	-1.18474
ALDH8A1		1.12503	1.11051	1.41187		-1.19239	1.12503	1.11051				1.41187	1.2052
ALDH9A1	1.3719	1.29045	1.46172	1.20987	1.24261	1.31287		1.46172			1.24261	1.20987	1.18997
ALDOA		2.64881	1.9862			-1.1024		1.9862	-1.32559	-1.55779			3.07843
ALDOAP2		-1.08841					-1.08841			-1.1261
ALDOB		-1.23398	-1.08245					-1.08245					-1.2352
ALDOC		1.18447		1.16864	1.36322	1.81106	1.18447	1.19386		-1.23217	1.36322	1.16864	1.30608
ALG1		1.26264							-1.30034	-1.1938			1.84266
ALG10		1.27669											1.25186
ALG10B		1.42485	1.67761					1.67761	1.3777	1.46184
ALG11		-1.80486			-1.19131	-1.19429		-2.40764		1.45293	-1.19131		-1.58352
ALG12			-1.21314			-1.21593		-1.21314		-1.28047			-1.44931
ALG13		-1.72894					-1.72894	-1.26385					-2.28742
ALG14		1.66799		-1.18843	1.44007	1.11794			-1.3676		1.44007	-1.18843	1.46261
ALG1L		1.47661	1.31212				1.47661	1.31212	-1.43621	-1.29551			3.18671
ALG1L2		1.33267					1.33267		-1.3678	-1.30504			2.58943
ALG2	-1.72769	1.212				-1.21946			-1.79066	-1.22476			-1.43446
ALG3		1.66801				-1.26584			-1.30269	-1.3159			2.27204
ALG5	-1.25909	1.18322				-1.3418	1.18322		-1.26034				-1.11746
ALG6		1.26815	1.40891		1.61954	1.64648		1.40891		1.29622	1.61954
ALG8		1.46817	-1.18534		1.35893	1.21155		-1.18534		1.20854	1.35893		1.92632
ALG9				-1.18796		-1.11158				1.20251		-1.18796	1.33372
ALK		1.27577					1.27577						1.36512
ALKBH1	-1.23857	1.37357			-1.21851	-1.10768	1.37357				-1.21851		2.15781
ALKBH2	1.58958	1.10323							1.2173	1.40041			1.56124
ALKBH3		1.53044				-1.23312	1.53044	1.39683		1.26543			1.92543
ALKBH4		1.23014	1.51368	1.3136	-1.16386	1.20543		1.51368			-1.16386	1.3136	1.97026
ALKBH5										-1.10339
ALKBH6	1.37607	1.20121			-1.17511	-1.14338	1.20121	1.11997			-1.17511		1.35622
ALKBH7	1.22792		1.29195			-1.16936		1.29195		-1.55698
ALKBH8		1.57661	1.14719					1.14719					1.93823
ALLC		1.04597	1.04266				1.04597	1.04266
ALMS1			1.24411		1.56093	1.51426		1.24411			1.56093
ALMS1P								1.31148	1.34628
ALOX12				-1.21949								-1.21949
ALOX12B		-4.0033				-1.23191	-4.0033	-1.5932					1.77216
ALOX12P2								1.18034
ALOX15	2.02496	-1.0748		-1.60775	-1.76481	-1.56159	-1.0748			-1.40834	-1.76481	-1.60775	-1.12881
ALOX15B	1.26913								1.13011	1.27358			1.27815
ALOX5		-1.05263	-1.03856		2.36507	2.20386		-1.03856			2.36507		-1.12917
ALOX5AP	1.2894	1.28		-1.28252		-1.1535	1.28	1.144		-1.33106		-1.28252	1.35975
ALOXE3				1.31919	-1.64898	1.17041			-1.34681	-1.46657	-1.64898	1.31919
ALPI		-1.2439					-1.2439						-1.51297
ALPK1	1.98227	-1.58688	-1.17258		-1.62733	-1.59438	-1.58688	-1.17258	1.44781	1.25922	-1.62733		-1.24314
ALPK2		1.30084					1.30084		1.33965	1.5697			1.33705
ALPK3		-2.77785	-1.85053		-1.87299	-1.37482	-2.77785	-1.85053			-1.87299		-1.58115
ALPL				-1.42581	-4.93525	-12.1105				1.46814	-4.93525	-1.42581	-2.37414
ALPP		-1.32458	-1.17829				-1.32458	-1.17829		-1.20877			-1.40889
ALPPL2		-2.68282			-1.43389	-1.57185	-2.68282	-1.3973		-1.44468	-1.43389		-1.73286
ALS2		1.34092	1.09025			-1.19457	1.34092	1.09025	1.1701	1.19422			1.39575
ALS2CL		-1.46897								-1.20984			-1.57411
ALS2CR11		-1.29723	1.10269				-1.29723	1.10269					-2.96283
ALS2CR12													2.06499
ALS2CR8	1.49239	-1.59414					-1.59414	-1.09513	1.86551	1.7604			-2.60037
ALX1													-1.14056
ALX3													1.12522
ALX4					2.05294	1.55066					2.05294
ALYREF				1.18186		1.15287						1.18186
AMACR	1.25339	-1.52949				1.09043	-1.52949		1.26288	1.31271			-2.09709
AMBN		-1.18022					-1.18022
AMBP					-2.08936						-2.08936		1.05589
AMBRA1		1.13879							1.29015				1.11695
AMD1		1.24531	-1.12921	-1.18397	1.80315			-1.12921		1.20009	1.80315	-1.18397	2.60844
AMDHD1			1.06322					1.06322		1.33168
AMDHD2		-1.78055				-1.10575	-1.78055		-1.24878	-1.49286			-1.58881
AMELX		1.06544				-1.23548	1.06544		-1.28597	-1.20997
AMFR					1.17686	1.06794				-1.16239	1.17686
AMH										-1.12999
AMHR2		1.11707			1.32009	1.4772	1.11707				1.32009
AMICA1	1.79143	-1.09395		1.853	-1.89572	1.31751	-1.09395		1.80446	1.55043	-1.89572	1.853	-1.16955
AMIGO1		-1.30043	-1.27841			-1.19755	-1.30043	-1.27841					-1.9006
AMIGO2		1.78616			-1.47758	-1.74701		1.33259			-1.47758		1.76631
AMIGO3				-1.33137	-2.4687	-3.83343				-1.15663	-2.4687	-1.33137	1.18933
AMMECR1		-1.51588		-1.236						1.15742		-1.236
AMMECR1L	-1.3111	-1.39989	-1.57786				-1.39989	-1.57786	1.28864	1.5635
AMN		-1.80368					-1.80368	-1.55453		-1.28605
AMN1					-1.25886	-1.40793				1.27256	-1.25886
AMOT	-1.277	-1.14732	1.14851		1.20401	1.40461		1.14851	-1.248	-1.09107	1.20401	-1.14358	-2.26364
AMOTL1		-1.20757		-1.18345		-1.31268			1.24741	1.10848		-1.18345
AMOTL2		-1.17463			-1.80413	-1.93219	-1.17463	-1.57604			-1.80413		-1.67888
AMPD1		1.19904	1.25328			1.34936	1.19904	1.25328					1.1165
AMPD2	1.32662	1.30826	-1.26437	1.10771	1.1931	1.20642	1.30826	-1.26437			1.1931	1.10771	2.72208
AMPD3	1.49166	1.11081			-1.91962	-3.08805		1.17328	1.37094	1.24806	-1.91962		1.4323
AMPH		-1.08498			1.52636		-1.08498				1.52636	-1.54743
AMT	1.25401	-1.46637							1.39349	1.12937			-2.14673
AMTN													-1.11289
AMY1C	1.40716	-1.80654					-1.80654		1.70645	1.53843			-2.19848
AMZ1		-1.5356			2.24226	3.57016	-1.5356	-1.20562			2.24226		-1.54923
AMZ2		1.34435			1.38592	1.34146		1.2683	-1.21442		1.38592		1.59327
AMZ2P1	-1.22433	1.12073	1.08543				1.12073	1.08543	-1.16197				1.16516
ANAPC1	1.22627	1.58526			1.19709	1.17808	1.58526			1.19545	1.19709		1.90875
ANAPC10				-1.18691		-1.14982			-1.37636			-1.18691
ANAPC11		1.78807	1.46011		1.36843	1.53544		1.46011	1.24059	1.15515	1.36843		1.16304
ANAPC13		1.80821			1.5947	1.62089	1.80821	1.27081			1.5947		1.1955
ANAPC16	1.3382	-1.24213	1.21587		-1.34789	-1.17164	-1.24213	1.21587	1.43207	1.421	-1.34789		-3.1645
ANAPC2		1.17812				1.13859	1.17812						1.13109
ANAPC4		-1.43027					-1.43027		1.24601	1.43005			-1.74661
ANAPC5			1.14348		1.41388	1.48975		1.14348			1.41388		1.25564
ANAPC7		2.29989					2.29989	1.72678					1.9733
ANG								1.17567		-1.50978			-2.63111
ANGEL1	1.59734	-1.18635			1.48077	1.58839	-1.18635		1.27221		1.48077
ANGEL2		-1.24498					-1.24498			1.18883
ANGPT1	1.38725	1.93451	-1.24218	-1.38186	1.27208	-1.13704	1.93451	-1.24218			1.27208	-1.38186	2.06463
ANGPT2		1.40609			-1.52283	-1.12151			1.26201	1.29606	-1.52283		1.26287
ANGPT4			-1.16164					-1.16164
ANGPTL1		1.10292					1.10292
ANGPTL2		-1.81328	-1.32019		1.69728	2.19194		-1.32019			1.69728		-1.87912
ANGPTL3					-1.38481	-1.30668					-1.38481
ANGPTL4	-1.3197	-1.75363		-1.70422	-2.9635	-7.52924	-1.75363		-1.55478	-1.32397	-2.9635	-1.70422	4.91902
ANGPTL6	1.5523				1.95149	2.14263			1.81206	1.49929	1.95149
ANGPTL7						1.99583
ANK1		-1.44712		1.21178			-1.44712					1.21178	1.35141
ANK2		1.63524		-1.43353	-1.38417	-1.27322	1.63524				-1.38417	-1.43353	1.3128
ANK3		1.32788	1.10652				1.32788	1.10652		1.14325		-1.23755	1.37164
ANKAR		-1.78655							1.48543	1.46278			-1.76889
ANKDD1A	-1.23103	-2.07788						-1.30231	-1.37984	-1.25549			-2.4154
ANKFN1			-1.05393					-1.05393
ANKFY1		-1.0411	1.22692	-1.19467	-1.2937	-1.65852	-1.0411	1.22692			-1.2937	-1.19467	-1.30701
ANKH	-3.47015	-1.36532					-1.36532	-1.27026	-3.95898	-2.69537			-3.2974
ANKHD1	-1.29979	2.55763	1.57234			-1.10501		1.57234					1.63538
ANKHD1-EIF4EBP3	1.35153	-1.28319											-1.26048
ANKIB1		1.24153			-1.26306	-1.24189	1.24153			1.63322	-1.26306		-1.345
ANKK1		-1.1512	-1.12634	-1.22982		-1.34373	-1.1512	-1.12634				-1.22982	-1.11873
ANKLE1	1.26044	1.10972		1.29518	4.60404	5.07039	1.10972		1.32482	1.34011	4.60404	1.29518
ANKLE2	-1.67354	2.29482	1.25822		-1.2933	-1.386	2.29482	1.25822			-1.2933		2.02955
ANKMY1		-3.20325								1.46163			-1.77742
ANKMY2	-1.3677	1.14473			1.22267	1.2291	1.14473	1.20602			1.22267
ANKRA2	1.53056	-4.92989				1.23913	-4.92989	-1.23915	1.4765	1.37266
ANKRD1		-1.18533	-1.70537		-2.41508	-3.44082	-1.18533	-1.70537			-2.41508		1.69941
ANKRD10		1.21455		1.2958		1.22295	1.21455					1.2958
ANKRD11			-1.17441			1.09668		-1.17441					1.42209
ANKRD12	-1.61222	-1.42236	-1.22718			1.2571	-1.42236	-1.22718	-1.26701				-1.76703
ANKRD13A		1.27036	1.27858		1.21896	1.16279	1.27036	1.27858			1.21896
ANKRD13B		-1.48286	-1.19866		1.29456	1.19768	-1.48286	-1.19866			1.29456		-1.47849
ANKRD13C		-1.14278	-1.33384			-1.23318	-1.14278	-1.33384		1.12769
ANKRD13D	1.21553	-1.97337	-1.31341		1.365	1.52523	-1.97337	-1.31341	1.29204	1.20556	1.365
ANKRD16	-1.35302		-1.16602	1.17084		-1.11467		-1.16602	-1.63331	-1.26609		1.17084	-1.13421
ANKRD17					-1.25482	-1.26926			1.21869	1.28573	-1.25482
ANKRD18A		-1.22114					-1.22114						-1.17288
ANKRD18B		-1.12852					-1.12852
ANKRD2	1.40731	1.62844			-1.83202	-1.98191	1.62844				-1.83202		2.8577
ANKRD20A1		1.17954					1.17954			-1.41032			-1.30602
ANKRD20A2										1.1627			-1.69051
ANKRD20A4		-1.04911					-1.04911						-1.2055
ANKRD20A5P		-1.53058	-1.24326				-1.53058	-1.24326					-1.96234
ANKRD20A8P		-1.44696					-1.44696		1.16202	1.13718			-1.39336
ANKRD20A9P	-1.27055	-1.69723	-1.23356					-1.23356					-2.50857
ANKRD22	1.55502				1.56166	-1.77854			1.71202	2.00974	1.56166	-1.9942	-1.10913
ANKRD23	1.21288	-1.33276		1.13687						1.11185		1.13687	-1.27573
ANKRD24		-1.38513		-1.16668	1.61459	1.32414		-1.48961		-1.18234	1.61459	-1.16668	-1.31397
ANKRD26		1.18786				1.19766	1.18786		1.2574	1.50907
ANKRD26P1		1.12575					1.12575			-1.20394
ANKRD26P3		1.0658					1.0658
ANKRD27		1.47958						1.17626		1.30904			1.57935
ANKRD28	-4.23211	1.46383					1.46383		-4.55138	-4.69968			1.36703
ANKRD29	-1.2892				-1.27459	-1.41277					-1.27459
ANKRD30A													1.08622
ANKRD30B		1.04879	1.03886				1.04879	1.03886
ANKRD30BL		-1.98286					-1.98286						-1.93353
ANKRD30BP2		1.47559							-1.25937				1.70571
ANKRD31													-1.07412
ANKRD32		1.67947	1.42115					1.42115	1.63338	1.68478			1.14955
ANKRD33		-1.51263					-1.51263	-1.37604		-1.44708			-1.59227
ANKRD33B				-1.25802		-1.24513						-1.25802
ANKRD34A		1.18675					1.18675		1.20313	1.15146			1.17369
ANKRD35		1.27276	1.10515		1.32446	1.57627	1.27276	1.10515			1.32446		1.17621
ANKRD36		-1.32763								1.25747			-1.67014
ANKRD36B		-1.22445					-1.22445						-1.70104
ANKRD36BP1		-1.72733											-3.24564
ANKRD36BP2		-2.15722	-1.21157				-2.15722	-1.21157		1.25414			-2.24701
ANKRD37		1.51422			4.43805	-1.25604	1.51422	-1.80634	-1.62977	-1.31029	4.43805	-1.55666	1.76312
ANKRD39			1.2006			-1.16178		1.2006
ANKRD40	-1.35452	-1.49825	-1.17694			-1.10354	-1.49825	-1.17694	-1.377	-1.24159
ANKRD42		1.59208		-1.35191		-1.22713	1.59208	1.2402				-1.35191	1.11743
ANKRD44		1.19691	1.14089			1.48566	1.19691	1.14089	1.29645	1.22219		1.184
ANKRD45		-2.07769		-1.42012		-1.70301	-2.07769					-1.42012	-2.31005
ANKRD46		-1.55153	-1.13289			-1.21369	-1.55153	-1.13289		1.21654			-1.43876
ANKRD49		-1.25531			-1.26343	-1.33079	-1.25531		1.4162	1.54699	-1.26343
ANKRD5	1.29086	1.54668					1.54668		1.21047	1.19662			1.97143
ANKRD50		-1.54918			1.25946	1.35227	-1.54918		1.46896	1.74244	1.25946		-1.88335
ANKRD52			1.36417					1.36417	-1.24508	-1.26894
ANKRD53		-1.18538					-1.18538						-1.32025
ANKRD54		1.39267					1.39267						1.73352
ANKRD55	2.16667	1.5166						1.54148	2.02581	2.32092
ANKRD57	-1.5206		-1.45621					-1.45621	-1.86671	-1.43516			-1.40132
ANKRD58	1.61693	-1.20393	-1.16402				-1.20393	-1.16402	2.48509	1.9363
ANKRD6		-1.86232			1.23928	1.28213	-1.86232			1.28693	1.23928		-1.98489
ANKRD60										-1.50671
ANKRD61					-1.75201	-1.35545					-1.75201
ANKRD62													-1.08961
ANKRD63		-1.20498											-1.46169
ANKRD65		-1.07087					-1.07087			-1.07305
ANKRD9		2.57705	1.95698		-1.18965		2.57705	1.95698		-1.41123	-1.18965	1.16342	1.64928
ANKS1A	1.40815	-3.26833					-3.26833	-1.43209					-1.94392
ANKS1B		1.04823											-1.10121
ANKS3		-2.64103				1.10512		-1.92957	1.34095	1.31813			-1.39755
ANKS6	1.41911	-2.27033	-1.63578			-1.12137		-1.63578					-1.3799
ANKUB1		-1.10905					-1.10905			-1.17174			-1.2426
ANKZF1	1.36766	1.49793				1.27751	1.49793		2.19268	1.88429
ANLN		15.6552	3.62949		2.40509	1.56046		3.62949	1.97248	1.78213	2.40509		8.26941
ANO1		1.22349	-1.14348	-1.39996	1.64512	1.27743		-1.14348			1.64512	-1.39996	1.33475
ANO10		-1.19432				-1.10731	-1.19432			-1.33968			-1.53037
ANO2		-4.83032					-4.83032	-2.1541					-3.78842
ANO3		1.06969					1.06969						1.08429
ANO4			1.33469					1.33469					1.33133
ANO5	1.56528								1.6321	1.36732
ANO6		1.27589				-1.12745				1.18641
ANO7										-1.64138
ANO8		-2.51541	-1.57025	1.15894	1.71392	1.63635	-2.51541	-1.57025			1.71392	1.15894	-3.55905
ANO9		-1.63178		-1.22713	1.2772		-1.63178				1.2772	-1.22713
ANP32A	1.24728	2.03084	1.51454				2.03084	1.51454	1.43788	1.42722			1.47234
ANP32A-IT1		-1.75417					-1.75417		1.2674	1.1777
ANP32B		3.91587	2.15188	1.31796		1.47162	3.91587	2.15188	1.40236	1.35513		1.31796	1.76283
ANP32C		3.03763	1.5779				3.03763	1.5779		1.34684			1.7529
ANP32D		3.19742	1.65838				3.19742	1.65838	1.36581	1.53218			1.35926
ANP32E		3.13148	1.67945		1.25977	1.32099	3.13148	1.67945	1.35738	1.26891	1.25977		2.0081
ANPEP		1.7405		1.35643	-1.75884					-1.20659	-1.75884	1.35643	2.69913
ANTXR1		1.59665	1.12574		2.22572	2.42008	1.59665	1.12574			2.22572	-1.28857	1.67837
ANTXR2		1.69573			1.74611	2.14954	1.69573		1.32936	1.17106	1.74611		2.01497
ANXA1	-1.59712	3.95443		-1.55318	-1.28391	-2.63624			-1.476		-1.28391	-1.55318	1.97781
ANXA10		1.26995					1.26995						1.23327
ANXA11	-1.36581	1.24129	1.26576	1.27462		1.34507		1.26576	-1.38588	-1.44057		1.27462	-1.08281
ANXA13				-1.45107		-1.92142						-1.45107
ANXA2	-1.44062	1.31188		-1.1005		-1.37584		1.33872	-1.33505			-1.1005
ANXA2P1	-1.7211	4.4709					4.4709	2.39984	-1.39619				1.93247
ANXA2P3	-2.01455	5.0167					5.0167	2.23974	-1.61577				1.31825
ANXA3		3.35482		-1.17792	-1.63075	-2.52092			1.27883	1.29836	-1.63075	-1.17792	3.07083
ANXA4		1.19431		-1.25474	-1.30248	-1.59256	1.19431	1.37027	-1.38415	-1.19897	-1.30248	-1.25474	-1.43756
ANXA5	-1.31331	2.41193				-1.17547	2.41193	1.43194	-1.34313				1.53102
ANXA6		2.83031		1.32612	1.38304	1.76815		1.29546			1.38304	1.32612	3.5401
ANXA7		1.24635			-1.48773	-1.46844					-1.48773
ANXA8					-1.22968	-1.44494					-1.22968
ANXA8L2		-1.10415					-1.10415			1.26991			-1.23685
ANXA9	1.43336	1.06826	1.07838			-1.23641		1.07838	1.28745	1.33208			-1.0836
AOAH	1.86597	-1.09149			-2.49441	-1.83819	-1.09149		1.33294		-2.49441		-1.10308
AOC2		1.06856				1.24378	1.06856	-1.07551
AOC3		-2.14379			1.62318	1.74936				-1.13353	1.62318		3.31594
AOC4		-1.09344					-1.09344	-1.10066					-1.50167
AOX1		6.68185	2.06619		1.57038	1.33929	6.68185	2.06619			1.57038		6.77477
AOX2P		1.19976	1.12442					1.12442					1.12961
AP1AR	-1.30823	1.26341				1.06516	1.26341		-1.56471
AP1B1		1.21372				1.14249	1.21372			-1.22052
AP1G1		-1.17354	-1.13546			-1.20305	-1.17354	-1.13546				-1.13812	-1.24463
AP1G2	1.66131	-1.26862		1.44415	1.22517	1.7476			1.42482		1.22517	1.44415	-1.25466
AP1M1				1.152					-1.24395	-1.41124		1.152	1.72551
AP1M2		-1.23396							-1.32799	-1.36484			1.63466
AP1S1		2.11353	1.37561		1.19856	1.14325	2.11353	1.37561			1.19856		1.73924
AP1S2			1.25221					1.25221					-1.33546
AP1S3	-1.67599	1.29027				-1.22666	1.29027		-1.59684	-1.3911			1.47125
AP2A1						1.20886				-1.21047		1.23208
AP2A2		-1.50747	-1.40692		1.21521	-1.14381	-1.50747	-1.40692			1.21521		-1.40443
AP2B1		1.441				-1.21876	1.441
AP2M1		1.33869	1.33412		1.2654		1.33869	1.33412			1.2654	1.13871
AP2S1		1.37925	1.1697	1.23804		1.16447		1.1697				1.23804
AP3B1			1.25071		1.21713	1.45723		1.25071			1.21713		-1.28896
AP3B2									1.18688				-1.24486
AP3D1		1.30873	-1.20173			-1.13526	1.30873	-1.20173	-1.29711	-1.15266			1.67878
AP3M1		1.51181	1.49236			-1.06839	1.51181	1.49236
AP3M2			1.40443	1.15399	-1.57753	-1.49278		1.40443		1.18302	-1.57753	1.15399	1.41169
AP3S1		1.42941	1.32172		1.22209	1.15432	1.42941	1.32172			1.22209		1.10244
AP3S2	1.38141	1.23293			1.3027	1.13753					1.3027		1.79615
AP4B1		1.84564					1.84564		1.26484	1.30424			2.06776
AP4E1		-2.11528	-1.53489		-1.40252	-1.49262	-2.11528	-1.53489			-1.40252
AP4M1		1.88953	1.21241			1.10266	1.88953	1.21241					1.51957
AP4S1	-1.27247					-1.12147
APAF1	1.31242		1.17259	1.18137	-1.51093	-1.19798		1.17259	1.44224	1.47555	-1.51093	1.18137
APBA1	1.25667	1.15457					1.15457			-1.4037			1.82452
APBA2													-1.23974
APBA3			-1.40025	-1.26075		-1.69011		-1.40025		1.21759		-1.26075
APBB1	1.44808			-1.26245	1.60563	1.37689					1.60563	-1.26245
APBB1IP	1.72092	1.73155	1.17231			1.72747	1.73155	1.17231	1.53334	1.3557		1.5632	1.68943
APBB2		-1.09806				-1.12834							-1.24151
APBB3	1.37014	-1.15121		1.14814		1.15253	-1.15121					1.14814	-1.17691
APC		-1.5298				1.0894		-1.27761		1.38634
APC2		-1.60805				-1.17769	-1.60805						1.95343
APCDD1	-1.46069			-1.2895	1.48217	1.47658			-2.23299	-2.15334	1.48217	-1.2895
APCDD1L		4.4523	1.51897					1.51897					4.6498
APCS		-1.2742					-1.2742
APEH	1.38275	1.46785	1.42129	1.14395		1.19857	1.46785	1.42129				1.14395	2.24297
APEX1		5.02879	2.44539				5.02879	2.44539					2.49099
APEX2	1.87538	1.80955	1.57193			-1.07366		1.57193					2.6193
APH1A		-1.33164				-1.35054	-1.33164		-1.26126	-1.3175			1.24802
APH1B	1.39045				1.43822	1.41738			1.26603	1.16719	1.43822		-1.94157
API5		1.31716				-1.07781	1.31716		-1.24279				1.64574
APIP		1.76253		-1.21454		-1.15276	1.76253	1.36919	1.30106	1.44545		-1.21454
APITD1		2.42469		1.19206	2.25411	2.43012	2.42469	1.70876			2.25411	1.19206	2.14197
APLF						-1.1199							-1.17051
APLN		3.76955	1.52048	1.3	1.68049	1.69154	3.76955	1.52048			1.68049	1.3	5.00307
APLNR		-1.3014				1.70367							1.25743
APLP1		-1.14532			1.33062	1.23863	-1.14532				1.33062
APLP2		1.6537	1.73768		1.43349	1.47423	1.6537	1.73768		-1.22365	1.43349
APOA1		1.13466					1.13466			-1.11905
APOA1BP		1.76155			1.65447	1.54923	1.76155	1.41232			1.65447		1.42507
APOA4													-1.07036
APOA5		-1.16294					-1.16294						-1.22915
APOBEC1		-1.03976			-1.49828	-1.51015	-1.03976				-1.49828		-1.04518
APOBEC2				1.56522		2.36258						1.56522
APOBEC3A	1.56797		1.02612					1.02612	1.47877	1.16533
APOBEC3B	1.37166	2.09103					2.09103		1.74943	1.27301			1.64799
APOBEC3C		1.37709	1.09219				1.37709	1.09219	1.55117	1.29204			1.42692
APOBEC3D		-1.11108	-1.08113				-1.11108	-1.08113					-1.10955
APOBEC3F	1.59306	1.15547					1.15547		1.9689	1.5698			-1.29104
APOBEC3G	2.13651	1.19165							2.5811	2.17298			-1.98246
APOBEC3H	1.43806								1.77074	1.36431
APOBEC4		1.0307			-1.86944	-1.87698	1.0307				-1.86944	-1.5414
APOBR	-1.21369	-1.05648				1.1647	-1.05648		-1.3595	-1.47646
APOC1	2.79516	-1.25605			1.68849	2.43196			2.13928	1.44271	1.68849		-1.1749
APOC2	1.33006			-1.3954	-1.4306	-1.84755			1.23602	1.22668	-1.4306	-1.3954
APOC3									1.16026	1.17824
APOC4		-1.47186					-1.47186
APOD					-2.36002	-9.43078					-2.36002	-3.21873	-1.09806
APOE	2.86874	-2.50836					-2.50836		2.34882	1.62134			-2.91751
APOF					-5.73701	-7.72187					-5.73701
APOH				2.02832	-4.14217	-2.684					-4.14217	2.02832
APOL1		-1.42817					-1.42817						-1.94164
APOL2		1.18308	1.37661					1.37661
APOL3	2.15965	1.41447						1.92818	1.99773	1.68693			-1.30918
APOL4	1.18592	1.04025											-1.48302
APOL5		-1.23884	-1.13583				-1.23884	-1.13583					-1.19777
APOL6		-1.06734			-8.76775	-7.44601					-8.76775		-1.39225
APOLD1		-1.78844	-1.25933				-1.78844	-1.25933					-2.89373
APOM		1.20835		1.71672		1.60933	1.20835			-1.21744		1.71672	1.15539
APOO	1.23362	1.99167	1.15495				1.99167	1.15495		1.21071			1.61273
APOOL		1.66625			-1.14796	-1.16065	1.66625				-1.14796		1.57923
APOPT1		1.89333					1.89333	1.23787		1.13875			1.29136
APP		1.42105		-1.09493		-1.20472						-1.09493	-2.50067
APPBP2		-2.85413	-1.82276			-1.09861	-2.85413	-1.82276	1.33931	1.26612			-2.0139
APPL1						1.07991			1.45358	1.48338
APPL2		-3.2143			1.38413	1.50107	-3.2143		-1.23154	-1.18788	1.38413
APRT		1.77165	1.34059			1.176	1.77165	1.34059		-1.146			2.10917
APTX		1.42307				-1.25072	1.42307						1.49549
AQP1	-1.7615	-1.32089	-1.26612	-1.47513	2.75471	1.76898	-1.32089	-1.26612	-2.07751	-1.713	2.75471	-1.47513	-1.38302
AQP10			-1.39651					-1.39651		-1.55527
AQP11		1.27681					1.27681						1.20543
AQP2		-1.15555											-1.2573
AQP3	-1.83284				-1.8103	1.30897			-1.57705		-1.8103
AQP4		-1.0684		-1.20328		-1.48879	-1.0684					-1.20328	-1.18988
AQP5		-2.00914			1.26623	-1.11832	-2.00914		-1.44799	-1.66594	1.26623	-1.44101	-1.85621
AQP6		1.03415	-1.17076				1.03415	-1.17076		-1.10558			-1.14833
AQP7		1.44549					1.44549
AQP7P1		-1.08147					-1.08147						-1.43467
AQP7P3		-2.0665					-2.0665	-1.47958	-1.24052				-1.59772
AQP8		-1.41059					-1.41059		1.35553	1.30158
AQP9	1.69426		-1.03084	-1.28854		-1.21862		-1.03084	1.34565	1.32202		-1.28854
AQPEP			1.04835					1.04835
AR		-1.16596	-1.18931					-1.18931					-3.00021
ARAF		1.83513				1.23942		1.22078	-1.31688	-1.33026			1.56177
ARAF2P		-1.65635						-1.46257					1.33965
ARAP1	1.27264		-1.26996			-1.17057		-1.26996	1.19665
ARAP2		1.30168		-1.1512		-1.13454	1.30168		1.32007	1.33272		-1.1512	1.23952
ARAP3	2.24862	-1.62221	-1.1585				-1.62221	-1.1585	2.51175	1.9621			-1.24966
ARC		1.40736		1.17938	-3.65829	-2.65932	1.40736		-1.41816	-1.38949	-3.65829	1.17938	1.68494
ARCN1		1.62417	1.09878		-1.18988	-1.37869	1.62417	1.09878	-1.2323		-1.18988		1.70356
AREG	-7.86028	4.16762		-2.41788	-2.48706	-5.86135			-28.9671	-14.4365	-2.48706	-2.41788	3.74097
ARF1		2.4534	1.34436				2.4534	1.34436	-1.25348	-1.21195			2.01868
ARF3	-1.38755	1.26114	1.1599		1.15379	1.21545	1.26114	1.1599	-1.3689	-1.48252	1.15379
ARF4	-1.51647	1.61065		-1.1428	-1.29776	-1.72079	1.61065	1.18024	-1.60119	-1.21219	-1.29776	-1.1428
ARF5		-1.32347					-1.32347						-1.8533
ARF6	-1.8402			1.198	-1.15268					1.18079	-1.15268	1.198
ARFGAP1						-1.15466				-1.28418			2.12018
ARFGAP2		-1.69009	-1.27729			-1.15258	-1.69009	-1.27729		-1.30124
ARFGAP3	-1.74592					-1.52826			-1.64311	-1.22275			-1.51904
ARFGEF1		-2.06553				-1.14818				1.1201
ARFGEF2	-1.26693	-1.78411	-1.26193			-1.30339	-1.78411	-1.26193	-1.40978				-1.40491
ARFIP1										1.2063			-1.34188
ARFIP2						-1.18933			-1.49384	-1.53289			2.06534
ARFRP1		-1.24976	-1.2632				-1.24976	-1.2632	1.17215				1.20245
ARG1						-4.79295							-1.25102
ARG2	1.51637	3.18323		-1.30025		-1.91609	3.18323	1.49947	1.41092	1.49542		-1.30025	1.27084
ARGFX		-1.58065	-1.17004				-1.58065	-1.17004					-1.57936
ARGLU1						1.11577			1.36477	1.42461			-2.68228
ARHGAP1	1.19531	-1.39595					-1.39595						-1.32676
ARHGAP10		2.95091			-1.27442	-1.28797		1.45992		-1.22771	-1.27442		3.47717
ARHGAP11A		5.37121	2.54411	1.43436	1.91265	3.0314	5.37121	2.54411	1.57795	1.57337	1.91265	1.43436	4.64016
ARHGAP11B		5.18514					5.18514	2.38709	2.21655	1.87299			4.30262
ARHGAP12	1.64657	-1.44295	-1.19428				-1.44295	-1.19428	1.58935	1.66637			-1.71843
ARHGAP15	1.44326			1.442		1.91442			1.94175	1.64388		1.442
ARHGAP17		1.30878	1.1551		-1.2417	-1.07568	1.30878	1.1551	-1.2891	-1.4337	-1.2417
ARHGAP18		4.40413			1.29469	1.44927	4.40413				1.29469		2.53491
ARHGAP19	1.47628			1.63683	2.31155	2.78171			1.58831	1.24387	2.31155	1.63683	1.42118
ARHGAP20		1.43196				1.15937				-1.28716			1.38293
ARHGAP21			1.25236		1.20958	1.121		1.25236			1.20958		-1.25362
ARHGAP22	1.28355	6.90809			1.28626	1.09975		2.15414	1.32533	1.50037	1.28626	-1.23308	8.11045
ARHGAP23	-1.452	-1.56099				1.13936	-1.56099	-1.5489					1.34335
ARHGAP24	-1.32568	2.10459		-1.25699	1.28548		2.10459	1.37433			1.28548	-1.25699	1.7655
ARHGAP25	1.23295	-2.04402				1.49979						1.30521	1.15107
ARHGAP26					-1.60097	-1.15828					-1.60097		-2.03916
ARHGAP27	-1.51208	-1.9781	-1.3824				-1.9781	-1.3824	-1.25139	-1.35647			-1.53162
ARHGAP28					1.52637	1.5467					1.52637		-1.12496
ARHGAP29		-1.62841	-1.23614	-1.20503		-1.42444		-1.23614				-1.20503	-1.90805
ARHGAP30				1.33828	-1.47483	1.30208					-1.47483	1.33828	1.22239
ARHGAP31	-3.02518	-1.55724		-1.109	-1.21671	-1.41842			-3.46088	-2.26977	-1.21671	-1.109	1.40662
ARHGAP32		1.62011			-1.18893	-1.20714				-1.13927	-1.18893		1.3196
ARHGAP33		-1.68486				1.26458	-1.68486
ARHGAP35			-1.24379					-1.24379	1.33481	1.24611
ARHGAP39		-1.11705			1.51431	1.44048	-1.11705				1.51431		1.09075
ARHGAP4	1.28607	-3.17618		1.91281		2.83356		-1.65849				1.91281
ARHGAP40		-1.50339	-1.17992				-1.50339	-1.17992
ARHGAP42		-1.32633		-1.22909	1.18078					-1.07379	1.18078	-1.22909
ARHGAP44		-1.34996		-1.26475	1.24636	-1.14628	-1.34996				1.24636	-1.26475	-1.29239
ARHGAP5	-1.25654			-1.16257		-1.20894				1.23261		-1.16257	-1.33238
ARHGAP6		1.12827		-1.22805		-1.17388				1.2494		-1.22805	1.15054
ARHGAP8				-1.43411	-2.56977	-3.67799					-2.56977	-1.43411	1.1485
ARHGAP9	1.56965	1.32604	1.27802	1.57102	1.27677	2.59651		1.27802	1.36412	1.39058	1.27677	1.57102	1.72348
ARHGDIA				1.1814		1.12275			-1.44661	-1.56101		1.1814	2.80032
ARHGDIB		4.93113		2.11114		2.55295		3.28275	-1.252	-1.2662		2.11114	7.69915
ARHGDIG					1.27437					1.36418	1.27437	-1.15121
ARHGEF1		-1.64247		1.42245		1.59761		-1.4778				1.42245	-1.79347
ARHGEF10													-1.14727
ARHGEF10L	1.6266	-1.30874	-1.43306	-1.28387		-1.18192	-1.30874	-1.43306	1.30299	1.18168		-1.28387	2.13625
ARHGEF11		-1.81619	-1.47446		1.35967	1.29632	-1.81619	-1.47446		-1.27936	1.35967
ARHGEF12		1.27485		-1.12321			1.27485					-1.12321
ARHGEF15		-6.23046		-1.17861								-1.17861	-4.76145
ARHGEF16		-1.6407		-1.14535	-1.409	-1.63019	-1.6407	-1.4787			-1.409	-1.14535	1.34505
ARHGEF17		-2.56092	-1.34178		1.53381	1.6324		-1.34178			1.53381		-1.9312
ARHGEF18	1.27651	-1.32345	-1.32017	1.18021			-1.32345	-1.32017	1.30412	1.17214		1.18021
ARHGEF19		1.20767			1.76528	1.3954	1.20767	1.11577		-1.1474	1.76528
ARHGEF2	1.3452	-1.43565	-1.59659			1.15308	-1.43565	-1.59659	1.49468	1.29732			2.47141
ARHGEF25		1.05393			1.84543	1.6306	1.05393			1.11492	1.84543		1.07737
ARHGEF26			1.16249	-1.13096	-1.65914	-1.76428		1.16249			-1.65914	-1.13096	-1.15642
ARHGEF3	1.46339	-1.42708					-1.42708		1.1929	1.24691
ARHGEF33		-1.0812					-1.0812
ARHGEF37	1.3228	-2.51948											-2.13512
ARHGEF38				-1.46317								-1.46317	-1.06614
ARHGEF4		-1.0822		1.27063		1.58487	-1.0822	-1.07463				1.27063	-1.07633
ARHGEF40	-1.23744	-5.19071		-1.13143	1.54907	1.287		-2.10827			1.54907	-1.13143	-3.25991
ARHGEF5		-1.19876		-1.18136	-1.30056	-1.50385					-1.30056	-1.18136	1.40112
ARHGEF6	1.70137	-1.29187		1.23472		1.64574	-1.29187		1.44756			1.23472	-2.06117
ARHGEF7		1.4849	-1.14961			-1.21978	1.4849	-1.14961
ARHGEF9	1.36921					1.58434		1.1999	1.32539
ARID1A		-1.43991	-1.37753			1.20525	-1.43991	-1.37753					1.34844
ARID1B	1.24998	-1.26412	-1.22151			1.06373	-1.26412	-1.22151	1.26792	1.13493			-1.45122
ARID2		-1.54705				1.10938				1.42315			-2.2655
ARID3A	-1.46483	1.28339							-1.19296	-1.31599
ARID3B	-1.88791	-1.652		1.35398		1.23456	-1.652	-1.23461	-1.77555	-1.5664		1.35398
ARID3C		-1.0577	-1.10604				-1.0577	-1.10604		-1.13945			-1.11371
ARID4A					-1.27717				1.18466	1.39355	-1.27717		-1.2744
ARID4B									1.26202	1.34599
ARID5A		-1.32322		1.27972	-1.8889	-1.6201			-1.93219	-2.12959	-1.8889	1.27972	-1.48146
ARID5B		1.28217	-1.23145					-1.23145	-1.35852	-1.39222			-2.26985
ARIH1		-1.3746	-1.33144			-1.0815		-1.33144					-1.35942
ARIH2		-1.47874	-1.2734				-1.47874	-1.2734					1.24964
ARL1	-1.35599			-1.14096		-1.12553			-1.50706	-1.18369		-1.14096	-1.37942
ARL10		1.26929				-1.29839	1.26929						1.13267
ARL11	1.34553				-1.31706	-1.31724			1.90545	1.84426	-1.31706		-1.13199
ARL13A		-1.25007					-1.25007						1.36723
ARL13B		1.70374		-1.2		-1.11585	1.70374	1.52793		1.17752		-1.2
ARL14		1.88086	2.13572				1.88086	2.13572					2.22234
ARL15		-1.38475	-1.31453	-1.20792	1.88344	1.56428	-1.38475	-1.31453			1.88344	-1.20792	-2.83153
ARL16		1.5788						1.50132
ARL17A		-1.91565					-1.91565
ARL17B	1.35708	1.15958					1.15958		1.27941	1.24413
ARL2	1.4279	1.51923		-1.09731	1.34896	1.11713		1.52036	1.32735		1.34896	-1.09731
ARL2BP	-1.47439	-1.41448	-1.1844		1.5555	1.43286		-1.1844	-1.51056	-1.23122	1.5555
ARL3		1.15522		-1.20191	1.52754	1.20319				1.16362	1.52754	-1.20191
ARL4A	-2.06502	-1.84328			-1.70688	-1.55054	-1.84328	1.25808	-2.21345	-1.81232	-1.70688		-3.47094
ARL4C	-1.50881	-4.2799		1.20582		1.31351	-4.2799	-1.95585	-3.18676	-2.44747		1.20582	-1.48095
ARL4D	1.69853		-1.19121			-1.2814		-1.19121	1.6955	1.78461
ARL5A						1.14874				1.15269			-1.33234
ARL5B	-1.76978	1.27333		-1.11909	-1.20691	-1.30883	1.27333		-2.25182	-1.69259	-1.20691	-1.11909
ARL5C	1.28368	-1.18569		1.55043	-1.75886	1.42485	-1.18569			1.23814	-1.75886	1.55043
ARL6		1.28442		-1.2776		-1.53957	1.28442					-1.2776	1.37895
ARL6IP1	-1.2828	1.3014	1.84882		-1.18296		1.3014	1.84882			-1.18296		-1.28489
ARL6IP4	1.36922	1.51517	1.20786	1.13561			1.51517	1.20786	1.30821			1.13561	1.73776
ARL6IP5		1.45734				-1.21402	1.45734	1.20376					1.31663
ARL6IP6		3.08967	1.67722				3.08967	1.67722	1.27607	1.20549			-1.16958
ARL8A	-1.50505	-2.892	-1.80692		-1.18369	-1.2034	-2.892	-1.80692	-1.25384	-1.30559	-1.18369		-1.49086
ARL8B	-2.02592			-1.09757		-1.22499			-1.72169	-1.20084		-1.09757	-1.33048
ARL9		1.87428	1.28797				1.87428	1.28797		-1.43332			1.94311
ARMC1		1.6731					1.6731	1.39594		1.33725
ARMC10		1.16429			1.21467	1.26838		1.10767	1.15773	1.19559	1.21467		-1.30371
ARMC2		-2.82197		-1.4139	1.30719	-1.28194	-2.82197				1.30719	-1.4139	-1.90695
ARMC3						1.42777
ARMC4		-1.39718		-1.32574			-1.39718					-1.32574
ARMC5		-1.68037				1.12733	-1.68037	-1.36348		-1.25546			-1.40381
ARMC6		-1.64982					-1.64982			-1.43906
ARMC7		-3.60002	-1.55534	2.08372	-1.29334	1.90268		-1.55534	1.64892	1.38341	-1.29334	2.08372	2.28204
ARMC8		1.12474	-1.21249		-1.3344	-1.41625		-1.21249			-1.3344		1.13272
ARMC9		1.36901		-1.13313			1.36901	1.20514		1.30838		-1.13313	1.95379
ARMCX1	-1.39921	-1.57887	-1.3908	-1.34019		-1.086	-1.57887	-1.3908	-1.33959			-1.34019	-1.57859
ARMCX2		-1.45812	-1.39271		1.19505			-1.39271		1.20123	1.19505	-1.3173
ARMCX3	-1.28478			-1.21853		-1.12851						-1.21853	-1.40271
ARMCX4		-1.95571	-1.54619	-1.17399	-1.70741	-2.19739	-1.95571	-1.54619			-1.70741	-1.17399	-1.2205
ARMCX5		-1.52265				-1.14484	-1.52265	-1.50126	-1.31551				-1.64136
ARMCX6		1.27866	1.21984			-1.18513	1.27866	1.21984				-1.13256	-1.1537
ARNT					-1.1491	-1.18201					-1.1491		-1.77174
ARNT2													-1.3672
ARNTL	-1.21169	-1.3066			-1.6919	-3.37799	-1.3066	-1.2114			-1.6919		-1.44921
ARNTL2		1.71937					1.71937	1.50688	1.30702	1.50285
ARPC1A		2.31397	1.49547				2.31397	1.49547		1.20371			1.36318
ARPC1B	1.30699	1.68683	1.47403			1.14806		1.47403	1.40013	1.17728			1.74169
ARPC2		1.52284	1.4266				1.52284	1.4266					1.67214
ARPC3		1.18972	1.138					1.138
ARPC4		2.26351		1.30807		1.37973	2.26351					1.30807	2.03944
ARPC4-TTLL3		-1.36248					-1.36248			-1.18532			-1.29027
ARPC5	-1.40156	1.78743	1.42568	1.13667	-1.17634		1.78743	1.42568	-1.503	-1.27748	-1.17634	1.13667	-1.16679
ARPC5L		1.79451		1.10365		1.16088	1.79451					1.10365	2.64376
ARPM1								-1.63864	-1.1793	-1.10204			1.27754
ARPP19	-1.30977	1.29625					1.29625						1.31137
ARPP21										-1.07316			1.1929
ARR3		-1.32415					-1.32415
ARRB1	1.35971	1.35703			1.3399	1.128	1.35703		1.53574	1.42936	1.3399
ARRB2		-1.96603		1.13256	1.33823	1.72599				-1.45384	1.33823	1.13256
ARRDC1	1.32218	-1.55347				1.15178	-1.55347
ARRDC2	-1.324	-4.68449		1.12087	-2.31186	-1.87655		-1.24642			-2.31186	1.12087
ARRDC3	1.7506	-1.55683		-1.20687	1.20539	1.39933				-1.21163	1.20539	-1.20687	-3.69354
ARRDC4	1.35492	-1.28217	-1.52741		-1.58021	-1.36384	-1.28217	-1.52741	1.78916	1.45249	-1.58021	-1.14639	2.40051
ARRDC5	1.28975	-1.06014					-1.06014	-1.06317	1.29067	1.2018
ARSA	1.84566	-1.35577			1.37557	1.35274		-1.42381	1.73921	1.34061	1.37557		-2.33673
ARSB		1.56934		1.2757	1.43478	1.55445	1.56934				1.43478	1.2757	1.26819
ARSD		-1.74599											-1.85808
ARSE		1.08277					1.08277
ARSF		-1.65082					-1.65082		-1.63139	-1.49417
ARSG		-1.31932			1.26687	1.28838					1.26687		-1.88036
ARSH										-1.20521
ARSI				-1.49294	-2.76997	-3.93895					-2.76997	-1.49294	-1.17799
ARSJ		2.13273		-1.52075	-2.55975	-3.9345	2.13273				-2.55975	-1.52075	2.71554
ARSK		1.88213		-1.19973	1.1881	1.15182		1.3357	1.30689	1.45567	1.1881	-1.19973	1.56507
ART1		-1.2141		1.33245	-2.17305						-2.17305	1.33245	-1.16375
ART3		-1.16996			-2.68095	-1.87621	-1.16996				-2.68095
ART4		-1.25271			2.85902	2.57487	-1.25271				2.85902		-3.64066
ART5		-1.35532			1.47356	1.65975	-1.35532				1.47356
ARTN		-1.30619	-1.20034				-1.30619	-1.20034					-1.7737
ARV1	1.46729					-1.41297				1.23272
ARVCF		-1.31156			1.39041	1.4915	-1.31156	-1.34419			1.39041		-1.17943
ARVP6125										1.2026
ARX		-1.53552				-1.29366	-1.53552			-1.23746			-1.74027
AS3MT		-1.13629			1.31126	1.14137	-1.13629				1.31126
ASAH1		-7.66464	-1.92931	-1.35343		-1.52193	-7.66464	-1.92931				-1.35343	-12.8574
ASAH2		-1.10824		-1.22102								-1.22102
ASAP1						1.17025			-1.7705	-1.46165
ASAP1-IT1		-1.41148	-1.2032					-1.2032	-2.28688	-1.94626			-1.71096
ASAP2				-1.26154		-1.17307				1.31962		-1.26154
ASAP3		-1.65228		-1.51384	-2.06155	-3.54372		-1.26306			-2.06155	-1.51384	-1.44145
ASB1		1.41665						1.2728		-1.21363			2.14079
ASB10										-1.44632
ASB11					-3.03052	-2.38414					-3.03052
ASB12		-2.13503
ASB13	1.24808	-1.53898	-1.20499	-1.21292	-2.59553	-3.11164	-1.53898	-1.20499		-1.20165	-2.59553	-1.21292	-1.38986
ASB14					1.34835	1.25008					1.34835
ASB15		-1.27086					-1.27086						1.98538
ASB16		-2.09438					-2.09438						-1.68461
ASB18										-1.26659
ASB2	5.89967	1.1497		1.44516		1.98702	1.1497		2.98942	2.79946		1.44516
ASB3	1.53001		1.14607					1.14607	1.62624	1.49124
ASB4		-1.03208			-3.12406	-4.82961	-1.03208				-3.12406	-1.76434
ASB6		-1.1269	-1.22549	1.16101	-1.35038	-1.15464	-1.1269	-1.22549			-1.35038	1.16101
ASB7		-1.11722	-1.23635			-1.10413	-1.11722	-1.23635					1.38893
ASB8		1.24741				-1.23484	1.24741
ASB9		1.85182	1.14171				1.85182	1.14171					1.83872
ASCC1		1.83118			1.32594	1.17841	1.83118	1.31257	1.27014	1.39986	1.32594
ASCC2		1.65309		-1.21862		-1.21852	1.65309					-1.21862	1.96597
ASCC3		-6.5183		-1.25394	-2.02675	-2.54977	-6.5183				-2.02675	-1.25394	2.36685
ASCL1										-1.25721
ASCL2		1.06199		1.33593		1.15475	1.06199			-1.3925		1.33593
ASCL3					-1.33989	-1.58812					-1.33989
ASCL4		-2.18982								-1.29233
ASF1A		1.93935	1.36735				1.93935	1.36735
ASF1B	1.2266	1.69974		1.60977	2.04129	3.12681	1.69974	1.31295		-1.3211	2.04129	1.60977	1.50143
ASGR1		-1.29428		1.34928	1.23593	1.33679	-1.29428	-1.12884			1.23593	1.34928	-1.97469
ASGR2		-1.16314	-1.1842	1.27543			-1.16314	-1.1842	-1.52719	-1.57252		1.27543	-1.27467
ASH1L		-3.17933				-1.10732		-2.23821
ASH2L	1.25732	1.23003	1.45432		1.31983	1.07245	1.23003	1.45432			1.31983	-1.15885
ASIP		-1.21042					-1.21042						-1.48431
ASL	1.30306	2.55535		1.17732		1.14007	2.55535	2.07089		-1.13151		1.17732	2.59507
ASMT	1.24115	1.15244	-1.26817					-1.26817					1.57055
ASMTL		-1.1504					-1.1504	1.17226		-1.32865
ASMTL-AS1			-1.10592					-1.10592					-1.29184
ASNA1		1.77465			1.1859		1.77465				1.1859
ASNS	-1.30554	-1.4323		-1.25771	-1.37909	-1.87288		-1.77208	-1.33801		-1.37909	-1.25771	2.58064
ASNSD1					1.19987	1.32563				1.09121	1.19987
ASPA		-1.66406		-1.14741	1.57801	1.33173	-1.66406			-1.18586	1.57801	-1.14741	1.24449
ASPDH										-1.152
ASPG					-1.36201	-1.68515					-1.36201
ASPH		2.39191	1.25669		1.41465	1.08319		1.25669			1.41465	-1.15674	1.53857
ASPHD1		2.28844	1.24045				2.28844	1.24045					1.88853
ASPHD2		1.38099	1.19428				1.38099	1.19428					1.63086
ASPM	1.59215	11.8473	3.03591	1.66235	4.42416	7.80497		3.03591	2.45562	2.03639	4.42416	1.66235	8.12783
ASPN		1.17004	1.33261	-1.22351	1.62056	1.45052	1.17004	1.33261			1.62056	-1.22351	1.10513
ASPRV1		-2.04466	-1.58283	-1.9928		-3.37784	-2.04466	-1.58283		1.24686		-1.9928	-1.59806
ASPSCR1		-1.24789				1.12942	-1.24789	-1.29106					1.16465
ASRGL1	1.233	-1.55204		1.25481		1.22477	-1.55204		1.56642	1.40372		1.25481	-2.36319
ASS1		-1.32329			-1.53173	-1.58204					-1.53173
ASTE1								1.60994					1.7607
ASTL			-1.10674					-1.10674		-1.21117			-1.78709
ASTN1			1.1467					1.1467					1.38143
ASTN2										-1.16535
ASXL1		1.74664		1.16406		1.29735	1.74664					1.16406	1.16416
ASXL2		-1.16525				1.22682				1.20136			1.2702
ASXL3		1.88241					1.88241						1.94519
ASZ1													-1.13712
ATAD1					-1.17651	-1.17536				1.35221	-1.17651		-1.19101
ATAD2		2.90507	2.32509	1.25752	1.74859	2.3746	2.90507	2.32509	1.44017	1.36973	1.74859	1.25752	2.13387
ATAD2B		-1.97624	-1.55463					-1.55463	-1.29968
ATAD3A		2.41383	1.16722			-1.12518	2.41383	1.16722		-1.18423			4.16236
ATAD3B	-1.23961	2.00535					2.00535		-1.30325	-1.21657			4.14563
ATAD3C	-1.30915	1.40803					1.40803		-1.25504	-1.2004			1.65124
ATAD5		3.01125	1.72549	1.20043	1.22511	1.54362		1.72549	1.6454	1.48513	1.22511	1.20043	3.2045
ATAT1		-1.07477	-1.14145	-1.27748			-1.07477	-1.14145		1.13509		-1.27748
ATE1		1.24804				-1.16193	1.24804						1.29561
ATF1		-1.49528	-1.38928			-1.15467	-1.49528	-1.38928					-1.77246
ATF2		1.33154				-1.07503	1.33154			1.28015
ATF3		1.23511		-1.45567	-3.50651	-5.22352	1.23511		-1.5119	-1.68362	-3.50651	-1.45567	1.70339
ATF4	-1.39143	-1.33442	-1.31351		-1.91869	-2.28858	-1.33442	-1.31351	-1.28958	-1.25486	-1.91869		1.70137
ATF5	-1.92047	3.0589				-1.15307		1.39821	-1.53744	-1.3038			1.8254
ATF6		1.16055			-1.45822	-1.56799				-1.28402	-1.45822		1.10483
ATF6B	1.36951		1.25881	-1.16705				1.25881	1.66146	1.613		-1.16705	-2.23318
ATF7		-1.76559	-1.27788			-1.14328	-1.76559	-1.27788	1.20386	1.25187
ATF7IP	1.53125					1.08307			1.20862	1.23738			1.27627
ATF7IP2	1.98663	-2.28966	-1.35323				-2.28966	-1.35323	1.92816	2.22687
ATG10				-1.19772				1.06869	1.22504	1.24905		-1.19772	-1.25322
ATG12		1.25205		-1.08635		-1.14587	1.25205					-1.08635
ATG13		1.3284								-1.24047
ATG14	-1.27085	1.25005	1.26943	-1.15151		-1.09848	1.25005	1.26943	-1.34861			-1.15151	-2.07863
ATG16L1		1.43401			-1.16132		1.43401				-1.16132		1.87201
ATG16L2	2.47521	-1.91288		1.4009	1.5399	1.78024	-1.91288		3.25471	2.16511	1.5399	1.4009	-3.011
ATG2A		-1.42178	-1.35868			1.24611	-1.42178	-1.35868		-1.31449			-1.1628
ATG2B	-1.27375	-1.75101	-1.50167				-1.75101	-1.50167	-1.24626	-1.14568			-2.39185
ATG3		1.4256			-1.14913	-1.18419	1.4256	1.36811			-1.14913		1.42999
ATG4A		1.66443				-1.13771
ATG4B			1.18162		1.21513			1.18162	1.31799	1.27058	1.21513
ATG4C	1.71924			-1.12573					1.34083	1.49308		-1.12573
ATG4D	-1.27756	1.69577		1.09382		-1.17945	1.69577					1.09382	1.9028
ATG5						-1.16028		-1.2451		1.20878			-1.30344
ATG7	1.2471	1.57399					1.57399	1.26488	1.22775	1.21843			1.83867
ATG9A	1.27081									-1.17571			1.18857
ATG9B										-1.34526
ATHL1		-1.59361				-1.12939	-1.59361			-1.22112
ATIC		1.50021			1.26932	1.23555		1.21455			1.26932		2.47183
ATL1		1.15854		-1.28557	1.75138	1.32132	1.15854	1.18368			1.75138	-1.28557	-1.14151
ATL2		1.14947	1.12377			-1.13489	1.14947	1.12377		1.20349
ATL3		2.14894	1.28401			-1.17361	2.14894	1.28401					1.30219
ATM	1.37232	1.08215	-1.05795	1.15827	-1.33406		1.08215	-1.05795	1.39947	1.26842	-1.33406	1.15827
ATMIN		-1.17043				1.16343	-1.17043		-1.15191	-1.14563			-1.08197
ATN1	-1.33475	-1.26877	-1.30427			1.17051		-1.30427	-1.41378	-1.29149
ATOH7									-1.20873				-1.16399
ATOH8		-1.50363		-1.61464		-1.68786						-1.61464
ATOX1		1.76038		1.13705		1.21584	1.76038	1.62632		-1.3715		1.13705	1.3842
ATP10A		1.38904		-1.29976	-2.02811	-2.45019	1.38904				-2.02811	-1.29976	1.38844
ATP10B		-1.46155					-1.46155	-1.21009
ATP10D	1.37056	1.37111		1.12259	-1.3934		1.37111			1.31113	-1.3934	1.12259	1.5451
ATP11A		-1.57709	-1.43718	-1.14117	1.20591	-1.26642	-1.57709	-1.43718		-1.09692	1.20591	-1.14117	-1.37578
ATP11B		-1.52017		1.24793		1.17592			1.16526	1.11018		1.24793	-1.51213
ATP11C		1.11226					1.11226			1.21838			-1.89131
ATP13A1		1.19499		1.1513		-1.10778				-1.47242		1.1513	2.36167
ATP13A3	-1.81036	-1.73457				1.13227		-1.63544	-1.79312	-1.30402			1.80706
ATP13A4					2.53796	2.63347					2.53796
ATP13A5			1.05637					1.05637
ATP1A1		1.43121	1.15962			-1.55699	1.43121	1.15962	-1.45462	-1.47833			1.63995
ATP1A1OS		-1.09148							1.20058	1.2035			1.24947
ATP1A2		-1.07858		-1.50551	2.5636	1.61508	-1.07858				2.5636	-1.50551	-1.34048
ATP1A3		-8.01207				-1.20352	-8.01207	-1.41236		-1.29791			2.23456
ATP1A4	-1.29321	1.39277					1.39277		-1.35482	-1.32957			1.28138
ATP1B1		1.86458	1.45694			-1.44402		1.45694	-1.42887	-1.54847			1.65001
ATP1B2		-1.96159			1.39412	1.13411	-1.96159			-1.56848	1.39412
ATP1B3	-1.39428	3.02777	1.58167		-1.19257		3.02777	1.58167			-1.19257		1.30246
ATP1B4										-1.08146
ATP2A1		-1.29784					-1.29784						1.08408
ATP2A2		1.14548			-1.26221	-1.21015	1.14548		-1.50198	-1.3487	-1.26221
ATP2A3	1.26806	1.10062		1.19158		1.91168	1.10062		1.37775			1.19158
ATP2B1	-1.33536	1.23617				1.1921	1.23617		-1.77602	-1.66774
ATP2B2				-1.26321	2.6952	3.49693					2.6952	-1.26321
ATP2B3		-1.25118					-1.25118						-1.27754
ATP2B4		-1.21899	-1.12804				-1.21899	-1.12804					-1.2017
ATP2C1		1.70082					1.70082			1.30416			1.32582
ATP2C2						-1.37606
ATP4A		-1.13581			-1.56249	-1.88538	-1.13581			-1.24644	-1.56249		-1.52776
ATP4B										-1.23216
ATP5A1		3.13559			1.21163	1.17766	3.13559	2.27879			1.21163		1.80337
ATP5B		6.24539						3.0417					2.95789
ATP5C1	-1.31144	1.98185			1.17689	1.16775	1.98185	1.41678			1.17689		1.16066
ATP5D	1.28883	2.20014	1.64184	1.11948	1.27784	1.24263		1.64184		-1.39066	1.27784	1.11948	1.70323
ATP5E		1.29691	1.15504		1.41002	1.49804		1.15504			1.41002
ATP5F1		2.09643					2.09643	1.54317					1.73984
ATP5G1		3.4806				-1.09361	3.4806	1.6097					2.93835
ATP5G2		1.60111	1.69923		1.4166	1.51484		1.69923			1.4166		1.3682
ATP5G3		1.61668	1.24844			1.08399		1.24844					1.32806
ATP5H		1.39854	1.42755		1.17613	1.2497	1.39854	1.42755			1.17613		-1.23946
ATP5I		1.64923	1.17915				1.64923	1.17915
ATP5J		2.1646			1.18882	1.22331	2.1646	1.20014			1.18882		1.66784
ATP5J2		2.86583			1.17719	1.22577	2.86583	2.17275		-1.20231	1.17719		1.61477
ATP5L		1.37098	1.13027			1.15294		1.13027
ATP5L2													-1.35843
ATP5O		1.34948		1.09085	1.26363	1.26127					1.26363	1.09085
ATP5S		-1.13731			1.60693	1.22201			-1.24751	-1.25088	1.60693	-1.22399	-1.29614
ATP5SL			-1.09048			1.40399		-1.09048					1.08667
ATP6AP1				-1.13087				1.45197		-1.23394		-1.13087	-1.36843
ATP6AP1L	2.29442	-1.49973							2.35683	1.97622			-1.19026
ATP6AP2	-1.6269	1.86831					1.86831	1.61362	-1.41278				-1.48971
ATP6V0A1		-2.69881	-1.57383	-1.12031	1.21402	-1.09628		-1.57383	-1.22212	-1.44208	1.21402	-1.12031	-1.43004
ATP6V0A2				1.10066								1.10066
ATP6V0A4		1.05289	-1.52958	-1.45505	-1.51713	-2.38471	1.05289	-1.52958			-1.51713	-1.45505	1.10876
ATP6V0B		1.36387				1.18624		1.33404	-1.63992	-1.694			2.14743
ATP6V0C		-1.28128	-1.34078		-1.19114	-1.23789	-1.28128	-1.34078	-1.47316	-1.42205	-1.19114
ATP6V0D1									-1.32545	-1.48256			1.32313
ATP6V0D2	-4.46261	1.11302			1.29068		1.11302		-2.94362	-2.02559	1.29068
ATP6V0E1		1.47738	1.36193				1.47738	1.36193					-1.35657
ATP6V0E2		1.73761	1.10205		1.28851	1.138	1.73761	1.10205			1.28851		1.86678
ATP6V1A		-1.56788				-1.09083	-1.56788						-1.17408
ATP6V1B1		-1.08765		-1.2897	1.60209	1.76674	-1.08765			-1.09153	1.60209	-1.2897
ATP6V1B2	-1.62463	1.29924	1.26265		-1.30273	-1.36394	1.29924	1.26265	-1.5267	-1.49768	-1.30273
ATP6V1C1	-1.32665		-1.27616	-1.19723		-1.24212		-1.27616	-1.40606			-1.19723
ATP6V1C2	-1.35433	1.43263				1.22336	1.43263
ATP6V1D		1.51907			-1.15651	-1.16753	1.51907	1.25086			-1.15651
ATP6V1E1		1.55327			-1.18123	-1.38239	1.55327	1.52961			-1.18123
ATP6V1E2	1.78289	1.84628				-1.14795			1.56118	1.54236			2.58982
ATP6V1F	-1.4386		1.19934			1.07722		1.19934	-1.56126	-1.46694
ATP6V1G1		-1.33957			-1.16748	-1.37956	-1.33957				-1.16748		-1.38303
ATP6V1G2	-1.2669	-1.40028	-1.28358			1.21935	-1.40028	-1.28358	-1.48743	-1.49815			-1.4166
ATP6V1G3		1.05024			1.9169	-1.34478	1.05024				1.9169	-1.47185	-1.19985
ATP6V1H	-1.39175	1.52689		-1.10128	-1.24062	-1.31733	1.52689	1.2029	-1.29336		-1.24062	-1.10128
ATP7A		-1.72502	-1.26054	-1.11092	-1.3205	-1.2875		-1.26054	1.20681	1.19555	-1.3205	-1.11092	-1.19615
ATP7B										-1.3153			-1.63013
ATP8	1.37322		1.63403					1.63403
ATP8A1	1.53976	-6.34064	-1.99243	-1.12931		-1.11746		-1.99243	2.02241	1.63683		-1.12931	-9.39474
ATP8A2		-1.22812				1.39215
ATP8B1	-1.18646			-1.38132		-1.8103						-1.38132	1.53582
ATP8B2	-1.28388	1.61935		1.1708		1.12433	1.61935					1.1708	2.15627
ATP8B3	1.48359	-1.79277	-1.20493					-1.20493	1.46762	1.28711			-1.07787
ATP8B4	1.35946	-1.36642			-1.27859	1.72297	-1.36642		1.56884	1.4207	-1.27859	1.74723	-1.16343
ATP8B5P	-1.43266								-1.26573				-2.21854
ATP9A		-1.42468	-1.70555		1.68048	1.52596	-1.42468	-1.70555	1.3197	1.33419	1.68048		-2.4747
ATP9B	1.44681	-1.61319					-1.61319		1.19474				-1.21317
ATPAF1		1.30267					1.30267
ATPAF2	1.34688	1.18585						1.19415		-1.31334			1.25752
ATPBD4		1.15845											1.08615
ATPIF1	1.35128	1.37254	1.32793		1.32568	1.45815	1.37254	1.32793	1.43512	1.25371	1.32568
ATR	1.43502	1.23424				1.16118	1.23424			1.25185			1.58086
ATRIP		1.98952				-1.26074	1.98952						2.40396
ATRN				-1.10699	1.3332	1.26675					1.3332	-1.10699	-1.38134
ATRNL1		-1.46435			1.34703	1.35659					1.34703		-2.29156
ATRX		-1.116				1.15433	-1.116		1.20806	1.33313			-1.63927
ATXN1				1.45367	1.23491	1.79514					1.23491	1.45367	-1.24216
ATXN10		1.23981			1.36859	1.12371	1.23981	1.1066			1.36859
ATXN1L		-1.48818				1.06975	-1.48818	-1.19103	-1.16876				-1.4343
ATXN2		-1.41262				1.06379			1.3404	1.39624			-1.89837
ATXN2L						1.20731		-1.30554					1.39619
ATXN3		-1.79705				1.10543	-1.79705	1.14111					-3.97308
ATXN3L													-1.13348
ATXN7		-1.43015			-1.40539	-1.1776					-1.40539		-1.17812
ATXN7L1	1.18608	-1.28072			-1.29046		-1.28072				-1.29046
ATXN7L2				1.37278		1.17387						1.37278
ATXN7L3				-1.15628	-1.32869	-1.38857				-1.21346	-1.32869	-1.15628	1.29195
ATXN7L3B		1.35538	1.1683		-1.27975	-1.28658		1.1683			-1.27975		1.25829
ATXN8		-1.70557	-1.26805				-1.70557	-1.26805					-1.57685
AUH	1.55013	-1.31888	1.23784			1.10532		1.23784	1.93908	1.59486			-3.39621
AUP1		1.69005											1.49627
AURKA		14.5575	3.70296	1.20037	2.65548	2.87942		3.70296	1.72006	1.62558	2.65548	1.20037	8.56178
AURKAIP1		2.54771						1.78947					2.7376
AURKAPS1		3.06935	1.61482				3.06935	1.61482	1.33693	1.30822			2.87986
AURKB	1.34983			1.53426	3.41066	4.65191			1.7171	1.18731	3.41066	1.53426	5.86014
AURKC		-1.16845	-1.21234				-1.16845	-1.21234
AUTS2		-1.52935	-1.15161	-1.3743				-1.15161	1.20887			-1.3743	-2.13396
AVEN		1.828			1.25028	1.3837		1.52418			1.25028	1.25595	1.16454
AVIL		-1.66242	1.36663	-1.33407		1.21481		1.36663				-1.33407	1.44513
AVL9		1.09139			-1.27472	-1.27908					-1.27472
AVP										-1.1806
AVPI1	-1.52028			-1.16873		-1.17645		1.1966	-1.91127	-1.7929		-1.16873	-1.49481
AVPR1A			1.07241					1.07241
AVPR1B		-1.32947					-1.32947	1.14905
AVPR2		-1.04597					-1.04597			1.18249			-1.48429
AWAT1		-1.04963					-1.04963						-1.10737
AWAT2								-1.35646		-1.60667			1.43904
AXDND1		1.07297					1.07297
AXIN1	-1.60131		-1.31576			1.12478		-1.31576					1.42535
AXIN2			-1.38411		1.75669	1.50492		-1.38411	1.56842	1.39238	1.75669		1.45881
AXL		6.20449	2.28885	-1.14457	-1.56728	-1.77429		2.28885	-1.42527	-1.51345	-1.56728	-1.14457	7.40039
AZFP		-1.3251											1.17866
AZGP1	1.61852	-1.27065		1.29144	1.31225	1.68684	-1.27065				1.31225	1.29144
AZGP1P1													-1.09301
AZI1	1.52865				1.3107	1.47444			1.43928		1.3107		1.22026
AZI2	1.3056			-1.15691	-2.0247	-2.36554		-1.18114	1.30831		-2.0247	-1.15691	-1.33086
AZIN1		-1.22803	-1.20461		1.17382			-1.20461		1.16984	1.17382		1.39671
AZU1		-1.18731					-1.18731		1.29503	-1.31894
B2M		2.26468			-1.20816	-1.12604	2.26468	2.18874			-1.20816		-2.40228
B3GALNT1		-1.23732			1.73607	-1.13366					1.73607	-1.25
B3GALNT2		1.93726					1.93726			1.22608			1.61741
B3GALT1		1.04366		-1.24615	-1.40545	-1.3963	1.04366				-1.40545	-1.24615
B3GALT2			-1.34738					-1.34738
B3GALT4	1.25695	-3.86256		1.23769		1.24978		-1.45936	1.39604			1.23769	-6.04157
B3GALT5				2.66658		4.18598						2.66658
B3GALT6		-1.75437					-1.75437	-1.49838
B3GALTL		-1.18134	-1.21651				-1.18134	-1.21651					-1.55757
B3GAT1		1.16447					1.16447
B3GAT2													-1.39522
B3GAT3	1.26103	1.48246				1.1154	1.48246						1.55529
B3GNT1		1.59155	1.64242	-1.17141	1.57334	1.24372		1.64242			1.57334	-1.17141
B3GNT2	-1.92384		1.38309	1.09273	-1.54412	-1.37211		1.38309	-1.36851		-1.54412	1.09273	1.45375
B3GNT3		-1.34066			-1.26924	-1.71994	-1.34066			-1.1654	-1.26924		-1.39071
B3GNT4				1.21095		1.6369						1.21095
B3GNT5	-1.33437		-1.27732		-1.33745	-1.14141		-1.27732	-1.61981	-1.3753	-1.33745
B3GNT6		1.06288	-1.08111				1.06288	-1.08111
B3GNT7		-2.06277	-1.32695					-1.32695	-1.22992	-1.2902			-2.09278
B3GNT8		-1.60772			1.38751	1.60257	-1.60772		2.08279	1.65053	1.38751		-2.64814
B3GNT9			-1.07079					-1.07079
B3GNTL1	1.79134	1.2663		1.1019		1.13967	1.2663		1.6824	1.31034		1.1019	1.56691
B4GALNT1		1.13129		1.56064		1.736	1.13129					1.56064
B4GALT1		-1.95828				-1.18329	-1.95828	-2.05009	-1.4396	-1.59199			-1.29101
B4GALT2		2.55486		-1.14558	1.77512	1.3841	2.55486				1.77512	-1.14558	2.52906
B4GALT3		1.82921	1.27409	-1.12867		-1.13205		1.27409		-1.15875		-1.12867	1.54074
B4GALT4	-1.51511	1.76262		-1.16884	1.29099	1.10024	1.76262	1.40876			1.29099	-1.16884
B4GALT5			-1.19863		-1.43671	-1.57033		-1.19863			-1.43671		1.1967
B4GALT6		1.80764			1.46044	1.41996	1.80764			1.53897	1.46044		1.89988
B4GALT7		-7.59487	-2.17281		1.17837	1.13196	-7.59487	-2.17281			1.17837		4.64817
B7H6	-2.37745	1.22803					1.22803		-2.68877	-2.35129			2.07423
B9D1		2.18547		-1.23593	1.2777		2.18547				1.2777	-1.23593	2.04833
B9D2		1.81011	1.18431					1.18431	-1.18645	-1.32428
BAALC	-1.19926	-1.49285											-1.29661
BAAT			1.06753					1.06753					-2.48714
BABAM1		1.87957						1.73832	-1.4055	-1.60194			1.86565
BACE1	3.08681	-1.33539	-1.17622		1.41546	1.33493	-1.33539	-1.17622	2.3611	1.46665	1.41546		-1.39204
BACE2	1.647	-1.70003			1.69596	1.92557	-1.70003		2.04058	1.43852	1.69596
BACH1			-1.17791	-1.1876	-1.32485	-1.25579		-1.17791	-1.41992	-1.30922	-1.32485	-1.1876	-1.25365
BACH2	-1.22438	1.12149	1.26094	1.18449	1.31383	1.80487	1.12149	1.26094	1.12176	1.14208	1.31383	1.18449
BAD		1.1502				-1.17581	1.1502			-1.21682			1.30191
BAG1		1.18608				-1.13431	1.18608	1.12747		-1.16749
BAG2		3.10123			1.35298	1.12953		-1.1434		1.33534	1.35298		4.82221
BAG3		3.28432	-1.16218	-1.30302		-1.60803		-1.16218		-1.29082		-1.30302	10.8479
BAG4						1.24862				1.2197
BAG5	-1.22568				-1.34207	-1.5007			-1.31805	-1.36072	-1.34207		1.51079
BAG6		1.42623								-1.32436			1.79526
BAGE													-1.20574
BAGE4		-1.39436
BAHCC1	1.45383	-1.51581	-1.2286		1.49241	1.52912	-1.51581	-1.2286	1.39991	1.27983	1.49241
BAHD1	-1.46449		1.17443	1.10847		1.08731		1.17443				1.10847
BAI1			-1.22767		-1.6299	-1.33367		-1.22767			-1.6299
BAI2										1.23153			-1.44685
BAIAP2		-2.44033			-1.51362	-2.1802	-2.44033	-1.37548			-1.51362		-1.96283
BAIAP2L1		1.13411					1.13411						1.29236
BAIAP2L2		1.07551					1.07551			-1.2429
BAIAP3			-1.04002	2.87231	-1.28757	2.72717		-1.04002			-1.28757	2.87231
BAK1		2.06707			-1.19723	-1.13265	2.06707		1.34387	1.16139	-1.19723		3.90475
BAMBI			-1.43478					-1.43478	-1.7038	-1.83062			1.40819
BANF1		2.41657			1.31534	1.26036	2.41657	1.31328	-1.51842	-1.64291	1.31534		2.62002
BANK1						1.86719							1.18673
BANP		1.14901	-1.12668			1.23126	1.14901	-1.12668					1.31094
BAP1		1.31653					1.31653			-1.22641			1.67571
BARD1		2.34765	1.99195	1.45552		2.13049	2.34765	1.99195	1.6293	1.42415		1.45552	2.04962
BARHL1		-1.50392		-1.33386	1.32002		-1.50392				1.32002	-1.33386	-1.53479
BARX2	1.81909			-1.31424	-1.33984	-1.95075					-1.33984	-1.31424
BASP1		8.33229	2.51402		-2.20436	-1.64724		2.51402			-2.20436		8.3585
BATF	1.46496	-1.53081	-1.72855		-1.59254	1.1879		-1.72855	1.33583	1.33674	-1.59254	1.72221	2.33808
BATF2	1.84406	-2.78034	-1.49007		-5.44969	-4.01215		-1.49007	1.62385	1.25857	-5.44969		1.41714
BATF3	1.32216	1.82476		1.45412		1.61585	1.82476	1.36988	1.21343			1.45412	1.37744
BAX		2.1081	1.30405					1.30405		-1.15576			1.44428
BAZ1A		1.3942		1.21193	-1.32812		1.3942			1.20013	-1.32812	1.21193	1.98079
BAZ1B		1.1885					1.1885		1.38118				2.18508
BAZ2A	-1.30972	-1.22521	-1.21677	1.09588		1.15039	-1.22521	-1.21677				1.09588	-1.28851
BAZ2B	1.36696	-1.7402					-1.7402		1.37298	1.50962			-2.40357
BBC3		-3.84869	-1.90805			1.09682		-1.90805	1.36657				-3.0513
BBIP1		1.81246	1.26006			1.13519	1.81246	1.26006					-1.55956
BBOX1						-1.2364
BBS1				-1.21704	1.29117	-1.25143					1.29117	-1.21704
BBS10	1.34662		-1.2098	-1.1452		1.2058		-1.2098	1.26449	1.64543		-1.1452
BBS12					1.23703	1.21129				1.38786	1.23703
BBS2	2.04216	1.13741	1.40919			1.26947	1.13741	1.40919	1.80738	1.69481			-1.99022
BBS4		-1.72346		-1.17199	-1.29114	-1.35411	-1.72346				-1.29114	-1.17199
BBS5		-1.21269	-1.07423	-1.27938		-1.13672	-1.21269	-1.07423				-1.27938
BBS7		2.22995	1.34969			-1.20257	2.22995	1.34969					1.6646
BBS9		-1.28277			1.51903	1.48464	-1.28277				1.51903		-1.78313
BBX	1.81669		1.30146	-1.19206	-1.34738	-1.37629		1.30146	1.40751	1.29562	-1.34738	-1.19206
BCAM					1.45559	1.23679					1.45559		-1.21084
BCAN				1.63995	2.08273	3.54891					2.08273	1.63995
BCAP29	-1.48372				1.28057	1.38213		1.12904	-1.508	-1.33101	1.28057		-1.21604
BCAP31		1.16695			1.17335		1.16695	1.45311	-1.19382	-1.31007	1.17335		-1.13864
BCAR1		-1.15414	-1.06746		-1.16437	-1.26151	-1.15414	-1.06746	-1.56648	-1.22275	-1.16437
BCAR3		-1.15932		-1.20358	-2.04486	-2.42089			-1.50464		-2.04486	-1.20358	1.29621
BCAR4		1.07396					1.07396						1.47448
BCAS1		1.13504		-1.14976	1.48399	1.21693	1.13504				1.48399	-1.14976	1.14687
BCAS2		1.28756			1.15484	1.12857					1.15484
BCAS3		-1.16995		-1.20807	1.32382	1.13433	-1.16995				1.32382	-1.20807	-1.42847
BCAS4		1.39743					1.39743	1.10185		-1.18234			1.29418
BCAT1	-1.29316	2.00864		3.3391		3.21894			-1.26548			3.3391	2.29315
BCAT2		1.45107			1.19811	1.09444	1.45107				1.19811		2.08107
BCCIP		3.19111		-1.30571	-1.21726	-1.39488	3.19111	1.63142		1.31208	-1.21726	-1.30571	2.11707
BCDIN3D		-1.54417	-1.60643			1.23827		-1.60643	1.30434	1.42154			1.38005
BCHE		1.23826	1.21147			-1.23195	1.23826	1.21147					-2.28968
BCKDHA	1.43993		1.2056		1.35064	1.63682		1.2056	1.18195		1.35064		-1.15744
BCKDHB		1.16783	1.27643	-1.10691		-1.26542		1.27643		1.21625		-1.10691	-1.29686
BCKDK	1.47869	2.01136	1.38712		1.32624	1.1628		1.38712		-1.30745	1.32624		2.56098
BCL10	-1.33902		-1.53946	-1.1286	-1.40416	-1.25722		-1.53946			-1.40416	-1.1286	-1.37054
BCL11A	1.81911			1.23155		1.83689			2.3329	1.7136		1.23155	-1.46546
BCL11B				4.72124		9.09031				-1.23605		4.72124	-1.16608
BCL2		-1.23699				1.2519		-1.27091		1.13728			-1.62855
BCL2A1		-1.04943	-1.11186					-1.11186		1.23752
BCL2L1			-1.41235		-2.1666	-2.72814		-1.41235	-1.29489	-1.25123	-2.1666		1.43658
BCL2L10	-1.32814	-1.53414											-1.50969
BCL2L11		-2.32688	-1.89627	1.25334	-1.3449	1.14243		-1.89627			-1.3449	1.25334	-3.444
BCL2L12		1.6095			1.24464	1.15918				-1.18163	1.24464		1.74157
BCL2L13		1.23521	-1.13498			-1.08547	1.23521	-1.13498					1.24048
BCL2L14					-1.72481	-1.23921			1.23018	1.15311	-1.72481
BCL2L15	-1.25018	-1.59433				-1.74873	-1.59433	-1.30852	-1.3956	-1.47925			-1.77945
BCL2L2		-1.4364		-1.22802		-1.37601			1.29039	1.20257		-1.22802	-1.53289
BCL3	-1.55959	-2.73032	-1.50714		-1.85295	-1.86148		-1.50714	-1.42202	-1.1837	-1.85295		-2.01951
BCL6	1.70374	2.29413			-1.39932	-1.22562		1.50538	1.35159	1.45048	-1.39932		-4.31682
BCL6B		-1.5725	1.1147	1.12798				1.1147				1.12798	2.1626
BCL7A		-1.40004	-1.39302		1.55331	1.85808		-1.39302		-1.31868	1.55331
BCL7B		-1.92414	-1.24043			-1.29821	-1.92414	-1.24043	-1.4025	-1.43216
BCL7C		-1.4292			1.17143	1.18734	-1.4292				1.17143		-1.22361
BCL9	1.26187	-1.16981	-1.15245		-1.334	-1.23265	-1.16981	-1.15245			-1.334
BCL9L		-1.41723							1.27871	1.22017			1.75993
BCLAF1		1.69966			-1.38046	-1.33338	1.69966				-1.38046		-1.48016
BCMO1		-1.0718	1.2476				-1.0718	1.2476					-1.30741
BCO2		-1.60828	-1.21787				-1.60828	-1.21787					-2.85403
BCOR	-1.24577	-1.35538		1.19751		1.21282						1.19751	-1.42808
BCORL1		-2.19166							2.02845	1.85297			-1.28144
BCORP1		-1.25392					-1.25392			-1.1933
BCR		-1.51962											-1.44406
BCRP2		-1.30486					-1.30486
BCS1L	1.44389	1.65906	1.28954		1.33548	1.13345	1.65906	1.28954			1.33548		2.38918
BDH1	2.09671			1.70995		1.94364			1.28121			1.70995	-1.18884
BDH2				-1.45243	1.37452	1.24441				1.1378	1.37452	-1.45243	-1.32271
BDKRB1			-1.1785			-1.3114		-1.1785
BDKRB2						-1.57029
BDNF		1.36278	1.07587	-1.2919	-1.84733	-2.09025	1.36278	1.07587			-1.84733	-1.2919	1.29317
BDNF-AS1		-1.27426					-1.27426						-1.66979
BDP1	-1.34691				-1.2774	-1.26974					-1.2774
BEAN1		-1.1491				-2.07053	-1.1491		1.38969	1.26319
BECN1		1.5338	1.30709		-1.22716	-1.23226	1.5338	1.30709		1.3098	-1.22716
BEGAIN		-1.44855	-1.26962					-1.26962
BEND2		-1.20541					-1.20541
BEND3		1.30505	-1.22766	-1.16992		-1.14172	1.30505	-1.22766		1.17632		-1.16992
BEND4		1.2437	-1.64128	1.15068	1.60542	2.11904	1.2437	-1.64128		1.18256	1.60542	1.15068	1.44399
BEND5		-2.96098				1.37846	-2.96098						-5.24097
BEND6		1.43624		-1.4526		-1.30739	1.43624	1.05816				-1.4526	1.37505
BEND7		-1.34414		-1.23809		-1.07917						-1.23809	-1.76403
BEST1	1.43851	1.82951								1.18416			2.03846
BEST2		-1.57343				1.12633				-1.8052
BEST3					2.52338	2.37373				-1.22527	2.52338
BEST4	-1.36766	-1.49302											-2.64912
BET1			-1.12815	-1.22287		-1.45419		-1.12815		1.14932		-1.22287	-1.3575
BET1L		-1.05101			-1.1519	-1.17606	-1.05101			-1.162	-1.1519		-1.1624
BET3L		-1.57762					-1.57762						-1.79273
BEX1	1.31943	1.41849				1.28451	1.41849		2.35063	1.80795			1.38178
BEX2	-1.22783					1.55755			-1.24444	-1.36365			1.31374
BEX4		-1.46806			-1.30572		-1.46806				-1.30572		-2.66406
BEX5		1.1472					1.1472		1.4122	1.34447
BFAR		1.65216				-1.10577		1.42394		1.15001			1.65531
BFSP1		-2.25943		-1.21984	1.35617	1.3851		-1.29442		1.14185	1.35617	-1.21984
BFSP2				1.29888		1.64916			-1.23267	-1.15533		1.29888
BGLAP					-2.11599	-1.89499					-2.11599
BGN		-1.3426		-1.22149	1.35172		-1.3426			1.2057	1.35172	-1.22149	-1.83531
BHLHA15	1.40638	1.37335		1.44428			1.37335		1.40679	1.25243		1.44428	1.51839
BHLHA9		-1.1502	-1.09975				-1.1502	-1.09975
BHLHB9		1.68269			1.52373	1.52521	1.68269				1.52373		1.5564
BHLHE22	-1.99282					-1.6707			-1.45987
BHLHE23		-1.46936	-1.44809				-1.46936	-1.44809	-1.55	-1.40264
BHLHE40	-1.60841	-1.60445				-1.19156	-1.60445		-3.28686	-2.94799			-1.78528
BHLHE41		-2.78127				1.26186	-2.78127		-1.74761	-1.88017			2.03414
BHMT		-1.19093					-1.19093						-1.1188
BHMT2		-1.81755	-1.20576					-1.20576					-1.48559
BICC1				-1.25116	1.54806	1.24417					1.54806	-1.25116
BICD1		-1.45302		-1.28359		-1.24925		-1.50172				-1.28359	-1.22895
BICD2		1.28579			1.28126			1.29577			1.28126		1.90042
BID		1.13971			-1.6563	-1.58208	1.13971	-1.34936	-1.33407	-1.15734	-1.6563		1.23033
BIK				-1.18072		-1.30018						-1.18072
BIN1		-3.23506		1.34089		1.60281	-3.23506					1.34089
BIN2			1.02538					1.02538
BIN3	-1.26728	-1.41912		1.17887			-1.41912		-1.44243	-1.64405		1.17887	1.34175
BIRC2					-2.00972	-1.82588		1.27093		1.20721	-2.00972
BIRC3		-4.50243			-2.13083	-1.80358		-1.60282	1.90788	2.33096	-2.13083		-1.88079
BIRC5	1.42272	18.5321	3.50831	1.6783	3.61977	5.6033		3.50831	1.77318	1.22317	3.61977	1.6783	8.64656
BIRC6		-2.22662	-1.65985	1.1648	-1.51342	-1.42105		-1.65985	-1.24021		-1.51342	1.1648	-1.5528
BIRC7		1.05997					1.05997						1.06342
BIRC8		-1.0726					-1.0726
BIVM	1.5475	-1.44474	-1.18134		1.2746	1.2122	-1.44474	-1.18134	1.61302	1.90139	1.2746		-2.16224
BK250D10.8		-1.09559					-1.09559
BLACE													-1.12522
BLCAP		1.19686		-1.10801		-1.2133		1.24354				-1.10801	-1.61996
BLID		2.08825	1.33347				2.08825	1.33347					3.49144
BLK	1.46145	-1.91068		1.43699		1.9153	-1.91068					1.43699
BLM	1.6276	5.05982	2.82395	1.1902	1.30954	1.57368		2.82395	2.01829	1.45549	1.30954	1.1902	5.16629
BLMH		3.13548			1.26243	1.22913		2.0043		1.17789	1.26243		-1.29972
BLNK	1.93008			1.26309		2.15704			-1.30198	-1.17328		1.26309
BLOC1S1		1.53147			1.16235	1.10085	1.53147	1.57287		-1.36631	1.16235
BLOC1S2	-1.37752	1.28467				1.13388	1.28467	1.23937	-1.34578	-1.14411			1.65546
BLOC1S3		-1.26915	-1.34909			-1.26099	-1.26915	-1.34909	1.296
BLVRA	1.3764	1.49745							1.42823	1.43898
BLVRB	1.91606	-1.37404					-1.37404		1.48114	1.21742			-2.32453
BLZF1		1.52616		-1.22728		-1.59176	1.52616			1.23416		-1.22728	1.5887
BMF	-1.32013	-1.39673				1.26853	-1.39673			-1.25947			-1.68878
BMI1	-1.67041					-1.10511			-1.42875				1.35471
BMP1	-1.25607				1.27159	1.30756					1.27159
BMP10								-1.34128		-1.18836
BMP15		-2.17855	-1.69757				-2.17855	-1.69757					1.5213
BMP2					-1.32364	-1.6297				-1.20448	-1.32364		-4.41743
BMP2K		-2.29636					-2.29636	-1.35517		-1.22321			-1.43778
BMP3			1.06288		1.84866	1.67611		1.06288			1.84866		1.07869
BMP4		1.31682			1.77693	1.73998					1.77693		-1.58901
BMP5		-1.2916		-1.44408	1.62987		-1.2916				1.62987	-1.44408
BMP6		1.50419				1.20445		1.96954
BMP7		-1.04263		-1.34838	1.62857		-1.04263				1.62857	-1.34838	-1.18086
BMP8A		-1.55458			-1.43704		-1.55458				-1.43704
BMP8B		-1.42088						-1.13909					-1.24806
BMPER		-1.24134		-1.41816		-2.12581						-1.41816	-2.00715
BMPR1A		2.024		-1.18107	1.21056		2.024				1.21056	-1.18107	1.932
BMPR1B			1.08489	-1.39206		-1.85238		1.08489				-1.39206
BMPR2		-1.29014		-1.319	-1.27785	-1.31205	-1.29014				-1.27785	-1.319	-2.29969
BMS1		1.27055					1.27055
BMS1P1		-1.40242					-1.40242			-1.15126			-1.91269
BMX		1.21192		-1.38008			1.21192	1.82705				-1.38008	-1.24556
BNC1		4.03868	1.83019	-1.35605	-1.46319	-1.44885	4.03868	1.83019			-1.46319	-1.35605	4.81518
BNC2	1.49632					1.36469			1.47258	1.12774			2.73854
BNIP1		1.32823					1.32823		-1.41192	-1.42497			1.93451
BNIP2		-1.28401	-1.28743			-1.20592	-1.28401	-1.28743					-1.4401
BNIP3	-1.603	1.33531	1.22577			-1.2251	1.33531	1.22577	-1.78	-1.16951			-1.20233
BNIP3L		-1.25122			1.17291	1.33501	-1.25122	1.30595			1.17291		-2.82547
BNIPL		-1.03906				1.57692	-1.03906		1.23412	1.2776			-1.10038
BOC				-1.16035	1.25874						1.25874	-1.16035
BOD1	-1.28273	-1.41874	-1.28233	-1.15049				-1.28233				-1.15049
BOD1L		-1.36035	-1.21264				-1.36035	-1.21264					-2.02838
BOD1P		-1.89105					-1.89105
BOK		1.96339			1.60628	1.1564	1.96339				1.60628	-1.16209	1.64313
BOLA1	1.28398								1.21465
BOLA2				1.1607								1.1607
BOLA2B		2.33919					2.33919	1.39531	-1.24138	-1.23801			2.16314
BOLA3		2.26009	1.59951		1.18125		2.26009	1.59951		1.2843	1.18125		2.58076
BOLL													-1.05252
BOP1		3.29432		1.17148	-1.2631	-1.26355	3.29432			-1.25142	-1.2631	1.17148	9.82247
BORA	1.41743	3.33844	2.0115				3.33844	2.0115	1.6003	1.79487			2.76472
BPGM		1.44255	1.24695	1.35707	-1.52947			1.24695	-1.24473		-1.52947	1.35707	1.55972
BPHL		1.21472		-1.1484	1.69536	1.47766	1.21472	1.45921			1.69536	-1.1484
BPI	1.36937								1.31801
BPIFA1					-1.566	-2.07707					-1.566
BPIFA3		-1.77813					-1.77813
BPIFA4P		1.06498					1.06498
BPIFB1			1.06049		-1.67909	-1.40494		1.06049			-1.67909
BPIFB2													-1.26236
BPIFB3		-1.06341											-1.10209
BPIFB6						-1.23314
BPIFC			-1.0533					-1.0533					-1.07109
BPNT1	1.29465	-1.24011		-1.18283	1.20994	-1.14988	-1.24011			1.36003	1.20994	-1.18283	-1.4703
BPTF		-1.10067				1.17181	-1.10067		1.32151	1.40216			-1.20045
BRAF		-1.18527	-1.20136			-1.10573	-1.18527	-1.20136		1.11965			-1.22061
BRAP		1.64883		1.15903				1.41222		1.17702		1.15903	1.48799
BRAT1	1.31708	-1.39406					-1.39406	-1.33207	1.26417	1.20528			-1.26561
BRCA1	1.82178	3.64103	2.06175	1.28221	2.08394	2.65622	3.64103	2.06175	1.77336	1.44249	2.08394	1.28221	3.19836
BRCA2		2.65833	1.66982	1.18836	2.03815	2.71686	2.65833	1.66982			2.03815	1.18836	2.55888
BRCC3		1.64649			-1.19615	-1.24177	1.64649	1.44064			-1.19615
BRD1	-1.33383	-1.62293				1.18591	-1.62293	-1.25954	1.24583	1.44532			-1.28408
BRD2		-2.24245	-1.72655		-1.26695	-1.17173	-2.24245	-1.72655	-1.23223	-1.31669	-1.26695		1.73483
BRD3	1.36375					1.30495			1.68455	1.43724			-1.49611
BRD4		1.35875	-1.14399			1.09346	1.35875	-1.14399		-1.11928			1.88777
BRD7		1.17316		1.11701		1.17103	1.17316		1.21236	1.13919		1.11701	-1.55396
BRD7P3	-1.2396	-1.5425					-1.5425						-2.38565
BRD8			1.18305					1.18305	1.23713	1.20021
BRD9		2.14184	1.22329			1.17773	2.14184	1.22329					1.81654
BRDT				-1.23744		1.11615						-1.23744
BRE	1.49966	1.27464	1.31327			-1.11765	1.27464	1.31327	1.23768				1.3259
BREA2		1.13989					1.13989	-1.1207					1.12394
BRF1		-2.04715						-1.59946					-1.56168
BRF2	-1.34221	1.42819				-1.13203	1.42819						4.06322
BRI3		-1.59974	-1.36556			1.30307	-1.59974	-1.36556		-1.15482			-1.49605
BRI3BP	1.29475	1.8934	1.35499		1.42936	1.94734		1.35499	1.327		1.42936		2.02487
BRIP1		4.08478	1.4111	1.39031		1.58009	4.08478	1.4111	1.19078			1.39031	4.38213
BRIX1		2.13896		-1.11541		-1.30527	2.13896	1.34504		1.56769		-1.11541	3.34888
BRK1		2.10812	1.6502				2.10812	1.6502					-1.24522
BRMS1	-1.35495	2.74538			-1.29187	-1.2732	2.74538	1.51496	-1.46954	-1.37056	-1.29187		2.39772
BRMS1L	-1.34001	1.90381	1.43716			-1.11711	1.90381	1.43716					-1.271
BROX		1.65185				-1.08638	1.65185						1.31459
BRP44		1.81532					1.81532	1.55994	1.26122	1.18411			-1.365
BRP44L								1.18219		1.1339			-2.17929
BRPF1	-1.49773	1.14729	-1.26169		-1.33004	-1.16443	1.14729	-1.26169	-1.28726	-1.33557	-1.33004		2.49993
BRPF3	-1.24002	-1.17333	-1.23791			-1.16238	-1.17333	-1.23791
BRS3										-1.34282			-1.26373
BRSK1													-1.10077
BRSK2										-1.65757
BRWD1		-1.4375					-1.4375		1.31396	1.39228			-2.05363
BRWD1-IT2		-1.4985					-1.4985
BRWD3		-1.25597				-1.10119			1.22736	1.28939			-1.89183
BSCL2		1.4201	1.2294		1.21275	1.26347	1.4201	1.2294		-1.18206	1.21275		1.57362
BSDC1		1.41669											-1.69833
BSG					1.62412	1.35051				-1.34273	1.62412		1.07989
BSN		-1.17248	1.08238					1.08238					1.10782
BSND		-1.11729				-1.25454	-1.11729
BSPRY	1.63764					1.18958			1.99522	1.47744			-1.09915
BST1		1.70446		-1.29242	-1.68072	-2.00061	1.70446	1.72567			-1.68072	-1.29242
BST2	1.51104	2.3191	-1.62401	-2.04245	-2.14788	-4.36066		-1.62401	1.53493	1.35022	-2.14788	-2.04245	2.94314
BSX		-1.07099					-1.07099
BTAF1		1.20717				-1.10406	1.20717	1.25823		1.28572
BTBD1		-1.36033			1.17621	1.23663	-1.36033				1.17621
BTBD10		1.29976				-1.16914	1.29976	1.30809		1.12585
BTBD11	-1.38476	1.30639		1.21913		1.18744	1.30639	1.56821	1.17593			1.21913	3.22522
BTBD16		1.31692		-1.65139	-2.46724	-4.94287	1.31692			1.26381	-2.46724	-1.65139	1.38822
BTBD17		2.24031	1.70304	-1.27786	-3.33502	-5.08444	2.24031	1.70304			-3.33502	-1.27786	2.28652
BTBD18		-1.05807					-1.05807						-1.0865
BTBD19		-1.15633	-1.26038	1.29309	-1.24728		-1.15633	-1.26038	-1.44769	-1.56546	-1.24728	1.29309	1.11833
BTBD2					1.37492	1.472					1.37492
BTBD3	-2.06974	-1.41227			1.47279	1.37048			-1.96336	-1.5658	1.47279		-2.00705
BTBD6		-1.19993			1.34543	1.38822	-1.19993				1.34543		-1.22423
BTBD7	-1.4337				-1.18893	-1.3392			-1.34176	-1.21017	-1.18893
BTBD8		-1.2516					-1.2516		1.20921	1.28029			-1.35279
BTBD9		-1.49313	-1.25724		-1.2277	-1.20238	-1.49313	-1.25724			-1.2277		-1.20092
BTC				-1.71175		-2.20287						-1.71175
BTD		1.3381			1.54555	1.35788	1.3381	1.29032	1.33018		1.54555		-2.09149
BTF3	-1.80189	3.39928					3.39928	1.86836	-1.65649	-1.20666			-1.26183
BTF3L4			-1.2149					-1.2149
BTF3P11		2.35673					2.35673	1.8505					1.24792
BTG1		1.46694		1.17656	-1.17622	1.21594	1.46694				-1.17622	1.17656	-3.23723
BTG2	-1.48402	-1.84499	1.28677		-1.48408	-1.18287	-1.84499	1.28677	-3.34501	-3.94817	-1.48408		-1.88643
BTG3	-1.40568	2.31276		-1.18476		-1.44725	2.31276			1.14787		-1.18476	1.54883
BTK						1.21918				1.19273			-1.15944
BTLA		-1.26827		1.65196		1.68393	-1.26827					1.65196
BTN1A1										-1.40298
BTN2A1										1.2936			-1.15813
BTN2A2	2.03975	-1.82657	-1.4546				-1.82657	-1.4546	1.95181	1.8114			-2.05781
BTN2A3P		1.28377
BTN3A1	2.00079	1.54337					1.54337		1.89271	1.51691
BTN3A2	2.03728	1.72084					1.72084	1.60296	1.84195	1.61994			-1.10281
BTNL2	1.54409												-1.24621
BTNL3		-1.15063											-1.28611
BTNL8		-1.80452	1.27506				-1.80452	1.27506		-1.16341
BTRC													1.17801
BUB1	1.64594	14.2577	3.44435	1.37668	2.08315	2.40338		3.44435	1.95397	1.75374	2.08315	1.37668	8.83994
BUB1B	1.34153	7.72807	3.18294	1.30936	2.0181	2.99893		3.18294	1.85104	1.40784	2.0181	1.30936	6.04014
BUB3		2.01242		1.14886		1.10257	2.01242	1.3752		1.12257		1.14886	1.30495
BUD13	1.18862	1.15308			-1.30457	-1.16995	1.15308		1.26087	1.14769	-1.30457
BUD31		1.39389				-1.35426	1.39389						1.32661
BVES	1.48985			-1.21308		-1.19918			1.53576	1.29654		-1.21308	1.94876
BYSL		2.20947				-1.16238	2.20947	1.25889	-1.29205				5.71429
BZRAP1	1.47333			1.51047	1.2606	2.15209			1.65846		1.2606	1.51047	-1.90317
BZW1	-1.64896	3.33261			-1.28939	-1.32638	3.33261	1.47224	-1.36829		-1.28939		2.36844
BZW2		2.50265	1.248	1.21599		1.36907		1.248				1.21599	1.93783
C10orf10	-1.48365	-2.65626							-1.46281	-1.472			-6.78772
C10orf105	1.78535									1.4539
C10orf11		-1.24215							1.36715				-3.81631
C10orf111		1.24729						-2.11974					1.79784
C10orf112		-1.13573					-1.13573			1.08751			-1.6161
C10orf113		1.05882					1.05882
C10orf114	1.28126		-1.20698					-1.20698	1.32372				-1.76123
C10orf116		-1.15655					-1.15655
C10orf118		1.13241					1.13241
C10orf12	-1.20872												1.31209
C10orf120			-1.05083					-1.05083					-1.09395
C10orf122										-1.08977
C10orf125	1.48783		1.26383					1.26383		-1.24042
C10orf128		-2.12595					-2.12595		-1.24138	-1.26924			-1.62317
C10orf129		1.10883					1.10883
C10orf137		-1.25047					-1.25047			1.18457			1.52062
C10orf140		1.15794	1.13484				1.15794	1.13484					-1.41661
C10orf2		2.51252					2.51252	1.30579		1.44015			4.54452
C10orf26		-1.29195					-1.29195		1.31581	1.10641
C10orf27		-1.39772					-1.39772						-1.24991
C10orf28	-1.39505	1.22486						1.40323					1.71673
C10orf32	-1.46057	-1.89573					-1.89573	-1.43021	-1.37946	-1.24623			-2.90055
C10orf35		-1.42101	-1.22672					-1.22672					-1.1439
C10orf46		1.43788	1.26167					1.26167					1.32048
C10orf47		1.64812					1.64812						1.32619
C10orf53										-1.13613			1.26302
C10orf54	1.22042
C10orf55	-1.23439	1.16551					1.16551		-1.52672	-1.37999			1.13005
C10orf57		1.12356	1.10461					1.10461					-1.0564
C10orf58		-1.25389					-1.25389	1.31511					-2.79035
C10orf67		-1.52174					-1.52174						-1.82826
C10orf68		-2.13429					-2.13429						-1.19609
C10orf76		1.2581							-1.44777	-1.45058
C10orf82		1.23551								-1.19124			1.24395
C10orf88	-1.27812									1.34339			2.12676
C10orf91		-2.12685	-1.24988				-2.12685	-1.24988		-1.28643
C10orf92		-1.42284	-1.14668				-1.42284	-1.14668		-1.26669
C10orf93									-1.34021				-1.50651
C10orf95	1.30984		1.19442					1.19442
C10orf96		-1.96338					-1.96338			-1.31436			-1.42168
C10orf99		1.22358	1.19255				1.22358	1.19255					1.1759
C11orf1		1.18906					1.18906	1.09636					1.18615
C11orf10		-1.20159					-1.20159			-1.19097			-1.62816
C11orf2			1.18511					1.18511		-1.32317			1.30156
C11orf20													-1.5902
C11orf21		-1.31467	-1.33364				-1.31467	-1.33364	1.63408
C11orf24		2.13002	1.22241					1.22241	-1.28014				2.39145
C11orf30		1.20447					1.20447		1.30849	1.34878
C11orf31		1.19812					1.19812			1.09082			-1.0526
C11orf34										-1.29372
C11orf35	2.67053	-3.49085					-3.49085	-1.55242	2.55107	1.50515			-5.55663
C11orf36		-1.10363					-1.10363			-1.18887			-1.76468
C11orf40	1.23544	-1.27815					-1.27815			1.19605
C11orf41		1.8959	1.1737					1.1737					1.80865
C11orf42		-2.99263					-2.99263	-1.39479		-1.47824			-1.95995
C11orf44		-1.89927	-1.51446				-1.89927	-1.51446	-1.38913				-2.16321
C11orf45	1.65869								1.41677	1.16885
C11orf46		-1.20176					-1.20176			1.32632
C11orf48		2.53459					2.53459	1.65303		1.30639			2.56788
C11orf49		1.12874	-1.11941				1.12874	-1.11941					1.08088
C11orf51		1.39303					1.39303		-1.39102	-1.42219			1.37106
C11orf52										1.1552			1.10417
C11orf53		-1.28616	-1.11446				-1.28616	-1.11446		-1.26532			-1.30377
C11orf54	1.43461	-1.38307					-1.38307		1.62531	1.57685			-3.63887
C11orf57	-1.31851	1.29554	-1.27717					-1.27717					2.0283
C11orf58		1.51412					1.51412	1.4039					-1.23458
C11orf61										1.18475			1.49622
C11orf63		-1.14638								1.24311			1.27473
C11orf65		-1.15496	-1.13989				-1.15496	-1.13989
C11orf67		1.96146	1.71902				1.96146	1.71902		-1.22134			-1.55107
C11orf68									1.34103				1.4363
C11orf70		-1.15779								-1.2119			1.19114
C11orf71										-1.15746
C11orf73	1.35678	1.65418	-1.17086				1.65418	-1.17086	1.39874	1.56065			1.34534
C11orf74	1.43557		1.30208					1.30208	1.34435	1.59543			-1.90656
C11orf75	1.65918	1.37451					1.37451	1.45696	1.30535	1.44668			-1.36443
C11orf80		1.73868	1.2252				1.73868	1.2252		1.205
C11orf82	1.45922	4.39201						2.76107	1.92703	1.93928			4.65077
C11orf83		2.31822	1.69361				2.31822	1.69361					1.42735
C11orf84		1.36856	-1.34597				1.36856	-1.34597					2.09178
C11orf85	-2.00265
C11orf86		-1.03329					-1.03329			-1.14863
C11orf87		-1.87369					-1.87369						-2.76494
C11orf88		-1.08733					-1.08733						-1.07553
C11orf9		-1.1491					-1.1491	-1.19452		-1.26961
C11orf91		1.1436					1.1436						1.19506
C11orf92								1.04904
C11orf93													-1.04753
C11orf95	-1.27466	1.23581	1.29813					1.29813					-1.44625
C11orf96	-3.21579	-5.33794	-2.81334				-5.33794	-2.81334	-4.58675	-3.52675			-10.2888
C12orf10	-1.19437	1.45783					1.45783		-1.4382	-1.46988			1.41049
C12orf11	1.2903	2.12721					2.12721	1.28487		1.43092			1.98542
C12orf23		1.20098					1.20098			1.48302			-1.47224
C12orf24	1.67349	1.72437							1.42189	1.49208			2.60848
C12orf26		-1.59079					-1.59079	-1.39419					-1.78136
C12orf28	1.53545	1.26258	-1.11968				1.26258	-1.11968	1.3756				1.37443
C12orf29		1.17417											1.63926
C12orf32	1.29139		1.11242					1.11242					-1.57191
C12orf33								-1.23155		-1.15617
C12orf34		1.6725					1.6725		-1.29523	-1.27347			1.77683
C12orf35		-1.30726					-1.30726		1.69262	1.60557
C12orf36	-1.45028								-1.9086	-2.01855			-1.45846
C12orf39		1.19206					1.19206	1.05545					1.1728
C12orf4	1.75431	-1.32177								1.28874			1.45473
C12orf40										1.19448			1.1106
C12orf42		-1.12019					-1.12019						-1.18583
C12orf43		2.24335	1.24236				2.24335	1.24236					2.604
C12orf44	-1.22342	3.08362					3.08362	1.40023					2.02594
C12orf45		1.60645					1.60645	1.32803					2.12672
C12orf47		2.45011					2.45011	1.89491					1.54292
C12orf48		2.25737	1.39725				2.25737	1.39725		1.17648			2.20728
C12orf49	-1.36776	1.43402	1.21254				1.43402	1.21254	-1.70845	-1.36535			1.40109
C12orf5	1.79557	-1.49469	-1.4619					-1.4619	1.45836	1.53669			-1.27188
C12orf50			1.35611					1.35611					1.2473
C12orf51		-1.32252											-1.18487
C12orf52		-1.43747					-1.43747			-1.29843			1.29268
C12orf53	1.51135
C12orf54		-1.09504	-1.02492				-1.09504	-1.02492					-1.05131
C12orf56													-2.17364
C12orf57	-1.43125	-1.95503	-1.3057					-1.3057	-1.43253	-1.32511			-2.13892
C12orf59										-1.22156			-1.1704
C12orf60		1.78382					1.78382	1.2968	1.27798	1.47585			1.87603
C12orf61		-1.21997	-1.1834				-1.21997	-1.1834					1.41497
C12orf62		2.15793	1.35028				2.15793	1.35028					-1.69849
C12orf63		-1.43983						-1.31583
C12orf65		1.20492	-1.26662				1.20492	-1.26662	2.91861	2.57119			1.26235
C12orf66										1.20087			1.96631
C12orf68		-1.07617					-1.07617
C12orf69		-1.12605	1.27402				-1.12605	1.27402					-1.51593
C12orf70		-2.04698					-2.04698	-1.37681	1.49096	1.56547
C12orf71		1.34752	1.2979				1.34752	1.2979					1.33052
C12orf73		-1.76593						-1.28641		1.55625			1.26761
C12orf75		3.50671	1.46301				3.50671	1.46301					4.36232
C12orf76	1.34166	-1.12442	-1.17219				-1.12442	-1.17219	1.62262	1.46124
C12orf77		-1.17836					-1.17836
C13orf15	-9.68061	2.91274	1.4711				2.91274	1.4711	-9.62453	-6.89163			1.77231
C13orf16		1.12977											1.87881
C13orf27	-1.2477	1.25836								1.29689
C13orf30		1.0867					1.0867
C13orf33		-2.045								1.66859			-4.77436
C13orf35		-4.19748					-4.19748			1.18053			2.03963
C14orf1		1.25866					1.25866			-1.18877			1.58285
C14orf101	1.42811	-3.40481	-1.5332					-1.5332	1.56444	1.77537			-2.69988
C14orf102		1.51969					1.51969						1.49478
C14orf109	-1.3772	-1.45204					-1.45204
C14orf118													1.34931
C14orf119		1.07104					1.07104
C14orf126		2.03074	1.34471				2.03074	1.34471		1.29682			1.88413
C14orf128		1.23796								1.25733			1.11475
C14orf129										1.21057
C14orf132			1.24001					1.24001					-2.4517
C14orf133	1.66613		1.16021					1.16021	1.33165	1.21565
C14orf135		-1.49384	-1.22745				-1.49384	-1.22745					-1.70037
C14orf142		3.13846					3.13846	1.67445		1.25722			1.31496
C14orf149	1.4171	3.02865					3.02865	1.5478		1.23848			2.12714
C14orf159	1.73501	1.28394						1.2478	1.54886	1.23068
C14orf162		-1.99003								-1.8253
C14orf166		1.34499	1.27841				1.34499	1.27841		1.26371			-1.27585
C14orf167	1.31148		1.10021					1.10021	1.47386	1.42959			-1.27055
C14orf169	-1.24921	1.29871											1.62619
C14orf176													1.2808
C14orf178		1.14932
C14orf180		-1.09926					-1.09926
C14orf182	-1.54302	-1.09806					-1.09806		-1.47088				-1.09659
C14orf183		-1.16405					-1.16405		1.26124	1.29179			1.29284
C14orf2		2.0934					2.0934	1.36643	-1.25078	-1.23363			1.18842
C14orf21	1.37089	1.48647	1.08482				1.48647	1.08482					1.22433
C14orf28		-1.23931	-1.17863					-1.17863					-1.30243
C14orf33		1.73231					1.73231						1.27763
C14orf34	1.41328	8.15552					8.15552						12.2282
C14orf41		-1.71391						-1.2332					-1.13714
C14orf43		-1.74739							-1.30146	-1.28711			-1.15524
C14orf45		1.13771					1.13771	1.15987	-1.16613	-1.11288
C14orf48		-1.32463					-1.32463	-1.13287					-1.29521
C14orf49	-2.05331	-1.44651	-1.59589				-1.44651	-1.59589	-1.36633	-1.24423
C14orf56		-1.59006					-1.59006			-2.59961			-1.69338
C14orf70		-1.75694					-1.75694	-1.45537		-1.39415
C14orf79		-1.185					-1.185						1.48312
C14orf80		4.26705	2.35424				4.26705	2.35424		-1.25483			5.40147
C14orf81		1.07282					1.07282						-1.15995
C14orf93	2.20914	-1.70099					-1.70099		1.52274				-1.21
C15orf17	-1.6646		1.21519					1.21519
C15orf2										1.29848			-1.63157
C15orf23	1.64524	3.0904	1.53982				3.0904	1.53982	2.34486	1.98301			3.42902
C15orf24	-1.20602	1.09832					1.09832	1.1613					1.47275
C15orf26	1.69842	1.27635					1.27635						1.34703
C15orf27	2.53027	-1.0917					-1.0917		1.598				-1.08141
C15orf29								1.18889		1.47503
C15orf33		-1.0193					-1.0193
C15orf37		1.46081	-1.1624				1.46081	-1.1624					1.51129
C15orf38	1.35533		1.27432					1.27432					-1.38904
C15orf39	-1.51862	-1.67579	-1.83369					-1.83369	-1.48542	-1.423			2.36501
C15orf40		1.49186					1.49186						-1.39391
C15orf41		1.70404	1.29576				1.70404	1.29576		1.33081			1.40736
C15orf42		2.05858	1.47495				2.05858	1.47495	1.80714	1.30335			3.43962
C15orf43		1.08561								-1.10706
C15orf44		1.40254					1.40254						2.18631
C15orf48	-2.79101								-3.99886	-2.87547			1.2721
C15orf5	-1.80535	-1.44508							-1.93681	-1.58315			-1.86123
C15orf50		-1.16362					-1.16362
C15orf52	1.70846	-2.31074	-1.23772				-2.31074	-1.23772	1.85519	1.41247			-1.77018
C15orf54		2.76774	1.55694				2.76774	1.55694					2.53435
C15orf55								-1.08437		-1.07477			-1.26276
C15orf56		1.07047	1.04818				1.07047	1.04818
C15orf57		2.14791					2.14791	1.2589					1.21528
C15orf58	1.58623	-1.75754						-1.38022	1.39937	1.24863
C15orf59	-1.72649	-1.44629	-1.5871				-1.44629	-1.5871					-5.24818
C15orf60		-1.07962					-1.07962
C15orf61		-1.40613	-1.72409					-1.72409					-1.27645
C15orf62		-1.99756
C15orf63		1.41652							-1.14481				1.77322
C16orf11		1.05078					1.05078						1.03762
C16orf13	1.32306	2.39362						1.76974		-1.28645			2.12207
C16orf42		1.86189					1.86189						2.63553
C16orf45		1.45024	1.62235					1.62235	-1.48157				-1.70733
C16orf46										1.12576
C16orf47													-1.09243
C16orf48		1.41233											1.84539
C16orf5		-2.72544					-2.72544	-1.94628					-1.62699
C16orf52		1.49841	1.19776					1.19776					3.94588
C16orf53		1.34152					1.34152			1.20342
C16orf54										-1.57844			-1.08296
C16orf55		1.19673					1.19673		1.31498	1.24342			1.38691
C16orf57								-1.29278					1.43635
C16orf58	1.81598												1.53517
C16orf59	1.55914	3.15378	2.69559				3.15378	2.69559					3.14457
C16orf61		1.39673					1.39673	1.09392					1.12814
C16orf62		-1.32836					-1.32836			-1.22918			-2.57655
C16orf7		-1.48269					-1.48269	-1.30203		-1.44032
C16orf70		-1.27327	-1.29766				-1.27327	-1.29766		-1.22789
C16orf71		-1.28862											-1.30662
C16orf72		-1.30521					-1.30521			-1.09804			1.22642
C16orf73									1.71608	1.47494			-1.29898
C16orf74		3.71847	1.39848				3.71847	1.39848	1.67238				7.1012
C16orf78		-1.13188					-1.13188			-1.18702
C16orf79	1.4677								1.74567	1.30036			1.14577
C16orf80		1.39326					1.39326	1.34292					1.75991
C16orf82			-1.11326					-1.11326
C16orf86									1.30505	1.12887			-1.12918
C16orf87										1.27066
C16orf88	1.4414	-1.1652	-1.3517					-1.3517	1.34644	1.59679
C16orf89		-1.24806					-1.24806						-1.26592
C16orf90									-1.38488	-1.26639
C16orf91	-1.22106	1.74641					1.74641		-1.34524	-1.20298			1.88467
C16orf92	1.46857	-1.17899					-1.17899		1.53853	1.58017			-3.29989
C16orf93	1.88887	1.21094	1.10703					1.10703	1.92574	1.33848			1.18067
C16orf95	2.12356								1.65631	1.39084
C16orf96		-1.14842					-1.14842						-1.22069
C17orf100	1.26001	1.13556					1.13556		1.28301
C17orf101		2.82357						1.66178		-1.14148			2.55992
C17orf102													-1.18921
C17orf103	2.25884	-5.21806					-5.21806		2.20704	1.18168			8.9915
C17orf107		1.52887	-1.20102					-1.20102	-1.48639	-1.40003			3.85521
C17orf108	1.6769	-6.23027	-1.4855					-1.4855	1.44573				-4.78208
C17orf109		-1.56281	-1.71672				-1.56281	-1.71672					-1.29564
C17orf13	-1.24659												-1.38955
C17orf28		-1.68174								-1.31643			-1.21898
C17orf39		-1.18662	-1.2114				-1.18662	-1.2114		1.34838			-1.47207
C17orf42										1.24278			1.47203
C17orf46		-1.25179					-1.25179						1.2306
C17orf47										-1.29755
C17orf48		-1.25214					-1.25214		1.43804	1.50408
C17orf49		1.58019					1.58019	1.50218		-1.20507
C17orf50		-1.26704					-1.26704						-1.56882
C17orf51		1.49327								1.3719			1.97465
C17orf52		-1.33062	-1.38989				-1.33062	-1.38989		-1.23228
C17orf53													1.47258
C17orf56	1.21632	-1.51179					-1.51179	-1.72578	1.81677	1.55607			-1.32817
C17orf57		-1.58249					-1.58249	-1.09141		1.21123			-2.77294
C17orf58	-1.67073	-1.20326							-1.61253				-2.28676
C17orf59		1.27324					1.27324		1.67176	1.2278			1.37003
C17orf6													-1.23967
C17orf61	1.52303	1.71153	1.25831					1.25831	1.42579
C17orf62	1.8034
C17orf63		-1.75549	-1.49266					-1.49266					-1.52163
C17orf64									1.45945	1.36506
C17orf65		-1.96887					-1.96887			-1.40802			-1.54761
C17orf66		-1.47236	1.50241				-1.47236	1.50241					-1.68032
C17orf67	1.33302	-1.44555						-1.50681	1.40659	1.42461			-2.73521
C17orf69													-1.74508
C17orf70		-2.02856	-1.47838				-2.02856	-1.47838		-1.30965			1.33429
C17orf72		-1.70519											-1.29307
C17orf74	-2.15448	-2.74006						-2.03261		3.14053			-4.13163
C17orf75	1.46767	1.26609	1.20775				1.26609	1.20775	1.5191	1.4294			1.17592
C17orf76		1.18713	1.36879				1.18713	1.36879	1.23388	1.16684			1.44759
C17orf76-AS1		-1.54561	-1.44807				-1.54561	-1.44807
C17orf77		-1.21674					-1.21674						-1.4918
C17orf78									1.14832
C17orf79	-1.38263												1.2065
C17orf80		-1.25213					-1.25213		1.64854	1.76275
C17orf81													1.43287
C17orf82								-1.32016					-1.51498
C17orf85			1.17898					1.17898		1.16788
C17orf87	2.28985	-1.13336							1.36915
C17orf88		-1.37703	-1.52429				-1.37703	-1.52429		1.16819			-1.57183
C17orf89		1.7612	1.18553					1.18553					2.39641
C17orf90	1.58252	-1.53862	-1.31064					-1.31064	1.64283	1.40544			-1.72083
C17orf96		2.4609					2.4609		-1.81296	-1.38742
C17orf97			-1.25128					-1.25128		1.43597			1.39705
C17orf98		1.16868					1.16868						1.19775
C17orf99	2.28745	1.2843	1.17551				1.2843	1.17551	2.63005	2.18981			1.32248
C18orf1	1.71447	-1.87957											-3.29033
C18orf10			1.4776					1.4776
C18orf12		-1.70934
C18orf15													-1.19809
C18orf18													-1.41891
C18orf19	-1.3195												1.49029
C18orf21		1.35321					1.35321						1.20912
C18orf23		-1.5112					-1.5112			-1.61117
C18orf25	-1.29962								-1.35249
C18orf32													-1.64309
C18orf34		1.08521					1.08521
C18orf42													-1.05524
C18orf45		1.31123											1.66244
C18orf54		1.98718					1.98718		2.43273	2.4565			1.76684
C18orf55		1.1886								1.27031			2.38738
C18orf56		1.59404					1.59404		1.38385				1.33506
C18orf62		-1.09108					-1.09108
C18orf8	-1.44528	1.15847								-1.16278			1.42364
C19orf10		2.25374	1.09406				2.25374	1.09406		1.16926			1.35691
C19orf12	-1.3145								-1.3187	-1.31516			1.2528
C19orf18	1.48747	-1.38576					-1.38576		1.43504	1.59679			1.3443
C19orf2		2.03798					2.03798	1.46375					1.5344
C19orf20									-1.74266	-2.24886
C19orf21		-1.25303					-1.25303	-1.62403					-1.11023
C19orf22	-1.26127	-1.50496					-1.50496	-1.49969	-1.35159	-1.25339
C19orf23	-1.54094								-1.9731	-1.39661			-1.25659
C19orf24		1.55969					1.55969		-1.19133	-1.27059			1.81704
C19orf26		-2.08351	-1.25281				-2.08351	-1.25281		-1.79391
C19orf28		2.23563								-1.20974			2.3549
C19orf29									-1.41296	-1.43419			1.85678
C19orf29-AS1		-1.4837					-1.4837
C19orf33		2.5627						1.81478					2.52063
C19orf38		1.05444
C19orf39		-1.53991
C19orf40		1.55405					1.55405	1.23939	1.52214	1.43416			1.50906
C19orf42		1.3471	1.32552				1.3471	1.32552					-1.25756
C19orf43		1.57157						1.44045		-1.31316			2.0005
C19orf44	1.47512	-4.12861					-4.12861						1.32808
C19orf45		1.15551					1.15551
C19orf46		-2.10207					-2.10207	-1.59784	-1.44189	-1.44711			-1.32481
C19orf47		1.16042								-1.16237			1.7489
C19orf48	1.3123	1.87623					1.87623	1.66092		-1.3916			5.43952
C19orf50		2.05398					2.05398	1.20353		-1.16011			1.60322
C19orf51	1.23071
C19orf52		1.1344					1.1344		1.26902	1.1371			1.93894
C19orf53		1.42205					1.42205						1.35884
C19orf54										-1.23545
C19orf55	1.35522	1.26454					1.26454		1.39973	1.21242
C19orf56		-1.16354					-1.16354	1.34815		-1.50855
C19orf57	1.74119	1.2406	1.38508					1.38508	1.45463				1.23239
C19orf59									1.76434	1.68803
C19orf6		-1.89601					-1.89601	-1.48511					-1.4573
C19orf60	1.23333									-1.23224			1.39139
C19orf63		1.10784	1.15304				1.10784	1.15304		-1.26131			-1.11347
C19orf66		-2.20349					-2.20349	-1.26416		-1.52946
C19orf67			1.10742					1.10742		-1.29028
C19orf68	1.26041	-2.47198	-1.52364				-2.47198	-1.52364	1.31566				-1.48438
C19orf69		-1.40201	-1.23909					-1.23909					-1.45688
C19orf70		1.91613					1.91613	1.5123	-1.39963	-1.42132			1.77796
C19orf73		1.34949											1.2248
C19orf76													-1.1639
C19orf77	-1.33668	1.13614					1.13614						1.06012
C19orf79		1.5379					1.5379	1.71386	1.31894				-1.40395
C19orf80		-1.06472	1.13225				-1.06472	1.13225					1.22202
C1D		1.39992				-1.30515	1.39992		-1.36315
C1GALT1		2.38143				1.06848	2.38143	1.35085					1.98893
[truncated: 18,330 more rows]

## Sheet: CoV_meta_sig
	Symbol	Value	avg.qvalue
1	ADAT1	1.30943	0.0188795
2	ALAS1	1.6877	0.0216314
3	ALDOC	1.05115	0.0132074
4	ARL4C	-1.54145	0.0166261
5	AURKA	4.042	0.0172379
6	AURKB	2.73957	0.016177
7	BIRC5	4.56782	0.0136014
8	BRCA1	2.23308	0.0157354
9	BUB1B	2.86569	0.0133843
10	CALM3	1.56645	0.0115272
11	CAT	1.47758	0.0193809
12	CBR1	1.47416	0.0171403
13	CBR3	1.67397	0.0257356
14	CCDC85B	1.98331	0.0167181
15	CCL2	-4.30648	0.0149275
16	CCNA1	2.87975	0.0175356
17	CCNA2	4.21914	0.0130429
18	CCNB1	2.72339	0.01318
19	CCNB2	3.45813	0.0129922
20	CCNE2	2.36412	0.0125524
21	CCNF	1.94612	0.010854
22	CDC25A	2.41205	0.0136465
23	CDC45	3.37292	0.00685191
24	CDK1	3.8792	0.011792
25	CDK2	2.07879	0.0122357
26	CDKN1A	-2.25857	0.0180203
27	CEBPD	-1.99163	0.00827384
28	CENPE	2.55256	0.0133912
29	CHAC1	-1.2273	0.0183902
30	CHEK1	2.06056	0.0127499
31	CHEK2	1.96211	0.0143456
32	COG2	1.22348	0.026506
33	CSK	1.37331	0.0182695
34	CTSD	-1.02799	0.012936
35	CXCL2	-3.97452	0.0154754
36	DDB2	1.70685	0.0111549
37	DECR1	1.05584	0.0262886
38	DNAJB1	1.65013	0.0228828
39	E2F2	2.23826	0.0210034
40	EAPP	-1.49478	0.0162873
41	EGR1	-1.52402	0.0178659
42	EIF5	-1.129	0.0168985
43	ETFB	1.39437	0.0205366
44	ETS1	1.51634	0.011401
45	EXT1	1.09406	0.0197685
46	EZH2	1.76661	0.0107111
47	FAH	2.10396	0.0178596
48	FKBP4	1.07842	0.00914372
49	FOS	-3.0783	0.016003
50	FOSL1	-1.17628	0.0227365
51	GADD45B	-2.07286	0.0154713
52	GAPDH	1.05706	0.0198679
53	GMNN	2.2102	0.00971084
54	HADH	1.77203	0.0168795
55	HES1	-1.13323	0.0166623
56	HIST1H2BK	1.65671	0.00857966
57	HSD17B10	1.11257	0.0129117
58	ID2	-1.44674	0.0125154
59	IFRD2	1.31035	0.0188164
60	IL13RA1	-1.36989	0.0104899
61	IL1B	-2.03924	0.0160443
62	INSIG1	-1.53942	0.0237585
63	ITGAE	1.82583	0.013652
64	ITGB5	1.4838	0.0171926
65	JUN	-1.41898	0.0188592
66	KCNK1	-1.39741	0.030003
67	KIF14	3.98106	0.0127979
68	KIF20A	4.59518	0.0156103
69	KIF2C	2.90263	0.0150653
70	LIG1	1.45588	0.0108471
71	MCM3	1.89414	0.00674628
72	ME2	1.61187	0.0140394
73	MELK	4.20097	0.0143165
74	MEST	1.66267	0.0118407
75	MPZL1	1.25242	0.00705253
76	MSH6	1.41906	0.0143676
77	MYBL2	2.17902	0.00958058
78	MYCBP	1.66715	0.0218415
79	NCAPD2	2.5486	0.0129287
80	NFE2L2	-1.54219	0.0282935
81	NFIL3	-1.50746	0.0124494
82	NFKBIA	-2.24797	0.0154558
83	NFKBIE	-1.37217	0.0172035
84	NPRL2	1.31199	0.0243154
85	NUSAP1	3.33499	0.0131196
86	ORC1	2.03821	0.0196339
87	PAPD7	-1.30135	0.0149214
88	PARP1	1.49468	0.018057
89	PCNA	2.34916	0.0203391
90	PDGFA	-1.07823	0.0172286
91	PHKG2	1.08315	0.0227479
92	PIK3CA	1.0376	0.0193386
93	PLK1	2.35217	0.0135027
94	PLSCR1	-1.47414	0.0141301
95	PNP	-1.05781	0.0141358
96	POLE2	1.82022	0.00729736
97	PSRC1	2.62992	0.0156157
98	PTGS2	-2.08047	0.0228806
99	PTPN12	-1.12941	0.02045
100	PYGL	1.28102	0.0158673
101	RALA	-1.07763	0.0177388
102	RALGDS	-1.40769	0.0204173
103	RELB	-1.51226	0.0114355
104	RPA1	1.3683	0.0173604
105	RPA2	1.62796	0.00754567
106	RPA3	1.5875	0.0138667
107	RRP1B	1.4913	0.0234057
108	SCARB1	1.12381	0.0125839
109	SCYL3	-1.47845	0.0169695
110	SHB	-1.23874	0.0198555
111	SMC4	1.96267	0.0119492
112	SOCS2	-1.41629	0.0104969
113	STMN1	1.53528	0.0101276
114	STUB1	1.05888	0.0242984
115	SUV39H1	1.4368	0.0176245
116	TBX2	1.86025	0.0113319
117	TFDP1	1.66119	0.0118995
118	TIPARP	-1.49593	0.0163591
119	TMEM97	1.48978	0.0195017
120	TOP2A	3.43123	0.0129136
121	TOPBP1	1.46254	0.00858129
122	TRAP1	2.30407	0.0109142
123	TRIB1	-1.00222	0.0219091
124	TRIM13	-1.04166	0.0202423
125	TSC22D3	-3.71975	0.0151812
126	TWF2	1.66991	0.00789385
127	UBE2C	3.69924	0.015027
128	UBE2L6	-1.30784	0.0141227
129	USP6NL	-1.36682	0.0162575
130	VDAC1	1.00774	0.0131346
131	ZFP36	-3.74698	0.0155837
