# Supplementary material for: Deciphering COVID-19 host transcriptomic complexity and variations for therapeutic discovery against new variants
Source: iScience. 2022 Sep 3;25(10):105068. doi: 10.1016/j.isci.2022.105068 (PMC9439871; doi:10.1016/j.isci.2022.105068)
Supplement: Data S5. Ranks of all repurposed drug candidates based on their ability of reversing CoV valid signatures V1, related to Figure 3 [file mmc6.xls]

## Sheet: consensus_rank_sRGES
name	Median_Rank	clinical_phase	moa	target	disease_area	indication
sn-38	2	Launched	topoisomerase inhibitor	TOP1	oncology	colorectal cancer
bortezomib	3	Launched	NFkB pathway inhibitor|proteasome inhibitor	PSMA1|PSMA2|PSMA3|PSMA4|PSMA5|PSMA6|PSMA7|PSMA8|PSMB1|PSMB10|PSMB11|PSMB2|PSMB3|PSMB4|PSMB5|PSMB6|PSMB7|PSMB8|PSMB9|PSMD1|PSMD2|RELA	hematologic malignancy	multiple myeloma|mantle cell lymphoma (MCL)
teniposide	7	Launched	topoisomerase inhibitor	TOP2A|TOP2B	hematologic malignancy	acute lymphoblastic leukemia (ALL)
ym-155	8	Phase 2	survivin inhibitor	BIRC5
pyrvinium-pamoate	11	Launched	androgen receptor antagonist	AR
camptothecin	12	Phase 3	topoisomerase inhibitor	TOP1
jtc-801	12	Phase 2	opioid receptor antagonist	OPRL1
idarubicin	13	Launched	topoisomerase inhibitor	TOP2A	hematologic malignancy	acute myeloid leukemia (AML)
tyrphostin-a9	14	Preclinical	protein tyrosine kinase inhibitor|tyrosine kinase inhibitor
cd-437	17	Preclinical	retinoid receptor agonist	RARG
bvt-948	18	Preclinical	tyrosine phosphatase inhibitor	PTPN1|PTPN11|PTPN2
puromycin	18	Launched	protein synthesis inhibitor	NHP2L1|RPL10L|RPL11|RPL13A|RPL15|RPL19|RPL23|RPL23A|RPL26L1|RPL3|RPL37|RPL8|RSL24D1
tegaserod	23	Withdrawn	serotonin receptor partial agonist	HTR2A|HTR2B|HTR2C|HTR4
peruvoside	26	Phase 1	cardiac glycoside
cgp-71683	27	Preclinical	neuropeptide receptor antagonist	NPY5R
ikk-2-inhibitor-v	27	Phase 1	IKK inhibitor|NFkB pathway inhibitor	IKBKB
mg-132	28	Preclinical	proteasome inhibitor	PSMB1
pyrvinium	28	Launched	androgen receptor antagonist
amsacrine	29	Launched	topoisomerase inhibitor	KCNH2|TOP2A	hematologic malignancy	acute lymphoblastic leukemia (ALL)|acute lymphoblastic leukemia (ALL)
ivermectin	30	Launched	benzodiazepine receptor agonist	CHRNA7|GABRB3|GLRA3|P2RX7	infectious disease	gastrointestinal roundworms|lungworms|cattle grubs|mites|lice|horn flies
gemcitabine	31	Launched	ribonucleotide reductase inhibitor	CMPK1|RRM1|RRM2|TYMS	oncology	ovarian cancer|breast cancer|non-small cell lung cancer (NSCLC)|pancreatic cancer
niclosamide	32	Launched	DNA replication inhibitor|STAT inhibitor	STAT3	infectious disease	tapeworm
nsc-663284	36	Preclinical	CDC inhibitor	CDC25A|CDC25B|CDC25C
cladribine	37	Launched	adenosine deaminase inhibitor|ribonucleotide reductase inhibitor	ADA|PNP|POLA1|POLE|POLE2|POLE3|POLE4|RRM1|RRM2|RRM2B	hematologic malignancy	hairy cell leukemia
methotrexate	37	Launched	dihydrofolate reductase inhibitor	DHFR	oncology|hematologic malignancy|dermatology|rheumatology	gestational choriocarcinoma|hydatidiform mole|acute lymphoblastic leukemia (ALL)|psoriasis|rheumatoid arthritis
tioguanine	37	Phase 2	purine antagonist
ciclopirox	38	Launched	membrane integrity inhibitor	ATP1A1	infectious disease	onychomycosis
homoharringtonine	38	Launched	protein synthesis inhibitor	RPL3	hematologic malignancy	chronic myeloid leukemia (CML)
nifuroxazide	38	Launched	bacterial DNA inhibitor		gastroenterology	colitis|diarrhea
haloprogin	39	Launched	other antifungal		infectious disease	tinea pedis
purvalanol-a	39	Preclinical	CDK inhibitor	CDK1|CDK2|CDK4|CDK5|CSNK1G3|RPS6KA1|SRC
palbociclib	41	Launched	CDK inhibitor	CDK4|CDK6	oncology	breast cancer
cd-1530	42	Preclinical	retinoid receptor agonist	RARG
ikk-16	44	Preclinical	IKK inhibitor	IKBKB
anisomycin	47	Preclinical	DNA synthesis inhibitor	NHP2L1|RPL10L|RPL11|RPL13A|RPL15|RPL19|RPL23|RPL23A|RPL26L1|RPL3|RPL37|RPL8|RSL24D1
cgk-733	47	Preclinical	ATM kinase inhibitor|ATR kinase inhibitor	ATM|ATR
ryuvidine	48	Preclinical	histone lysine methyltransferase inhibitor	CDK2|CDK4
penfluridol	49	Launched	T-type calcium channel blocker	CACNA1G	neurology/psychiatry	schizophrenia
sertindole	51	Withdrawn	dopamine receptor antagonist|serotonin receptor antagonist	ADRA1A|ADRA1B|ADRA1D|DRD2|DRD3|DRD4|HRH1|HTR1A|HTR1B|HTR1D|HTR1E|HTR1F|HTR2A|HTR2C|HTR6|KCNH2
topotecan	53	Launched	topoisomerase inhibitor	TOP1|TOP1MT	oncology	small cell lung cancer|cervical cancer
bntx	55	Preclinical	opioid receptor antagonist	OPRD1|OPRK1|OPRM1
zm-39923	55	Preclinical	JAK inhibitor	JAK1|JAK3
methylene-blue	57	Launched	guanylyl cyclase inhibitor|nitric oxide production inhibitor	ACHE	hematology	methemoglobinemia
etoposide	59	Launched	topoisomerase inhibitor	TOP2A|TOP2B	oncology	non-small cell lung cancer (NSCLC)
selamectin	60	Launched	nematocide		infectious disease	flea control
thiomersal	61	Launched	other antibiotic	OXCT1
nsc-3852	62	Preclinical	HDAC inhibitor	HDAC1
tigecycline	62	Launched	bacterial 30S ribosomal subunit inhibitor		infectious disease	skin infections|pneumonia|intra-abdominal infections
panobinostat	63	Launched	HDAC inhibitor	HDAC1|HDAC2|HDAC3|HDAC4|HDAC6|HDAC7|HDAC8|HDAC9	hematologic malignancy	multiple myeloma
azacitidine	65	Launched	DNA methyltransferase inhibitor	DNMT1|DNMT3A	hematologic malignancy|hematology	myelodysplastic diseases (MDS)|anemia|chronic myelomonocytic leukemia (CMMoL)
clofarabine	65	Launched	ribonucleotide reductase inhibitor	POLA1|POLD1|POLE|RRM1|RRM2|RRM2B	hematologic malignancy	acute lymphoblastic leukemia (ALL)
nsc-632839	68	Preclinical	ubiquitin specific protease inhibitor	SENP2|USP1|USP2|USP7
chloroxine	71	Launched	opioid receptor antagonist	OPRK1	gastroenterology|infectious disease|dermatology	diarrhea|inflammatory bowel disease|giardiasis|dandruff
benzethonium	72	Launched	sodium channel blocker	SCN10A	infectious disease	first-aid antiseptic
pentamidine	72	Launched	anti-pneumocystis agent	TRDMT1	infectious disease	pneumonia
tw-37	73	Preclinical	BCL inhibitor	BCL2|BCL2L1|MCL1
mitoxantrone	74	Launched	topoisomerase inhibitor	TOP2A	neurology/psychiatry|oncology|hematologic malignancy	multiple sclerosis|prostate cancer|acute myeloid leukemia (AML)
cmpd-1	75	Preclinical	p38 MAPK inhibitor	GNRHR|MAPK14
oxyphenbutazone	80	Withdrawn	cyclooxygenase inhibitor	PLA2G2E|PTGS1|PTGS2
nnc-55-0396	81	Preclinical	T-type calcium channel blocker	CATSPER1|CATSPER2|CATSPER3|CATSPER4
actinomycin-d	84	Launched	RNA polymerase inhibitor		oncology	Wilm's tumor|Ewing's sarcoma|rhabdomyosarcoma|testicular carcinoma
spiperone	87	Launched	dopamine receptor antagonist	ADRA1A|ADRA1B|ADRA1D|DRD1|DRD2|DRD3|DRD4|DRD5|HTR1A|HTR1D|HTR2A|HTR2B|HTR2C|HTR6|HTR7	neurology/psychiatry	schizophrenia
thiostrepton	87	Launched	FOXM1 inhibitor|protein synthesis inhibitor	FOXM1	obstetrics/gynecology	mastitis
floxuridine	89	Launched	DNA synthesis inhibitor	TYMS	oncology	colorectal cancer
astemizole	93	Withdrawn	histamine receptor antagonist	HRH1|KCNH1|KCNH2
ki-8751	93	Preclinical	KIT inhibitor|PDGFR tyrosine kinase receptor inhibitor|VEGFR inhibitor	KDR
dabrafenib	95	Launched	RAF inhibitor	BRAF|LIMK1|NEK11|RAF1|SIK1	oncology	melanoma
bithionol	96	Withdrawn	autotaxin inhibitor	ESR1|ESR2|MCL1
alexidine	97	Preclinical	phosphatidylglycerophosphatase inhibitor	PTPMT1
cgs-15943	99	Preclinical	adenosine receptor antagonist	ADORA1|ADORA2A|ADORA2B|ADORA3
bx-795	100	Preclinical	IKK inhibitor	CDK2|CHEK1|GSK3B|KDR|PDK1|PDPK1
trichostatin-a	100	Preclinical	HDAC inhibitor	HDAC1|HDAC10|HDAC2|HDAC3|HDAC4|HDAC5|HDAC6|HDAC7|HDAC8|HDAC9
rs-17053	105	Preclinical	adrenergic receptor antagonist	ADRA1A|ADRA1D
suloctidil	106	Withdrawn	adrenergic receptor antagonist
tyloxapol	106	Launched	NFkB pathway inhibitor	LPL|NFKB2
sulconazole	107	Launched	sterol demethylase inhibitor		infectious disease	tinea pedis|tinea cruris|tinea corporis
clofilium	108	Phase 2	potassium channel blocker	KCNA5|KCNH1
nisoldipine	108	Launched	calcium channel blocker	CACNA1C|CACNA1D|CACNA1F|CACNA1S|CACNA2D1|CACNB2	cardiology	hypertension
nitazoxanide	108	Launched	pyruvate ferredoxin oxidoreductase inhibitor		gastroenterology	diarrhea
disulfiram	110	Launched	aldehyde dehydrogenase inhibitor|DNA methyltransferase inhibitor|TRPV agonist	ALDH2|DBH	neurology/psychiatry	abstinence from alcohol
pac-1	110	Phase 1	caspase activator	CASP3
digitoxin	111	Launched	ATPase inhibitor	ATP1A1
gw-405833	111	Preclinical	cannabinoid receptor agonist	CNR2
pd-198306	111	Preclinical	MAP kinase inhibitor|MEK inhibitor	MAP2K1|MAP2K2
tacrine	111	Launched	acetylcholinesterase inhibitor	ACHE|BCHE	neurology/psychiatry	Alzheimer's disease
troxipide	114	Launched	glucosamine synthetase stimulant		gastroenterology	gastroesophageal reflux disease (GERD)
menadione	115	Launched	mitochondrial DNA polymerase inhibitor|phosphatase inhibitor	AOX1|BGLAP|F10|F2|F7|F9|GGCX|NQO1|NQO2|PROC|PROS1|PROZ|VKORC1|VKORC1L1	gastroenterology|neurology/psychiatry|dermatology|rheumatology	ulcerative colitis|diarrhea|headache|varicose veins|rheumatoid arthritis
cyt-997	116	Phase 2	tubulin polymerization inhibitor	TUBB
mycophenolic-acid	116	Launched	dehydrogenase inhibitor|inositol monophosphatase inhibitor	IMPDH1|IMPDH2	transplant	organ rejection
lanatoside-c	118	Preclinical	cardiac glycoside
triclosan	118	Launched	antibacterial agent	DNMT1
bmy-45778	119	Preclinical	IP1 prostacyclin receptor agonist	PTGIR
emetine	120	Phase 2	protein synthesis inhibitor	RPS2
gr-127935	120	Preclinical	serotonin receptor antagonist	HTR1A|HTR1B|HTR1D|HTR1E|HTR1F|HTR2A|HTR2B|HTR2C|HTR6
orlistat	122	Launched	lipase inhibitor	CNR1|DAGLA|DAGLB|FASN|LIPF|PNLIP	endocrinology	weight-loss aid
quiflapon	122	Phase 2	leukotriene synthesis inhibitor	ALOX5|ALOX5AP
calcipotriol	125	Launched	vitamin D receptor agonist	VDR	dermatology	psoriasis
zk-93423	125	Phase 3	benzodiazepine receptor agonist	GABRA1|GABRA2|GABRA3|GABRA5|GABRB2|GABRG2
arctigenin	126	Preclinical	MEK inhibitor	CHUK|MAP2K1
obatoclax	127	Phase 3	BCL inhibitor	BCL2
pha-793887	130	Phase 1	CDK inhibitor	CDK1|CDK2|CDK4|CDK5|CDK7|CDK9
sb-218078	130	Preclinical	CHK inhibitor	CHEK1
tacedinaline	131	Phase 3	HDAC inhibitor	HDAC1
way-170523	131	Preclinical	metalloproteinase inhibitor	MMP13
oxiconazole	132	Launched	bacterial cell wall synthesis inhibitor		infectious disease	tinea pedis|tinea cruris|tinea corporis
lasalocid	133	Launched	bacterial permeability inducer		infectious disease	coccidiosis
perhexiline	133	Launched	carnitine palmitoyltransferase inhibitor	CPT1A|CPT2	cardiology	angina pectoris
brefeldin-a	136	Preclinical	protein synthesis inhibitor	ARF1|CYTH2
wye-125132	136	Preclinical	mTOR inhibitor	MTOR
miconazole	137	Launched	bacterial cell wall synthesis inhibitor	KCNH2|KCNH6|KCNH7|KCNMA1|KCNMB1|KCNMB2|KCNMB3|KCNMB4|KCNN1|KCNN2|KCNN3|KCNN4|NOS2|NOS3|TRPM2|TRPV5	infectious disease|neurology/psychiatry	yeast infection|itching
carmofur	140	Launched	thymidylate synthase inhibitor	TYMS	oncology	breast cancer|colorectal cancer
cytarabine	140	Launched	ribonucleotide reductase inhibitor	POLA1|POLB|POLD1|POLE	hematologic malignancy	acute lymphoblastic leukemia (ALL)|chronic lymphocytic leukemia (CLL)|acute myeloid leukemia (AML)|non-Hodgkin lymphoma (NHL)
xl-147	140	Phase 2	PI3K inhibitor	PIK3CA|PIK3CD|PIK3CG
cgp-53353	142	Preclinical	EGFR inhibitor|PKC inhibitor	EGFR|PRKCB
pik-75	142	Preclinical	DNA protein kinase inhibitor|PI3K inhibitor	PIK3CA|PIK3CB|PIK3CD|PIK3CG|PRKDC
kn-93	143	Preclinical	calcium/calmodulin dependent protein kinase inhibitor	CAMK2A
triciribine	143	Phase 1/Phase 2	AKT inhibitor	AKT1|AKT2|AKT3
ubp-302	144	Preclinical	glutamate receptor antagonist	GRIK1
bimatoprost	146	Launched	prostanoid receptor agonist	AKR1C3|PTGER1|PTGER3|PTGFR	ophthalmology	intraocular pressure|glaucoma|ocular hypertension
ro-28-1675	146	Preclinical	glucokinase activator	GCK
capsazepine	147	Preclinical	TRPV agonist	TRPV1|TRPV4
tosedostat	147	Phase 2	peptidase inhibitor	ANPEP|LAP3|NPEPPS
lofepramine	149	Launched	norepinephrine reuptake inhibitor|serotonin‚Äìnorepinephrine reuptake inhibitor (SNRI)	HTR1A|SLC6A2|SLC6A4	neurology/psychiatry	depression
mitomycin-c	149	Launched	DNA alkylating agent|DNA synthesis inhibitor		oncology	pancreatic cancer|gastric adenocarcinoma
everolimus	150	Launched	mTOR inhibitor	MTOR	oncology|neurology/psychiatry|genetics|urology	breast cancer|neuroendocrine tumors of pancreatic origin (PNET)|renal cell carcinoma (RCC)|subependymal giant cell astrocytoma (SEGA)|tuberous sclerosis complex (TSC)|renal angiomyolipoma
cisplatin	152	Launched	DNA alkylating agent|DNA synthesis inhibitor	XIAP	oncology	testicular carcinoma|ovarian cancer|bladder cancer
irinotecan	152	Launched	topoisomerase inhibitor	TOP1|TOP1MT	oncology	colorectal cancer
no-asa	152	Phase 2	cyclooxygenase inhibitor	PTGS2
cyproheptadine	156	Launched	histamine receptor antagonist	ADRA1A|ADRA1B|ADRA1D|CHRM1|CHRM2|CHRM3|HRH1|HTR2A|HTR2C|HTR6|HTR7	allergy|otolaryngology|ophthalmology|dermatology	allergic rhinitis|vasomotor rhinitis|conjunctivitis|urticaria|dermatographism
entinostat	156	Phase 3	HDAC inhibitor	HDAC1|HDAC2|HDAC3|HDAC9
vorinostat	156	Launched	HDAC inhibitor	HDAC1|HDAC10|HDAC11|HDAC2|HDAC3|HDAC5|HDAC6|HDAC8|HDAC9	hematologic malignancy	cutaneous T-cell lymphoma (CTCL)
chlorhexidine	157	Launched	membrane integrity inhibitor		dermatology|infectious disease|dental	cosmetic|skin infections|gingivitis
clotrimazole	157	Launched	cytochrome P450 inhibitor|imidazoline receptor ligand	CYP3A4|KCNN4|NR1I2|NR1I3|TRPM2|TRPM4|TRPM8	infectious disease	vulvovaginal candidiasis|oropharyngeal candidiasis
digitoxigenin	159	Preclinical	ATPase inhibitor	ATP1A1
serdemetan	159	Phase 1	MDM inhibitor	MDM2
l-168049	162	Preclinical	glucagon receptor antagonist	GCGR
vinblastine	162	Launched	microtubule inhibitor|tubulin polymerization inhibitor	JUN|TUBA1A|TUBB|TUBD1|TUBE1|TUBG1	hematologic malignancy|infectious disease|oncology	Hodgkin's lymphoma|true histiocytic lymphoma (THL)|mycosis|small lymphocytic lymphoma (SLL)|testicular carcinoma|Kaposi sarcoma
at-7519	164	Phase 2	CDK inhibitor	CDK1|CDK2|CDK4|CDK5|CDK6|CDK9
aminopurvalanol-a	166	Preclinical	CDK inhibitor|tyrosine kinase inhibitor	CDK1|CDK2|CDK5|CDK6
auranofin	168	Launched	NFkB pathway inhibitor	IKBKB|PRDX5|TRPA1	rheumatology	rheumatoid arthritis
cyclosporin-a	170	Launched	calcineurin inhibitor	PPP3CA	rheumatology|dermatology	rheumatoid arthritis|psoriasis
amonafide	173	Phase 3	topoisomerase inhibitor	TOP2A|TOP2B
gsk-3-inhibitor-ix	174	Preclinical	glycogen synthase kinase inhibitor|lipoxygenase inhibitor	GSK3A|GSK3B
nnc-05-2090	174	Preclinical	GABA uptake inhibitor|GAT inhibitor	SLC6A12
dequalinium	175	Launched	PKC inhibitor	KCNN1|KCNN3
trifluridine	176	Launched	DNA directed DNA polymerase inhibitor|thymidylate synthase inhibitor	TYMS	infectious disease	virus herpes simplex (HSV)
cycloheximide	177	Preclinical	protein synthesis inhibitor	RPL3
tetrindole	177	Phase 3	monoamine oxidase inhibitor	MAOA
fenretinide	178	Phase 3	apoptosis stimulant|retinoid receptor agonist	RARA
mercaptopurine	178	Launched	immunosuppressant|protein synthesis inhibitor|purine antagonist	HPRT1|IMPDH1|IMPDH2|PPAT	hematologic malignancy	acute lymphoblastic leukemia (ALL)
nvp-bez235	178	Phase 2	mTOR inhibitor|PI3K inhibitor	ATR|MTOR|PIK3CA|PIK3CD|PIK3CG
scriptaid	178	Preclinical	HDAC inhibitor	HDAC1|HDAC2|HDAC3|HDAC4|HDAC5|HDAC6|HDAC7|HDAC8|HDAC9
wortmannin	178	Preclinical	PI3K inhibitor	PI4KA|PI4KB|PIK3CA|PIK3CD|PIK3CG|PIK3R1|PLK1|PRKDC
belinostat	179	Launched	HDAC inhibitor	HDAC1|HDAC10|HDAC11|HDAC2|HDAC3|HDAC4|HDAC5|HDAC6|HDAC7|HDAC8|HDAC9	hematologic malignancy	peripheral T-cell lymphoma (PTCL)
iniparib	179	Phase 3	PARP inhibitor	PARP1
pha-665752	179	Preclinical	c-Met inhibitor	MET
reserpine	180	Launched	vesicular monoamine transporter inhibitor	SLC18A1|SLC18A2	cardiology	hypertension
bix-01294	181	Preclinical	histone lysine methyltransferase inhibitor	EHMT1|EHMT2
mycophenolate-mofetil	182	Launched	dehydrogenase inhibitor|inositol monophosphatase inhibitor	IMPDH1|IMPDH2	transplant	organ rejection
aripiprazole	183	Launched	serotonin receptor agonist|serotonin receptor antagonist	ADRA1A|ADRA1B|ADRA2A|ADRA2B|ADRA2C|CHRM1|CHRM2|CHRM3|CHRM4|CHRM5|DRD1|DRD2|DRD3|DRD4|DRD5|HRH1|HTR1A|HTR1B|HTR1D|HTR1E|HTR2A|HTR2C|HTR3A|HTR6|HTR7	neurology/psychiatry	depression|schizophrenia|bipolar disorder
nonoxynol-9	183	Launched	membrane integrity inhibitor		endocrinology	contraceptive
nortriptyline	183	Launched	tricyclic antidepressant	ADRA1A|ADRA1B|ADRA1D|ADRA2A|ADRA2B|ADRA2C|ADRB1|ADRB2|ADRB3|CHRM1|CHRM2|CHRM3|CHRM4|CHRM5|DRD2|HRH1|HTR1A|HTR2A|HTR2C|HTR6|KCNJ10|PGRMC1|SIGMAR1|SLC6A2|SLC6A4	neurology/psychiatry	depression
raloxifene	185	Launched	estrogen receptor antagonist|selective estrogen receptor modulator (SERM)	ESR1|ESR2	orthopedics|oncology	osteoporosis|breast cancer
mebendazole	186	Launched	tubulin polymerization inhibitor	TUBA1A|TUBB|TUBB4B	infectious disease	pinworm|whipworm|hookworm|ascariasis
lylamine	187	Preclinical	cannabinoid receptor agonist	CNR1
daunorubicin	188	Launched	RNA synthesis inhibitor|topoisomerase inhibitor	TOP2A|TOP2B	hematologic malignancy	acute myeloid leukemia (AML)|acute lymphoblastic leukemia (ALL)
cotinine	191	Phase 2	nicotine metabolite
digoxin	192	Launched	ATPase inhibitor	ATP1A1	cardiology	congestive heart failure|atrial fibrillation (AF)
podophyllotoxin	193	Launched	microtubule inhibitor|tubulin polymerization inhibitor	IGF1R|TOP2A|TUBA4A|TUBB	infectious disease	genital warts
ouabain	195	Launched	ATPase inhibitor	ATP1A1	cardiology	hypertension|cardiac arrythmia
doxorubicin	197	Launched	topoisomerase inhibitor	TOP2A	hematologic malignancy|oncology	acute lymphoblastic leukemia (ALL)|acute myeloid leukemia (AML)|Wilm's tumor|breast cancer|ovarian cancer|Hodgkin's lymphoma|bladder cancer|multiple myeloma
osi-027	197	Phase 1	mTOR inhibitor	MTOR
indirubin	199	Phase 2/Phase 3	CDK inhibitor|glycogen synthase kinase inhibitor	CDK1|CDK5|GSK3A
bml-284	201	Preclinical	WNT agonist
tnp-470	201	Phase 2	methionine aminopeptidase inhibitor
cyt387	204	Phase 3		JAK1|JAK2|JAK3
givinostat	206	Phase 2	HDAC inhibitor	HDAC1|HDAC2|HDAC3|HDAC4|HDAC5|HDAC6|HDAC7|HDAC8|HDAC9
proscillaridin-a	207	Launched			cardiology	congestive heart failure|cardiac arrythmia
torin-1	209	Preclinical	mTOR inhibitor	MTOR
ro-08-2750	210	Preclinical		NGF
morin	211	Preclinical	cytochrome P450 inhibitor	ADORA2A|ESR2|FASN|MCL1|SLC22A12
terbinafine	211	Launched	fungal squalene epoxidase inhibitor	SQLE	infectious disease	tinea pedis|tinea cruris|tinea corporis
hycanthone	212	Launched	RNA synthesis inhibitor		infectious disease	schistosomiasis
targinine	214	Phase 3	nitric oxide synthase inhibitor	NOS3
balsalazide	215	Launched	cyclooxygenase inhibitor	ALOX5|PPARG|PTGS1|PTGS2	gastroenterology	ulcerative colitis
hexachlorophene	215	Launched	potassium channel activator	GLUD1|SDHD	infectious disease	gram-positive bacterial infections
terfenadine	215	Withdrawn	histamine receptor antagonist	CHRM1|CHRM2|CHRM3|CHRM4|CHRM5|HRH1|KCNH1|KCNH2
ezetimibe	216	Launched	cholesterol inhibitor|Niemann-Pick C1-like 1 protein antagonist	ANPEP|NPC1L1|SOAT1	endocrinology|metabolism	hyperlipidemia|hypercholesterolemia|sitosterolemia
jnj-7706621	217	Preclinical	CDK inhibitor	AURKA|AURKB|CDK1|CDK2
ursolic-acid	217	Phase 1	ATPase inhibitor|NFkB pathway inhibitor|STAT inhibitor	HSD11B1|PLA2G1B|PTPN1|PYGM
luteolin	218	Phase 2	glucosidase inhibitor	TOP1
mrs-1220	219	Preclinical	adenosine receptor antagonist	ADORA2B|ADORA3
tanespimycin	219	Phase 3	HSP inhibitor	HSP90AA1
ciprofibrate	220	Launched	PPAR receptor agonist	PPARA	endocrinology	hyperlipidemia
prednicarbate	220	Launched	phospholipase activator	NR3C1|PLA2G1B	dermatology|ophthalmology|neurology/psychiatry	eczema|contact dermatitis|itching
cytochalasin-b	221	Phase 2	microtubule inhibitor	ACTB
ethaverine	221	Launched	calcium channel blocker		neurology/psychiatry	muscle relaxant|spasms
primaquine	224	Launched	antimalarial agent|DNA inhibitor	KRT7|NQO2	infectious disease	malaria
bibu-1361	225	Preclinical	EGFR inhibitor	EGFR
levocetirizine	227	Launched	histamine receptor antagonist	HRH1	allergy	allergic rhinitis|urticaria
vanoxerine	230	Phase 3	dopamine uptake inhibitor	SLC6A3
pq-401	231	Preclinical	IGF-1 inhibitor	IGF1R
tyrphostin-ag-1478	233	Preclinical	EGFR inhibitor	EGFR|MAPK14
cerulenin	234	Launched	fatty acid synthase inhibitor	FASN	infectious disease	fungal infection
tubastatin-a	235	Preclinical	HDAC inhibitor	HDAC6
alvespimycin	236	Phase 2	HSP inhibitor	HSP90AA1
mibefradil	236	Withdrawn	T-type calcium channel blocker	ANO1|CACNA1C|CACNA1D|CACNA1F|CACNA1G|CACNA1H|CACNA1I|CACNA1S|CACNB1|CACNB2|CACNB3|CACNB4|CATSPER1|CATSPER2|CATSPER3|CATSPER4
nilotinib	238	Launched	Abl kinase inhibitor|Bcr-Abl kinase inhibitor	ABL1|KIT	hematologic malignancy	chronic myeloid leukemia (CML)
ntncb	238	Preclinical	neuropeptide receptor antagonist	NPY5R
phloretin	238	Launched	sodium/glucose cotransporter inhibitor	AQP9|CLCN3|SLC23A1
olvanil	239	Preclinical	TRPV agonist	CNR1|GPR119|TRPV1
torin-2	242	Preclinical	mTOR inhibitor	MTOR
adapalene	244	Launched	retinoid receptor agonist	RARA|RARB|RARG|RXRA|RXRB|RXRG	dermatology	acne vulgaris (AV)
bms-387032	244	Phase 1	CDK inhibitor|cell cycle inhibitor|MCL1 inhibitor	CDK2|CDK7|CDK9
bx-912	246	Preclinical	pyruvate dehydrogenase kinase inhibitor	CDK2|CHEK1|GSK3B|KDR|PDK1|PDPK1
azelastine	247	Launched	histamine receptor antagonist	HRH1	ophthalmology	conjunctivitis
clarithromycin	247	Launched	bacterial 50S ribosomal subunit inhibitor	CYP3A4	otolaryngology|pulmonary|infectious disease	pharyngitis|tonsillitis|sinusitis|bronchitis|pneumonia|skin infections|otitis
etanidazole	247	Phase 3	bacterial cell wall synthesis inhibitor
monobenzone	249	Launched	melanin inhibitor	TYR	dermatology	skin depigmentation
mocetinostat	252	Phase 2	HDAC inhibitor	HDAC1|HDAC11|HDAC2|HDAC3
melphalan	254	Launched	DNA alkylating agent|DNA inhibitor		hematologic malignancy	multiple myeloma
pizotifen	255	Launched	serotonin receptor antagonist	HTR1A|HTR2A|HTR2C	neurology/psychiatry	migraine headache
mometasone	256	Launched	glucocorticoid receptor agonist	NR3C1	dermatology	corticosteroid-responsive dermatoses
triptolide	256	Phase 3	RNA polymerase inhibitor	RELA
lestaurtinib	257	Phase 3	FLT3 inhibitor|growth factor receptor inhibitor|JAK inhibitor	FLT3|NTRK1
paroxetine	258	Launched	selective serotonin reuptake inhibitor (SSRI)	CHRM1|CHRM2|CHRM3|CHRM4|CHRM5|HTR2A|SLC6A2|SLC6A4	neurology/psychiatry	depression|obsessive compulsive disorder (OCD)|generalized anxiety disorder (GAD)|panic disorders|posttraumatic stress disorder|social anxiety disorder
pd-102807	258	Preclinical	acetylcholine receptor antagonist	CHRM4
y-134	259	Preclinical	estrogen receptor antagonist	ESR1|ESR2
digoxigenin	260	Preclinical	steroid
geldanamycin	260	Preclinical	HSP inhibitor	HSP90AA1|HSP90AB1
bix-02189	262	Preclinical	MEK inhibitor	MAP2K5|MAPK7
bi-2536	264	Phase 2	PLK inhibitor	BRD4|PLK1|PLK2|PLK3
cs-110266	265	Preclinical	dopamine receptor agonist	SLC6A3
at7867	266	Preclinical	AKT inhibitor	AKT2|GSK3B|PKIA|PRKACA
sertraline	266	Launched	selective serotonin reuptake inhibitor (SSRI)	SLC6A3|SLC6A4	neurology/psychiatry|obstetrics/gynecology	depression|obsessive compulsive disorder (OCD)|panic disorders|posttraumatic stress disorder|premenstrual syndrome|social anxiety disorder
thiothixene	267	Launched	dopamine receptor antagonist	DRD1|DRD2|HRH1|HTR2A	neurology/psychiatry	schizophrenia
alfacalcidol	271	Launched	vitamin D receptor agonist	CYP27B1|VDR	endocrinology	vitamin D deficiency
gossypol	271	Phase 2	BCL inhibitor|MCL1 inhibitor	BCL2
cyclopiazonic-acid	273	Preclinical	ATPase inhibitor	ATP2A1
bax-channel-blocker	274	Preclinical	cytochrome C release inhibitor	BAX
gr-159897	276	Preclinical	tachykinin antagonist	TAC1|TACR2
nelfinavir	277	Launched	HIV protease inhibitor	CYP1A2|CYP2B6|CYP2C19|CYP2C9|CYP2D6|CYP3A4|CYP3A7	infectious disease	human immunodeficiency virus (HIV-1)
px-12	277	Phase 2	thioredoxin inhibitor	TXN|TXNRD1
lacidipine	278	Launched	calcium channel blocker	CACNA1C	cardiology	hypertension
osi-930	281	Phase 1	KIT inhibitor|VEGFR inhibitor	KDR|KIT
butein	282	Preclinical	EGFR inhibitor|src inhibitor	ACE
fluvastatin	283	Launched	HMGCR inhibitor	HMGCR	endocrinology|cardiology	hypercholesterolemia|congenital heart defects
le-135	283	Preclinical	retinoid receptor agonist	RARB
pd-123319	283	Phase 1	angiotensin antagonist	AGTR2
vincristine	286	Launched	tubulin polymerization inhibitor	TUBA4A|TUBB	hematologic malignancy	acute lymphoblastic leukemia (ALL)
co-101244	287	Preclinical	glutamate receptor antagonist	GRIN2B
ketoprofen	287	Launched	cyclooxygenase inhibitor	CXCR1|PTGS1|PTGS2|SLC5A8	rheumatology	rheumatoid arthritis|osteoarthritis
citiolone	288	Preclinical	lipotropic|mucolytic agent
alvocidib	290	Phase 2	CDK inhibitor	CDK1|CDK2|CDK4|CDK5|CDK6|CDK7|CDK8|CDK9|EGFR|PYGM
pirarubicin	291	Launched	topoisomerase inhibitor	TOP2A	oncology	breast cancer
papaverine	293	Launched	phosphodiesterase inhibitor	PDE10A|PDE4B|PDE5A	cardiology|hematology|gastroenterology	myocardial infarction|angina pectoris|pulmonary embolism (PE)|colitis|vascular spasm
su-4312	296	Preclinical	PDGFR tyrosine kinase receptor inhibitor|tyrosine kinase inhibitor|VEGFR inhibitor	KDR|PDGFRB
erlotinib	298	Launched	EGFR inhibitor	EGFR|NR1I2	oncology	non-small cell lung cancer (NSCLC)|pancreatic cancer
zk-164015	298	Preclinical	estrogen receptor antagonist	ESR1|ESR2
nvp-tae684	300	Preclinical	ALK tyrosine kinase receptor inhibitor	ALK|INSR
canertinib	304	Phase 3	EGFR inhibitor	AKT1|EGFR|ERBB2|ERBB4
nocodazole	305	Preclinical	tubulin polymerization inhibitor	HPGDS
am-281	306	Preclinical	cannabinoid receptor antagonist	CNR1|CNR2|GPR55
amifostine	306	Launched	reducing agent	ALPPL2|ENPP1	nephrology	renal toxicity
rifabutin	308	Launched	protein synthesis inhibitor	HSP90AA1|HSP90B1	infectious disease	human immunodeficiency virus (HIV-1)
chlorambucil	310	Launched	DNA inhibitor		hematologic malignancy	chronic lymphocytic leukemia (CLL)|Hodgkin's lymphoma
piceatannol	310	Preclinical	SYK inhibitor	ATP5A1|ATP5B|ATP5C1|IRF3
bromperidol	311	Launched	dopamine receptor antagonist	DRD2	neurology/psychiatry	schizophrenia
amitriptyline	314	Launched	norepinephrine inhibitor|norepinephrine reuptake inhibitor|serotonin receptor antagonist|serotonin‚Äìnorepinephrine reuptake inhibitor (SNRI)	ADRA1A|ADRA1B|ADRA1D|ADRA2A|ADRB1|ADRB2|ADRB3|CHRM1|CHRM2|CHRM3|CHRM4|CHRM5|HRH1|HRH2|HRH4|HTR1A|HTR1B|HTR1D|HTR2A|HTR2C|HTR6|HTR7|KCNA1|KCND2|KCND3|KCNQ2|KCNQ3|NTRK1|NTRK2|OPRD1|OPRK1|OPRM1|SIGMAR1|SLC6A2|SLC6A4	neurology/psychiatry	depression
vinorelbine	314	Launched	tubulin polymerization inhibitor	TUBA1A|TUBA1B|TUBA1C|TUBA3C|TUBA3D|TUBA3E|TUBA4A|TUBB|TUBB1|TUBB2A|TUBB2B|TUBB3|TUBB4A|TUBB4B|TUBB6|TUBB8	oncology	non-small cell lung cancer (NSCLC)
masitinib	316	Launched	KIT inhibitor|PDGFR tyrosine kinase receptor inhibitor|src inhibitor	FGFR3|KIT|PDGFRA|PDGFRB	dermatology	mastocytoma
streptozotocin	317	Launched	DNA alkylating agent	SLC2A2	oncology	pancreatic cancer
valdecoxib	317	Withdrawn	cyclooxygenase inhibitor	CA12|PTGS2
metitepine	319	Preclinical	anti-HCVE2	HTR1A|HTR1B|HTR1D|HTR1E|HTR1F|HTR2A|HTR2B|HTR2C|HTR5A|HTR6|HTR7
kf-38789	320	Preclinical	P selectin inhibitor	SELP
triflupromazine	320	Launched	dopamine receptor antagonist	CHRM1|CHRM2|DRD1|DRD2|HTR2B	neurology/psychiatry|gastroenterology	psychosis|nausea|vomiting
pyrrolidine-dithiocarbamate	323	Preclinical	NFkB pathway inhibitor	HSD11B1|RELA
salubrinal	324	Preclinical	eukaryotic translation initiation factor inhibitor	EIF2S1
antimycin-a	325	Preclinical	ATP synthase inhibitor	CYCS
tyrphostin-ag-835	325	Preclinical	protein tyrosine kinase inhibitor	EGFR
acetylcholine	327	Launched	acetylcholine receptor agonist	ACHE|CHRM1|CHRM2|CHRM3|CHRM4|CHRM5|CHRNA2	neurology/psychiatry|gastroenterology|pulmonary	drowsiness|fatigue|headache|indigestion|chest congestion
buparlisib	328	Phase 3	PI3K inhibitor	PIK3CA|PIK3CG
thioridazine	330	Withdrawn	dopamine receptor antagonist	ADRA1A|ADRA1B|DRD1|DRD2|DRD3|DRD4|DRD5|HRH1|HTR1A|HTR2A|HTR2C|HTR6|HTR7|KCNH2
ispinesib	333	Phase 2	kinesin inhibitor	KIF11
jlk-6	333	Preclinical	gamma secretase inhibitor	PSEN1
benproperine	334	Launched	antitussive	SCN5A	pulmonary	cough suppressant
caffeic-acid-phenethyl-ester	334	Preclinical	HIV integrase inhibitor	RELA
latrunculin-b	337	Phase 1	actin polymerization inhibitor	ACTA1|MKL1|SPIRE2
trametinib	338	Launched	MEK inhibitor	MAP2K1|MAP2K2	oncology	melanoma
droxinostat	340	Preclinical	HDAC inhibitor	HDAC6|HDAC8
my-5445	340	Preclinical	phosphodiesterase inhibitor|platelet aggregation inhibitor	PDE5A
zstk-474	341	Phase 1/Phase 2	PI3K inhibitor	PIK3CB|PIK3CD|PIK3CG
pimozide	342	Launched	dopamine receptor antagonist	CACNA1I|CALM1|DRD1|DRD2|DRD3|DRD4|DRD5|HRH1|HTR1A|HTR2A|KCNA10|KCNH2	neurology/psychiatry	Tourette's disorder
mgcd-265	343	Preclinical	VEGFR inhibitor	AXL|MET
roscovitine	343	Phase 2	CDK inhibitor	CDK2|CDK9
t-0901317	343	Preclinical	LXR agonist	NCOA1|NCOA2|NR1H2|NR1H3|NR1I2|RXRB
fulvestrant	344	Launched	estrogen receptor antagonist	ESR1|ESR2|GPER1	oncology	breast cancer
pf-562271	344	Phase 1	focal adhesion kinase inhibitor	PTK2|PTK2B
metergoline	345	Launched	dopamine receptor agonist|serotonin receptor antagonist	HTR1A|HTR1B|HTR1D|HTR1E|HTR1F|HTR2A|HTR2B|HTR2C|HTR5A|HTR6|HTR7
inca-6	346	Preclinical	calcineurin inhibitor	NFATC1
pipemidic-acid	347	Launched	topoisomerase inhibitor		infectious disease	gram-negative bacterial infections
colchicine	348	Launched	microtubule inhibitor	GLRA1|GLRA2|TUBA1A|TUBA1B|TUBA1C|TUBA3C|TUBA3D|TUBA3E|TUBA4A|TUBB|TUBB1|TUBB2A|TUBB2B|TUBB3|TUBB4A|TUBB4B|TUBB6|TUBB8	rheumatology|endocrinology	gout|fever
eliprodil	350	Phase 3	glutamate receptor antagonist	GRIN1|GRIN2B
sns-314	351	Phase 1	Aurora kinase inhibitor	AURKA|AURKB|AURKC
thiethylperazine	351	Launched	dopamine receptor antagonist	DRD1|DRD2|DRD4	gastroenterology	nausea
doramapimod	352	Phase 2	p38 MAPK inhibitor	MAPK11|MAPK12|MAPK13|MAPK14
mepacrine	352	Launched	cytokine production inhibitor|NFkB pathway inhibitor|TP53 activator	PLA2G1B|PLA2G4A|PLA2G6|PLCL1	infectious disease	giardiasis
neratinib	352	Phase 3	EGFR inhibitor	EGFR|ERBB2|KDR
pyroxamide	353	Phase 1	HDAC inhibitor	HDAC1
kn-62	355	Preclinical	calcium/calmodulin dependent protein kinase inhibitor|purinergic receptor antagonist	AKT1|CAMK2A|CHEK1|LCK|MAPK1|MAPK11|MAPK12|MAPK14|MAPK8|P2RX7|PRKCA|ROCK1|RPS6KB1|SGK1
pitavastatin	357	Launched	HMGCR inhibitor	HMGCR	endocrinology	hyperlipidemia
diphenyleneiodonium	358	Preclinical	nitric oxide synthase inhibitor	NOS2|NOS3
sirolimus	358	Launched	mTOR inhibitor	FGF2|FKBP1A|MTOR	transplant|pulmonary	organ rejection|lymphangioleiomyomatosis
amg-9810	359	Preclinical	TRPV antagonist	TRPV1
levofloxacin	359	Launched	bacterial DNA gyrase inhibitor	TOP2A	infectious disease|otolaryngology|pulmonary|urology	pneumonia|sinusitis|bronchitis|skin infections|prostatitis|urinary tract infections|pyelonephritis|anthrax|plague
am-404	361	Preclinical	cyclooxygenase inhibitor|FAAH inhibitor|TRPV antagonist	CNR1|CNR2|FAAH|TRPV1
bms-345541	361	Preclinical	IKK inhibitor	CHUK|IKBKB
chloramphenicol	361	Launched	bacterial 50S ribosomal subunit inhibitor	CD55	infectious disease|endocrinology	meningitis|fever|cholera
tamoxifen	361	Launched	estrogen receptor antagonist|selective estrogen receptor modulator (SERM)	EBP|ESR1|ESR2|GPER1|PRKCA|PRKCB|PRKCD|PRKCE|PRKCG|PRKCI|PRKCQ|PRKCZ	oncology	breast cancer
kenpaullone	362	Preclinical	CDK inhibitor|glycogen synthase kinase inhibitor	CCNB1|CDK1|CDK5|GSK3B
qx-222	363	Preclinical	sodium channel blocker
diphencyprone	365	Phase 2	immunostimulant
pifithrin-mu	365	Preclinical	HSP inhibitor	HSPA1A|TP53
nintedanib	366	Launched	FGFR inhibitor|PDGFR tyrosine kinase receptor inhibitor|VEGFR inhibitor	FGFR1|FGFR2|FGFR3|FGFR4|FLT1|FLT4|KDR|PDGFRA|PDGFRB	pulmonary	idiopathic pulmonary fibrosis (IPF)
temsirolimus	366	Launched	mTOR inhibitor	MTOR	oncology	renal cell carcinoma (RCC)
ci-976	367	Phase 1	ACAT inhibitor	ACAT1|CES1
eticlopride	367	Preclinical	dopamine receptor antagonist	DRD2|DRD3|DRD4
benzoxiquine	368	Preclinical	antiinfective drug
fluspirilene	368	Launched	dopamine receptor antagonist	CACNG1|DRD2|HRH1|HTR1A|HTR1D|HTR1E|HTR2A	neurology/psychiatry	schizophrenia
parthenolide	368	Phase 1	NFkB pathway inhibitor
calcifediol	370	Launched	vitamin D receptor agonist	VDR
homosalate	370	Preclinical	HSP inducer
pnu-74654	371	Preclinical	beta-catenin inhibitor	CTNNB1|TCF4
caffeic-acid	372	Preclinical	HIV integrase inhibitor|lipoxygenase inhibitor|nitric oxide production inhibitor|tumor necrosis factor production inhibitor	ALOX5|MIF
edaravone	373	Launched	nootropic agent	BCL2	neurology/psychiatry	stroke
flucytosine	373	Launched	other antifungal	DNMT1	infectious disease	bacterial septicemia|endocarditis|urinary tract infections|meningitis
pyrimethamine	374	Launched	dihydrofolate reductase inhibitor	DHFR|SLC47A1	infectious disease	malaria
dasatinib	378	Launched	Bcr-Abl kinase inhibitor|ephrin inhibitor|KIT inhibitor|PDGFR tyrosine kinase receptor inhibitor|src inhibitor|tyrosine kinase inhibitor	ABL1|ABL2|BLK|EPHA2|FGR|FRK|FYN|HCK|KIT|LCK|LYN|PDGFRB|SRC|SRMS|STAT5B|YES1	hematologic malignancy	chronic myeloid leukemia (CML)|acute lymphoblastic leukemia (ALL)
brompheniramine	380	Launched	histamine receptor antagonist	CHRM1|CHRM2|CHRM3|CHRM4|CHRM5|HRH1	allergy|otolaryngology	allergic rhinitis|common cold
imatinib	381	Launched	Bcr-Abl kinase inhibitor|KIT inhibitor|PDGFR tyrosine kinase receptor inhibitor	ABL1|CSF1R|DDR1|KIT|NTRK1|PDGFRA|PDGFRB|RET	hematologic malignancy|oncology	chronic myeloid leukemia (CML)|acute lymphoblastic leukemia (ALL)|myelodysplastic diseases (MDS)|aggressive systemic mastocytosis (ASM)|hypereosinophilic syndrome (HES)|chronic eosinophilic leukemia (CEL)|dermatofibrosarcoma protuberans (DFSP)|gastrointestinal stromal tumors (GIST)
ketoconazole	384	Launched	sterol demethylase inhibitor	AR|CYP19A1|CYP21A2|KCNA10	dermatology	seborrheic dermatitis
afatinib	385	Launched	EGFR inhibitor	EGFR|ERBB2|ERBB4	oncology	non-small cell lung cancer (NSCLC)
alimemazine	386	Launched	histamine receptor agonist	HRH1	neurology/psychiatry	sedative
jte-013	388	Preclinical	lysophospholipid receptor antagonist	P2RY10|S1PR2
ccmq	390	Preclinical	homoquinolinic acid binding inhibitor
artesunate	391	Launched	DNA synthesis inhibitor		infectious disease	malaria
sb-415286	391	Preclinical	glycogen synthase kinase inhibitor	GSK3A|GSK3B|RPS6KB1
loratadine	392	Launched	histamine receptor antagonist	HRH1	allergy|neurology/psychiatry	allergic rhinitis|itching
mefexamide	392	Preclinical	psychoactive drug
flupentixol	393	Launched	dopamine receptor antagonist	ADRA1A|CHRM1|DRD1|DRD2|DRD3|DRD5|HTR2A	neurology/psychiatry	schizophrenia|depression
ym-201636	393	Preclinical	PI3K inhibitor
gr-103691	398	Preclinical	dopamine receptor antagonist	DRD3
ibrutinib	398	Launched	Bruton's tyrosine kinase (BTK) inhibitor	BLK|BMX|BTK	hematologic malignancy	chronic lymphocytic leukemia (CLL)|mantle cell lymphoma (MCL)|Waldenstrom's macroglobulinemia (WM)
ag-14361	399	Preclinical	PARP inhibitor	PARP1
pi-828	399	Preclinical	PI3K inhibitor
tgx-221	399	Preclinical	PI3K inhibitor	PIK3CB|PIK3CD
rs-504393	401	Preclinical	CC chemokine receptor antagonist	CCL2|CCR2
zm-336372	402	Preclinical	RAF inhibitor	BRAF|LCK|MAPK14|RAF1
chlorotrianisene	403	Launched	estrogenic hormone	ESR1|ESR2	endocrinology|oncology	menopause|prostate cancer
tacrolimus	404	Launched	calcineurin inhibitor	FKBP1A	transplant	organ rejection
amlodipine	405	Launched	calcium channel blocker	CA1|CACNA1B|CACNA1C|CACNA1D|CACNA1F|CACNA1S|CACNA2D1|CACNA2D3|CACNB1|CACNB2|SMPD1	cardiology	hypertension|chronic stable angina|vasospastic angina|coronary artery disease (CAD)
elesclomol	405	Phase 3	oxidative stress inducer	HSPA1A
perphenazine	406	Launched	dopamine receptor antagonist	CALM1|DRD1|DRD2|HRH1|HTR2A|HTR2C|HTR6|HTR7	neurology/psychiatry|gastroenterology	schizophrenia|nausea|vomiting
amperozide	407	Launched	dopamine receptor antagonist	FAAH|HTR2A	neurology/psychiatry	psychosis
ro-04-5595	407	Preclinical		GRIN2B
sb-590885	408	Preclinical	RAF inhibitor	BRAF
halofantrine	409	Launched	antimalarial agent	KCNH2|KCNN4	infectious disease	malaria
lonidamine	409	Launched	glucokinase inhibitor	GCK
moclobemide	410	Launched	monoamine oxidase inhibitor	MAOA|MAOB	neurology/psychiatry	depression|anxiety
chlorpromazine	411	Launched	dopamine receptor antagonist	ADRA1A|ADRA1B|ADRA1D|ADRA2A|ADRA2B|ADRA2C|CALM1|CHRM1|CHRM3|DRD1|DRD2|DRD3|DRD4|DRD5|HRH1|HRH4|HTR1A|HTR2A|HTR2B|HTR2C|HTR6|HTR7|KCNH2|ORM1|ORM2|SMPD1|TRPC5	neurology/psychiatry|gastroenterology|hematology|infectious disease	schizophrenia|nausea|vomiting|acute intermittent porphyria (AIP)|tetanus
u-18666a	413	Preclinical	oxidosqualene cyclase inhibitor
rs-102895	414	Preclinical	CCR antagonist	CCR2
medrysone	415	Launched	glucocorticoid receptor agonist	NR3C1	ophthalmology	conjunctivitis|episcleritis
fendiline	417	Preclinical	calcium channel blocker	HTR2B
l-161982	417	Preclinical	prostanoid receptor antagonist	PTGER4
clemastine	419	Launched	histamine receptor antagonist	HRH1	allergy	allergic rhinitis|urticaria
bifemelane	421	Launched	acetylcholine release enhancer	MAOA|MAOB	ophthalmology|neurology/psychiatry	glaucoma|senile dementia
levetiracetam	421	Launched	calcium channel blocker	CACNA1B|SCN1A|SV2A	neurology/psychiatry	seizures
curcumin	425	Launched	cyclooxygenase inhibitor|histone acetyltransferase inhibitor|lipoxygenase inhibitor|NFkB pathway inhibitor	APP|CA1|CA12|CA14|CA2|CA4|CA6|CA9|CYP3A4|DNMT3B|EP300|MMP13|MMP9|NOS2|PTGS1|PTGS2|XDH
fipronil	426	Launched	chloride channel blocker|GABA gated chloride channel blocker
pelitinib	426	Phase 2	EGFR inhibitor	EGFR
acetylcysteine	427	Launched	mucolytic agent	ACY1|CHUK|GRIN1|GRIN2A|GRIN2B|GRIN2D|GRIN3A|GSS|IKBKB|RELA|SLC7A11	gastroenterology	acetaminophen overdose|hepatic injury
gdc-0879	427	Preclinical	RAF inhibitor	BRAF
midostaurin	428	Launched	FLT3 inhibitor|KIT inhibitor|PKC inhibitor	FLT3|PRKCG	hematologic malignancy	acute myeloid leukemia (AML)
imiloxan	429	Phase 1	adrenergic receptor antagonist	ADRA2A|ADRA2B
dipivefrine	430	Launched	adrenergic receptor agonist	ACHE|ADRA1A|ADRA2A|ADRB2|BCHE	ophthalmology	glaucoma|intraocular pressure
pp242	431	Preclinical	mTOR inhibitor	MTOR|PASK
pterostilbene	431	Phase 2/Phase 3	cyclooxygenase inhibitor|PPAR receptor agonist	PTGS2
butabindide	432	Preclinical	tripeptidyl peptidase inhibitor	TPP2
moxisylyte	433	Withdrawn	adrenergic receptor antagonist
sulfaguanidine	433	Launched	bacterial antifolate		infectious disease	urinary tract infections
barasertib	434	Phase 2/Phase 3	Aurora kinase inhibitor	AURKA|AURKB
sorafenib	435	Launched	FLT3 inhibitor|KIT inhibitor|PDGFR tyrosine kinase receptor inhibitor|RAF inhibitor|RET tyrosine kinase inhibitor|VEGFR inhibitor	BRAF|DDR2|FGFR1|FLT1|FLT3|FLT4|KDR|KIT|PDGFRB|RAF1|RET	oncology	renal cell carcinoma (RCC)|thyroid cancer|hepatocellular carcinoma (HCC)
sunitinib	435	Launched	FLT3 inhibitor|KIT inhibitor|PDGFR tyrosine kinase receptor inhibitor|RET tyrosine kinase inhibitor|VEGFR inhibitor	CSF1R|FGFR1|FLT1|FLT3|FLT4|KDR|KIT|PDGFRA|PDGFRB|RET	oncology	gastrointestinal stromal tumors (GIST)|renal cell carcinoma (RCC)|neuroendocrine tumors of pancreatic origin (PNET)
bibr-1532	437	Preclinical	telomerase inhibitor	TERT
irbesartan	438	Launched	angiotensin receptor antagonist	AGTR1|JUN|SLC10A1	cardiology|nephrology	hypertension|diabetic nephropathy
m-344	439	Preclinical	HDAC inhibitor
bms-777607	440	Phase 1/Phase 2	AXL kinase inhibitor|c-Met inhibitor|FLT3 inhibitor|hepatocyte growth factor receptor inhibitor|macrophage migration inhibiting factor inhibitor|tyrosine kinase inhibitor	AXL|MERTK|MET|MST1R|TYRO3
arcyriaflavin-a	442	Preclinical	CDK inhibitor	CCND1|CDK4
sb-408124	442	Preclinical	orexin receptor antagonist	HCRTR1|HCRTR2
zaldaride	442	Phase 3	calmodulin antagonist	CALM1
cgp-57380	444	Preclinical	MAP kinase inhibitor	AURKB|LCK|MKNK1|MKNK2|SGK1
capsaicin	445	Launched	TRPV agonist	CFTR|TRPV1	neurology/psychiatry|rheumatology	muscle pain|rheumatoid arthritis
dilazep	446	Launched	adenosine reuptake inhibitor	SLC29A1
vidarabine	446	Launched	antiviral	ADA	infectious disease	virus herpes simplex (HSV)|varicella-zoster virus (VZV)
mevastatin	447	Preclinical	HMGCR inhibitor	HMGCR
gtp-14564	449	Preclinical	FLT3 inhibitor|tyrosine kinase inhibitor	CSF1R|FLT3|KIT|PDGFRB
nitrocaramiphen	451	Preclinical	cholinergic receptor antagonist	CHRM1
bromocriptine	452	Launched	dopamine receptor agonist	ADRA1A|ADRA1B|ADRA1D|ADRA2A|ADRA2B|ADRA2C|DRD1|DRD2|DRD3|DRD4|DRD5|HTR1A|HTR1B|HTR1D|HTR2A|HTR2B|HTR2C|HTR6|HTR7	endocrinology|neurology/psychiatry	hyperprolactinemia|Parkinson's Disease|acromegaly
nvp-aew541	453	Preclinical	IGF-1 inhibitor	IGF1R|INSR
pf-477736	453	Phase 1	CHK inhibitor	CHEK1|CHEK2
mitotane	455	Launched	antineoplastic agent	CYP11A1|CYP11B1|ESR1|FDX1	oncology	adrenal cortical carcinoma
chlorprothixene	456	Launched	dopamine receptor antagonist	CHRM1|CHRM2|CHRM3|CHRM4|CHRM5|DRD1|DRD2|DRD3|HRH1|HTR2A|HTR2B|HTR2C	neurology/psychiatry	schizophrenia|bipolar disorder
skf-83566	456	Preclinical	dopamine receptor antagonist	DRD1|DRD5
abt-737	457	Phase 1/Phase 2	BCL inhibitor	BCL2|BCL2L1|BCL2L2
bibx-1382	457	Phase 1	EGFR inhibitor	EGFR|ERBB2
cp-724714	457	Phase 2	EGFR inhibitor|protein tyrosine kinase inhibitor	ERBB2
dacinostat	458	Phase 1	HDAC inhibitor	HDAC1|HDAC2|HDAC3|HDAC4|HDAC5|HDAC6|HDAC7|HDAC8|HDAC9
levonorgestrel	459	Launched	estrogen receptor agonist|glucocorticoid receptor antagonist|progesterone receptor agonist|progesterone receptor antagonist	AR|ESR1|PGR|SRD5A1	endocrinology	contraceptive
pyrazolanthrone	460	Preclinical	JNK inhibitor	MAPK10|MAPK8|MAPK8IP1|MAPK9|TTK
triamcinolone	460	Launched	glucocorticoid receptor agonist	NR3C1|SERPINA6	dermatology	corticosteroid-responsive dermatoses
dihydroergocristine	461	Launched	adrenergic receptor antagonist|prolactin inhibitor	ADRA1A|ADRB1|DRD1|DRD2|DRD3|DRD4|DRD5|HTR1A|HTR2A|HTR3A|HTR4|HTR5A|HTR6|HTR7
cilostamide	463	Preclinical	phosphodiesterase inhibitor	PDE3A|PDE3B
phenoxybenzamine	463	Launched	adrenergic receptor antagonist	ADRA1A|ADRA1B|ADRA1D|ADRA2A|ADRA2B|ADRA2C|ADRB2|CALM1	cardiology|endocrinology	hypertension|pheochromocytoma
econazole	465	Launched	lanosterol demethylase inhibitor|sterol demethylase inhibitor	CYP51A1|NPY1R|NPY2R|TRPM2|TRPV5	infectious disease	tinea pedis|tinea cruris|tinea corporis|tinea versicolor|cutaneous candidiasis
pd-173074	466	Preclinical	FGFR inhibitor|VEGFR inhibitor	FGFR1|FGFR2|FGFR3|FGFR4|FLT1|FLT4|KDR|PDGFRA|PDGFRB
fk-888	467	Phase 2	tachykinin antagonist	TACR1|TACR2
cilnidipine	468	Launched	calcium channel blocker	CACNA1B	cardiology	hypertension
embelin	468	Preclinical	HCV inhibitor|XIAP inhibitor	XIAP
fit	468	Preclinical	opioid receptor agonist	OPRD1
acyclovir	470	Launched	DNA polymerase inhibitor	PNP	infectious disease	genitial herpes|shingles|chicken pox
am-251	470	Preclinical	cannabinoid receptor antagonist	CNR1|GPR18|GPR55
rs-39604	470	Preclinical	serotonin receptor antagonist	HTR4
verteporfin	471	Launched	photosensitizing agent		ophthalmology	macular degeneration
co-102862	472	Phase 1		SCN4A|SCN9A
vindesine	472	Launched	tubulin polymerization inhibitor	TUBB|TUBB1	oncology	breast cancer|non-small cell lung cancer (NSCLC)|melanoma
mifepristone	474	Launched	glucocorticoid receptor antagonist|progesterone receptor antagonist	AR|NR1I2|NR3C1|PGR	endocrinology	hyperglycemia|diabetes mellitus
prenylamine	475	Withdrawn	calcium channel blocker	CALM1|MYLK2
nutlin-3	476	Preclinical	MDM inhibitor	MDM2|TP53
flunisolide	477	Launched	cytochrome P450 inhibitor	NR3C1	allergy	allergic rhinitis
oligomycin-a	477	Preclinical	ATP synthase inhibitor|ATPase inhibitor	ATP5A1
desoximetasone	478	Launched	glucocorticoid receptor agonist	NR3C1|PLA2G1B	dermatology	corticosteroid-responsive dermatoses
mesalazine	478	Launched	cyclooxygenase inhibitor|lipoxygenase inhibitor|prostanoid receptor antagonist	ALOX5|CHUK|IKBKB|MPO|PPARG|PTGS1|PTGS2	gastroenterology	ulcerative colitis|inflammatory bowel disease
sdz-nkt-343	478	Phase 1	tachykinin antagonist	TACR1
kb-r7943	480	Preclinical	sodium/calcium exchange inhibitor	SLC8A1|TRPC3|TRPC5|TRPC6
medroxyprogesterone	480	Launched	progesterone receptor agonist	ESR1|PGR	endocrinology	contraceptive
tg-101348	481	Phase 3	FLT3 inhibitor|JAK inhibitor	BRD4|JAK1|JAK2|JAK3|TYK2
mefloquine	483	Launched	adenosine receptor antagonist|hemoglobin antagonist	ADORA2A|HBA1	infectious disease	malaria
enrofloxacin	484	Launched	bacterial DNA gyrase inhibitor		infectious disease	gram-negative bacterial infections|gram-negative bacterial infections
l-755507	484	Preclinical	adrenergic receptor agonist	ADRB1|ADRB2|ADRB3
remoxipride	484	Withdrawn	dopamine receptor antagonist	DRD2|DRD3|DRD4|HTR2A|SIGMAR1
pd-168077	486	Preclinical	dopamine receptor agonist	DRD2
jnj-38877605	489	Phase 1	tyrosine kinase inhibitor	MET
mk-2206	489	Phase 2	AKT inhibitor	AKT1|AKT2|AKT3
salmeterol	489	Launched	adrenergic receptor agonist	ADRB2	pulmonary	asthma|chronic obstructive pulmonary disease (COPD)|bronchospasm
oxymetholone	490	Launched	androgen receptor agonist	AR	hematology	anemia
danusertib	491	Phase 2	Aurora kinase inhibitor|growth factor receptor inhibitor	AURKA|AURKB|AURKC|FGFR1|NTRK1|RET|SLK
fludarabine	491	Launched	ribonucleotide reductase inhibitor	ADA|RRM1|RRM2	hematologic malignancy	chronic lymphocytic leukemia (CLL)
etacrynic-acid	492	Launched	sodium/potassium/chloride transporter inhibitor	ATP1A1|SLC12A1	cardiology|gastroenterology|nephrology|rheumatology	hypertension|congestive heart failure|edema|hepatic cirrhosis|chronic renal failure|nephrotic syndrome
dovitinib	493	Phase 3	EGFR inhibitor|FGFR inhibitor|FLT3 inhibitor|PDGFR tyrosine kinase receptor inhibitor|VEGFR inhibitor	CSF1R|EGFR|FGFR1|FGFR2|FGFR3|FLT1|FLT3|FLT4|INSR|KDR|KIT|PDGFRA|PDGFRB
hexylresorcinol	493	Launched	local anesthetic	TYR	infectious disease	skin infections|first-aid antiseptic
rimexolone	495	Launched	glucocorticoid receptor agonist	NR3C1|SERPINA6	ophthalmology	anterior uveitis
dantron	496	Withdrawn	laxative
methiazole	498	Preclinical	anthelmintic agent
psb-11	498	Preclinical	adenosine receptor antagonist	ADORA1|ADORA2A|ADORA3
parbendazole	500	Preclinical	tubulin polymerization inhibitor	TUBB
chir-99021	501	Preclinical	glycogen synthase kinase inhibitor	CDK1|GSK3A|GSK3B|MAPK1
l-655240	501	Phase 1	thromboxane receptor antagonist	PTGES
sib-1893	501	Preclinical	glutamate receptor antagonist	GRM4|GRM5
pd-184352	502	Phase 2	MEK inhibitor	MAP2K1|MAP3K1|MAP3K2
gefitinib	503	Launched	EGFR inhibitor	EGFR	oncology	non-small cell lung cancer (NSCLC)
toremifene	503	Launched	estrogen receptor antagonist|selective estrogen receptor modulator (SERM)	ESR1	oncology	breast cancer
cgs-20625	504	Phase 1	benzodiazepine receptor agonist|GABA benzodiazepine site receptor partial agonist	GABRA1|GABRA2|GABRA3|GABRA4|GABRA5|GABRA6
pirfenidone	504	Launched	TGF beta receptor inhibitor	FURIN|TNF	pulmonary	idiopathic pulmonary fibrosis (IPF)
nvp-auy922	506	Phase 2	HSP inhibitor	HSP90AA1|HSP90AB1
reversine	506	Preclinical	Aurora kinase inhibitor	AURKB|INCENP|MAP2K1
indinavir	507	Launched	HIV protease inhibitor	CYP3A4|CYP3A5|CYP3A7	infectious disease	human immunodeficiency virus (HIV-1)
butoconazole	509	Launched	bacterial cell wall synthesis inhibitor		infectious disease	vulvovaginal candidiasis
su-11274	509	Preclinical	hepatocyte growth factor receptor inhibitor|tyrosine kinase inhibitor	MET
semaxanib	511	Phase 3	VEGFR inhibitor	FGFR1|FLT1|KDR|KIT|PDGFRA|PDGFRB|RET
genistein	514	Phase 2/Phase 3	tyrosine kinase inhibitor	CFTR|ESR1|ESR2|ESRRA|ESRRB|ESRRG|NCOA1|NCOA2|PPARG|PTK2B|TOP2A|TRPC5
clomifene	518	Launched	estrogen receptor antagonist	ESR1	obstetrics/gynecology	infertility
sdz-wag-994	518	Phase 2	adenosine receptor agonist	ADORA1
bisindolylmaleimide-ix	520	Preclinical	PKC inhibitor	AKT1|GSK3B|LCK|MAPK1|MAPK11|MAPK12|MAPK14|MAPK8|PRKCA|ROCK1|RPS6KB1|SIRT1
wye-354	521	Preclinical	mTOR inhibitor	MTOR
bisacodyl	523	Launched	laxative		gastroenterology	constipation
indatraline	526	Preclinical	norepinephrine transporter inhibitor	MAOA|MAOB
raltitrexed	526	Launched	thymidylate synthase inhibitor	FPGS|TYMS	oncology	mesothelioma
bi-78d3	528	Preclinical	JNK inhibitor	MAPK8
nvp-bgj398	528	Phase 2	FGFR inhibitor	FGFR1|FGFR2|FGFR3|FGFR4|KDR
zamifenacin	528	Phase 3	acetylcholine receptor antagonist	CHRM3
bupropion	529	Launched	dopamine uptake inhibitor	CHRNA3|SLC6A2|SLC6A3	neurology/psychiatry	depression
lypressin	529	Launched	vasopressin receptor agonist	AVPR1A|AVPR1B|AVPR2
omdm-2	529	Preclinical	FAAH inhibitor	GPR119
saquinavir	529	Launched	HIV protease inhibitor	CYP3A4	infectious disease	human immunodeficiency virus (HIV-1)
rx-821002	530	Preclinical	adrenergic receptor antagonist	ADRA1A|ADRA1B|ADRA1D|ADRA2A|ADRA2B|ADRA2C
desipramine	532	Launched	tricyclic antidepressant	ADRA1A|ADRA1B|ADRA1D|ADRA2A|ADRA2B|ADRA2C|ADRB1|ADRB2|CHRM1|CHRM2|CHRM3|CHRM4|CHRM5|DRD2|HRH1|HTR1A|HTR2A|HTR2C|SLC6A2|SLC6A4|SMPD1	neurology/psychiatry	depression
linifanib	532	Phase 3	PDGFR tyrosine kinase receptor inhibitor|VEGFR inhibitor	CSF1|CSF1R|FLT1|FLT3|FLT4|KDR|KIT|PDGFRB|RET|TEK
naphazoline	532	Launched	adrenergic receptor agonist	ADRA1A|ADRA2A	ophthalmology	eye irritation
ici-199441	533	Preclinical	opioid receptor agonist	CYP2D6|OPRD1|OPRK1|OPRM1|UTS2R
y-39983	535	Phase 2	rho associated kinase inhibitor	ROCK1|ROCK2
atpa	536	Preclinical	glutamate receptor agonist	GRIA2|GRIK1
tyrphostin-ag-494	537	Preclinical	EGFR inhibitor	EGFR
donepezil	538	Launched	acetylcholinesterase inhibitor	ACHE|HTR2A	neurology/psychiatry	Alzheimer's disease
nobiletin	539	Preclinical	MEK inhibitor	MAP2K1
psb-36	539	Preclinical	adenosine receptor antagonist	ADORA1|ADORA2A|ADORA2B|ADORA3
skf-81297	539	Preclinical	dopamine receptor agonist	DRD1|DRD5
cediranib	541	Phase 3	KIT inhibitor|VEGFR inhibitor	CSF1R|FLT1|FLT3|FLT4|KDR|KIT|PDGFRA|PDGFRB
pca-4248	541	Phase 1	platelet activating factor receptor antagonist	PTAFR
cefuroxime	546	Launched	bacterial cell wall synthesis inhibitor		infectious disease	gram-negative bacterial infections
cyproterone	546	Launched	androgen receptor antagonist	AR	oncology	prostate cancer
benperidol	547	Launched	dopamine receptor antagonist	DRD2	neurology/psychiatry	schizophrenia
ki-16425	548	Preclinical	lysophosphatidic acid receptor antagonist	LPAR1|LPAR3
betahistine	549	Launched	histamine receptor agonist|histamine receptor antagonist	HRH1|HRH3	neurology/psychiatry	Meniere's disease
cdk1-5-inhibitor	551	Preclinical	CDK inhibitor|glycogen synthase kinase inhibitor	CDK1|CDK5|GSK3B
psb-06126	552	Preclinical	NTPDase inhibitor	ENTPD3
olmesartan	553	Launched	angiotensin receptor antagonist	AGTR1	cardiology	hypertension
altrenogest	554	Launched	progestogen hormone	PGR	endocrinology	estrus
amuvatinib	557	Phase 2	FLT3 inhibitor|KIT inhibitor|PDGFR tyrosine kinase receptor inhibitor|RAD51 inhibitor|RET tyrosine kinase inhibitor	KIT|MET
loperamide	558	Launched	opioid receptor agonist	CACNA1A|CALM1|OPRD1|OPRK1|OPRM1|POMC	gastroenterology	diarrhea
nefazodone	561	Withdrawn	adrenergic inhibitor|norepinephrine reuptake inhibitor|serotonin receptor antagonist|serotonin reuptake inhibitor	ADRA1A|ADRA1B|ADRA2A|CYP3A4|HTR1A|HTR2A|HTR2C|SLC6A2|SLC6A3|SLC6A4
parachlorophenol	563	Launched	antiinfective drug
bd-1008	567	Preclinical	sigma receptor antagonist
tamibarotene	568	Launched	retinoid receptor agonist	RARA|RARB	hematologic malignancy	acute promyelocytic leukemia (APL)
carvedilol	571	Launched	adrenergic receptor antagonist	ADRA1A|ADRA1B|ADRA1D|ADRA2A|ADRA2B|ADRA2C|ADRB1|ADRB2|ADRB3|GJA1|HIF1A|KCNH2|NDUFC2|NPPB|SELE|VCAM1|VEGFA	cardiology	myocardial infarction|hypertension
betazole	575	Launched	histamine receptor agonist	HRH2	gastroenterology	gastric hypersecretion diagnostic
iodophenpropit	575	Preclinical	histamine receptor antagonist	HRH3|HRH4
idoxuridine	576	Launched	DNA directed DNA polymerase inhibitor		infectious disease	virus herpes simplex (HSV)
ku-0063794	576	Preclinical	mTOR inhibitor	MTOR
phenethyl-isothiocyanate	576	Phase 2	anticancer agent	CYP2E1
liothyronine	577	Launched	thyroid hormone stimulant	THRA|THRB	endocrinology	hypothyroidism|myxedema coma
pazopanib	577	Launched	KIT inhibitor|PDGFR tyrosine kinase receptor inhibitor|VEGFR inhibitor	CSF1R|FGF1|FGFR1|FGFR3|FLT1|FLT4|ITK|KDR|KIT|PDGFRA|PDGFRB|SH2B3	oncology	renal cell carcinoma (RCC)|soft tissue sarcoma (STS)
src-kinase-inhibitor-i	577	Preclinical	src inhibitor	CSK|LCK|RIPK2
eucatropine	580	Preclinical	acetylcholine receptor antagonist
nu-7441	580	Preclinical	DNA dependent protein kinase inhibitor	PRKDC
h-89	581	Preclinical	PKA inhibitor	GSG2|PKIA|PRKACA
enalaprilat	584	Launched	angiotensin converting enzyme inhibitor	ACE	cardiology	hypertension
psb-1115	584	Preclinical	adenosine receptor antagonist	ADORA1|ADORA2B|ADORA3
zm-447439	584	Preclinical	Aurora kinase inhibitor	AURKA|AURKB
sulindac	585	Launched	cyclooxygenase inhibitor	AKR1B1|MAPK3|PPARD|PTGDR2|PTGS1|PTGS2	rheumatology	osteoarthritis|rheumatoid arthritis|ankylosing spondylitis
artemisinin	586	Launched	DNA synthesis inhibitor	CYP2B6	infectious disease	malaria
edrophonium	586	Launched	acetylcholinesterase inhibitor	ACHE|BCHE	neurology/psychiatry	myasthenia gravis
triamterene	586	Launched	sodium channel blocker	SCNN1A|SCNN1B|SCNN1D|SCNN1G	endocrinology|cardiology	hypokalemia|hypertension|edema
ponatinib	587	Launched	Bcr-Abl kinase inhibitor|FLT3 inhibitor|PDGFR tyrosine kinase receptor inhibitor	ABL1|BCR|FGFR1|FGFR2|FGFR3|FGFR4|FLT3|KDR|KIT|LCK|LYN|PDGFRA|RET|SRC|TEK	hematologic malignancy	chronic myeloid leukemia (CML)|acute lymphoblastic leukemia (ALL)
quizartinib	588	Phase 3	FLT3 inhibitor	CSF1R|FLT3|KIT|PDGFRA|PDGFRB|RET
metronidazole	590	Launched	DNA inhibitor	CYP2C9|CYP3A4	dermatology	rosacea
securinine	591	Preclinical	GABA receptor antagonist|TP53 activator	GABRA1
efavirenz	593	Launched	HIV protease inhibitor	CYP1A2|CYP2B6|CYP2C19|CYP2C9|CYP2D6|CYP3A4	infectious disease	human immunodeficiency virus (HIV-1)
hydrocortisone	594	Launched	glucocorticoid receptor agonist		dermatology|neurology/psychiatry	eczema|psoriasis|seborrheic dermatitis|itching
ramipril	594	Launched	angiotensin converting enzyme inhibitor	ACE	cardiology	hypertension
clozapine	595	Launched	dopamine receptor antagonist|serotonin receptor antagonist	ADRA1A|ADRA1B|ADRA1D|ADRA2A|ADRA2B|ADRA2C|CALY|CHRM1|CHRM2|CHRM3|CHRM4|CHRM5|DRD1|DRD2|DRD3|DRD4|DRD5|HRH1|HRH4|HTR1A|HTR1B|HTR1D|HTR1E|HTR1F|HTR2A|HTR2B|HTR2C|HTR3A|HTR5A|HTR6|HTR7	neurology/psychiatry	schizophrenia
skf-96365	595	Preclinical	calcium channel blocker	CYP3A4|PKD2|TRPC1|TRPC3|TRPC4|TRPC5|TRPV2
adiphenine	598	Launched	acetylcholine receptor antagonist	CHRNA1	neurology/psychiatry	spasms
gdc-0941	598	Phase 2	PI3K inhibitor	PIK3CA|PIK3CB|PIK3CD|PIK3CG
ym-90709	599	Preclinical	IL5 inhibitor	CSF2RB|IL5RA
fr-122047	600	Preclinical	cyclooxygenase inhibitor
am-92016	601	Preclinical	potassium channel blocker	GRIN1
rimcazole	601	Phase 1	sigma receptor antagonist	SIGMAR1
foretinib	602	Phase 2	VEGFR inhibitor	FLT1|FLT4|KDR|MET
oxidopamine	602	Preclinical	neurotoxin
gw-441756	605	Preclinical	growth factor receptor inhibitor	NTRK1
sb-216641	606	Preclinical	serotonin receptor antagonist	HTR1A|HTR1B|HTR1D|HTR2A|HTR2B|HTR2C
sertaconazole	606	Launched	sterol demethylase inhibitor		infectious disease	tinea pedis
ha-14-1	607	Preclinical	BCL inhibitor	BCL2
metaxalone	607	Launched	muscle relaxant		neurology/psychiatry	muscle pain
mr-16728	608	Preclinical	acetylcholine release enhancer
licochalcone-a	609	Phase 3	topoisomerase inhibitor	PTPN1
erbstatin-analog	610	Preclinical	EGFR inhibitor|tyrosine kinase inhibitor	EGFR
tetramisole	612	Launched	immunostimulant		infectious disease	gastrointestinal parasites
5-hydroxytryptophan	614	Launched	neurotransmitter	SLC36A1|SLC36A2	neurology/psychiatry	insomnia
clomipramine	614	Launched	serotonin transporter (SERT) inhibitor	GSTP1|HTR2A|HTR2B|HTR2C|SLC6A2|SLC6A3|SLC6A4	neurology/psychiatry	obsessive compulsive disorder (OCD)
odq	614	Preclinical	guanylyl cyclase inhibitor	GUCY1A2|GUCY1A3|GUCY1B3
gestrinone	615	Launched	progesterone receptor antagonist	AR|ESR1|PGR	obstetrics/gynecology	endometriosis
fpl-55712	616	Phase 1	leukotriene receptor antagonist
fluvoxamine	617	Launched	selective serotonin reuptake inhibitor (SSRI)	SLC6A4	neurology/psychiatry	obsessive compulsive disorder (OCD)
lidoflazine	617	Launched	calcium channel blocker	SCN1A|SCN3A|SLC29A1
dactinomycin	619	Launched	RNA polymerase inhibitor	POLR2A	oncology	testicular carcinoma|Wilm's tumor|rhabdomyosarcoma|Ewing's sarcoma|gestational trophoblastic disease (GTD)
tenoxicam	619	Launched	cyclooxygenase inhibitor	PTGS1|PTGS2	rheumatology|orthopedics	rheumatoid arthritis|osteoarthritis|ankylosing spondylitis|tendinitis|bursitis|periarthritis
budesonide	620	Launched	glucocorticoid receptor agonist	NR3C1	gastroenterology	Crohn's disease
fluoxetine	622	Launched	selective serotonin reuptake inhibitor (SSRI)	ANO1|HTR2B|SLC6A4	neurology/psychiatry	depression|obsessive compulsive disorder (OCD)|bulimia nervosa|panic disorders|bipolar disorder
modafinil	622	Launched	adrenergic receptor agonist	ADRA1B|SLC6A3	pulmonary|neurology/psychiatry	obstructive sleep apnea|shift work disorder (SWD)
amodiaquine	623	Launched	histamine receptor agonist	HNMT	infectious disease	malaria
pk-11195	623	Phase 1	benzodiazepine receptor antagonist	TSPO
deracoxib	624	Launched	cyclooxygenase inhibitor	PTGS2	rheumatology	osteoarthritis
spectinomycin	625	Launched	bacterial 30S ribosomal subunit inhibitor		pulmonary	airsacculitis|chronic respiratory disease
venlafaxine	626	Launched	adrenergic inhibitor|norepinephrine reuptake inhibitor|serotonin‚Äìnorepinephrine reuptake inhibitor (SNRI)	SLC6A2|SLC6A3|SLC6A4	neurology/psychiatry	depression|generalized anxiety disorder (GAD)|panic disorders|social anxiety disorder
sulpiride	628	Launched	dopamine receptor antagonist		neurology/psychiatry	schizophrenia|schizophrenia
loteprednol	630	Launched	glucocorticoid receptor agonist|phospholipase inhibitor	NR3C1	ophthalmology	conjunctivitis
salvinorin-a	634	Phase 1	opioid receptor agonist	OPRD1|OPRK1|OPRM1
sgx523	635	Phase 1	hepatocyte growth factor receptor inhibitor	MET
erythrosine	636	Preclinical	coloring agent
ketorolac	637	Launched	cyclooxygenase inhibitor	PTGS1|PTGS2
metformin	637	Launched	insulin sensitizer	ACACB|PRKAB1	endocrinology	diabetes mellitus
ceramide	638	Launched	phosphoenolpyruvate carboxylase activator|serine/threonine protein phosphatase activator		dermatology	cosmetic
tivantinib	638	Phase 3	tyrosine kinase inhibitor	MET
danazol	639	Launched	estrogen receptor antagonist|progesterone receptor agonist	AR|CCL2|ESR1|GNRHR|GNRHR2|PGR	obstetrics/gynecology|cardiology	endometriosis|angioedema
nan-190	640	Preclinical	serotonin receptor agonist	ADRA1A|ADRA1B|ADRA1D|HTR1A|HTR1F
somatostatin	640	Launched	somatostatin receptor agonist	OPRD1|OPRM1|SSTR1|SSTR2|SSTR3|SSTR4|SSTR5	hematology	hemorrhage
ar-a014418	641	Preclinical	glycogen synthase kinase inhibitor	GSK3B
nbi-27914	644	Preclinical	corticosteroid releasing factor receptor antagonist	CRHR1
butamben	649	Withdrawn	sodium channel blocker
cyclophosphamide	650	Launched	DNA alkylating agent	CYP2A6|CYP2B6|CYP2C18|CYP2C19|CYP2C8|CYP2C9|CYP2D6|CYP3A4|CYP3A5|CYP3A7	hematologic malignancy|oncology	Hodgkin's lymphoma|small lymphocytic lymphoma (SLL)|breast cancer|neuroblastoma|Burkitt's lymphoma|multiple myeloma|chronic lymphocytic leukemia (CLL)|acute myeloid leukemia (AML)|acute lymphoblastic leukemia (ALL)|chronic myeloid leukemia (CML)|true histiocytic lymphoma (THL)|retinoblastoma|ovarian cancer
taxifolin	650	Phase 2	opioid receptor antagonist	ADIPOR2
jte-907	651	Phase 1	cannabinoid receptor inverse agonist	CNR2
vemurafenib	651	Launched	RAF inhibitor	BRAF|RAF1	oncology	melanoma
nnc-63-0532	652	Preclinical	opioid receptor agonist	OPRL1
nafadotride	653	Preclinical	dopamine receptor antagonist	DRD2|DRD3|HTR1A
pd-158780	653	Preclinical	EGFR inhibitor	EGFR
bw-b70c	655	Preclinical	lipoxygenase inhibitor	ALOX5
docetaxel	658	Launched	tubulin polymerization inhibitor	BCL2|MAP2|MAP4|MAPT|NR1I2|TUBB|TUBB1	oncology	breast cancer|non-small cell lung cancer (NSCLC)|prostate cancer|gastric adenocarcinoma|head and neck squamous cell carcinoma (HNSCC)
er-27319	659	Preclinical	mediator release inhibitor|SYK inhibitor	SYK
gw-6471	659	Preclinical	PPAR receptor antagonist	PPARA
biib021	660	Phase 2	HSP inhibitor	HSP90AA1
ku-60019	661	Preclinical	ATM kinase inhibitor	ATM
sch-58261	661	Preclinical	adenosine receptor antagonist	ADORA1|ADORA2A|ADORA2B|ADORA3
bp-554	662	Preclinical	serotonin receptor agonist	HTR1A
rimonabant	662	Withdrawn	cannabinoid receptor antagonist	CNR1|GPR55
rifapentine	666	Launched	RNA polymerase inhibitor	CYP2C8|CYP2C9|CYP3A4	infectious disease	tuberculosis
rolitetracycline	666	Launched	bacterial 30S ribosomal subunit inhibitor
nefopam	668	Launched	cyclooxygenase inhibitor		neurology/psychiatry	pain relief
ag-490	670	Preclinical	EGFR inhibitor|JAK inhibitor	EGFR|JAK2|JAK3
fludroxycortide	671	Launched	glucocorticoid receptor agonist	NR3C1|SERPINA6	infectious disease|dermatology	skin infections|psoriasis
sb-216763	671	Preclinical	glycogen synthase kinase inhibitor	CCNA2|CDK2|GSK3A|GSK3B
profenamine	672	Launched	butyrylcholinesterase inhibitor|cholinergic receptor antagonist	CHRM1|CHRM2|GRIN3A	neurology/psychiatry	Parkinson's Disease
cfm-1571	673	Preclinical	guanylate cyclase activator
procaterol	673	Launched	adrenergic receptor agonist	ADRB2	pulmonary	asthma
amiodarone	674	Launched	potassium channel blocker	ADRB1|CACNA1H|CACNA2D2|KCNA7|KCNH2	cardiology	ventricular arrhythmias
aprepitant	674	Launched	tachykinin antagonist	TACR1	gastroenterology	nausea|vomiting
maprotiline	674	Launched	norepinephrine reputake inhibitor|tricyclic antidepressant	ADRA1A|ADRA1B|ADRA1D|ADRA2A|ADRA2B|ADRA2C|CHRM1|CHRM2|CHRM3|CHRM4|CHRM5|DRD2|HRH1|HTR2A|HTR2C|HTR7|SLC6A2	neurology/psychiatry	depression|dysthymic disorder
pf-3845	675	Preclinical	FAAH inhibitor	FAAH
daidzein	676	Phase 2	estrogen receptor agonist	ESRRA|ESRRB|ESRRG|TRPC5
bw-723c86	677	Preclinical	serotonin receptor agonist	HTR2A|HTR2B|HTR2C
dup-697	679	Phase 1	cyclooxygenase inhibitor	PTGS2
elvitegravir	683	Launched	HIV integrase inhibitor		infectious disease	human immunodeficiency virus (HIV-1)
eprosartan	683	Launched	angiotensin receptor antagonist	AGTR1	cardiology	hypertension
sc-10	683	Preclinical	protein kinase activator	PRKCA
azaperone	684	Launched	dopamine receptor antagonist	DRD2|DRD3	neurology/psychiatry	sedative
calcitriol	684	Launched	vitamin D receptor agonist	VDR	endocrinology|orthopedics	hypocalcemia|hypoparathyroidism|osteoporosis
gedunin	685	Preclinical	HSP inhibitor	HSP90AA1
azathioprine	687	Launched	dehydrogenase inhibitor	HPRT1|IMPDH1|PPAT	transplant|rheumatology	renal homotransplantation|rheumatoid arthritis
epinephrine	687	Launched	adrenergic receptor agonist|neurotransmitter	ADRA1A|ADRA1B|ADRA1D|ADRA2A|ADRA2B|ADRA2C|ADRB1|ADRB2|ADRB3|PAH|TNF	cardiology|allergy|pulmonary	cardiac arrest|anaphylactic shock|asthma
carbidopa	688	Launched	aromatic L-amino acid decarboxylase inhibitor	DDC	neurology/psychiatry	Parkinson's Disease
iloprost	688	Launched	platelet aggregation inhibitor|prostanoid receptor agonist	PDE4A|PDE4B|PDE4C|PDE4D|PLAT|PTGDR|PTGER1|PTGER2|PTGER3|PTGER4|PTGFR|PTGIR|TBXA2R	pulmonary	pulmonary arterial hypertension (PAH)
siguazodan	689	Phase 1	phosphodiesterase inhibitor	PDE3A
varenicline	690	Launched	acetylcholine receptor agonist	CHRNA3|CHRNA4|CHRNA6|CHRNA7	neurology/psychiatry	smoking cessation
ruxolitinib	691	Launched	JAK inhibitor	JAK1|JAK2|JAK3|TYK2	hematologic malignancy|hematology	myelofibrosis|polycythemia vera
necrostatin-1	692	Preclinical	RIPK inhibitor	RIPK1
thiocolchicoside	692	Launched	GABA receptor antagonist	GABRA1|GABRB2|GABRG2|GLRA1|GLRB	neurology/psychiatry	muscle relaxant
gbr-13069	695	Preclinical	dopamine uptake inhibitor	SLC6A3
hydroflumethiazide	698	Launched	sodium/potassium/chloride transporter inhibitor	ATP1A1|CA1|CA12|CA2|CA4|CA9|KCNMA1|SLC12A1|SLC12A3	cardiology|gastroenterology|rheumatology|nephrology	edema|congestive heart failure|hepatic cirrhosis|nephrotic syndrome|chronic renal failure|acute glomerulonephritis (AGN)|hypertension
dau-5884	699	Preclinical	acetylcholine receptor antagonist	CHRM3
gamma-linolenic-acid	699	Phase 2	cyclooxygenase inhibitor|prostanoid receptor agonist	PTGS1|PTGS2
phccc	699	Preclinical	glutamate receptor agonist	GRM1|GRM4
norethindrone	700	Launched	progesterone receptor agonist	PGR	obstetrics/gynecology	endometriosis
pi-103	700	Preclinical	mTOR inhibitor|PI3K inhibitor	MTOR|PIK3CA|PIK3CB|PIK3CD|PIK3CG|PRKDC
vigabatrin	701	Launched	GABA aminotransferase inhibitor	ABAT|GABBR1|SLC32A1	neurology/psychiatry	seizures|spasms
trap-101	702	Preclinical	nociceptin/orphanin FQ receptor antagonist|opioid receptor antagonist	OPRL1
az-628	703	Preclinical	RAF inhibitor	BRAF|RAF1
fr-180204	703	Preclinical	MAP kinase inhibitor	MAPK1|MAPK3
nilutamide	707	Launched	androgen receptor antagonist	AR	oncology	prostate cancer
topiramate	707	Launched	carbonic anhydrase inhibitor|glutamate receptor antagonist|kainate receptor antagonist	CA1|CA12|CA2|CA4|CA7|GABRA1|GABRA2|GABRA3|GABRA4|GABRA5|GABRA6|GABRB1|GABRB2|GABRB3|GABRD|GABRE|GABRG1|GABRG2|GABRG3|GABRP|GABRQ|GRIA1|GRIA2|GRIA3|GRIA4|GRIK1|GRIK2|GRIK3|GRIK4|GRIK5|SCN10A|SCN11A|SCN1A|SCN2A|SCN3A|SCN4A|SCN5A|SCN7A|SCN8A|SCN9A	neurology/psychiatry	epilepsy|migraine headache
dimethadione	708	Preclinical	oxazolidine antiepileptic
levomepromazine	709	Launched	dopamine receptor antagonist	ADRA1A|ADRA1B|ADRA1D|ADRA2A|ADRA2B|ADRA2C|CHRM1|CHRM2|CHRM3|CHRM4|CHRM5|DRD1|DRD2|DRD3|DRD4|DRD5|HRH1|HTR2A|HTR2C	neurology/psychiatry|gastroenterology	psychosis|schizophrenia|bipolar disorder|nausea|insomnia
prochlorperazine	709	Launched	dopamine receptor antagonist	DRD1|DRD2|DRD3|DRD4	gastroenterology	nausea|vomiting
ntzdpa	711	Preclinical	PPAR receptor agonist	PPARG
memantine	713	Launched	glutamate receptor antagonist	CHRFAM7A|DRD2|GRIN1|GRIN2A|GRIN2B|GRIN3A|HTR3A	neurology/psychiatry	Alzheimer's disease|senile dementia
norgestimate	713	Launched	progesterone receptor agonist	ESR1|PGR	endocrinology	contraceptive
xe-991	713	Preclinical	potassium channel blocker	KCNQ1|KCNQ2|KCNQ3|KCNQ4|KCNQ5
skf-86002	714	Preclinical	p38 MAPK inhibitor	ALOX5|MAPK14
epirubicin	715	Launched	topoisomerase inhibitor	CHD1|TOP2A	oncology	breast cancer
pifithrin-alpha	715	Preclinical	TP53 inhibitor	TP53
ceforanide	718	Launched	penicillin binding protein inhibitor		infectious disease	gram-negative bacterial infections
oleoylethanolamide	718	Preclinical	cannabinoid receptor agonist|glucose dependent insulinotropic receptor agonist|potassium channel blocker|PPAR receptor agonist	CNR1|GPR119|GPR55|PPARA
quetiapine	718	Launched	dopamine receptor antagonist|serotonin receptor antagonist	ADRA1A|ADRA1B|ADRA1D|ADRA2A|ADRA2B|ADRA2C|CHRM1|CHRM2|CHRM3|CHRM4|CHRM5|DRD1|DRD2|DRD3|DRD4|DRD5|HRH1|HTR1A|HTR1B|HTR1D|HTR1E|HTR1F|HTR2A|HTR2C|HTR3A|HTR6|HTR7|SLC6A2	neurology/psychiatry	schizophrenia|bipolar disorder
ro-90-7501	718	Preclinical		APP
chlorphenamine	719	Launched	histamine receptor antagonist	HRH1|SLC6A2|SLC6A3|SLC6A4	allergy	allergic rhinitis|urticaria
wz-4002	719	Preclinical	EGFR inhibitor	EGFR|ERBB2
anagrelide	720	Launched	phosphodiesterase inhibitor	PDE3A	hematology|hematologic malignancy	thrombocythemia|myeloproliferative neoplasms
latanoprost	720	Launched	prostanoid receptor agonist	PTGFR	ophthalmology	ocular hypertension|glaucoma
lomerizine	721	Launched	calcium channel blocker	CACNA1B|SCN5A	neurology/psychiatry	migraine headache
nicorandil	722	Launched	nitric oxide donor|potassium channel activator	KCNJ11	cardiology	angina pectoris
bemesetron	723	Phase 3	serotonin receptor antagonist	HTR3A|HTR3B
crizotinib	723	Launched	ALK tyrosine kinase receptor inhibitor	ALK|MET	oncology	non-small cell lung cancer (NSCLC)
iocetamic-acid	723	Launched	radiopaque medium		radiology	contrast agent
norgestrel	723	Launched	progesterone receptor agonist	PGR	endocrinology	contraceptive
gw-4064	724	Preclinical	FXR agonist	NR1H4
mln-8054	724	Phase 1	Aurora kinase inhibitor	AURKA
diacerein	725	Launched	interleukin inhibitor	IL1B	rheumatology	osteoarthritis
metixene	725	Launched	acetylcholine receptor antagonist	CHRM1|CHRM2|CHRM3|CHRM4|CHRM5	neurology/psychiatry	Parkinson's Disease
tracazolate	727	Phase 2	GABA receptor modulator	GABRA1
nicotinamide	728	Launched	protein synthesis stimulant	BST1|LDHA|PARP1|SIRT5	dermatology	acne vulgaris (AV)
u-0126	728	Preclinical	MEK inhibitor	AKT1|CHEK1|GSK3B|LCK|MAP2K1|MAP2K2|MAP2K7|MAPK1|MAPK11|MAPK12|MAPK14|MAPK8|PRKCA|RAF1|ROCK1|RPS6KB1|SGK1
amn-082	730	Preclinical	glutamate receptor modulator	GRM7
duloxetine	730	Launched	norepinephrine reuptake inhibitor|serotonin‚Äìnorepinephrine reuptake inhibitor (SNRI)	HTR2A|HTR2C|HTR6|SLC6A2|SLC6A3|SLC6A4	neurology/psychiatry	depression|generalized anxiety disorder (GAD)|muscle pain|peripheral neuropathy
naloxone	732	Launched	opioid receptor antagonist	CREB1|ESR1|OPRD1|OPRK1|OPRM1|TLR4	pulmonary	respiratory depression
ppt	732	Preclinical	estrogen receptor agonist	ESR1
mafenide	733	Launched	carbonic anhydrase inhibitor	CA12|CA14|CA2|CA4|CA6|CA9	infectious disease	first-aid antibiotic|skin infections
estradiol-valerate	736	Launched	estrogen receptor agonist	ESR1	oncology|endocrinology|obstetrics/gynecology	prostate cancer|hypoestrogenism|menopause|vaginal atrophy
halcinonide	736	Launched	glucocorticoid receptor agonist	NR3C1	dermatology	corticosteroid-responsive dermatoses
naltrexone	739	Launched	opioid receptor antagonist	OPRD1|OPRK1|OPRM1|SIGMAR1	neurology/psychiatry	abstinence from alcohol
genipin	740	Preclinical	choleretic agent
jak3-inhibitor-v	741	Preclinical	JAK inhibitor	JAK3
nifedipine	742	Launched	calcium channel blocker	CACNA1C|CACNA1D|CACNA1F|CACNA1H|CACNA1S|CACNA2D1|CACNB2|CALM1|GLRA1|GLRA3|GLRB|KCNA1|KCNA5|NR1I2|TRPM3	cardiology	vasospastic angina|chronic stable angina
ticlopidine	742	Launched	purinergic receptor antagonist	P2RY12	hematology|neurology/psychiatry	thrombosis|stroke
tws-119	742	Preclinical	glycogen synthase kinase inhibitor	GSK3B|JUN|MYC
fenofibrate	743	Launched	PPAR receptor agonist	MMP25|PPARA	endocrinology	hypercholesterolemia|hypertriglyceridemia
plx-4720	744	Preclinical	RAF inhibitor	BRAF|KDR
gw-9508	745	Preclinical	free fatty acid receptor agonist|G protein-coupled receptor agonist	FFAR1|FFAR4
sant-1	745	Preclinical	smoothened receptor antagonist	SHH|SMO
pentobarbital	746	Withdrawn	barbiturate antiepileptic|GABA receptor modulator	CHRNA4|CHRNA7|GABRA1|GABRA2|GABRA3|GABRA4|GABRA5|GABRA6|GABRB1|GABRB2|GABRB3|GABRD|GABRE|GABRG1|GABRG2|GABRG3|GABRP|GABRQ|GRIA2|GRIK2|GRIN1|GRIN2A|GRIN2B|GRIN2C|GRIN2D|GRIN3A|GRIN3B
vicriviroc	746	Phase 3	CC chemokine receptor antagonist	CCR5
tiaprofenic-acid	747	Launched	cyclooxygenase inhibitor	PTGS1|PTGS2	rheumatology	rheumatoid arthritis
zalcitabine	748	Launched	nucleoside reverse transcriptase inhibitor		infectious disease	human immunodeficiency virus (HIV-1)
sb-225002	750	Preclinical	CC chemokine receptor antagonist	CXCR2
amoxicillin	751	Launched	penicillin binding protein inhibitor	CYP2C19|SLC15A1|SLC15A2|SLC22A6	infectious disease|gastroenterology	skin infections|duodenal ulcer disease|gonorrhea|ear infections|throat infections|genitourinary tract infections|respiratory tract infections
lovastatin	755	Launched	HMGCR inhibitor	HDAC2|HMGCR|ITGAL|NR1I2	cardiology|endocrinology	coronary heart disease|myocardial infarction|hypercholesterolemia
tetracycline	755	Launched	bacterial 30S ribosomal subunit inhibitor	PRNP	infectious disease|dermatology	respiratory tract infections|pneumonia|skin infections|urinary tract infections|acne vulgaris (AV)|plague|psittacosis
am-580	756	Preclinical	retinoid receptor agonist	RARA
deoxycholic-acid	756	Launched	biliverdin reductase A activator|G protein-coupled receptor agonist	EFTUD1|FPR1|GPBAR1	endocrinology	submental fat
dimercaptosuccinic-acid	756	Launched	chelating agent	DNMT1	neurology/psychiatry	metal toxicity
zk-93426	757	Phase 1	benzodiazepine receptor antagonist	GABRA1|GABRA2|GABRA3|GABRA5
erythromycin	758	Launched	NFkB pathway inhibitor	MLNR	infectious disease	listeria|respiratory tract infections|skin infections|syphilis|amebiasis|pelvic inflammatory disease|chlamydia|diphtheria|erythrasma
tretinoin	758	Launched	retinoid receptor agonist|retinoid receptor ligand	ALDH1A1|ALDH1A2|GPRC5A|NR0B1|NR2C2|PPARD|RARA|RARB|RARG|RARRES1|RORB|RORC|RXRB|RXRG	hematologic malignancy	acute promyelocytic leukemia (APL)
testosterone	760	Launched	androgen receptor agonist	AR	endocrinology	hypogonadism
epothilone-a	761	Preclinical	microtubule stabilizing agent
gw-501516	761	Phase 2	PPAR receptor agonist	PPARA|PPARD
alprenolol	762	Launched	adrenergic receptor antagonist	ADRB1|ADRB2|HTR1A	cardiology	angina pectoris
cantharidin	762	Launched	protein phosphatase inhibitor		dermatology	blisters
meclofenamic-acid	762	Launched	cyclooxygenase inhibitor|prostanoid receptor antagonist	ALOX5|CNR1|KCNQ2|KCNQ3|PTGS1|PTGS2	rheumatology|neurology/psychiatry|endocrinology	joint pain|muscle pain|rheumatoid arthritis|primary dysmenorrhea (PD)
fluphenazine	763	Launched	dopamine receptor antagonist	CALM1|DRD1|DRD2|DRD5|HRH1|HTR2A|HTR6|HTR7	neurology/psychiatry	schizophrenia
purvalanol-b	763	Preclinical	tyrosine kinase inhibitor	CDK2|CDK4|CDK5|MAPK1|MAPK3|SRPK2
strychnine	764	Preclinical	acetylcholine receptor antagonist	CHRM1|CHRM2|CHRM3|CHRM4|CHRM5|CHRNA10|CHRNA9|GLRA1|GLRA2|GLRA3|GLRB
doconexent	766	Launched	PPAR receptor agonist	FFAR1|PTGS1|PTGS2
erastin	766	Preclinical	ion channel antagonist	VDAC2
prednisolone	766	Launched	glucocorticoid receptor agonist	NR3C1|NR3C2|SERPINA6	ophthalmology|dermatology|infectious disease	conjunctivitis|rosacea|punctate keratitis|shingles|iritis|cyclitis
homatropine	767	Launched	acetylcholine receptor antagonist	CES1|CHRM1	ophthalmology	pupil dilation
glipizide	768	Launched	sulfonylurea	ABCC8|KCNJ10|KCNJ11|PPARG	endocrinology	diabetes mellitus|hyperglycemia
bendroflumethiazide	770	Launched	sodium/potassium/chloride transporter inhibitor	CA1|CA2|CA4|KCNMA1|SLC12A1|SLC12A3	cardiology	hypertension
relcovaptan	770	Phase 2	vasopressin receptor antagonist	AVPR1A|AVPR1B|AVPR2|OXTR
andarine	771	Phase 1	androgen receptor modulator	AR
pentoxifylline	771	Launched	phosphodiesterase inhibitor	ADORA1|ADORA2A|ADORA2B|ADRA2B|NT5E|PDE10A|PDE1A|PDE1B|PDE1C|PDE2A|PDE3A|PDE3B|PDE4A|PDE4B|PDE4C|PDE4D|PDE5A|PDE6A|PDE6B|PDE6C|PDE6D|PDE6G|PDE6H|PDE7A|PDE7B|PDE8A|PDE8B|PDE9A|TNF	cardiology	claudication
vesamicol	771	Preclinical	acetylcholinesterase inhibitor	SLC18A3
doxazosin	773	Launched	adrenergic receptor antagonist	ADRA1A|ADRA1B|ADRA1D|KCNH2|KCNH6|KCNH7	urology|cardiology	benign prostatic hyperplasia (BPH)|hypertension
sulfinpyrazone	774	Launched	uricosuric blocker	ABCC1|ABCC2|FPR1|SLC22A12	rheumatology	gout
nu-7026	775	Preclinical	DNA dependent protein kinase inhibitor|mTOR inhibitor|PI3K inhibitor	PRKDC
clopidogrel	778	Launched	purinergic receptor antagonist	P2RY12	cardiology|neurology/psychiatry	myocardial infarction|stroke|peripheral artery disease (PAD)|acute coronary syndrome (ACS)
flubendazole	778	Launched	tubulin polymerization inhibitor	TUBB	infectious disease	gastrointestinal parasites
isradipine	778	Launched	calcium channel blocker	CACNA1C|CACNA1D|CACNA1F|CACNA1H|CACNA1S|CACNA2D1|CACNA2D2|CACNB2	cardiology	hypertension
doxylamine	779	Launched	histamine receptor antagonist	CHRM1|HRH1	neurology/psychiatry	sedative
cv-1808	780	Preclinical	adenosine receptor agonist	ADORA2A
zardaverine	780	Phase 2	phosphodiesterase inhibitor	PDE4D
remacemide	781	Phase 3	glutamate receptor antagonist	GRIN1
isoliquiritigenin	782	Preclinical	guanylate cyclase activator	GABBR1
progesterone	783	Launched	progesterone receptor agonist	CATSPER1|CATSPER2|CATSPER3|CATSPER4|CYP17A1|ESR1|NR3C2|OPRK1|PGR|TRPC5	obstetrics/gynecology|endocrinology	infertility|amenorrhea
noretynodrel	784	Launched	progestogen hormone	PGR	endocrinology	contraceptive
mestinon	785	Launched	cholinesterase inhibitor	ACHE|BCHE	neurology/psychiatry	myasthenia gravis
zoxazolamine	785	Phase 2	myorelaxant
fenbendazole	786	Launched	tubulin polymerization inhibitor	TUBB	infectious disease	gastrointestinal parasites|gastrointestinal roundworms
amantadine	788	Launched	glutamate receptor antagonist	DRD2|GRIN2A|GRIN2B|GRIN2C|GRIN2D|GRIN3A	infectious disease|neurology/psychiatry	influenza A virus infection|Parkinson's Disease
desloratadine	788	Launched	histamine receptor antagonist	HRH1	allergy	allergic rhinitis|urticaria
eo-1428	788	Preclinical	p38 MAPK inhibitor	MAPK11|MAPK14
bethanechol	789	Launched	acetylcholine receptor agonist	CHRM1|CHRM2|CHRM3|CHRM4	urology	urinary retention
guaifenesin	789	Launched	expectorant		pulmonary	cough suppressant
ketotifen	789	Launched	histamine receptor agonist|leukotriene receptor antagonist|phosphodiesterase inhibitor	HRH1|PDE4A|PDE4B|PDE4C|PDE4D|PDE7A|PDE7B|PDE8A|PDE8B|PGD	neurology/psychiatry	itching
pu-h71	790	Phase 1	HSP inhibitor	HSP90AA1
stavudine	791	Launched	DNA directed DNA polymerase inhibitor|nucleoside reverse transcriptase inhibitor		infectious disease	human immunodeficiency virus (HIV-1)
diosmin	792	Launched	aryl hydrocarbon receptor agonist|capillary stabilizing agent	AHR	cardiology|hematology|dermatology	chronic venous insufficiency (CVI)|edema|deep vein thrombosis (DVT)|statis dermatitis|heavy leg syndrome
diflunisal	794	Launched	prostanoid receptor antagonist	PTGS1|PTGS2	rheumatology	rheumatoid arthritis|osteoarthritis
estradiol-cypionate	795	Launched	estrogen receptor agonist	ESR1	endocrinology	hypoestrogenism|menopause
betamethasone	796	Launched	glucocorticoid receptor agonist	NR3C1	dermatology	corticosteroid-responsive dermatoses
acamprosate	797	Launched	glutamate receptor antagonist	GABRA1|GABRA2|GABRA3|GABRA4|GABRA5|GABRA6|GABRB1|GABRB2|GABRB3|GABRD|GABRE|GABRG1|GABRG2|GABRG3|GABRP|GABRQ|GRIN1|GRIN2A|GRIN2B|GRIN2C|GRIN2D|GRIN3A|GRIN3B|GRM5	neurology/psychiatry	abstinence from alcohol
mosapride	798	Launched	serotonin receptor agonist	HTR4	gastroenterology	hypertrophic gastritis (GHG)|gastroesophageal reflux disease (GERD)|dyspepsia|irritable bowel syndrome
trequinsin	800	Phase 1	phosphodiesterase inhibitor	PDE5A
zolantidine	800	Preclinical	histamine receptor antagonist
esculin	801	Phase 1	antioxidant
flecainide	801	Launched	sodium channel blocker	KCNA5|KCNA7|SCN4A|SCN5A	cardiology	ventricular tachycardia (VT)|atrial fibrillation (AF)|ventricular arrhythmias
doxapram	802	Launched	potassium channel blocker	KCNK3|KCNK9	pulmonary|neurology/psychiatry	respiratory depression|central nervous system depression|acute hypercapnia (AHC)
pipamperone	802	Launched	dopamine receptor antagonist	DRD2|HRH1|HTR1A|HTR1B|HTR1D|HTR2A	neurology/psychiatry	schizophrenia
acitretin	804	Launched	retinoid receptor agonist	RARA|RARB|RARG|RBP1|RXRA|RXRB|RXRG|STAT3	dermatology	psoriasis
rs-56812	804	Preclinical	serotonin receptor partial agonist	HTR3A
dpo-1	805	Preclinical	potassium channel blocker	KCNA5
npc-15199	805	Phase 2	ICAM1 antagonist	PPARG
l-745870	806	Preclinical	dopamine receptor antagonist	DRD1|DRD2|DRD3|DRD4|HTR1A|HTR2A|HTR6|HTR7
ropivacaine	806	Launched	sodium channel blocker	SCN10A	neurology/psychiatry	anesthetic
cefixime	807	Launched	bacterial cell wall synthesis inhibitor		infectious disease|otolaryngology|pulmonary	urinary tract infections|otitis|pharyngitis|tonsillitis|gonorrhea|bronchitis
dinoprostone	807	Withdrawn	prostanoid receptor agonist	CATSPER1|CATSPER2|CATSPER3|CATSPER4|PTGDR|PTGDR2|PTGER1|PTGER2|PTGER3|PTGER4|PTGFR|TBXA2R
sc-560	807	Preclinical	cyclooxygenase inhibitor	PTGS1
tribenoside	808	Launched	anti-inflammatory agent|capillary stabilizing agent
amoxapine	812	Launched	norepinephrine reputake inhibitor	ADRA1A|ADRA1B|ADRA1D|ADRA2A|ADRA2B|ADRA2C|CHRM1|CHRM2|CHRM3|CHRM4|CHRM5|DRD1|DRD2|DRD3|DRD4|DRD5|GABRA1|GABRA2|GABRA3|GABRA4|GABRA5|GABRA6|GABRB1|GABRB2|GABRB3|GABRD|GABRE|GABRG1|GABRG2|GABRG3|GABRP|GABRQ|HRH1|HRH4|HTR1A|HTR1B|HTR2A|HTR2B|HTR2C|HTR3A|HTR6|HTR7|SLC6A2|SLC6A3|SLC6A4	neurology/psychiatry	depression
famciclovir	814	Launched	DNA polymerase inhibitor		dental|infectious disease	cold sore|genitial herpes|shingles
rhc-80267	814	Preclinical	triacylglycerol lipase inhibitor	DAGLA|DAGLB
nialamide	815	Withdrawn	monoamine oxidase inhibitor	COMT|MAOA|MAOB
flufenamic-acid	816	Preclinical	chloride channel blocker	AKR1C3|ANO1|AR|GJA1|GJA10|GJA3|GJA4|GJA5|GJA8|GJA9|GJB1|GJB2|GJB3|GJB4|GJB5|GJB6|GJB7|GJC1|GJC2|GJC3|GJD2|GJD3|GJD4|GJE1|PANX1|PANX2|PANX3|PKD2L1|PTGS1|PTGS2|TRPC5|TRPM2|TRPM5
fluorometholone	817	Launched	glucocorticoid receptor agonist	NR3C1	ophthalmology	eye inflammation
methylergometrine	817	Launched	dopamine receptor antagonist|serotonin receptor antagonist	DRD1|HTR1E|HTR1F|HTR2A|HTR2B|HTR2C	hematology|neurology/psychiatry	postpartum hemorrhage (PPH)|migraine headache
oxibendazole	817	Launched	tubulin polymerization inhibitor	TUBB|TUBB4B	infectious disease	strongyles
xylazine	817	Launched	adrenergic receptor agonist	ADRA2A|ADRA2B|ADRA2C	neurology/psychiatry	anesthetic
linoleic-acid	818	Phase 3	oxidative stress inducer	FABP4|FFAR1|FFAR4|HNF4A|KCNB1|PPARG|TRPM8
rosuvastatin	819	Launched	HMGCR inhibitor	HMGCR	endocrinology|cardiology	hyperlipidemia|dyslipidemia|hypertriglyceridemia|hypercholesterolemia|atherosclerosis
tibolone	821	Launched	androgen receptor agonist|estrogen receptor agonist|progesterone receptor agonist	ESR1	obstetrics/gynecology	endometriosis
tyrphostin-ag-18	821	Preclinical	EGFR inhibitor|tyrosine kinase inhibitor	EGFR
gw-843682x	822	Preclinical	PLK inhibitor	PLK1|PLK3
alosetron	823	Withdrawn	serotonin receptor antagonist	HTR3A
granisetron	823	Launched	serotonin receptor antagonist	HTR3A	gastroenterology	nausea|vomiting
flutamide	825	Launched	androgen receptor antagonist	AHR|AR	oncology	prostate cancer
lobendazole	826	Preclinical	anthelmintic agent
dihydroergotamine	827	Launched	serotonin receptor agonist	ADRA2A|DRD2|HTR1B|HTR1D|HTR1E|HTR1F|HTR2B|HTR7	neurology/psychiatry	migraine headache
sb-203580	827	Preclinical	p38 MAPK inhibitor	AKT1|ALOX5|CHEK1|CYP2D6|CYP3A4|GAK|GSK3B|LCK|MAPK1|MAPK10|MAPK11|MAPK12|MAPK14|MAPK8|MAPK9|PRKCA|RAF1|RIPK2|ROCK1|RPS6KB1|SGK1|SRC|TNF
piretanide	828	Launched	glucocorticoid receptor agonist	SLC12A1|SLC12A2	cardiology	hypertension|edema
selumetinib	828	Phase 3	MEK inhibitor	MAP2K1
allantoin	829	Launched	cosmetic		dermatology	skin protectant
bufexamac	829	Withdrawn	cyclooxygenase inhibitor	HDAC10|HDAC6
gbr-12935	829	Preclinical	dopamine uptake inhibitor	AGTR1|SLC6A3
fluocinonide	831	Launched	glucocorticoid receptor agonist	NR3C1|SERPINA6|SMO	dermatology	seborrheic dermatitis|eczema
hesperidin	831	Launched	flavanone glycoside	CACNA1B
enzalutamide	832	Launched	androgen receptor antagonist	AR	oncology	prostate cancer
motesanib	832	Phase 3	KIT inhibitor|PDGFR tyrosine kinase receptor inhibitor|VEGFR inhibitor	FLT1|FLT4|KDR|KIT
tangeritin	832	Preclinical	cell cycle inhibitor
pp-2	833	Preclinical	src inhibitor	ABL1|LCK|LYN|RIPK2|SRC
brivanib	837	Phase 3	FGFR inhibitor|VEGFR inhibitor	CYP3A4|FGFR1|FLT1|KCNH2|KDR
benidipine	838	Launched	calcium channel blocker	CACNA1C|CACNA1G	cardiology	hypertension
dioxybenzone	838	Preclinical	topical sunscreen agent
l-165041	838	Preclinical	PPAR receptor agonist	PPARD
milnacipran	838	Launched	serotonin‚Äìnorepinephrine reuptake inhibitor (SNRI)	GRIN1|GRIN2A|GRIN2B|GRIN2C|GRIN2D|GRIN3A|GRIN3B|SLC6A2|SLC6A4	rheumatology	fibromyalgia
ro-60-0175	838	Preclinical		HTR2A|HTR2B|HTR2C
benazepril	840	Launched	angiotensin converting enzyme inhibitor	ACE	cardiology	hypertension
abt-751	841	Phase 2	tubulin polymerization inhibitor	TUBB
biperiden	841	Launched	acetylcholine receptor antagonist	CHRM1|CHRM2|CHRM3|CHRM4|CHRM5|CHRNA2	neurology/psychiatry	Parkinson's Disease
olaparib	842	Launched	PARP inhibitor	PARP1|PARP2	oncology	ovarian cancer
zosuquidar	842	Phase 3	P glycoprotein inhibitor	ABCB1|ABCB4
quercetin	843	Launched	polar auxin transport inhibitor	ATP5A1|ATP5B|ATP5C1|HCK|HIBCH|PIK3CG|PIM1|STK17B|UGT3A1	neurology/psychiatry|allergy	fatigue|allergic rhinitis|drowsiness
spironolactone	844	Launched	mineralocorticoid receptor antagonist	AR|CACNA1A|CACNA1B|CACNA1C|CACNA1D|CACNA1F|CACNA1G|CACNA1H|CACNA1I|CACNA1S|CACNA2D1|CACNA2D2|CACNA2D3|CACNB1|CACNB2|CACNB3|CACNB4|CACNG1|CYP11B2|NR3C1|NR3C2|PGR|SHBG	endocrinology|cardiology|gastroenterology|rheumatology	hyperaldosteronism|congestive heart failure|hepatic cirrhosis|nephrotic syndrome|hypertension|hypokalemia
l-741742	846	Preclinical	dopamine receptor antagonist	DRD3|DRD4|SCN1A|SCN3A
pentylenetetrazol	846	Withdrawn	GABA receptor antagonist
azithromycin	851	Launched	bacterial 50S ribosomal subunit inhibitor	MLNR	infectious disease	pelvic inflammatory disease|pneumonia
nateglinide	852	Launched	insulin secretagogue	ABCC8|KCNJ10|KCNJ11|PPARG	endocrinology	diabetes mellitus
tranilast	852	Launched	angiogenesis inhibitor	HPGDS|HRH1	pulmonary	asthma
tyrphostin-ag-825	852	Preclinical	protein tyrosine kinase inhibitor	ERBB2
cefadroxil	853	Launched	bacterial cell wall synthesis inhibitor	SLC15A1|SLC15A2|SLC22A6|SLC22A8	infectious disease|otolaryngology	urinary tract infections|skin infections|tonsillitis|pharyngitis
cgs-21680	853	Preclinical	adenosine receptor agonist	ADORA1|ADORA2A|ADORA2B|ADORA3
gavestinel	853	Phase 3	glutamate receptor antagonist	GLRB
pirlindole	853	Launched	monoamine oxidase inhibitor	MAOA	neurology/psychiatry	depression
axitinib	856	Launched	PDGFR tyrosine kinase receptor inhibitor|VEGFR inhibitor	CSF1|FLT1|FLT4|KDR|PLK4	oncology	renal cell carcinoma (RCC)
dcebio	856	Preclinical	potassium channel activator	KCNN2|KCNN3|KCNN4
mepenzolate	856	Launched	acetylcholine receptor antagonist	CHRM1|CHRM3	gastroenterology	peptic ulcer disease (PUD)
zd-7155	857	Preclinical	angiotensin receptor antagonist	AGTR1
m-3m3fbs	858	Preclinical		PLCB2|PLCB3|PLCD1|PLCG1|PLCG2
estradiol	861	Launched	estrogen receptor agonist	ESR1|ESR2|GPER1|KCNMA1|NR1I2	endocrinology	contraceptive
nnc-711	861	Preclinical	GABA uptake inhibitor	SIGMAR1|SLC6A1
rita	861	Preclinical	MDM inhibitor	MDM2
candesartan	863	Launched	angiotensin receptor antagonist	AGTR1	cardiology	hypertension|congestive heart failure
gbr-12783	863	Preclinical	dopamine uptake inhibitor
ubenimex	863	Launched	leukotriene synthesis inhibitor	LTA4H|RNPEP	hematologic malignancy	acute myeloid leukemia (AML)
prazosin	864	Launched	adrenergic receptor antagonist	ADRA1A|ADRA1B|ADRA1D|ADRA2A|ADRA2B|ADRA2C|KCNH2|KCNH6|KCNH7	cardiology	hypertension
corticosterone	865	Preclinical	mineralocorticoid receptor agonist	HSD11B1|NCOA1|NR3C2
pd-160170	865	Preclinical	neuropeptide receptor antagonist	NPY1R
resveratrol	866	Launched	cytochrome P450 inhibitor|SIRT activator	CSNK2A1|NQO2|PTGS1|PTGS2
simvastatin	866	Launched	HMGCR inhibitor	HMGCR|ITGB2	endocrinology|cardiology|neurology/psychiatry	hypercholesterolemia|coronary heart disease|myocardial infarction|stroke|hyperlipidemia
talipexole	866	Launched	adrenergic receptor agonist|dopamine receptor agonist	ADRA2A|DRD2|HTR3A	infectious disease	genitial herpes
purmorphamine	868	Preclinical	smoothened receptor agonist	SMO
apafant	869	Phase 3	platelet activating factor receptor antagonist	PTAFR
isotretinoin	869	Launched	retinoid receptor agonist	RARA|RARB|RARG	dermatology	acne vulgaris (AV)
sr-59230a	869	Preclinical	adrenergic receptor antagonist	ADRB1|ADRB2|ADRB3
dantrolene	870	Launched	calcium channel blocker	RYR1|RYR3	neurology/psychiatry|endocrinology	spasms|malignant hyperthermia (MH)
dicycloverine	871	Launched	acetylcholine receptor antagonist	CHRM1|CHRM2|CHRM3	gastroenterology	irritable bowel syndrome
pd-0325901	871	Phase 2	MEK inhibitor	MAP2K1
benzamil	872	Phase 2	sodium channel blocker	ASIC1|PKD2L1|SCNN1A|SCNN1B|SCNN1D|SCNN1G|SLC8A1
veliparib	873	Phase 3	PARP inhibitor	PARP1|PARP2
oxymetazoline	876	Launched	adrenergic receptor agonist	ADRA1A|ADRA1B|ADRA1D|ADRA2A|ADRA2B|ADRA2C|HTR1B|HTR1D|HTR2C	otolaryngology	nasal congestion
sb-431542	877	Preclinical	TGF beta receptor inhibitor	ACVR1C|TGFBR1
phenolphthalein	878	Withdrawn	indicator dye	UGT1A9
riluzole	879	Launched	glutamate inhibitor	KCNK10|KCNK2|KCNK4|KCNN4|SCN10A|SCN11A|SCN1A|SCN2A|SCN3A|SCN4A|SCN5A|SCN7A|SCN8A|SCN9A|SLC7A11	neurology/psychiatry	amyotrophic lateral sclerosis (ALS)
htmt	880	Preclinical	histamine receptor agonist	HRH4
bisphenol-a	881	Phase 1	synthetic estrogen	AR|ESR1|ESR2|ESRRG|PPARG
gw-5074	881	Preclinical	RAF inhibitor|leucine rich repeat kinase inhibitor	NTRK1|RAF1
promazine	881	Launched	dopamine receptor antagonist	ADRA1A|ADRA1B|ADRA1D|CHRM1|CHRM2|CHRM3|CHRM4|CHRM5|DRD1|DRD2|DRD3|DRD4|HRH1|HTR2A|HTR2C	neurology/psychiatry	schizophrenia
tandutinib	884	Phase 2	FLT3 inhibitor|KIT inhibitor|PDGFR tyrosine kinase receptor inhibitor	CSF1R|FLT3|KIT|PDGFD|PDGFRB
diperodon	886	Preclinical	local anesthetic
y-27632	888	Preclinical	rho associated kinase inhibitor	PKIA|PKN2|PRKACA|PRKCE|ROCK1|ROCK2
fexaramine	890	Preclinical	FXR agonist	NR1H4
clofazimine	891	Launched	GK0582 inhibitor		infectious disease	leprosy
phenazopyridine	891	Launched	local anesthetic	SCN1A	infectious disease	urinary tract infections
proxyfan	891	Preclinical	histamine receptor modulator	HRH3
sulfapyridine	891	Launched	PABA antagonist
diloxanide	893	Launched	protein synthesis inhibitor		infectious disease	amebiasis
emd-386088	893	Preclinical	serotonin receptor agonist	HTR6
azacyclonol	894	Preclinical	histamine receptor antagonist	HRH1
bms-754807	894	Phase 2	IGF-1 inhibitor	AKT1|IGF1R
2-aminobenzenesulfonamide	895	Preclinical	carbonic anhydrase inhibitor	CA12|CA14|CA2|CA6|CA9
hypericin	896	Phase 2	tyrosine kinase inhibitor
honokiol	897	Phase 3	AKT inhibitor	ALOX5|PTGS1|PTGS2
bromhexine	898	Launched	mucolytic agent		pulmonary	chest congestion
lansoprazole	899	Launched	ATPase inhibitor	ATP4A|ATP4B	gastroenterology	heartburn
naftidrofuryl	899	Launched	adrenergic receptor antagonist		cardiology	claudication
oxybuprocaine	899	Launched	local anesthetic	SCN10A	neurology/psychiatry	local anesthetic
1-phenylbiguanide	900	Preclinical	serotonin receptor agonist	HTR3A|HTR3B
gw-1929	900	Preclinical	PPAR receptor agonist	PPARG
perospirone	900	Launched	dopamine receptor antagonist|serotonin receptor antagonist	DRD2|DRD3|DRD4	neurology/psychiatry	schizophrenia|bipolar disorder
nsc-23766	901	Preclinical	Ras GTPase inhibitor
tiabendazole	901	Launched	angiogenesis inhibitor		infectious disease	gastrointestinal roundworms|hookworm
citalopram	903	Launched	selective serotonin reuptake inhibitor (SSRI)	SLC6A2|SLC6A4	neurology/psychiatry	depression
ipratropium	903	Launched	acetylcholine receptor antagonist	CHRM1|CHRM2|CHRM3|CHRM4|CHRM5	pulmonary	bronchospasm|chronic obstructive pulmonary disease (COPD)|bronchitis|emphysema
estradiol-benzoate	905	Preclinical	contraceptive agent	ESR1
apigenin	906	Preclinical	casein kinase inhibitor|cell proliferation inhibitor	AKR1B1|AR|CDK6|CFTR|CYP19A1|CYP1B1|HSD17B1
nfkb-activation-inhibitor-ii	906	Preclinical	NFkB pathway inhibitor	RELA
piribedil	906	Launched	dopamine receptor agonist	ADRA1A|ADRA2A|ADRA2C|DRD2|DRD3|DRD4|HTR1A|HTR2B	neurology/psychiatry	Parkinson's Disease|dizziness
emd-66684	909	Preclinical	angiotensin receptor antagonist	AGTR1
meloxicam	912	Launched	cyclooxygenase inhibitor	PTGS1|PTGS2	rheumatology	osteoarthritis|rheumatoid arthritis
celecoxib	913	Launched	cyclooxygenase inhibitor	CA12|PDPK1|PTGS2	rheumatology|endocrinology	osteoarthritis|rheumatoid arthritis|ankylosing spondylitis|primary dysmenorrhea (PD)
ci-966	915	Phase 1	GAT inhibitor	SLC6A1
pirinixic-acid	915	Preclinical	PPAR receptor agonist	PPARA
naltrindole	916	Preclinical	opioid receptor antagonist	OPRD1|OPRK1|OPRM1
rs-67333	916	Preclinical	serotonin receptor partial agonist	HTR4
acenocoumarol	917	Launched	vitamin K antagonist	VKORC1	hematology	deep vein thrombosis (DVT)
cabergoline	917	Launched	dopamine receptor agonist	ADRA1A|ADRA1B|ADRA1D|ADRA2A|ADRA2B|ADRA2C|ADRB1|ADRB2|DRD1|DRD2|DRD3|DRD4|DRD5|HTR1A|HTR1B|HTR1D|HTR2A|HTR2B|HTR2C|HTR7	endocrinology	hyperprolactinemia
diltiazem	917	Launched	calcium channel blocker	CACNA1C|CACNA1S|CACNA2D1|CACNG1|HTR3A|KCNA5	cardiology	hypertension|angina pectoris
trifluoperazine	921	Launched	dopamine receptor antagonist	ADRA1A|CALM1|CALY|DRD2|DRD4|HRH1|HTR2A|HTR2C|S100A4|TNNC1	neurology/psychiatry	schizophrenia
gsk-0660	924	Preclinical	PPAR receptor antagonist	PPARD
ibudilast	927	Launched	leukotriene receptor antagonist|phosphodiesterase inhibitor	IL1B|IL6|PDE3A|PDE4A|PDE4B|PDE4C|PDE4D|PDE5A	pulmonary|neurology/psychiatry	asthma|stroke
dppe	928	Phase 3	histamine receptor antagonist	ABCB1|HRH1
ganciclovir	928	Launched	DNA polymerase inhibitor		infectious disease	cytomegalovirus (CMV)
sb-222200	929	Preclinical	tachykinin antagonist	TACR3
zd-2079	930	Phase 2	adrenergic receptor agonist	ADRB3
apoptosis-activator-ii	931	Preclinical	carboxylesterase inhibitor	BCHE|CES1
pp-1	931	Preclinical	src inhibitor	HCK|RET
estrone	932	Launched	estrogen receptor agonist|estrogenic hormone	ESR1|ESR2
hydrochlorothiazide	932	Launched	thiazide diuretic	CA1|CA12|CA2|CA4|CA9|KCNMA1|SLC12A3	cardiology	hypertension|congestive heart failure
hexylcaine	934	Launched	sodium channel blocker	SCN10A|SCN5A	neurology/psychiatry	local anesthetic
tizanidine	935	Launched	adrenergic receptor agonist	ADRA2A|ADRA2B|ADRA2C|NISCH	neurology/psychiatry	spasms
imipramine	936	Launched	norepinephrine reputake inhibitor|serotonin reuptake inhibitor	ADRA1A|ADRA1B|ADRA1D|CHRM1|CHRM2|CHRM3|CHRM4|CHRM5|DRD1|DRD2|DRD5|HRH1|HTR1A|HTR2A|HTR2C|HTR6|HTR7|KCND2|KCND3|KCNH1|KCNH2|SLC6A2|SLC6A3|SLC6A4	neurology/psychiatry|urology	depression|nocturnal enuresis
linezolid	936	Launched	bacterial 50S ribosomal subunit inhibitor	MAOA|MAOB	infectious disease	pneumonia|skin infections
pancuronium	936	Launched	acetylcholine receptor antagonist	CHRM2|CHRM3|CHRNA1|CHRNA2	critical care|neurology/psychiatry	endotracheal intubation|muscle relaxant
cgp-37157	937	Preclinical	mitochondrial Na+/Ca2+ exchanger antagonist|sodium/calcium exchange inhibitor	SLC8A1
pioglitazone	939	Launched	insulin sensitizer|PPAR receptor agonist	PPARG|TRPM3	endocrinology	diabetes mellitus
rs-16566	939	Preclinical	serotonin receptor antagonist
pantoprazole	941	Launched	ATPase inhibitor	ATP4A	gastroenterology	gastroesophageal reflux disease (GERD)|erosive esophagitis (EE)|Zollinger-Ellison syndrome
tpca-1	941	Preclinical	IKK inhibitor	IKBKB
troglitazone	943	Withdrawn	insulin sensitizer|PPAR receptor agonist	ACSL4|ESRRA|ESRRG|PPARG|SERPINE1|SLC29A1|TRPM3
letrozole	944	Launched	aromatase inhibitor	CYP19A1	oncology	breast cancer
riboflavin	944	Launched	vitamin B2	BLVRB|RFK	gastroenterology	jaundice
theobromine	944	Launched	phosphodiesterase inhibitor	ADORA1|ADORA2A|PDE4B
thioproperazine	945	Launched	dopamine receptor antagonist	ADRA1A|ADRA1B|DRD1|DRD2|HTR1A|HTR2A	neurology/psychiatry	schizophrenia
nafcillin	946	Launched	bacterial cell wall synthesis inhibitor	CYP1A2|CYP3A4|SLC22A6	infectious disease	gram-positive bacterial infections
penciclovir	951	Launched	DNA directed DNA polymerase inhibitor		dental	cold sore
desmethylclozapine	955	Phase 2	acetylcholine receptor agonist	HTR2C
ku-55933	955	Preclinical	ATM kinase inhibitor	ATM|PRKDC
pg-9	955	Preclinical	acetylcholine receptor agonist
az-10417808	956	Preclinical	caspase inhibitor	CASP3
fananserin	956	Phase 2	dopamine receptor antagonist|serotonin receptor antagonist	HTR2A
benzonatate	957	Launched	local anesthetic	SCN5A	pulmonary	cough suppressant
mofezolac	957	Launched	cyclooxygenase inhibitor	PTGS1	rheumatology|orthopedics	rheumatoid arthritis|osteoporosis
ciglitazone	958	Phase 2	PPAR receptor agonist	PPARG
dr-2313	958	Preclinical	PARP inhibitor	PARP1|PARP3
naftifine	958	Launched	fungal squalene epoxidase inhibitor	SQLE	infectious disease	tinea pedis|tinea cruris|tinea corporis
bd-1063	960	Preclinical	sigma receptor antagonist	SIGMAR1
rucaparib	960	Phase 3	PARP inhibitor	PARP1|PARP2
l-701252	961	Preclinical	glutamate receptor antagonist	GRIN1
brl-37344	962	Phase 2	adrenergic receptor agonist	ADRB1|ADRB2|ADRB3
ml-9	963	Preclinical	myosin light chain kinase inhibitor	TRPC6
cilastatin	964	Launched	dehydropeptidase inhibitor	DPEP1
ethinyl-estradiol	964	Launched	estrogen receptor agonist|estrogenic hormone	ESR1|ESR2|NR1I2	endocrinology	contraceptive
moroxydine	965	Launched	antiviral		infectious disease	influenza A virus infection
phtpp	966	Preclinical	estrogen receptor antagonist	ESR2
gw-3965	967	Preclinical	LXR agonist	NR1H2|NR1H3
terconazole	967	Launched	sterol demethylase inhibitor		infectious disease	vulvovaginal candidiasis
risperidone	970	Launched	dopamine receptor antagonist|serotonin receptor antagonist	ADRA1A|ADRA1B|ADRA1D|ADRA2A|ADRA2B|ADRA2C|DRD1|DRD2|DRD3|DRD4|HRH1|HTR1A|HTR1B|HTR1D|HTR1E|HTR1F|HTR2A|HTR2C|HTR6|HTR7	neurology/psychiatry	schizophrenia|bipolar disorder|irritability
r-96544	972	Preclinical	serotonin receptor antagonist	HTR2A
zuclopenthixol	972	Launched	dopamine receptor antagonist	ADRA1A|ADRA2A|DRD1|DRD2|DRD5|HRH1|HTR2A	neurology/psychiatry	schizophrenia|bipolar disorder
cefotaxime	973	Launched	bacterial cell wall synthesis inhibitor		infectious disease	respiratory tract infections|bone and joint infections|pelvic inflammatory disease|intra-abdominal infections|skin infections|bone and joint infections|meningitis|urinary tract infections|bacterial septicemia|gynecologic infections
diazepam	974	Launched	benzodiazepine receptor agonist	ADRA1A|GABRA1|GABRA2|GABRA3|GABRA4|GABRA5|GABRA6|GABRB1|GABRB2|GABRB3|GABRD|GABRE|GABRG1|GABRG2|GABRG3|GABRP|GABRQ|GABRR1|GABRR2|GABRR3|TSPO	neurology/psychiatry	generalized anxiety disorder (GAD)|abstinence from alcohol|hallucinosis|tremors
pirenperone	975	Preclinical	serotonin receptor antagonist	HTR2A|HTR7
acarbose	976	Launched	glucosidase inhibitor	AMY2A|GAA|MGAM|SI	endocrinology	diabetes mellitus
albendazole	976	Launched	tubulin polymerization inhibitor	TUBA1A|TUBB|TUBB4B	infectious disease	cystic hydatid disease|parenchymal neurocysticercosis
fexofenadine	976	Launched	histamine receptor antagonist	HRH1	allergy	allergic rhinitis|urticaria
telmisartan	977	Launched	angiotensin receptor antagonist	AGTR1|PPARG	cardiology	hypertension
exemestane	978	Launched	aromatase inhibitor	CYP19A1	oncology	breast cancer
formestane	980	Launched	aromatase inhibitor	CYP19A1	oncology	breast cancer
osthol	980	Preclinical	calcium channel blocker
dienestrol	981	Launched	estrogen receptor agonist	ESR1	endocrinology	menopause
pheniramine	981	Launched	histamine receptor antagonist	HRH1	allergy	allergic rhinitis|urticaria
tenidap	981	Phase 3	cyclooxygenase inhibitor	KCNJ4|PTGS1
naftopidil	983	Launched	adrenergic receptor antagonist	ADRA1A	urology	benign prostatic hyperplasia (BPH)
desoxycortone	987	Preclinical	mineralocorticoid receptor agonist	NR3C1|NR3C2
metaraminol	987	Launched	adrenergic receptor agonist	ADRA1A	cardiology	hypotension
methylprednisolone	987	Launched	glucocorticoid receptor agonist	NR3C1	endocrinology|rheumatology|dermatology|infectious disease|allergy|hematology|neurology/psychiatry|gastroenterology	hypercalcemia|thyroiditis|ankylosing spondylitis|bursitis|osteoarthritis|psoriatic arthritis|seborrheic dermatitis|mycosis|allergic rhinitis|psoriasis|anemia|multiple sclerosis|ulcerative colitis|enteritis
zm-306416	987	Preclinical	Abl kinase inhibitor|src inhibitor|VEGFR inhibitor	EGFR|FLT1|FLT4|KDR
fenoldopam	988	Launched	dopamine receptor agonist	ADRA1A|ADRA1B|ADRA1D|ADRA2A|ADRA2B|ADRA2C|DRD1|DRD4|DRD5	cardiology	hypertension
tetracaine	988	Launched	membrane integrity inhibitor	SCN10A|SCN11A|SCN1A|SCN2A|SCN3A|SCN4A|SCN5A|SCN7A|SCN8A|SCN9A	neurology/psychiatry	anesthetic
temefos	989	Launched	cholinesterase inhibitor
bumetanide	990	Launched	solute carrier family member inhibitor	CFTR|GPR35|SLC12A1|SLC12A2|SLC12A4|SLC12A5	cardiology	edema|congestive heart failure
cgp-55845	990	Preclinical	GABA receptor antagonist	GABBR1|GABBR2|KCTD12|KCTD16|KCTD8
nizatidine	991	Launched	histamine receptor antagonist	HRH2	gastroenterology	duodenal ulcer disease|erosive esophagitis (EE)|ulcerative esophagitis (UE)|gastroesophageal reflux disease (GERD)
ebselen	992	Phase 2/Phase 3	cyclooxygenase inhibitor|glutathione peroxidase agonist|H+/K+-ATPase inhibitor|nitric oxide synthase inhibitor	ALB
ethisterone	992	Launched	progestogen hormone	TYR
crotamiton	995	Launched	antipruritic		infectious disease	scabies
dexfenfluramine	996	Withdrawn	serotonin receptor agonist	HTR2C|SLC6A4
mdl-72832	996	Preclinical	serotonin receptor agonist	HTR1A
acebutolol	997	Launched	adrenergic receptor antagonist	ADRB1|ADRB2	cardiology	hypertension|ventricular arrhythmias
pre-084	998	Preclinical	sigma receptor agonist	SIGMAR1
diclofenamide	999	Launched	carbonic anhydrase inhibitor	CA1|CA12|CA2|CA4|CA7	ophthalmology|neurology/psychiatry	glaucoma|epilepsy
10-debc	1001	Preclinical	AKT inhibitor	PIM1
bicalutamide	1001	Launched	androgen receptor antagonist	AR	oncology	prostate cancer
jnj-10191584	1001	Preclinical	histamine receptor antagonist	HRH4
immepip	1002	Preclinical	histamine receptor agonist	HRH3|HRH4
rosiglitazone	1004	Withdrawn	insulin sensitizer|PPAR receptor agonist	ACSL4|FFAR1|PPARG|TRPC5|TRPM3
r-59022	1005	Preclinical	diacylglycerol kinase inhibitor|protein kinase inhibitor	DGKA
bms-182874	1006	Phase 2	endothelin receptor antagonist	EDNRA
metoclopramide	1006	Launched	dopamine receptor antagonist|serotonin receptor antagonist	CHRM1|DRD2|HTR3A|HTR3B|HTR4	gastroenterology	gastroparesis|nausea|vomiting
entacapone	1008	Launched	catechol O methyltransferase inhibitor	COMT	neurology/psychiatry	Parkinson's Disease
guaiacol	1008	Launched	local anesthetic	CA2
linsitinib	1008	Phase 3	IGF-1 inhibitor	IGF1R|INSR|INSRR
mpep	1010	Preclinical	glutamate receptor antagonist	GRM1|GRM4|GRM5
gw-311616	1011	Phase 1	leukocyte elastase inhibitor|elastase inhibitor	ELANE
sulforaphane	1011	Phase 2	anticancer agent|aryl hydrocarbon receptor antagonist	NFE2L2
amcinonide	1013	Launched	glucocorticoid receptor agonist	ANXA1|NR3C1	dermatology	corticosteroid-responsive dermatoses
ay-9944	1013	Preclinical	hedgehog pathway modulator
oxantel	1013	Phase 3	anthelmintic agent
gr-113808	1014	Preclinical	serotonin receptor antagonist	HTR4
oxfendazole	1014	Launched	anthelmintic agent		infectious disease	lungworms|tapeworm|gastrointestinal roundworms
ranolazine	1014	Launched	sodium channel blocker	SCN10A|SCN4A|SCN5A|SCN9A	cardiology	chronic stable angina
mepivacaine	1015	Launched	potassium channel blocker|sodium channel blocker	SCN10A	neurology/psychiatry	local anesthetic
urapidil	1015	Launched	adrenergic receptor antagonist	HTR1A	cardiology	hypertension
pilocarpine	1017	Launched	acetylcholine receptor agonist	CHRM1|CHRM2|CHRM3|CHRM4|CHRM5	ophthalmology|cardiology	glaucoma|hypertension
nisoxetine	1018	Phase 1	norepinephrine reuptake inhibitor	SLC6A2|SLC6A3|SLC6A4
pirenzepine	1018	Launched	acetylcholine receptor antagonist	CHRM1|CHRM2|CHRM3|CHRM4|CHRM5	gastroenterology	peptic ulcer disease (PUD)
atomoxetine	1021	Launched	norepinephrine transporter inhibitor	GRIN1|GRIN2A|GRIN2B|GRIN2C|GRIN2D|GRIN3A|GRIN3B|SLC6A2|SLC6A3|SLC6A4	neurology/psychiatry	attention-deficit/hyperactivity disorder (ADHD)
fentiazac	1022	Launched	cyclooxygenase inhibitor	PTGS1|PTGS2	neurology/psychiatry|rheumatology	muscle pain|joint pain
trapidil	1022	Launched	PDGFR tyrosine kinase receptor inhibitor	PDGFRA	cardiology	coronary artery disease (CAD)
decitabine	1024	Launched	DNA methyltransferase inhibitor	DNMT1|DNMT3A	hematologic malignancy|hematology	myelodysplastic diseases (MDS)|anemia|chronic myeloid leukemia (CML)
zebularine	1026	Preclinical	DNA methyltransferase inhibitor	CDA|DNMT1
metrizamide	1028	Launched	radiopaque medium		radiology	contrast agent
ym-976	1029	Phase 1	phosphodiesterase inhibitor	PDE4A
anpirtoline	1031	Phase 1	serotonin receptor agonist	HTR1B
mmpx	1033	Preclinical	phosphodiesterase inhibitor
bd-1047	1035	Preclinical	adrenergic receptor antagonist	SIGMAR1
yohimbine	1035	Launched	adrenergic receptor antagonist	ADRA2A|ADRA2B|ADRA2C|DRD2|DRD3|HTR1A|HTR1B|HTR1D|HTR1E|HTR1F|HTR2A|HTR2B|HTR2C|HTR5A|HTR7|KCNJ1|KCNJ10|KCNJ11|KCNJ12|KCNJ14|KCNJ15|KCNJ8	cardiology	cardiac arrythmia|bradycardia
cinacalcet	1036	Launched	calcium channel activator	CASR	endocrinology|nephrology|oncology	hyperparathyroidism|chronic kidney disease (CKD)|parathyroid carcinoma|hypercalcemia
clebopride	1037	Launched	dopamine receptor antagonist	ACHE|DRD2	gastroenterology	nausea
jnj-16259685	1037	Preclinical	glutamate receptor antagonist	GRM1
racecadotril	1037	Launched	enkephalinase inhibitor	MME	gastroenterology	diarrhea
cinanserin	1039	Preclinical	serotonin receptor antagonist	HTR2A
sdm25n	1039	Preclinical	opioid receptor antagonist	OPRD1
deforolimus	1040	Phase 3	mTOR inhibitor	MTOR
cisapride	1041	Withdrawn	serotonin receptor agonist	HTR2A|HTR3A|HTR4|KCNH2
ethosuximide	1041	Launched	succinimide antiepileptic	CACNA1G|CACNA1H|CACNA1I	neurology/psychiatry	epilepsy
propranolol	1043	Launched	adrenergic receptor antagonist		cardiology|neurology/psychiatry	hypertension|angina pectoris|migraine headache
rev-5901	1044	Phase 2	leukotriene receptor antagonist|lipoxygenase inhibitor	ALOX5
enalapril	1045	Launched	angiotensin converting enzyme inhibitor	ACE	cardiology	hypertension|congestive heart failure|left ventricular systolic dysfunction (LVSD)
famotidine	1045	Launched	histamine receptor antagonist	HRH2	gastroenterology	heartburn
fasudil	1045	Launched	rho associated kinase inhibitor	PKIA|PRKACA|ROCK1|ROCK2	neurology/psychiatry	cerebral vasospasm
labetalol	1045	Launched	adrenergic receptor antagonist	ADRA1A|ADRA1B|ADRA1D|ADRB1|ADRB2	cardiology	hypertension
linopirdine	1045	Phase 3	potassium channel blocker	KCNQ2|KCNQ3|KCNQ4|KCNQ5
trioxsalen	1045	Launched	DNA synthesis inhibitor		dermatology	vitiligo|eczema
etomoxir	1047	Phase 2	carnitine palmitoyltransferase inhibitor	CPT1A
vx-745	1047	Phase 2	p38 MAPK inhibitor	MAPK11|MAPK12|MAPK14
benzocaine	1048	Launched	sodium channel blocker	SCN10A	infectious disease	first-aid antiseptic
nicotine	1049	Launched	acetylcholine receptor agonist	CHAT|CHRNA10|CHRNA2|CHRNA3|CHRNA4|CHRNA5|CHRNA6|CHRNA7|CHRNA9|CHRNB2|CHRNB3|CHRNB4|CYP19A1|TBXAS1|TRPA1	neurology/psychiatry	smoking cessation
cinalukast	1050	Phase 2	leukotriene receptor antagonist	CYSLTR1
jx-401	1051	Preclinical	p38 MAPK inhibitor	MAPK14
piroxicam	1052	Launched	cyclooxygenase inhibitor	PTGS1|PTGS2	rheumatology	osteoarthritis|rheumatoid arthritis
propafenone	1052	Launched	antiarrhythmic	ADRB1|ADRB2|KCNA5|KCNH2|SCN5A	cardiology	atrial fibrillation (AF)|ventricular tachycardia (VT)|ventricular arrhythmias
ngb-2904	1053	Preclinical	dopamine receptor antagonist	DRD3
piperine	1053	Phase 1	monoamine oxidase inhibitor	MAOA|MAOB|TRPV1
ritonavir	1057	Launched	HIV protease inhibitor	CYP1A2|CYP2B6|CYP2C19|CYP2C8|CYP2C9|CYP2D6|CYP2E1|CYP3A4|CYP3A5|CYP3A7	infectious disease	human immunodeficiency virus (HIV-1)
isosorbide	1060	Launched	nitric oxide stimulant		cardiology	angina pectoris|coronary artery disease (CAD)
mirtazapine	1060	Launched	adrenergic receptor antagonist|serotonin receptor antagonist	ADRA1A|ADRA1B|ADRA1D|ADRA2A|ADRA2B|ADRA2C|ADRB1|ADRB2|DRD1|DRD2|DRD3|DRD5|HRH1|HRH3|HTR2A|HTR2B|HTR2C|HTR3A|HTR7|OPRK1|SLC6A2|SLC6A3|SLC6A4	neurology/psychiatry	depression
saracatinib	1061	Phase 2/Phase 3	src inhibitor	ABL1|LCK|SRC|YES1
alfuzosin	1062	Launched	adrenergic receptor antagonist	ADRA1A|ADRA1B|ADRA1D|KCNH2	urology	benign prostatic hyperplasia (BPH)
brucine	1063	Preclinical	glycine receptor antagonist	CHRM1|CHRM2|CHRM3|CHRM4|CHRM5
y-27152	1063	Phase 1	potassium channel activator	KCNJ8
indoprofen	1064	Withdrawn	cyclooxygenase inhibitor|prostanoid receptor antagonist	CXCR1|CXCR2|PTGS1|PTGS2
tolazoline	1065	Launched	adrenergic receptor antagonist	ADRA1A|ADRA2A|ADRA2B|ADRA2C|HRH1|HRH2	neurology/psychiatry	reverse sedative
tianeptine	1067	Launched	selective serotonin reuptake enhancer (SSRE)	OPRD1|OPRK1|OPRM1	neurology/psychiatry|pulmonary|gastroenterology	depression|asthma|irritable bowel syndrome
torasemide	1068	Launched	electrolyte reabsorption inhibitor|thromboxane receptor antagonist	SLC12A1	cardiology	edema|congestive heart failure|hypertension
gw-7647	1069	Preclinical	PPAR receptor agonist	PPARA
way-213613	1069	Preclinical	glutamate inhibitor	SLC1A2
chloroquine	1070	Launched	antimalarial agent	GSTA2|MRGPRX1|TLR9|TNF	infectious disease	malaria|amebiasis
fosinopril	1070	Launched	angiotensin converting enzyme inhibitor	ACE	cardiology	hypertension|congestive heart failure
meprylcaine	1070	Preclinical	local anesthetic
sq-22536	1070	Preclinical	adenylyl cyclase inhibitor	ADCY1
cgp-13501	1071	Preclinical	GABA receptor modulator	GABBR1
promethazine	1072	Launched	histamine receptor antagonist	ADRA1A|CALM1|CHRM1|CHRM2|CHRM3|CHRM4|CHRM5|DRD2|HRH1|HTR2A	neurology/psychiatry|allergy	sedative|allergic rhinitis
rufloxacin	1072	Launched	bacterial DNA gyrase inhibitor		infectious disease	gram-negative bacterial infections
brimonidine	1075	Launched	adrenergic receptor agonist	ADRA2A|ADRA2B|ADRA2C	ophthalmology	intraocular pressure|glaucoma|ocular hypertension
glimepiride	1075	Launched	insulin secretagogue	ABCC8|KCNJ1|KCNJ11	endocrinology	diabetes mellitus
dihydrexidine	1077	Phase 2	dopamine receptor agonist	DRD1|DRD2|DRD3|DRD4|DRD5
clobenpropit	1078	Preclinical	histamine receptor antagonist	HRH1|HRH2|HRH3|HRH4
iobenguane	1079	Launched	antineoplastic agent		oncology|cardiology|endocrinology	neuroblastoma|congestive heart failure|pheochromocytoma
lapatinib	1080	Launched	EGFR inhibitor	EGFR|ERBB2	oncology	breast cancer
st-91	1080	Preclinical	adrenergic receptor agonist
pf-04217903	1081	Phase 1	c-Met inhibitor	MET
sb-258585	1081	Preclinical	serotonin receptor antagonist	HTR6
icilin	1082	Phase 1	TRPV agonist	TRPA1|TRPM8
cortisone	1083	Launched	glucocorticoid receptor agonist	NR3C1	gastroenterology|rheumatology|dermatology	ulcerative colitis|rheumatoid arthritis|psoriasis|joint inflammation|eczema
proguanil	1085	Launched	dihydrofolate reductase inhibitor	DHFR	infectious disease	malaria
methocarbamol	1086	Launched	muscle relaxant	CA1	neurology/psychiatry	muscle relaxant
minaprine	1086	Withdrawn	serotonin reuptake inhibitor	ACHE|CHRM1|DRD1|DRD2|HTR2A|HTR2B|HTR2C|MAOA|SLC6A4
isocarboxazid	1087	Launched	monoamine oxidase inhibitor	MAOA|MAOB	neurology/psychiatry	depression
sildenafil	1087	Launched	phosphodiesterase inhibitor	PDE5A|PDE6G|PDE6H|SLCO1B1|SLCO1B3	cardiology	hypertension
cyclizine	1088	Launched	histamine receptor modulator	HRH1|SULT1E1	gastroenterology|neurology/psychiatry	nausea|vomiting|vertigo|motion sickness
olopatadine	1088	Launched	histamine receptor antagonist	HRH1|S100A1|S100A12|S100A13|S100A2|S100B	ophthalmology	conjunctivitis
probucol	1088	Launched	atherogenesis inhibitor	ABCA1|ABCB11|CES1	cardiology	coronary artery disease (CAD)
wz-3146	1089	Preclinical	EGFR inhibitor	EGFR
orantinib	1091	Phase 3	FGFR inhibitor|PDGFR tyrosine kinase receptor inhibitor|VEGFR inhibitor	AURKA|AURKB|EGFR|FGFR1|FGFR2|KDR|PDGFRA|PDGFRB
gs-39783	1092	Preclinical	GABA receptor modulator	GABBR1
benzylpenicillin	1093	Launched	penicillin binding protein inhibitor		infectious disease	celluitis|meningitis|endocarditis|syphilis|pneumonia|bacterial septicemia
fenobam	1093	Phase 2	glutamate receptor antagonist	GRM5
nemonapride	1095	Launched	dopamine receptor antagonist	DRD2|DRD3|DRD4	neurology/psychiatry	schizophrenia
tenofovir	1095	Launched	HIV integrase inhibitor|nucleoside reverse transcriptase inhibitor		infectious disease	human immunodeficiency virus (HIV-1)|hepatitis B
ro-10-5824	1096	Preclinical	dopamine receptor agonist	DRD4
sch-23390	1097	Preclinical	dopamine receptor antagonist	DRD1|DRD5|HTR2C|KCNJ4|KCNJ6
mdl-29951	1098	Preclinical	glutamate receptor antagonist	FBP1
mephenesin	1099	Launched	muscle relaxant		neurology/psychiatry	muscle relaxant
cefsulodin	1101	Launched	bacterial cell wall synthesis inhibitor		infectious disease	gram-negative bacterial infections
cyclopenthiazide	1101	Launched	thiazide diuretic		cardiology	hypertension|congestive heart failure
tofacitinib	1102	Launched	JAK inhibitor	JAK1|JAK2|JAK3|TYK2	rheumatology	rheumatoid arthritis
moxifloxacin	1103	Launched	bacterial DNA gyrase inhibitor	TOP2A	otolaryngology|pulmonary|infectious disease	sinusitis|bronchitis|pneumonia|skin infections|intra-abdominal infections
sd-169	1103	Preclinical	p38 MAPK inhibitor	MAPK14
dipyridamole	1104	Launched	phosphodiesterase inhibitor	ADA|PDE10A|PDE1A|PDE1B|PDE1C|PDE2A|PDE3A|PDE3B|PDE4A|PDE4B|PDE4C|PDE4D|PDE5A|PDE6A|PDE6B|PDE6C|PDE6D|PDE6G|PDE6H|PDE7A|PDE7B|PDE8A|PDE8B|PDE9A|SLC29A1	cardiology	coronary artery disease (CAD)|peripheral artery disease (PAD)|hypertension
secnidazole	1105	Launched	acetylcholinesterase inhibitor|microtubule inhibitor		infectious disease	protozoan infection
t-0156	1105	Preclinical	phosphodiesterase inhibitor	PDE5A
bosutinib	1106	Launched	Abl kinase inhibitor|Bcr-Abl kinase inhibitor|src inhibitor	ABL1|BCR|CAMK1D|CAMK2G|CDK2|FRK|FYN|HCK|LYN|MAP2K1|MAP2K2|MAP3K2|MAP4K5|SRC|STK10|STK24|STK4|TNK2|TXK	hematologic malignancy	chronic myeloid leukemia (CML)
tosufloxacin	1106	Launched	bacterial DNA gyrase inhibitor		infectious disease	gram-negative bacterial infections
cp-94253	1107	Preclinical	serotonin receptor agonist	HTR1B
pinacidil	1108	Launched	ATP channel activator|potassium channel activator	ABCC8|ABCC9	cardiology	hypertension
rizatriptan	1108	Launched	serotonin receptor agonist	HTR1A|HTR1B|HTR1D|HTR1E|HTR1F	neurology/psychiatry	migraine headache
dexamethasone	1109	Launched	glucocorticoid receptor agonist	ANXA1|NOS2|NR0B1|NR3C1|NR3C2	endocrinology|rheumatology|allergy|gastroenterology|hematology|neurology/psychiatry|dermatology	hypercalcemia|rheumatoid arthritis|psoriatic arthritis|osteoarthritis|allergic rhinitis|ulcerative colitis|anemia|multiple sclerosis|enteritis|lupus|dermatitis herpetiformis (DH)|nephrotic syndrome|psoriasis
dydrogesterone	1109	Launched	progesterone receptor agonist	PGR	obstetrics/gynecology	infertility
olomoucine	1111	Preclinical	CDK inhibitor	CDK1|CDK2|CDK5|MAPK1
merbromin	1112	Launched	antiseptic		infectious disease	first-aid antiseptic
piperacetazine	1113	Launched	dopamine receptor antagonist		neurology/psychiatry	schizophrenia
pregnenolone	1113	Launched	glutamate receptor modulator	CYP17A1|SULT2B1
bu-239	1114	Preclinical	imidazoline receptor ligand|imidazoline receptor agonist
altanserin	1115	Phase 2	serotonin receptor antagonist	HTR2A
galantamine	1115	Launched	acetylcholinesterase inhibitor	ACHE|BCHE|CHRNA1|CHRNA10|CHRNA2|CHRNA3|CHRNA4|CHRNA5|CHRNA6|CHRNA7|CHRNA9|CHRNB1|CHRNB2|CHRNB3|CHRNB4|CHRND|CHRNE|CHRNG	neurology/psychiatry	senile dementia
dosulepin	1116	Launched	norepinephrine reuptake inhibitor|serotonin‚Äìnorepinephrine reuptake inhibitor (SNRI)|tricyclic antidepressant	CHRM1|CHRM2|CHRM3|CHRM4|CHRM5|HRH1|SLC6A2|SLC6A4	neurology/psychiatry	depression
cefdinir	1117	Launched	bacterial cell wall synthesis inhibitor	MPO	infectious disease|otolaryngology|pulmonary	pneumonia|tonsillitis|pharyngitis|bronchitis|skin infections|otitis|sinusitis
chicago-sky-blue-6b	1117	Preclinical	glutamate inhibitor|macrophage migration inhibiting factor inhibitor	MIF
mianserin	1117	Launched	serotonin receptor antagonist	ADRA1A|ADRA1B|ADRA1D|ADRA2A|ADRA2B|ADRA2C|DRD1|DRD2|DRD3|DRD5|HRH1|HRH2|HRH4|HTR1A|HTR1F|HTR2A|HTR2B|HTR2C|HTR6|HTR7|OPRK1|SLC6A2|SLC6A3|SLC6A4	neurology/psychiatry	depression
homoveratrylamine	1118	Preclinical	dopamine analog
moracizine	1118	Launched	sodium channel blocker	SCN5A	cardiology	ventricular arrhythmias
scopolamine	1118	Launched	acetylcholine receptor antagonist		neurology/psychiatry|gastroenterology	motion sickness|vomiting|nausea
omeprazole	1120	Launched	ATPase inhibitor	ATP4A|CLCN2	gastroenterology	heartburn
pj-34	1120	Preclinical	PARP inhibitor	EEF2|PARP1|PARP15|PARP3
isoxsuprine	1121	Launched	adrenergic receptor agonist	ADRB2	rheumatology|cardiology	Raynaud's disease|arteriosclerosis|Buerger's disease
sb-200646	1121	Preclinical	serotonin receptor antagonist	HTR2B|HTR2C
ambroxol	1123	Launched	sodium channel blocker	CYP3A4	pulmonary	bronchitis
selegiline	1123	Launched	monoamine oxidase inhibitor	MAOA|MAOB	neurology/psychiatry	Parkinson's Disease
dcpib	1124	Preclinical	chloride channel blocker|gap junction modulator|glutamate inhibitor	SLC1A2
ritodrine	1124	Launched	adrenergic receptor agonist	ADRB2	obstetrics/gynecology	premature labor
biotin	1126	Launched	vitamin B	ACACA|ACACB|HLCS|MCCC1|MCCC2|PC|PCCA|PCCB|SLC5A6
pivmecillinam	1126	Launched	bacterial cell wall synthesis inhibitor		infectious disease	urinary tract infections|gram-negative bacterial infections
enzastaurin	1127	Phase 3	PKC inhibitor	AKT1|GSK3B|PRKCA|PRKCB|PRKCD|PRKCG
gliquidone	1128	Launched	sulfonylurea	ABCC8|KCNJ10|KCNJ8	endocrinology	diabetes mellitus
l-689560	1128	Preclinical	glutamate receptor antagonist	GRIN1|GRIN2A|GRIN2B|GRIN2C|GRIN2D
zatebradine	1128	Phase 3	HCN channel blocker	HCN1|HCN2|HCN3|HCN4
mebeverine	1129	Launched	acetylcholine receptor antagonist	CHRM1	gastroenterology	irritable bowel syndrome
trimipramine	1129	Launched	norepinephrine reputake inhibitor|tricyclic antidepressant	ADRA1A|ADRA1B|ADRA2A|ADRA2B|ADRB1|ADRB2|ADRB3|CHRM1|CHRM2|CHRM3|CHRM4|CHRM5|DRD1|DRD2|DRD5|HRH1|HTR1A|HTR1D|HTR2A|HTR2C|HTR3A|SLC6A2|SLC6A3|SLC6A4	neurology/psychiatry	depression
pd-166793	1130	Preclinical	collagenase inhibitor|metalloproteinase inhibitor	MMP13|MMP2|MMP3
praziquantel	1130	Launched	anthelmintic agent		infectious disease	gastrointestinal parasites|cystic hydatid disease|schistosomiasis
protriptyline	1130	Launched	tricyclic antidepressant	SLC6A2|SLC6A4	neurology/psychiatry	depression
diphemanil	1132	Launched	acetylcholine receptor antagonist	CHRM3	neurology/psychiatry	spasms
n6-cyclopentyladenosine	1133	Preclinical	adenosine receptor agonist	ADORA1|ADORA2A|ADORA2B|ADORA3|SLC29A1
bu-224	1134	Preclinical	imidazoline receptor ligand	MAOA|MAOB
molindone	1134	Launched	dopamine receptor antagonist	CHRM1|DRD2|HRH1|HTR1A|HTR2A	neurology/psychiatry	schizophrenia
quinethazone	1135	Launched	thiazide diuretic	CA1|CA2|SLC12A1|SLC12A2|SLC12A3	cardiology	hypertension
bml-190	1136	Preclinical	cannabinoid receptor inverse agonist	CNR2
brl-50481	1137	Preclinical	phosphodiesterase inhibitor	PDE7A|PDE7B
haloperidol	1137	Launched	dopamine receptor antagonist	DRD1|DRD2|DRD3|DRD4|DRD5|GRIN2B|HRH1|HTR1A|HTR1D|HTR2A|HTR2B|HTR7|KCNH1	neurology/psychiatry	schizophrenia|Tourette's disorder
7-nitroindazole	1138	Preclinical	nitric oxide synthase inhibitor	NOS1|NOS2|NOS3
ethambutol	1138	Launched	bacterial cell wall synthesis inhibitor		infectious disease	tuberculosis
reboxetine	1140	Launched	adrenergic receptor antagonist	SLC6A2	neurology/psychiatry	depression
aminopentamide	1141	Launched	acetylcholine receptor antagonist	CHRM1	gastroenterology	acute abdominal visceral spasm|hypertrophic gastritis (GHG)|nausea
rofecoxib	1141	Withdrawn	cyclooxygenase inhibitor	ELN|PTGS2
procarbazine	1142	Launched	monoamine oxidase inhibitor		hematologic malignancy	Hodgkin's lymphoma
ru-28318	1144	Phase 2	cytochrome P450 inhibitor	NR3C2
hemado	1145	Preclinical		ADORA1|ADORA2A|ADORA2B|ADORA3
zm-241385	1147	Preclinical	adenosine receptor antagonist	ADORA1|ADORA2A|ADORA2B|ADORA3
qx-314	1148	Preclinical	sodium channel blocker	MAPK14|TGFBR1
dextromethorphan	1149	Launched	glutamate receptor antagonist|sigma receptor agonist	CHRNA2|CHRNA3|CHRNA4|CHRNA7|CHRNB2|CHRNB4|CYBA|CYBB|GRIN3A|NCF1|NCF2|NCF4|OPRD1|OPRK1|OPRM1|PGRMC1|RAC1|RAC2|SIGMAR1|SLC6A2|SLC6A4	pulmonary	cough suppressant
ciproxifan	1151	Preclinical	histamine receptor antagonist	ADRA2A|ADRA2C|HRH3|HRH4|HTR3A
citco	1151	Preclinical	constitutive androstane receptor (CAR) agonist	NR1I3
phentolamine	1152	Launched	adrenergic receptor antagonist	ADRA1A|ADRA1B|ADRA1D|ADRA2A|ADRA2B|ADRA2C	endocrinology|cardiology	pheochromocytoma|hypertension
dapsone	1155	Launched	bacterial antifolate	DHFR	dermatology|infectious disease	dermatitis herpetiformis (DH)|leprosy
gallic-acid	1156	Preclinical	beta amyloid protein neurotoxicity inhibitor|PPAR receptor agonist	CA1|CA12|CA14|CA2|CA4|CA6|CA9|SELP
zd-7114	1156	Phase 1	adrenergic receptor agonist	ADRB3
phenothiazine	1157	Preclinical	dopamine receptor antagonist
sirtinol	1158	Preclinical	SIRT inhibitor	SIRT1|SIRT2
tivozanib	1159	Phase 3	VEGFR inhibitor	FLT1|FLT4|KDR|KIT|PDGFRA|PDGFRB
dmp-543	1160	Phase 2	acetylcholine release enhancer
eplerenone	1160	Launched	cytochrome P450 inhibitor	NR3C2	cardiology	congestive heart failure|hypertension
lithocholic-acid	1162	Preclinical	FXR antagonist|vitamin D receptor agonist	GPBAR1|NR1H4|NR1I2|VDR
sarafloxacin	1162	Launched	bacterial DNA gyrase inhibitor
leflunomide	1163	Launched	dihydroorotate dehydrogenase inhibitor|PDGFR tyrosine kinase receptor inhibitor	AHR|DHODH|PTK2B	rheumatology	rheumatoid arthritis
t-0070907	1163	Preclinical	PPAR receptor antagonist	PPARG
hexestrol	1164	Launched	synthetic estrogen	AKR1C1|ESR1|ESR2
ondansetron	1164	Launched	serotonin receptor antagonist	HTR1A|HTR1B|HTR3A|HTR3B|HTR4|OPRM1	gastroenterology	nausea|vomiting
oxcarbazepine	1165	Launched	sodium channel blocker	SCN10A|SCN11A|SCN1A|SCN2A|SCN3A|SCN4A|SCN5A|SCN7A|SCN8A|SCN9A	neurology/psychiatry	seizures
dh-97	1167	Preclinical	melatonin receptor antagonist	MTNR1B
rutin	1167	Launched	antioxidant|capillary stabilizing agent|nitric oxide scavenger	AKR1C3	rheumatology|otolaryngology|gastroenterology|neurology/psychiatry|allergy	joint pain|nasal congestion|constipation|irritability|allergic rhinitis
articaine	1169	Launched	local anesthetic		neurology/psychiatry	local anesthetic
ritanserin	1171	Phase 3	serotonin receptor antagonist	ADRA1A|ADRA1B|ADRA1D|HTR1A|HTR1B|HTR1D|HTR2A|HTR2B|HTR2C|HTR5A|HTR6|HTR7
paclitaxel	1172	Launched	tubulin polymerization inhibitor	BCL2|MAP2|MAP4|MAPT|NR1I2|TLR4|TUBB|TUBB1	oncology	ovarian cancer|breast cancer|non-small cell lung cancer (NSCLC)
iohexol	1173	Launched	radiopaque medium		radiology	contrast agent
nicergoline	1173	Launched	adrenergic receptor antagonist	ADRA1A	rheumatology|neurology/psychiatry|cardiology|hematology	Raynaud's disease|migraine headache|atherosclerosis|thrombosis|Raynaud's disease|migraine headache|atherosclerosis|thrombosis
niridazole	1173	Launched	phosphofructokinase inhibitor		infectious disease	schistosomiasis
paracetamol	1174	Launched	cyclooxygenase inhibitor	FAAH|PTGS1|PTGS2|TRPV1	neurology/psychiatry|endocrinology	pain relief|fever
triclabendazole	1174	Launched	microtubule inhibitor	DNMT1	infectious disease	tapeworm
methoxsalen	1175	Launched	DNA synthesis inhibitor	CYP1A1|CYP1A2|CYP2A13|CYP2A6|CYP3A4	dermatology	psoriasis
brl-54443	1177	Preclinical	serotonin receptor agonist	HTR1E|HTR1F
oxaprozin	1177	Launched	cyclooxygenase inhibitor	PTGS1|PTGS2	rheumatology	osteoarthritis|rheumatoid arthritis
pramipexole	1177	Launched	dopamine receptor agonist	ADRA2A|ADRA2B|ADRA2C|DRD1|DRD2|DRD3|DRD4|DRD5|HTR1A|HTR1B|HTR1D|HTR2A|HTR2B|HTR2C	neurology/psychiatry	Parkinson's Disease
fr-139317	1179	Phase 1	endothelin receptor antagonist	EDNRA
metyrapone	1181	Launched	cytochrome P450 inhibitor	CYP11B1	nephrology	adrenal diagnostic agent
oxprenolol	1182	Launched	adrenergic receptor antagonist	ADRB1|ADRB2	cardiology	angina pectoris|hypertension|cardiac arrythmia
l-733060	1183	Preclinical	tachykinin antagonist	TACR1
cyclopentolate	1185	Launched	acetylcholine receptor antagonist	CHRM1	ophthalmology	mydriasis|cycloplegia
atracurium	1186	Launched	acetylcholine receptor antagonist	CHRNA2	critical care|neurology/psychiatry	endotracheal intubation|muscle relaxant
phenylbutazone	1186	Withdrawn	cyclooxygenase inhibitor|prostanoid receptor antagonist	PTGIS|PTGS1|PTGS2
picotamide	1189	Launched	thromboxane receptor antagonist|thromboxane synthase inhibitor	TBXA2R	hematology	thrombosis
sb-525334	1192	Preclinical	TGF beta receptor inhibitor	TGFBR1
ibuprofen	1195	Launched	cyclooxygenase inhibitor	PTGS1|PTGS2	neurology/psychiatry|rheumatology|otolaryngology|obstetrics/gynecology|endocrinology|dental	headache|muscle pain|rheumatoid arthritis|backache|common cold|menstrual pain|fever|toothache
gw-0742	1196	Preclinical	PPAR receptor agonist	PPARD
phenazone	1196	Launched	cyclooxygenase inhibitor	PTGS1|PTGS2	neurology/psychiatry	pain relief
tocainide	1197	Launched	sodium channel blocker	SCN5A	cardiology	cardiac arrythmia
ucl-2077	1197	Preclinical	slow afterhyperpolarization channel blocker
melatonin	1198	Launched	melatonin receptor agonist|nitric oxide synthase inhibitor	ASMT|CALM1|CALR|EPX|ESR1|HTR2B|MPO|MTNR1A|MTNR1B|NQO2|RORB	neurology/psychiatry	sleep cycle support
bambuterol	1199	Launched	adrenergic receptor agonist	ADRB2|BCHE	pulmonary	asthma
gemfibrozil	1200	Launched	lipoprotein lipase activator	LPL|PPARA|SLCO1B1|SLCO1B3|SLCO2B1	endocrinology|cardiology	hyperlipidemia|coronary heart disease
losartan	1200	Launched	angiotensin receptor antagonist	AGTR1	cardiology|nephrology	hypertension|diabetic nephropathy
dalcetrapib	1201	Phase 3	cholesteryl ester transfer protein inhibitor	CETP
nu-1025	1201	Preclinical	PARP inhibitor	PARP1
bms-536924	1202	Preclinical	IGF-1 inhibitor	AKT1|CCNE1|CDK2|CYP3A4|ERBB2|IGF1R|KDR|LCK|MAPK1|MET|PDGFRA|PDGFRB
phenelzine	1202	Launched	monoamine oxidase inhibitor	ABAT|AOC3|GAD2|GPT|GPT2|MAOA|MAOB|SLC6A2|SLC6A3|SLC6A4	neurology/psychiatry	depression
sr-57227a	1203	Phase 2	serotonin receptor agonist	HTR3A
tubocurarine	1203	Launched	acetylcholine receptor antagonist	ACHE|CHRNA2|HTR3A|HTR3B|KCNN1|KCNN2|KCNN3|ZACN	neurology/psychiatry	anesthetic
hydralazine	1204	Launched	vasodilator	AOC3|P4HA1	cardiology	hypertension
hymecromone	1204	Phase 2	monoamine oxidase inhibitor	MAOA|MAOB
l-670596	1206	Preclinical	prostanoid receptor antagonist
vinpocetine	1208	Launched	phosphodiesterase inhibitor|sodium channel blocker	PDE1A|PDE1C
vx-702	1209	Phase 2	p38 MAPK inhibitor	MAPK11|MAPK12|MAPK14
piperacillin	1210	Launched	bacterial cell wall synthesis inhibitor		infectious disease	intra-abdominal infections|skin infections|pelvic inflammatory disease|pneumonia
tripelennamine	1211	Launched	histamine receptor antagonist	HRH1	pulmonary|allergy	asthma|allergic rhinitis|urticaria
arc-239	1212	Preclinical	adrenergic receptor antagonist	ADRA2A|ADRA2B|ADRA2C
carteolol	1212	Launched	adrenergic receptor antagonist	ADRB1|ADRB2	ophthalmology	intraocular pressure|glaucoma|ocular hypertension
timolol	1212	Launched	adrenergic receptor antagonist	ADRB1|ADRB2	ophthalmology	ocular hypertension|glaucoma
nalbuphine	1213	Launched	opioid receptor agonist|opioid receptor antagonist	OPRD1|OPRK1|OPRM1	neurology/psychiatry	pain relief
sr-27897	1213	Phase 2	CCK receptor antagonist	CCKAR
caffeine	1215	Launched	adenosine receptor antagonist|phosphodiesterase inhibitor	ADORA1|ADORA2A|ADORA2B|ADORA3|ATM|ITPR1|ITPR2|ITPR3|PDE10A|PDE11A|PDE1A|PDE1B|PDE1C|PDE2A|PDE3A|PDE3B|PDE4A|PDE4B|PDE4C|PDE4D|PDE5A|PDE6A|PDE6B|PDE6C|PDE7A|PDE7B|PDE8A|PDE8B|PDE9A|PIK3CA|PIK3CB|PIK3CD|PRKDC|RYR1|RYR2|RYR3	neurology/psychiatry	fatigue|drowsiness|fatigue|drowsiness
sch-28080	1216	Phase 1	ATPase inhibitor	ATP4A
sotalol	1216	Launched	adrenergic receptor antagonist	ADRB1|ADRB2|KCNH2	cardiology	atrial fibrillation (AF)|ventricular arrhythmias
temozolomide	1216	Launched	DNA alkylating agent	MGMT	oncology	glioblastoma|astrocytoma
diclofenac	1218	Launched	cyclooxygenase inhibitor	AKR1C3|ALOX5|ASIC1|ASIC3|KCNQ2|KCNQ3|PLA2G2A|PPARG|PTGS1|PTGS2|SCN4A	rheumatology|neurology/psychiatry	rheumatoid arthritis|osteoarthritis|migraine headache
entecavir	1218	Launched	DNA replication inhibitor|nucleoside reverse transcriptase inhibitor		infectious disease	hepatitis B
zimelidine	1219	Withdrawn	selective serotonin reuptake inhibitor (SSRI)	MAOA|MAOB|SLC6A4
vincamine	1221	Withdrawn	adrenergic receptor antagonist	CHRM1|CHRM2|CHRM3|CHRM4
chenodeoxycholic-acid	1224	Launched	11-beta hydroxysteroid dehydrogenase inhibitor|FXR agonist	HSD11B1|NR1H4	cardiology|gastroenterology	cerebral cholesterosis|gallstones
stf-62247	1224	Preclinical	autophagy inducer
molsidomine	1225	Launched	guanylate cyclase stimulant	GUCY1A3	cardiology	coronary artery disease (CAD)
fg-7142	1226	Preclinical	GABA benzodiazepine site receptor inverse agonist
telenzepine	1226	Phase 3	acetylcholine receptor antagonist	CHRM1
thiorphan	1226	Phase 1	membrane metalloendopeptidase inhibitor	MME
etodolac	1228	Launched	cyclooxygenase inhibitor	PTGS1|PTGS2|RXRA	rheumatology	osteoarthritis|rheumatoid arthritis
nadolol	1228	Launched	adrenergic receptor antagonist	ADRB1|ADRB2|ADRB3	cardiology	angina pectoris|hypertension
orphenadrine	1228	Launched	acetylcholine receptor antagonist	GRIN1|GRIN2D|GRIN3A|GRIN3B|HRH1|SCN10A|SLC6A2	neurology/psychiatry	muscle pain
forskolin	1229	Launched	adenylyl cyclase activator	ADCY2|ADCY5|GNAS
ketanserin	1229	Launched	serotonin receptor antagonist	ADRA1A|ADRA1B|ADRA1D|DRD1|DRD5|HTR1A|HTR1B|HTR1D|HTR2A|HTR2B|HTR2C|HTR5A|HTR7|SLC18A1|SLC18A2	cardiology	hypertension
etifenin	1230	Preclinical	renal function diagnostic agent
splitomycin	1230	Preclinical	SIRT inhibitor	SIRT1
cgp-7930	1231	Preclinical	GABA receptor modulator	GABBR1
dobutamine	1231	Launched	adrenergic receptor agonist	ADRB1|ADRB2	cardiology	congestive heart failure
hydroxychloroquine	1232	Launched	antimalarial agent	TLR7|TLR9	infectious disease	malaria
nimodipine	1232	Launched	calcium channel blocker	AHR|CACNA1C|CACNA1D|CACNA1F|CACNA1S|CACNB1|CACNB2|CACNB3|CACNB4|CFTR|NR3C2	hematology	hemorrhage
dihydroxyphenylglycine	1234	Preclinical	glutamate receptor agonist	GRM1|GRM5
gatifloxacin	1234	Withdrawn	bacterial DNA gyrase inhibitor
skf-77434	1234	Preclinical	dopamine receptor agonist	DRD1
xav-939	1234	Preclinical	tankyrase inhibitor	TNKS|TNKS2
coumarin	1235	Launched	vitamin K antagonist	CA1|CA12|CA14|CA2|CA4|CA6|CA9|CYP2A6	gastroenterology|pulmonary	ulcerative colitis|asthma|celiac disease
cp-93129	1236	Preclinical	serotonin receptor agonist	HTR1A
etilefrine	1237	Launched	adrenergic receptor agonist	ADRA1A|ADRB1	neurology/psychiatry|otolaryngology|endocrinology|pulmonary	headache|nasal congestion|fever|cough suppressant|common cold
tropisetron	1241	Launched	serotonin receptor antagonist	GLRA1|GLRA2|GLRB|HTR3A|HTR4	gastroenterology	nausea|vomiting|nausea|vomiting
methysergide	1242	Launched	serotonin receptor antagonist	HTR1A|HTR1B|HTR1D|HTR1E|HTR1F|HTR2A|HTR2B|HTR2C|HTR5A|HTR6|HTR7	neurology/psychiatry	headache
cgp-12177	1245	Phase 1	adrenergic receptor agonist	ADRB1|ADRB2|ADRB3
diphenidol	1245	Launched	acetylcholine receptor agonist	CHRM1|CHRM2|CHRM3|CHRM4	neurology/psychiatry	vertigo
felodipine	1245	Launched	calcium channel blocker	CACNA1C|CACNA1D|CACNA1F|CACNA1H|CACNA1S|CACNA2D1|CACNA2D2|CACNB2|CALM1|CFTR|NR3C2|PDE1A|PDE1B|TNNC1|TNNC2	cardiology	hypertension
sulfasalazine	1245	Launched	cyclooxygenase inhibitor	ACAT1|ALOX5|CHUK|IKBKB|PLA2G1B|PPARG|PTGS1|PTGS2|SLC46A1|SLC7A11|TBXAS1	gastroenterology	ulcerative colitis
etomidate	1248	Launched	GABA receptor modulator	ADRA2B|GABRA1|GABRA2|GABRA3|GABRA4|GABRA5|GABRA6|GABRB1|GABRB2|GABRB3|GABRD|GABRE|GABRG1|GABRG2|GABRG3|GABRP|GABRQ	neurology/psychiatry	general anaesthetic
sb-202190	1249	Preclinical	p38 MAPK inhibitor	AKT1|ALOX5|CHEK1|GSK3B|LCK|MAPK1|MAPK11|MAPK12|MAPK14|MAPK8|PRKCA|ROCK1|RPS6KB1|SGK1
tolazamide	1249	Launched	ATP channel blocker	ABCC8|KCNJ1|KCNJ10|KCNJ11	endocrinology	diabetes mellitus
physostigmine	1250	Launched	cholinesterase inhibitor	ACHE|BCHE	cardiology|neurology/psychiatry|ophthalmology|gastroenterology	hypotension|Alzheimer's disease|glaucoma|gastroparesis
rabeprazole	1250	Launched	ATPase inhibitor|gastrin inhibitor	ATP4A	gastroenterology	gastroesophageal reflux disease (GERD)|duodenal ulcer disease|Zollinger-Ellison syndrome
zm-323881	1250	Preclinical	VEGFR inhibitor	KDR
dicloxacillin	1252	Launched	bacterial cell wall synthesis inhibitor		infectious disease	gram-positive bacterial infections
sb-239063	1252	Preclinical	p38 MAPK inhibitor	MAPK11|MAPK14|PTGS2
skf-89976a	1252	Preclinical	GABA uptake inhibitor	SLC6A1
lamivudine	1253	Launched	nucleoside reverse transcriptase inhibitor		infectious disease	human immunodeficiency virus (HIV-1)|acquired immunodeficiency syndrome (AIDS)|hepatitis B
itraconazole	1254	Launched	cytochrome P450 inhibitor	CYP51A1	infectious disease	onychomycosis|histoplasmosis|blastomycosis|aspergillosis
sc-9	1254	Preclinical	protein tyrosine kinase activator	PRKCA
trazodone	1254	Launched	adrenergic receptor antagonist|serotonin receptor antagonist|serotonin reuptake inhibitor	ADRA1A|ADRA2A|HRH1|HTR1A|HTR2A|HTR2B|HTR2C|SLC6A4	neurology/psychiatry	depression
argatroban	1256	Launched	thrombin inhibitor	F2	hematology	heparin-induced thrombocytopenia (HIT)
ascorbic-acid	1256	Launched	antioxidant	ALKBH2|ALKBH3|BBOX1|DBH|EGLN1|EGLN2|EGLN3|KDM5D|LCT|OGFOD1|OGFOD2|P3H1|P3H2|P3H3|P4HA1|P4HTM|PAM|PHYH|PLOD1|PLOD2|PLOD3|SLC23A1|SLC23A2|TMLHE	endocrinology	scurvy
valsartan	1257	Launched	angiotensin receptor antagonist	AGTR1	cardiology	hypertension|congestive heart failure
zolmitriptan	1257	Launched	serotonin receptor agonist	HTR1A|HTR1B|HTR1D|HTR1E|HTR1F	neurology/psychiatry	migraine headache
mephenytoin	1258	Launched	hydantoin antiepileptic	SCN10A|SCN11A|SCN1A|SCN2A|SCN3A|SCN4A|SCN5A|SCN7A|SCN8A|SCN9A	neurology/psychiatry	seizures
sew-2871	1258	Preclinical	lysophospholipid receptor agonist	S1PR1
ru-24969	1259	Phase 1	serotonin receptor agonist	HTR1A|HTR1B|HTR1D|HTR2A|HTR2B|HTR2C|HTR5A|HTR6
mepyramine	1262	Launched	histamine receptor antagonist	HRH1	otolaryngology|obstetrics/gynecology	common cold|menstrual pain
aminoglutethimide	1263	Launched	glucocorticoid receptor antagonist	CYP11A1|CYP19A1	endocrinology|oncology	Cushing's syndrome|breast cancer
colforsin	1264	Phase 2	adenylyl cyclase activator	ADCY2|ADCY5
gr-79236	1264	Phase 1	adenosine receptor agonist	ADORA1|ADORA2A
cetirizine	1266	Launched	histamine receptor antagonist	HRH1	allergy	allergic rhinitis
mesulergine	1267	Phase 2	dopamine receptor agonist	HTR2A|HTR2B|HTR2C|HTR3A|HTR3B|HTR6|HTR7
norcyclobenzaprine	1267	Preclinical	adrenergic receptor agonist|serotonin receptor antagonist
mek1-2-inhibitor	1268	Preclinical	MEK inhibitor	MAP2K2
l-690330	1269	Preclinical	inositol monophosphatase inhibitor	IMPA1
tak-715	1270	Phase 2	p38 MAPK inhibitor	MAPK14
betulinic-acid	1272	Phase 1/Phase 2	apoptosis stimulant|NFkB pathway inhibitor	GPBAR1
lfm-a13	1273	Preclinical	Bruton's tyrosine kinase (BTK) inhibitor	BTK
clenbuterol	1277	Launched	adrenergic receptor agonist	ADRB1|ADRB2|ADRB3|NGF|TNF	pulmonary	chronic obstructive pulmonary disease (COPD)|asthma
acadesine	1278	Phase 3	AMPK activator
pepstatin	1278	Preclinical	aspartic protease inhibitor	CTSB|CTSD|CTSL|REN
ropinirole	1278	Launched	dopamine receptor agonist	ADRA2A|ADRA2B|ADRA2C|DRD1|DRD2|DRD3|DRD4|DRD5|HTR1A|HTR1B|HTR1D|HTR2A|HTR2B|HTR2C	neurology/psychiatry	Parkinson's Disease|restless leg syndrome
l-694247	1279	Preclinical	serotonin receptor agonist	HTR1A|HTR1B|HTR1D
myricetin	1279	Preclinical	androgen receptor agonist|cytochrome P450 inhibitor	PIK3CG
6-benzylaminopurine	1280	Preclinical	purinergic receptor activator
doxepin	1281	Launched	histamine receptor antagonist	ADRA1A|ADRA1B|ADRA1D|ADRA2A|ADRA2B|ADRA2C|CHRM1|CHRM2|CHRM3|CHRM4|CHRM5|DRD2|HRH1|HRH2|HRH4|HTR1A|HTR2A|HTR2B|HTR2C|HTR6|KCNH2|SLC6A2|SLC6A4	neurology/psychiatry	depression|anxiety
disopyramide	1282	Launched	sodium channel blocker	CHRM1|CHRM2|CHRM3|KCND2|KCND3|KCNH2|SCN5A	cardiology	ventricular tachycardia (VT)|ventricular arrhythmias
oxybenzone	1282	Launched	lipase inhibitor	LIPE	dermatology	sunscreen lotion
ranitidine	1282	Launched	histamine receptor antagonist	HRH2	gastroenterology	heartburn
nicardipine	1283	Launched	calcium channel blocker	ADORA3|ADRA1A|ADRA1B|ADRA1D|CACNA1C|CACNA1D|CACNA2D1|CACNB2|CALM1|CHRM1|CHRM2|CHRM3|CHRM4|CHRM5|PDE1A|PDE1B	cardiology	chronic stable angina|hypertension
retinol	1283	Launched	retinoid receptor ligand	ALDH1A1|ALDH1A2|ALDH1A3|DHRS3|DHRS4|LRAT|NR2C2|RBP1|RBP3|RDH11|RDH12|RDH13|RDH14|RDH5|RDH8|RETSAT|RHO|RLBP1|RXRA|RXRB|RXRG	dermatology	cosmetic|acne vulgaris (AV)|keratosis
exo-1	1285	Preclinical	ARF inhibitor
ncs-382	1285	Preclinical	GABA receptor antagonist	GABBR1|GABBR2|SLC52A2
nifekalant	1285	Launched	potassium channel blocker		cardiology	ventricular arrhythmias|ventricular tachycardia (VT)
tramadol	1285	Launched	norepinephrine reputake inhibitor|opioid receptor agonist|serotonin reuptake inhibitor	CHRFAM7A|CHRM3|GRIN3A|HTR2C|OPRD1|OPRK1|OPRM1|SLC6A2|SLC6A4	neurology/psychiatry	acute pain|chronic pain
sb-218795	1286	Preclinical	tachykinin antagonist	TACR3
sibutramine	1287	Withdrawn	serotonin‚Äìnorepinephrine reuptake inhibitor (SNRI)	SLC6A2|SLC6A3|SLC6A4
moxonidine	1288	Launched	imidazoline receptor agonist	ADRA2A|ADRA2B|ADRA2C	cardiology	hypertension
betaxolol	1290	Launched	adrenergic receptor antagonist	ADRB1|ADRB2	ophthalmology	intraocular pressure|glaucoma|ocular hypertension
roquinimex	1290	Phase 3	angiogenesis inhibitor|tumor necrosis factor production inhibitor
brinzolamide	1291	Launched	carbonic anhydrase inhibitor	CA1|CA12|CA14|CA2|CA4|CA5A|CA7	ophthalmology	intraocular pressure|glaucoma|ocular hypertension
mephentermine	1291	Launched	adrenergic receptor agonist	ADRA1A|ADRA1B|ADRA1D|ADRA2A|ADRA2B|ADRA2C|ADRB1|ADRB2|ADRB3	cardiology	hypotension
talniflumate	1293	Launched	cyclooxygenase inhibitor	CLCA1	neurology/psychiatry	pain relief
cpccoet	1294	Preclinical	glutamate receptor antagonist	GRM1
quinapril	1294	Launched	angiotensin converting enzyme inhibitor	ACE	cardiology	hypertension|congestive heart failure|angioedema
homochlorcyclizine	1295	Launched	antihistamine	HRH1	allergy	allergic rhinitis
tinidazole	1295	Launched	antiprotozoal agent		infectious disease|obstetrics/gynecology	giardiasis|amebiasis|bacterial vaginosis|trichomoniasis
xaliproden	1295	Phase 3	serotonin receptor agonist	HTR1A
formoterol	1297	Launched	adrenergic receptor agonist	ADRB2	pulmonary	asthma|chronic obstructive pulmonary disease (COPD)|bronchospasm
nitrendipine	1297	Launched	calcium channel blocker	CACNA1C|CACNA1D|CACNA1H|CACNA1S|CACNA2D1|CACNA2D2|CACNB2|CACNG1|KCNN4	cardiology	hypertension
asiatic-acid	1298	Preclinical	apoptosis stimulant	PYGM
tienilic-acid	1299	Withdrawn	sodium/potassium/chloride transporter inhibitor|cytochrome P450 inhibitor	CYP2C9|SLC12A1
ib-meca	1300	Phase 3	adenosine receptor agonist	ADORA1|ADORA2A|ADORA2B|ADORA3
naringenin	1301	Phase 1	aromatase inhibitor|TRPV antagonist	CYP19A1|CYP1B1|ESR2|GLO1|HSD17B1
loxapine	1302	Launched	dopamine receptor antagonist|serotonin receptor antagonist	ADRA1A|ADRA1B|ADRA2A|ADRA2B|ADRA2C|ADRB1|CHRM1|CHRM2|CHRM3|CHRM4|CHRM5|DRD1|DRD2|DRD3|DRD4|DRD5|HRH1|HRH2|HRH4|HTR1A|HTR1B|HTR1D|HTR1E|HTR2A|HTR2C|HTR3A|HTR5A|HTR6|HTR7|SLC6A2|SLC6A3|SLC6A4	neurology/psychiatry	schizophrenia
phensuximide	1302	Launched	succinimide antiepileptic	CACNA1G|CACNA1H|CACNA1I	neurology/psychiatry	seizures
fpl-64176	1307	Preclinical	calcium channel activator	CACNA1C|CACNA1S
zonisamide	1309	Launched	sodium channel blocker|T-type calcium channel blocker	CA1|CA10|CA11|CA12|CA13|CA14|CA2|CA3|CA4|CA5A|CA5B|CA6|CA7|CA8|CA9|CACNA1G|CACNA1H|CACNA1I|MAOA|MAOB|SCN10A|SCN11A|SCN1A|SCN1B|SCN2A|SCN2B|SCN3A|SCN3B|SCN4A|SCN4B|SCN5A|SCN7A|SCN8A|SCN9A	neurology/psychiatry	seizures|epilepsy
azasetron	1310	Launched	serotonin receptor antagonist	HTR3A|HTR3B	infectious disease	genitial herpes
minoxidil	1312	Launched	KATP activator|Kir6 channel (KATP) activator|vasodilator	ABCC9|KCNJ1|KCNJ10|KCNJ11|KCNJ8|PTGS1	endocrinology	androgenetic alopecia
idebenone	1313	Launched	calcium channel modulator		neurology/psychiatry|ophthalmology	Alzheimer's disease|Friedreich's ataxia|Leber hereditary optic neuropathy (LHON)
jzl-184	1313	Preclinical	monoacylglucerol lipase inhibitor	MGLL
clofibric-acid	1314	Launched	PPAR receptor agonist	PPARA
atorvastatin	1315	Launched	HMGCR inhibitor	AHR|DPP4|HMGCR	neurology/psychiatry|cardiology	stroke|heart attack
clomethiazole	1315	Launched	GABA receptor antagonist|GABA receptor modulator	GABRA1	neurology/psychiatry	Parkinson's Disease|sedative|muscle relaxant
u-99194	1316	Preclinical	dopamine receptor antagonist	DRD3
altretamine	1317	Launched	DNA synthesis inhibitor		oncology	ovarian cancer
montelukast	1317	Launched	leukotriene receptor antagonist	ALOX5|CYSLTR1	pulmonary|allergy	asthma|allergic rhinitis|exercise-induced bronchoconstriction (EIB)
cilostazol	1318	Launched	phosphodiesterase inhibitor	PDE3A|PDE3B	cardiology	claudication
diazoxide	1321	Launched	potassium channel activator	ATP1A1|CA1|CA2|KCNJ11|KCNJ8|KCNMA1|SLC12A3	endocrinology	hypoglycemia
ha-1004	1321	Phase 2	calcium channel blocker
nabumetone	1321	Launched	cyclooxygenase inhibitor	PTGS1|PTGS2	rheumatology	rheumatoid arthritis|osteoarthritis
alpha-linolenic-acid	1322	Phase 3	omega 3 fatty acid stimulant	ELOVL4|FADS1|FADS2|FFAR1|FFAR4|PTGS2|SLC8A1|TRPV1
ttnpb	1322	Phase 1	retinoid receptor agonist	RARA|RARB|RARG
fluconazole	1323	Launched	sterol demethylase inhibitor	CYP51A1	infectious disease	esophageal candidiasis|meningitis
ozagrel	1323	Launched	thromboxane synthase inhibitor	TBXAS1	neurology/psychiatry	stroke
thiotepa	1325	Launched	cytochrome P450 inhibitor	CYP2B6|CYP3A4	oncology	breast cancer|ovarian cancer|bladder cancer
artemether	1327	Launched	antimalarial agent	ATP1A1	infectious disease	malaria
captopril	1327	Launched	angiotensin converting enzyme inhibitor	ACE|LTA4H|MMP2|MMP9	cardiology|endocrinology|nephrology	hypertension|congestive heart failure|myocardial infarction|diabetes mellitus|diabetic nephropathy
pravastatin	1327	Launched	HMGCR inhibitor	HMGCR|SLCO1B1	endocrinology|cardiology	hypercholesterolemia|myocardial infarction|hyperlipidemia
carbenoxolone	1328	Launched	11-beta hydroxysteroid dehydrogenase inhibitor	GJA1|GJA10|GJA3|GJA4|GJA5|GJA8|GJA9|GJB1|GJB2|GJB3|GJB4|GJB5|GJB6|GJB7|GJC1|GJC2|GJC3|GJD2|GJD3|GJD4|GJE1|HSD11B1|PANX1|PANX2|PANX3	gastroenterology|dental	peptic ulcer disease (PUD)|mouth inflammation
propantheline	1328	Launched	acetylcholine receptor antagonist	CHRM1|CHRM2|CHRM3|CHRM4	gastroenterology	peptic ulcer disease (PUD)
hydroxyfasudil	1329	Preclinical	rho associated kinase inhibitor	PKIA|PRKACA|ROCK1
butenafine	1330	Launched	fungal squalene epoxidase inhibitor	SQLE	infectious disease	tinea pedis|tinea cruris|tinea corporis
quinidine	1331	Launched	sodium channel blocker	KCNA5|KCNA7|KCNH1|KCNH2|KCNH5|KCNK1|KCNK6|SCN5A|SLC29A4	infectious disease|cardiology	malaria|atrial fibrillation (AF)|ventricular arrhythmias
tozasertib	1331	Phase 2	Aurora kinase inhibitor|Bcr-Abl kinase inhibitor|FLT3 inhibitor|JAK inhibitor	AURKA|AURKB|AURKC|LCK
hyoscyamine	1332	Launched	acetylcholine receptor antagonist	CHRM1|CHRM2|CHRM3|CHRM4	gastroenterology|urology|neurology/psychiatry|allergy	peptic ulcer disease (PUD)|acute abdominal visceral spasm|ulcerative colitis|interstitial cystitis (IC)|enterocolitis|irritable bowel syndrome|tremors|allergic rhinitis
ibc-293	1333	Preclinical	hydroxycarboxylic acid receptor agonist	HCAR3
ilomastat	1333	Phase 3	matrix metalloprotease inhibitor	ACAN|ADAM28|MMP1|MMP12|MMP13|MMP14|MMP2|MMP3|MMP8|MMP9
anandamide	1334	Phase 2	cannabinoid receptor agonist	CACNA1G|CACNA1H|CACNA1I|CNR1|CNR2|GLRA1|GPR18|GPR55|KCNA2|KCNK3|KCNK9|TRPM8|TRPV1
bmy-7378	1335	Preclinical	adrenergic receptor antagonist|serotonin receptor antagonist	ADRA1A|ADRA1B|ADRA1D|HTR1A
o-1918	1337	Preclinical	cannabinoid receptor antagonist
hydrastinine	1340	Preclinical	haemostatic agent
irl-2500	1340	Preclinical	endothelin receptor antagonist	EDNRB
dnqx	1341	Preclinical	glutamate receptor antagonist	GRIA1|GRIA2|GRIK1|GRIN1|GRIN2A|GRIN2B
vinburnine	1341	Launched	adrenergic receptor antagonist	CHRM1|CHRM2|CHRM3|CHRM4	neurology/psychiatry	stroke
irsogladine	1343	Launched	phosphodiesterase inhibitor	PDE4A	gastroenterology	peptic ulcer disease (PUD)
estriol	1345	Launched	estrogen receptor agonist	ESR1|ESR2	endocrinology|obstetrics/gynecology|infectious disease	menopause|vaginal atrophy|urinary tract infections
thioperamide	1345	Preclinical	histamine receptor antagonist	HRH3|HRH4
theophylline	1347	Launched	adenosine receptor antagonist		pulmonary	asthma|emphysema|bronchitis
acdpp	1348	Preclinical	glutamate receptor antagonist	GRM5
sulfafurazole	1348	Launched	bacterial antifolate		infectious disease	urinary tract infections
tropicamide	1349	Launched	acetylcholine receptor antagonist	CHRM1|CHRM2|CHRM3|CHRM4	ophthalmology	mydriasis diagnostic|cycloplegia diagnostic
ub-165	1349	Preclinical	acetylcholine receptor agonist	CHRNA3|CHRNA4|CHRNB2
alfaxalone	1350	Launched	chloride channel agonist|benzodiazepine receptor agonist	GABBR1	neurology/psychiatry	general anaesthetic
latrepirdine	1350	Phase 3	glutamate receptor antagonist	HRH1|HTR6
metoprolol	1353	Launched	adrenergic receptor antagonist	ADRB1|ADRB2	cardiology	hypertension|angina pectoris|myocardial infarction
triprolidine	1353	Launched	histamine receptor antagonist	HRH1	allergy	allergic rhinitis
kanamycin	1354	Launched	bacterial 30S ribosomal subunit inhibitor		infectious disease	gram-negative bacterial infections
proadifen	1354	Preclinical	nitric oxide synthase inhibitor	NOS1
alrestatin	1355	Preclinical	aldose reductase inhibitor	AKR1B1
gabazine	1357	Preclinical	GABA receptor antagonist	GABRA1|GABRA2|GABRA3|GABRA4|GABRA5|GABRA6|GABRG2
quipazine	1357	Preclinical	serotonin receptor agonist
febuxostat	1358	Launched	xanthine oxidase inhibitor	XDH	nephrology	hyperuricemia
tadalafil	1358	Launched	phosphodiesterase inhibitor	PDE11A|PDE5A	cardiology	hypertension
mestranol	1360	Launched	estrogen receptor agonist	ESR1	endocrinology	contraceptive
bosentan	1361	Launched	endothelin receptor antagonist	EDNRA|EDNRB	pulmonary	pulmonary arterial hypertension (PAH)
teicoplanin	1361	Launched	bacterial cell wall synthesis inhibitor
epirizole	1362	Launched	cyclooxygenase inhibitor	PTGS1|PTGS2	neurology/psychiatry	pain relief
synephrine	1364	Launched	adrenergic receptor agonist	ADRA1A
flunarizine	1365	Launched	calcium channel blocker	CACNA1G|CACNA1H|CACNA1I|CALM1|HRH1	neurology/psychiatry|cardiology	migraine headache|vertigo|peripheral artery disease (PAD)
mnitmt	1366	Preclinical	lymphocyte inhibitor
alaproclate	1368	Phase 2	serotonin receptor antagonist	SLC6A4
terguride	1368	Launched	dopamine receptor agonist|serotonin receptor antagonist	ADRA1A|ADRA2A|ADRA2B|ADRA2C|DRD2|DRD3|DRD4|HTR1A|HTR1B|HTR1D|HTR2A|HTR2B|HTR2C
flucloxacillin	1371	Launched	bacterial cell wall synthesis inhibitor		infectious disease|otolaryngology|dermatology|gastroenterology	gram-positive bacterial infections|tonsillitis|sinusitis|pneumonia|eczema|endocarditis|meningitis|enteritis|bacterial septicemia
etazolate	1372	Phase 2	phosphodiesterase inhibitor	GABRB3|PDE4A
iproniazid	1372	Withdrawn	monoamine oxidase inhibitor	MAOA|MAOB
y-26763	1374	Phase 1	potassium channel activator	KCNJ8
aminocaproic-acid	1375	Launched	plasminogen activator inhibitor	LPA|PLAT|PLG	hematology	fibrinolytic bleeding
carbamazepine	1377	Launched	carboxamide antiepileptic	SCN10A|SCN11A|SCN1A|SCN2A|SCN3A|SCN4A|SCN5A|SCN7A|SCN8A|SCN9A	neurology/psychiatry	seizures
ifenprodil	1378	Launched	adrenergic receptor antagonist|glutamate receptor antagonist	GRIN1|GRIN2B
icariin	1379	Phase 3	phosphodiesterase inhibitor	PDE5A
equilin	1381	Preclinical	estrogen receptor agonist	HSD17B1
thalidomide	1381	Launched	tumor necrosis factor production inhibitor	CRBN|FGFR2|NFKB1|ORM1|ORM2|PTGS2|TNF
vardenafil	1381	Launched	phosphodiesterase inhibitor	PDE5A|PDE6G|PDE6H	urology	erectile dysfunction
repaglinide	1383	Launched	insulin secretagogue	ABCC8|KCNJ11|PPARG	endocrinology	diabetes mellitus
cimetidine	1385	Launched	histamine receptor antagonist	HRH2|SLC29A4|SLC47A1|SLC47A2	gastroenterology|hematologic malignancy|endocrinology	duodenal ulcer disease|peptic ulcer disease (PUD)|gastroesophageal reflux disease (GERD)|aggressive systemic mastocytosis (ASM)|Zollinger-Ellison syndrome|endocrine adenoma
sb-205384	1385	Preclinical	GABA receptor modulator	GABRA3|GABRA5|GABRA6
as-703026	1386	Phase 2	MEK inhibitor	MAP2K1|MAP2K2
gw-9662	1386	Preclinical	PPAR receptor antagonist	NCOA2|PPARG|RXRA
mesoridazine	1386	Launched	dopamine receptor antagonist	DRD2|HTR2A	neurology/psychiatry	schizophrenia
3-methyl-gaba	1387	Preclinical	GABA aminotransferase activator	ABAT
o-3m3fbs	1389	Preclinical	phospholipase activator
asenapine	1390	Launched	dopamine receptor antagonist|serotonin receptor antagonist	ADRA1A|ADRA2A|ADRA2B|ADRA2C|ADRB1|ADRB2|DRD1|DRD2|DRD3|DRD4|HRH1|HRH2|HTR1A|HTR1B|HTR1D|HTR1E|HTR2A|HTR2B|HTR2C|HTR5A|HTR6|HTR7	neurology/psychiatry	schizophrenia|bipolar disorder
cimaterol	1390	Preclinical	adrenergic receptor agonist	ADRB1|ADRB2|ADRB3
pargyline	1390	Launched	monoamine oxidase inhibitor	MAOA|MAOB	cardiology	hypertension
pyridoxine	1390	Launched	vitamin B	DDC|PDXK	metabolism	vitamin B6 deficiency
lidocaine	1391	Launched	histamine receptor agonist	EGFR|SCN10A|SCN11A|SCN1A|SCN2A|SCN3A|SCN4A|SCN5A|SCN7A|SCN8A|SCN9A	neurology/psychiatry|dermatology|hematology	itching|eczema|hemorrhage
dmab-anabaseine	1392	Preclinical	adrenergic receptor agonist	CHRNA7
finasteride	1392	Launched	5 alpha reductase inhibitor	AKR1D1|SRD5A1|SRD5A2	endocrinology	androgenetic alopecia
flavoxate	1392	Launched	acetylcholine receptor antagonist	CHRM1|CHRM2	urology	urinary incontinence|interstitial cystitis (IC)|urethritis|prostatitis
luzindole	1392	Preclinical	melatonin receptor antagonist	MTNR1A|MTNR1B
tolcapone	1393	Withdrawn	catechol O methyltransferase inhibitor	COMT
ethotoin	1395	Launched	hydantoin antiepileptic	SCN10A|SCN11A|SCN1A|SCN2A|SCN3A|SCN4A|SCN5A|SCN7A|SCN8A|SCN9A	neurology/psychiatry	seizures
fgin-1-27	1396	Preclinical	inositol monophosphatase inhibitor	TSPO
mifobate	1396	Phase 2	PPAR receptor antagonist	PPARG
l-368899	1398	Phase 1	oxytocin receptor antagonist	AVPR1A|AVPR2|OXTR
l-693403	1399	Preclinical	sigma receptor agonist|sigma receptor antagonist	DRD2|SIGMAR1
octopamine	1399	Preclinical	trace amine associated receptor agonist	F10|TAAR1
oxybutynin	1399	Launched	acetylcholine receptor antagonist	CHRM1|CHRM2|CHRM3	urology	urinary incontinence
phenylbutyrate	1399	Launched	HDAC inhibitor	HDAC1	metabolism	urea cycle disorders
cirazoline	1401	Preclinical	adrenergic receptor agonist	ADRA1A
17-hydroxyprogesterone-caproate	1403	Launched	progesterone receptor agonist	AR|ESR1|ESR2|NR1H4|NR1I2|NR3C1|PGR
benfluorex	1403	Withdrawn	gluconeogenesis inhibitor	HMGCR
cefoxitin	1405	Launched	bacterial cell wall synthesis inhibitor		infectious disease	respiratory tract infections|urinary tract infections|intra-abdominal infections|gynecologic infections|bacterial septicemia|bone and joint infections|skin infections
sb-206553	1406	Preclinical	serotonin receptor antagonist	HTR2A|HTR2B|HTR2C
pranlukast	1407	Launched	leukotriene receptor antagonist	CYSLTR1|CYSLTR2|IL5|MUC2|NFKB1|RNASE3|TNF	pulmonary	bronchospasm|asthma|bronchospasm|asthma
amthamine	1411	Preclinical	histamine receptor agonist	HRH2
ciprofloxacin	1411	Launched	bacterial DNA gyrase inhibitor	TOP2A	otolaryngology	otitis
methantheline	1411	Launched	acetylcholine receptor antagonist	CHRM1|HRH2	gastroenterology|neurology/psychiatry|urology	peptic ulcer disease (PUD)|irritable bowel syndrome|pancreatitis|dyskinesia|neurogenic bladder
glycopyrrolate	1412	Launched	acetylcholine receptor antagonist	CHRM1|CHRM2|CHRM3|CHRM4|CHRM5	gastroenterology	peptic ulcer disease (PUD)
rs-23597-190	1412	Preclinical	serotonin receptor antagonist	HTR4
terbutaline	1414	Launched	adrenergic receptor agonist	ADRB2	pulmonary	bronchospasm|bronchitis|emphysema
milrinone	1415	Launched	phosphodiesterase inhibitor	PDE2A|PDE3A|PDE3B|PDE5A	cardiology	congestive heart failure
mefenamic-acid	1416	Launched	cyclooxygenase inhibitor	KCNQ1|PTGS1|PTGS2|TRPM3	endocrinology	primary dysmenorrhea (PD)
propofol	1417	Launched	benzodiazepine receptor agonist	FAAH|GABRA1|GABRA2|GABRA3|GABRA4|GABRA5|GABRA6|GABRB1|GABRB2|GABRB3|GABRD|GABRE|GABRG1|GABRG2|GABRG3|GABRP|GABRQ|SCN2A|SCN4A	neurology/psychiatry	anesthetic
cefotiam	1418	Launched	bacterial cell wall synthesis inhibitor		infectious disease	bacterial septicemia|bone and joint infections|respiratory tract infections|skin infections|urinary tract infections
6-aminochrysene	1419	Phase 2	transferase inhibitor
phenformin	1420	Withdrawn	AMPK activator	KCNJ8|PRKAA1
levcromakalim	1421	Phase 3	potassium channel activator	KCNJ5
nimesulide	1421	Launched	cyclooxygenase inhibitor	LTF|PLA2G2E|PTGS1|PTGS2	rheumatology|obstetrics/gynecology	osteoarthritis|menstrual pain
piperidolate	1425	Launched	acetylcholine receptor antagonist	CHRM1	neurology/psychiatry	spasms
dopamine	1428	Launched	dopamine receptor agonist	DBH|DRD1|DRD2|DRD3|DRD4|DRD5|HTR1A|HTR7|SLC6A2|SLC6A3|SLC6A4	cardiology|neurology/psychiatry	ventricular arrhythmias|depression|headache|tremors
sc-19220	1430	Preclinical	prostanoid receptor antagonist	PTGER1
acetohydroxamic-acid	1431	Launched	urease inhibitor	MMP12	infectious disease	urinary tract infections
noscapine	1431	Launched	bradykinin receptor antagonist|tubulin polymerization inhibitor	SIGMAR1	pulmonary	cough suppressant
trimethobenzamide	1431	Launched	histamine receptor antagonist	DRD2	gastroenterology	vomiting|nausea|gastroenteritis
ipriflavone	1432	Launched	bone resorption inhibitor		orthopedics	osteoporosis
ribavirin	1432	Launched	antiviral	ADK|ENPP1|IMPDH1|IMPDH2|NT5C2	infectious disease	hepatitis C
tremorine	1433	Preclinical	acetylcholine receptor agonist
nomifensine	1435	Withdrawn	dopamine uptake inhibitor|noradrenaline uptake inhibitor	DRD2|MAOA|MAOB|MPO|SLC6A2|SLC6A3
zibotentan	1435	Phase 3	endothelin receptor antagonist	EDNRA
dinoprost	1436	Launched	prostacyclin analog	PTGDR|PTGDR2|PTGER1|PTGER2|PTGER3|PTGER4|PTGFR|PTGIR|TBXA2R	obstetrics/gynecology	labor induction
perindopril	1437	Launched	angiotensin converting enzyme inhibitor	ACE	cardiology	hypertension|myocardial infarction|coronary artery disease (CAD)
gw-583340	1438	Preclinical	EGFR inhibitor	EGFR|ERBB2
lisuride	1438	Launched	dopamine receptor agonist	ADRA1A|ADRA2A|ADRA2B|ADRA2C|DRD1|DRD2|DRD3|DRD4|DRD5|HTR1A|HTR1B|HTR1D|HTR2A|HTR2B|HTR2C|HTR6	neurology/psychiatry	Parkinson's Disease
rosmarinic-acid	1439	Launched	GABA transaminase inhibitor	MCL1|TYR
pergolide	1440	Withdrawn	dopamine receptor agonist	ADRA1A|ADRA1B|ADRA1D|ADRA2A|ADRA2B|ADRA2C|DRD1|DRD2|DRD3|DRD4|DRD5|HTR1A|HTR1B|HTR1D|HTR2A|HTR2B|HTR2C
tetradecylthioacetic-acid	1440	Phase 2	lipid peroxidase inhibitor
vx-222	1440	Phase 2	HCV inhibitor
carbinoxamine	1442	Launched	histamine receptor antagonist	HRH1	allergy|ophthalmology|otolaryngology|dermatology	allergic rhinitis|conjunctivitis|vasomotor rhinitis|dermatographism
nbqx	1442	Preclinical	glutamate receptor antagonist	GRIA1|GRIA2|GRIA3|GRIA4|GRIK1|GRIN1|GRIN2A|GRIN2B
tiotidine	1442	Phase 2	histamine receptor antagonist	HRH2
carprofen	1444	Launched	cyclooxygenase inhibitor	PTGS1|PTGS2	rheumatology	osteoarthritis
lupanine	1444	Phase 1	sodium channel blocker	INS
toltrazuril	1444	Launched	antiprotozoal agent		infectious disease	coccidiosis
tranylcypromine	1444	Launched	monoamine oxidase inhibitor	KDM1A|MAOA|MAOB	neurology/psychiatry	depression
propentofylline	1447	Launched	adenosine reuptake inhibitor|phosphodiesterase inhibitor	PDE1A	neurology/psychiatry	stroke
rwj-21757	1447	Phase 1	toll-like receptor agonist	TLR7
propoxycaine	1448	Launched	local anesthetic		neurology/psychiatry	anesthetic
tetrabenazine	1448	Launched	vesicular monoamine transporter inhibitor	DRD2|SLC18A1|SLC18A2	infectious disease|neurology/psychiatry	cholera|Huntington's disease
calpeptin	1449	Preclinical	calpain inhibitor
pit	1449	Preclinical	purinergic receptor antagonist	P2RY1
benzydamine	1450	Launched	prostanoid receptor antagonist		dental|otolaryngology	mouth inflammation|throat inflammation
sr-95639a	1450	Preclinical	acetylcholine receptor agonist	CHRM1
practolol	1451	Withdrawn	adrenergic receptor antagonist	ADRB1
lamotrigine	1452	Launched	serotonin receptor antagonist|sodium channel blocker	SCN10A|SCN11A|SCN1A|SCN2A|SCN3A|SCN4A|SCN5A|SCN7A|SCN8A|SCN9A	neurology/psychiatry	epilepsy|bipolar disorder
palmitoylethanolamide	1452	Launched	cannabinoid receptor agonist	CNR2|GPR119|GPR55
doxycycline	1453	Launched	metalloproteinase inhibitor	MMP8	dental	periodontitis
ys-035	1454	Preclinical	calcium channel blocker
clonidine	1457	Launched	adrenergic receptor agonist	ADRA1A|ADRA1B|ADRA1D|ADRA2A|ADRA2B|ADRA2C	cardiology|neurology/psychiatry	hypertension|attention-deficit/hyperactivity disorder (ADHD)
diethylstilbestrol	1457	Withdrawn	estrogen receptor agonist	ESR1|ESR2|ESRRB|ESRRG
vecuronium	1460	Launched	acetylcholine receptor antagonist	CHRNA2	neurology/psychiatry	muscle relaxant
clioquinol	1462	Withdrawn	chelating agent	OPRK1
nadide	1462	Launched	electron acceptor	AHCY|AKR1A1|ALDH2|BLVRA|DHPS|DLD|GALE|HMGCR|HSD17B1|HSD17B4|IMPDH2|MGAM|P2RY11|SORD|TRPM2
procainamide	1465	Launched	sodium channel blocker	DNMT1|SCN5A	cardiology	ventricular arrhythmias|ventricular tachycardia (VT)
sb-366791	1465	Preclinical	TRPV antagonist	TRPV1
epitiostanol	1468	Launched	androgen receptor agonist	AR
d-4476	1469	Preclinical	TGF beta receptor inhibitor	CSNK1A1|CSNK1D|TGFB1
benzthiazide	1470	Launched	carbonic anhydrase inhibitor	CA1|CA12|CA2|CA4|CA9|SLC12A3	cardiology	hypertension|edema
ioxaglic-acid	1470	Launched	radiopaque medium		radiology	contrast agent
maraviroc	1470	Launched	CC chemokine receptor antagonist	CCR5	infectious disease	human immunodeficiency virus (HIV-1)
bisoprolol	1471	Launched	adrenergic receptor antagonist	ADRB1|ADRB2	cardiology	hypertension
chlortetracycline	1471	Launched	protein synthesis inhibitor		ophthalmology	conjunctivitis
cilomilast	1472	Phase 3	phosphodiesterase inhibitor	PDE4A|PDE4B|PDE4D
dolasetron	1473	Launched	serotonin receptor antagonist	HTR3A	gastroenterology	nausea|vomiting
mk-1775	1477	Phase 2	WEE1 kinase inhibitor	WEE1
pindolol	1480	Launched	adrenergic receptor antagonist	ADRB1|ADRB2|HTR1A|HTR1B|HTR2A|HTR2B	cardiology	hypertension
fk-866	1481	Phase 2	niacinamide phosphoribosyltransferase inhibitor	NAMPT
parecoxib	1482	Launched	cyclooxygenase inhibitor	LTF	neurology/psychiatry	pain relief
resorcinol	1483	Launched	phosphodiesterase inhibitor	CA12|CA14|CA2|PTGS1	dermatology	acne vulgaris (AV)|eczema|psoriasis|seborrheic dermatitis
bms-191011	1484	Preclinical	potassium channel activator	KCNMA1
phentermine	1484	Launched	dopamine uptake inhibitor|serotonin reuptake inhibitor	MAOA|MAOB|SLC6A2|SLC6A3|SLC6A4	endocrinology	weight-loss aid
ro-19-4605	1486	Preclinical		GABRA1|GABRA2|GABRA3|GABRA5
ym-298198	1486	Preclinical	glutamate receptor antagonist	GRM1
lorazepam	1489	Launched	benzodiazepine receptor agonist	GABRA1|GABRA2|GABRA3|GABRA4|GABRA5|GABRA6|GABRB1|GABRB2|GABRB3|GABRD|GABRE|GABRG1|GABRG2|GABRG3|GABRP|GABRQ|TSPO	neurology/psychiatry	status epilepticus
valproic-acid	1490	Launched	HDAC inhibitor	ABAT|ACADSB|ALDH5A1|HDAC1|HDAC2|HDAC9|OGDH|SCN10A|SCN11A|SCN1A|SCN1B|SCN2A|SCN2B|SCN3A|SCN3B|SCN4A|SCN4B|SCN5A|SCN7A|SCN8A|SCN9A	neurology/psychiatry	seizures
buphenine	1491	Launched	adrenergic receptor agonist	ADRB2	rheumatology	Raynaud's disease
droperidol	1492	Launched	dopamine receptor antagonist	ADRA1A|DRD2|DRD3|DRD4|HTR2A	gastroenterology	nausea|vomiting
fenbufen	1492	Launched	cyclooxygenase inhibitor	PTGS1|PTGS2
immethridine	1492	Phase 1	histamine receptor agonist	HRH3
norepinephrine	1493	Launched	adrenergic receptor agonist	ADRA1A|ADRA1B|ADRA1D|ADRA2A|ADRA2B|ADRA2C|ADRB1|ADRB2|ADRB3|PAH|SLC18A1|SLC18A2	cardiology|allergy|neurology/psychiatry	hypertension|urticaria|headache|seasonal affective disorder
bemegride	1494	Launched	chemoreceptor agonist	GABRA1	critical care	poison antidote
ipsapirone	1494	Phase 3	serotonin receptor agonist	HTR1A
neurodazine	1494	Preclinical	neurogenesis of non-pluripotent C2C12 myoblast inducer
gyki-52466	1495	Preclinical	glutamate receptor antagonist	GRIA1|GRIA2|GRIA3|GRIA4
tcs-359	1497	Preclinical	FLT3 inhibitor	FLT3
ro-15-4513	1499	Preclinical		GABRA1|GABRA2|GABRA3|GABRA4|GABRA5|GABRA6|GABRB2|GABRG2
idelalisib	1500	Launched	PI3K inhibitor	PIK3CA|PIK3CB|PIK3CD|PIK3CG	hematologic malignancy	chronic lymphocytic leukemia (CLL)
naproxen	1500	Launched	cyclooxygenase inhibitor	PTGS1|PTGS2	neurology/psychiatry|rheumatology|dental|otolaryngology|endocrinology	pain relief|rheumatoid arthritis|headache|toothache|backache|muscle pain|common cold|fever
valaciclovir	1500	Launched	DNA polymerase inhibitor		infectious disease	shingles|virus herpes simplex (HSV)
ronidazole	1502	Launched	antiprotozoal agent		infectious disease	histomoniasis|dysentry
buspirone	1503	Launched	serotonin receptor agonist	DRD2|HTR1A	neurology/psychiatry	generalized anxiety disorder (GAD)
rs-45041-190	1505	Preclinical	imidazoline receptor agonist
bucladesine	1506	Launched	adenosine receptor agonist|cAMP stimulant	PRKACA	dermatology	skin ulcer
fenipentol	1508	Launched	choleretic agent		gastroenterology	bile stimulation
dmeob	1509	Preclinical		GRM5
aminomethyltransferase	1511	Preclinical	nitric oxide synthase inhibitor	NOS2
terazosin	1511	Launched	adrenergic receptor antagonist	ADRA1A|ADRA1B|ADRA1D|KCNH2|KCNH6|KCNH7	urology|cardiology	benign prostatic hyperplasia (BPH)|hypertension
sumatriptan	1512	Launched	serotonin receptor agonist	HTR1A|HTR1B|HTR1D|HTR1E|HTR1F|HTR5A|HTR6|HTR7	neurology/psychiatry	migraine headache
marbofloxacin	1515	Launched	bacterial DNA gyrase inhibitor		infectious disease	gram-negative bacterial infections
flurofamide	1517	Preclinical	urease inhibitor
ornidazole	1517	Launched	antiprotozoal agent		infectious disease	protozoan infection
cefpodoxime	1519	Launched	bacterial cell wall synthesis inhibitor		otolaryngology|infectious disease|pulmonary	pharyngitis|pneumonia|bronchitis|gonorrhea|skin infections|urinary tract infections|sinusitis|tonsillitis
methazolamide	1519	Launched	carbonic anhydrase inhibitor	CA1|CA12|CA14|CA2|CA4|CA7	ophthalmology	glaucoma|intraocular pressure
acetyl-farnesyl-cysteine	1520	Launched	methyltransferase inhibitor	PPARG	dermatology	acne vulgaris (AV)
zafirlukast	1520	Launched	leukotriene receptor antagonist	CYSLTR1|CYSLTR2	pulmonary	asthma
fenoterol	1521	Withdrawn	adrenergic receptor agonist	ADRB1|ADRB2|ADRB3
flupirtine	1521	Launched	glutamate receptor antagonist	ADRA2A|KCNQ1|KCNQ2	neurology/psychiatry	pain relief
spermidine	1523	Preclinical	glutamate receptor modulator	KCNJ4|TXNRD1
isoxicam	1524	Withdrawn	cyclooxygenase inhibitor	PTGS1|PTGS2
mdl-73005ef	1525	Phase 1	serotonin receptor antagonist	HTR1A
benzbromarone	1526	Launched	chloride channel blocker	ABCC1	rheumatology	gout
primidone	1526	Launched	GABA receptor antagonist	CHRNA4|CHRNA7|GABRA1|GABRA2|GABRA3|GABRA4|GABRA5|GABRA6|GABRB1|GABRB2|GABRB3|GABRD|GABRE|GABRG1|GABRG2|GABRG3|GABRP|GABRQ|GRIA2|GRIK2|SCN10A|SCN11A|SCN1A|SCN2A|SCN3A|SCN4A|SCN5A|SCN7A|SCN8A|SCN9A	neurology/psychiatry	seizures
monastrol	1527	Preclinical	kinesin inhibitor	KIF11
bepridil	1530	Launched	calcium channel blocker	ATP1A1|CACNA1A|CACNA1H|CACNA2D2|CALM1|KCNQ1|KCNQ4|PDE1A|PDE1B|TNNC1	cardiology	angina pectoris
anabasine	1531	Preclinical	acetylcholine receptor agonist
zaprinast	1531	Phase 2	phosphodiesterase inhibitor	GPR35|PDE1A|PDE4D|PDE5A|PDE9A
batimastat	1532	Phase 3	matrix metalloprotease inhibitor	ADAM28|ADAMTS5|MMP12|MMP16|MMP2|MMP8
salicin	1533	Phase 1	anti-inflammatory agent
ici-89406	1534	Phase 1	adrenergic receptor antagonist	ADRB1|ADRB2
sb-221284	1534	Preclinical	serotonin receptor antagonist	HTR2A|HTR2B|HTR2C
clofibrate	1535	Launched	PPAR receptor agonist	LPL|PPARA	endocrinology|cardiology	hyperlipidemia|cholesterol
quinine	1535	Launched	hemozoin biocrystallization inhibitor	GP9|KCNB2|KCNN4|SLC29A4	infectious disease	malaria
pnu-120596	1536	Preclinical	acetylcholine receptor agonist	CHRNA7
eugenol	1537	Launched	androgen receptor antagonist	AR	dental	toothache
desoxypeganine	1538	Phase 1	acetylcholinesterase inhibitor|monoamine oxidase inhibitor	ACHE
methapyrilene	1538	Withdrawn	histamine receptor antagonist	HRH1
melperone	1541	Launched	dopamine receptor antagonist|serotonin receptor antagonist	DRD2|HTR2A	neurology/psychiatry	psychosis
stat3-inhibitor-vi	1541	Preclinical	STAT inhibitor	STAT3
huperzine-a	1544	Phase 2	acetylcholinesterase inhibitor	ACHE
lopinavir	1544	Launched	HIV protease inhibitor		infectious disease	human immunodeficiency virus (HIV-1)
sb-269970	1544	Preclinical	serotonin receptor antagonist	HTR7
tolbutamide	1546	Launched	ATP channel blocker	ABCC8|KCNJ1|KCNJ11|KCNJ8	endocrinology	diabetes mellitus
3-amino-benzamide	1547	Phase 2	PARP inhibitor	PARP1
as-604850	1547	Preclinical	PI3K inhibitor	PIK3CA|PIK3CG
gabexate	1548	Launched	serine protease inhibitor	PRSS1|TPSAB1	gastroenterology	pancreatitis
rilmenidine	1548	Launched	adrenergic receptor agonist|imidazoline receptor agonist	ADRA2A	cardiology	hypertension
midodrine	1550	Launched	adrenergic receptor agonist	ADRA1A|ADRA1B|ADRA1D	cardiology	hypotension
raclopride	1551	Launched	dopamine receptor antagonist	DRD2|DRD3|HTR1A
zaleplon	1551	Launched	benzodiazepine receptor agonist	GABRA1|GABRB1|GABRG2|TSPO	neurology/psychiatry	insomnia
metolazone	1553	Launched	carbonic anhydrase inhibitor	SLC12A3	cardiology	edema|hypertension
pinocembrin	1553	Phase 2	cytochrome P450 inhibitor	CYP1B1
procyclidine	1553	Launched	acetylcholine receptor antagonist	CHRM1|CHRM2|CHRM3|CHRM4	neurology/psychiatry	parkinsonism|Parkinson's Disease|akathisia|dystonia
adenosine-phosphate	1554	Launched	adenosine receptor agonist	ACSL1|ACSS1|ACSS2|ADCY1|ADK|CREB1|FBP1|HINT1|PDE4B|PDE4D|PIM1|PRKAA1|PRKAB1|PRKAB2|PYGL|TRPM4
ephedrine	1554	Launched	adrenergic receptor agonist	ACHE|ADRA1A|ADRB2|SLC18A2|SLC6A2	cardiology|pulmonary|neurology/psychiatry|endocrinology	hypotension|asthma|narcolepsy|obesity
amiloride	1555	Launched	sodium channel blocker	AOC1|ASIC1|ASIC2|ASIC3|PKD2|PKD2L1|PLAU|SCNN1A|SCNN1B|SCNN1D|SCNN1G|SLC9A1|TRPC7|TRPV2	cardiology	hypertension|congestive heart failure
trimetozine	1555	Launched	sedative		neurology/psychiatry	sedative
proxymetacaine	1556	Launched	sodium channel blocker	SCN10A|SCN5A	neurology/psychiatry	anesthetic
griseofulvin	1557	Launched	tubulin polymerization inhibitor	KRT12	infectious disease	ringworm|tinea pedis
verapamil	1557	Launched	calcium channel blocker	CACNA1A|CACNA1B|CACNA1C|CACNA1D|CACNA1F|CACNA1G|CACNA1I|CACNA1S|CACNB1|CACNB2|CACNB3|CACNB4|CYP3A4|KCNA10|KCNA7|KCNH2|KCNJ11|NALCN|SCN5A|SLC29A4|SLC6A4	cardiology	hypertension
ebpc	1558	Preclinical	aldose reductase inhibitor	AKR1B1
loreclezole	1558	Phase 2	benzodiazepine receptor agonist	GABRB2|GABRB3
azapropazone	1559	Withdrawn	cyclooxygenase inhibitor	PTGS2
domperidone	1561	Launched	dopamine receptor antagonist	DRD2|DRD3	infectious disease	fescue toxicosis
fostamatinib	1561	Launched	SYK inhibitor	SYK	hematology	chronic immune thrombocytopenia (ITP)
voriconazole	1561	Launched	cytochrome P450 inhibitor	CYP2C19|CYP2C9|CYP3A4|CYP3A5|PTGS1	infectious disease	esophageal candidiasis|aspergillosis|skin infections
diethyltoluamide	1563	Launched	ionotropic receptor IR40a activator		dermatology	sunscreen lotion
gr-235	1563	Launched	estrogen receptor agonist|FXR antagonist|progesterone receptor agonist	NR1H4
ibutilide	1564	Launched	potassium channel blocker	CACNA1C|CACNA2D1|CACNB1|CACNG1|KCNH2|KCNH6|KCNH7|KCNJ11|KCNK1|KCNK6	cardiology	atrial fibrillation (AF)
warfarin	1568	Launched	vitamin K antagonist	VKORC1	hematology|cardiology	deep vein thrombosis (DVT)|pulmonary embolism (PE)|atrial fibrillation (AF)|myocardial infarction
famprofazone	1569	Preclinical	cyclooxygenase inhibitor
rifaximin	1569	Launched	RNA synthesis inhibitor	NR1I2	gastroenterology	diarrhea|irritable bowel syndrome|hepatic encephalopathy (HE)
diethylcarbamazine	1571	Launched	lipoxygenase inhibitor	ALOX5|PTGS1	infectious disease	filariasis
sb-203186	1573	Preclinical	serotonin receptor antagonist	HTR4
deferiprone	1574	Launched	chelating agent	UGT1A6	hematology	transfusional hemosiderosis|thalassemia|iron overload
phenacetin	1574	Withdrawn	cyclooxygenase inhibitor	PTGS1
flumazenil	1575	Launched	benzodiazepine receptor antagonist	GABRA1|GABRA2|GABRA3|GABRA4|GABRA5|GABRA6|GABRB1|GABRB2|GABRB3|GABRD|GABRE|GABRG1|GABRG2|GABRG3|GABRP|GABRQ	neurology/psychiatry	sedative
etofylline	1576	Launched	adenosine receptor antagonist	ADORA1	pulmonary	asthma|bronchitis
imiquimod	1576	Launched	interferon inducer|toll-like receptor agonist	TLR7|TLR8	dermatology|infectious disease|oncology	actinic keratosis (AK)|genital warts|basal cell carcinoma (BCC)
pyrazinamide	1576	Launched	fatty acid synthase inhibitor	FASN	infectious disease	tuberculosis
cefaclor	1578	Launched	bacterial cell wall synthesis inhibitor		infectious disease|otolaryngology	pneumonia|skin infections|urinary tract infections|respiratory tract infections|tonsillitis|pharyngitis
ex-527	1580	Phase 2	SIRT inhibitor	SIRT1
amisulpride	1581	Launched	dopamine receptor antagonist	DRD2|DRD3|HTR2A|HTR7	neurology/psychiatry	psychosis|bipolar disorder|schizophrenia
gr-144053	1581	Preclinical	integrin antagonist	ITGA2B|ITGB3
rs-102221	1582	Preclinical	serotonin receptor antagonist	HTR2A|HTR2B|HTR2C
am-630	1590	Preclinical	cannabinoid receptor antagonist	CNR1|CNR2
tipifarnib	1590	Phase 3	farnesyltransferase inhibitor	FNTA|FNTB
4-iodo-6-phenylpyrimidine	1591	Preclinical	macrophage migration inhibiting factor inhibitor	MIF
escitalopram	1592	Launched	selective serotonin reuptake inhibitor (SSRI)	ADRA1A|CHRM1|HRH1|SLC6A2|SLC6A3|SLC6A4	neurology/psychiatry	depression|generalized anxiety disorder (GAD)
raltegravir	1594	Launched	HIV integrase inhibitor		infectious disease	human immunodeficiency virus (HIV-1)
tetroquinone	1594	Preclinical
l-152804	1595	Preclinical	neuropeptide receptor antagonist	NPY5R
sb-334867	1595	Preclinical	orexin receptor antagonist	HCRTR1|HCRTR2
troleandomycin	1595	Launched	protein synthesis inhibitor		infectious disease|pulmonary|otolaryngology	pneumonia|bronchitis|tonsillitis|sinusitis
ziprasidone	1596	Launched	dopamine receptor antagonist|serotonin receptor antagonist	ADRA1A|ADRA1B|ADRA2A|ADRA2B|ADRA2C|CHRM1|CHRM2|CHRM3|CHRM4|CHRM5|DRD1|DRD2|DRD3|DRD4|DRD5|HRH1|HTR1A|HTR1B|HTR1D|HTR1E|HTR2A|HTR2C|HTR3A|HTR6|HTR7|SLC6A4	neurology/psychiatry	schizophrenia|bipolar disorder
aq-ra741	1597	Preclinical	acetylcholine receptor antagonist	CHRM2
tiagabine	1600	Launched	GABA uptake inhibitor	SLC6A1	neurology/psychiatry	seizures
bms-299897	1601	Phase 1	gamma secretase inhibitor
moexipril	1602	Launched	angiotensin converting enzyme inhibitor	ACE|ACE2	cardiology	hypertension
daphnetin	1603	Preclinical	protein kinase inhibitor
bmy-14802	1605	Phase 2	sigma receptor antagonist	HTR1A
carbetocin	1605	Launched	oxytocin receptor agonist	OXTR	hematology	hemorrhage
carmoxirole	1605	Phase 2	dopamine receptor agonist	DRD2
plerixafor	1605	Launched	CC chemokine receptor antagonist	ACKR3|CCR4|CXCR4	hematologic malignancy	non-Hodgkin lymphoma (NHL)|multiple myeloma
felbamate	1606	Launched	glutamate receptor antagonist	GRIN1|GRIN2A|GRIN2B|GRIN2C|GRIN2D|GRIN3A|GRIN3B	neurology/psychiatry	epilepsy
danoprevir	1608	Phase 2	HCV inhibitor
pco-400	1612	Phase 1	potassium channel activator	KCNJ8
sj-172550	1614	Preclinical	MDM inhibitor	MDM4
aniracetam	1615	Launched	glutamate receptor agonist	DRD2|GRIA1|GRIA2|GRIA3|GRIA4|HTR2A
cl-218872	1615	Phase 1	benzodiazepine receptor agonist	GABRA1|GABRA2|GABRA3|GABRA5|GABRB2|GABRG2
l-701324	1617	Preclinical	glutamate receptor antagonist	GRIN1|GRIN2A|GRIN2B|GRIN2C|GRIN2D
rolipram	1618	Phase 3	phosphodiesterase inhibitor
meptazinol	1619	Launched	opioid receptor agonist	BCHE	neurology/psychiatry	pain relief
rs-67506	1619	Preclinical	serotonin receptor partial agonist	HTR4
meclofenoxate	1620	Launched	nootropic agent		neurology/psychiatry	senile dementia|Alzheimer's disease
ofloxacin	1621	Launched	bacterial DNA gyrase inhibitor	TOP2A	infectious disease|otolaryngology|gastroenterology|endocrinology	respiratory tract infections|sinusitis|skin infections|bone and joint infections|intra-abdominal infections|diarrhea|fever|urinary tract infections
lenalidomide	1622	Launched	anticancer agent	CDH5|CRBN|PTGS2|TNF|TNFSF11	hematologic malignancy	multiple myeloma|mantle cell lymphoma (MCL)|myelodysplastic diseases (MDS)
cholic-acid	1623	Launched	bile acid	ADH1C|CES1|COX4I1|COX5A|COX5B|COX6A2|COX6B1|COX6C|COX7A1|COX7B|COX7C|COX8A|ESRRG|FABP6|FECH|GPBAR1|MT-CO1|MT-CO2|MT-CO3|PLA2G1B	gastroenterology|neurology/psychiatry|genetics	bile acid synthesis disorders|peroxisomal disorders|Zellweger syndrome
zileuton	1623	Launched	leukotriene synthesis inhibitor|lipoxygenase inhibitor	ALOX5	pulmonary	asthma
estropipate	1625	Launched	estrogen receptor agonist	ESR1|ESR2	orthopedics|endocrinology|obstetrics/gynecology	osteoporosis|menopause|vaginal atrophy|hypoestrogenism
pemetrexed	1626	Launched	dihydrofolate reductase inhibitor|thymidylate synthase inhibitor	ATIC|DHFR|GART|TYMS	oncology	non-small cell lung cancer (NSCLC)|mesothelioma
brl-15572	1630	Preclinical	serotonin receptor antagonist	HTR1A|HTR1B|HTR1D|HTR1E|HTR1F|HTR2A|HTR2B|HTR2C|HTR6
actarit	1631	Launched	interleukin receptor agonist		rheumatology	rheumatoid arthritis
ikk-2-inhibitor	1631	Preclinical	IKK inhibitor|SYK inhibitor	IKBKB
probenecid	1632	Launched	uricosuric blocker	PANX1|SLC22A11|SLC22A6|SLC22A8|SLCO1C1	nephrology|rheumatology	hyperuricemia|gout
evodiamine	1634	Preclinical	ATPase inhibitor|TRPV agonist	TRPV1
niacin	1634	Launched	NAD precursor|vitamin B	DGAT2|HCAR1|HCAR2|HCAR3|NNMT|QPRT	endocrinology	hypertriglyceridemia
levocabastine	1637	Launched	histamine receptor antagonist	HRH1|NTSR2	ophthalmology	conjunctivitis
tomelukast	1638	Phase 3	leukotriene receptor antagonist	CYSLTR1
sitagliptin	1639	Launched	dipeptidyl peptidase inhibitor	DPP4	endocrinology	diabetes mellitus
safinamide	1641	Launched	dopamine uptake inhibitor|glutamate inhibitor|monoamine oxidase inhibitor	MAOB	neurology/psychiatry	Parkinson's Disease
cinchonine	1642	Preclinical	P glycoprotein inhibitor	CYP2D6
suramin	1644	Launched	DNA synthesis inhibitor	F2|FSHR|P2RY1|P2RY11|P2RY13|P2RY2|PLA2G2A|RYR1|RYR2|SIRT5	infectious disease	African trypanosomiasis|onchocerciasis
dropropizine	1645	Launched	antitussive		pulmonary	cough suppressant
iloperidone	1649	Launched	dopamine receptor antagonist|serotonin receptor antagonist	ADRA1A|ADRA2C|DRD1|DRD2|DRD3|DRD4|HRH1|HTR1A|HTR2A|HTR6|HTR7	neurology/psychiatry	schizophrenia
rs-100329	1649	Preclinical	adrenergic receptor antagonist	ADRA1A|ADRA1D
rivaroxaban	1652	Launched	coagulation factor inhibitor	F10	neurology/psychiatry|hematology|cardiology	stroke|systemic embolism|atrial fibrillation (AF)|deep vein thrombosis (DVT)|pulmonary embolism (PE)
mexiletine	1653	Launched	sodium channel blocker	AHR|SCN4A|SCN5A	cardiology	ventricular arrhythmias|ventricular tachycardia (VT)
neca	1654	Launched	adenosine receptor agonist	ADORA1|ADORA2A|ADORA2B|ADORA3|HSP90B1
mdl-11939	1660	Phase 2	serotonin receptor antagonist	HTR2A|HTR2B|HTR2C
tg100-115	1662	Phase 1/Phase 2	PI3K inhibitor	PIK3CA|PIK3CB|PIK3CD|PIK3CG
u-0124	1663	Preclinical	MEK inhibitor
pd-98059	1664	Preclinical	MEK inhibitor	AKT1|CHEK1|GSK3B|LCK|MAP2K1|MAPK1|MAPK11|MAPK12|MAPK14|MAPK8|PRKCA|RAF1|ROCK1|RPS6KB1|SGK1
niflumic-acid	1668	Launched	cyclooxygenase inhibitor	ANO1|CLCN1|CLCNKA|CLCNKB|KCNQ1|PLA2G1B|PLA2G4A|PTGS1|PTGS2|UGT1A9	rheumatology|neurology/psychiatry	joint pain|muscle pain
prima1	1676	Preclinical	TP53 inhibitor	ACHE
e-4031	1678	Phase 1	potassium channel blocker	KCNH1|KCNH2
lofexidine	1678	Launched	adrenergic receptor agonist	ADRA2A	neurology/psychiatry	opioid withdrawal
amlexanox	1680	Launched	histamine receptor modulator	FGF1|IL3|PDE4A|PDE4B|PDE4C|PDE4D|S100A12|S100A13	dental|pulmonary|ophthalmology|allergy	aphthous ulcers|asthma|conjunctivitis|allergic rhinitis
zd-7288	1680	Phase 2	HCN channel blocker	HCN1|HCN2|HCN3|HCN4
hexamethylenebisacetamide	1698	Phase 2	AKT inhibitor|differentiation inducer|NFKB pathway inhibitor	AKT1
mupirocin	1698	Launched	isoleucyl-tRNA synthetase inhibitor		infectious disease	impetigo
navitoclax	1701	Phase 2	BCL inhibitor	BCL2|BCL2L1|BCL2L2
capecitabine	1704	Launched	DNA synthesis inhibitor|thymidylate synthase inhibitor	TYMS	oncology	breast cancer|colorectal cancer
u-54494a	1705	Preclinical	opioid receptor agonist	OPRK1
atovaquone	1706	Launched	mitochondrial electron transport inhibitor	DHODH	infectious disease	pneumonia
ac-55649	1708	Preclinical	retinoid receptor agonist	RARA|RARB
bezafibrate	1710	Launched	PPAR receptor agonist	PPARA|PPARD|PPARG	cardiology	cholesterol
m-chlorophenylbiguanide	1711	Preclinical		HTR3A|HTR3B
orteronel	1716	Phase 3	androgen biosynthesis inhibitor|androgen receptor antagonist|cytochrome P450 inhibitor	CYP17A1
