# Supplementary material for: Deciphering COVID-19 host transcriptomic complexity and variations for therapeutic discovery against new variants
Source: iScience. 2022 Sep 3;25(10):105068. doi: 10.1016/j.isci.2022.105068 (PMC9439871; doi:10.1016/j.isci.2022.105068)
Supplement: Data S6. GO enrichment analysis of the valid CoV signatures, related to Figure 3 [file mmc7.xls]

## Sheet: V1_selected
Gene_Set	Name
DNA metabolic process (GO:0006259)	DNA metabolic process
microtubule cytoskeleton organization involved in mitosis (GO:1902850)	Microtubule cytoskeleton organization
DNA replication (GO:0006260)	DNA replication
regulation of mitotic cell cycle phase transition (GO:1901990)	Mitotic cell cycle phase transition regulation
DNA repair (GO:0006281)	DNA repair
cellular macromolecule biosynthetic process (GO:0034645)	Macromolecule biosynthesis
gene expression (GO:0010467)	Gene expression
mitotic sister chromatid segregation (GO:0000070)	Sister chromatid segregation
centromere complex assembly (GO:0034508)	Centromere complex assembly
cytokine-mediated signaling pathway (GO:0019221)	Cytokine-mediated signaling
positive regulation of intracellular signal transduction (GO:1902533)	Intracellular signal transduction Up
positive regulation of transcription, DNA-templated (GO:0045893)	DNA-templated transcription Up
cellular protein modification process (GO:0006464)	Cellular protein modification
negative regulation of apoptotic process (GO:0043066)	Apoptosis Down
transmembrane receptor protein tyrosine kinase signaling pathway (GO:0007169)	Transmembrane receptor PTK signaling
positive regulation of protein phosphorylation (GO:0001934)	Protein phosphorylation Up
positive regulation of defense response (GO:0031349)	Defense response Up
RNA binding (GO:0003723)	RNA binding
nucleus (GO:0005634)	Nucleus
mitochondrial matrix (GO:0005759)	Mitochondrial matrix
intracellular non-membrane-bounded organelle (GO:0043232)	Non-membrane-bounded organelle
large ribosomal subunit (GO:0015934)	Large ribosomal subunit
chromosome (GO:0005694)	Chromosome
focal adhesion (GO:0005925)	Focal adhesion
endosome membrane (GO:0010008)	Endosome membrane
lysosome (GO:0005764)	Lysosome
translation (GO:0006412)	Translation
peptide biosynthetic process (GO:0043043)	Peptide biosynthesis
cotranslational protein targeting to membrane (GO:0006613)	Cotranslational protein targeting to membrane
regulation of signal transduction by p53 class mediator (GO:1901796)	P53 signaling

## Sheet: V2_selected
Gene_Set	Name
microtubule cytoskeleton organization involved in mitosis (GO:1902850)	Microtubule cytoskeleton organization
DNA replication (GO:0006260)	DNA replication
DNA metabolic process (GO:0006259)	DNA metabolic process
regulation of mitotic cell cycle phase transition (GO:1901990)	Mitotic cell cycle phase transition regulation
cellular macromolecule biosynthetic process (GO:0034645)	Macromolecule biosynthesis
gene expression (GO:0010467)	Gene expression
DNA repair (GO:0006281)	DNA repair
cellular protein metabolic process (GO:0044267)	Protein metabolic process
mitotic sister chromatid segregation (GO:0000070)	Mitotic sister chromatid segregation
translation (GO:0006412)	Translation
peptide biosynthetic process (GO:0043043)	Peptide biosynthesis
mitochondrial ATP synthesis coupled electron transport (GO:0042775)	Mitochondrial ATP synthesis - electron transport
centromere complex assembly (GO:0034508)	Centromere complex assembly
cytokine-mediated signaling pathway (GO:0019221)	Cytokine-mediated signaling
positive regulation of intracellular signal transduction (GO:1902533)	Intracellular signal transduction Up
cellular protein modification process (GO:0006464)	Protein modification process
transmembrane receptor protein tyrosine kinase signaling pathway (GO:0007169)	Transmembrane receptor PTK signaling
positive regulation of protein phosphorylation (GO:0001934)	Protein phosphorylation Up
positive regulation of transcription, DNA-templated (GO:0045893)	DNA-templated transcription Up
neutrophil mediated immunity (GO:0002446)	Neutrophil mediated immunity
positive regulation of cell migration (GO:0030335)	Cell migration Up
negative regulation of cell population proliferation (GO:0008285)	Cell population proliferation Down
negative regulation of multicellular organismal process (GO:0051241)	Multicellular organismal process Down
RNA binding (GO:0003723)	RNA binding Down
mitochondrial inner membrane (GO:0005743)	Mitochondrial inner membrane
nucleus (GO:0005634)	Nucleus
intracellular organelle lumen (GO:0070013)	Intracellular organelle lumen
focal adhesion (GO:0005925)	Focal adhesion
endosome membrane (GO:0010008)	Endosome membrane

## Sheet: GOBP_log10fdr
	SRP282132__hiPSC-derived choroid plexus organoids (CPOs)__SARS-CoV-2__72 hpi__24 hpi	SRP292405__hPSC-derived Lung Organoid__SARS-CoV-2__Day15__Day5	SRP297170__Caco2__SARS-CoV-2	all_virus_meta_GSE79172_MERS_MDC001_3_24	all_virus_meta_GSE79218_MERS_MMVE001_12_48	all_virus_mock_meta_GSE79218_MERS_MMVE001_24_36	Series13_FerretNW_SARS-CoV-2_d14_Series12_FerretNW_SARS-CoV-2_d7_DE.genes	all_virus_mock_meta_GSE68820_SARS_lung_wt_4_7	SRP256479__Calu3__SARS-CoV-2__Control__24h__16h	all_virus_mock_meta_GSE68820_SARS_lung_TLR3_2_4	all_virus_meta_GSE68820_SARS_lung_wt_2_7	all_virus_mock_meta_GSE79218_MERS_MMVE001_12_48	SRP256479__Caco2__SARS-CoV-2__12h__4h	all_virus_meta_GSE79218_MERS_MMVE001_24_36	Series13_FerretNW_SARS-CoV-2_d14_Series10_FerretNW_SARS-CoV-2_d1_DE.genes	all_virus_meta_GSE79172_MERS_MDC001_0_24	all_virus_meta_GSE79172_MERS_MDC001_0_12	SRP261138__Autopsy patient lung__SARS-CoV-2	all_virus_meta_GSE68820_SARS_lung_TLR3_2_4	SRP256479__Calu3__SARS-CoV-2__24h__16h	all_virus_meta_GSE68820_SARS_lung_wt_4_7	Series13_FerretNW_SARS-CoV-2_d14_Series11_FerretNW_SARS-CoV-2_d3_DE.genes	all_virus_meta_GSE79218_MERS_MMVE001_0_48
'de novo' posttranslational protein folding (GO:0051084)	0	0	0.261097	-0.379103	0.232826	0	-0.0833725	-0.364734	0.934998	-0.408899	-1.4977	0.397703	0	0.0523867	-0.109416	-0.375728	-0.0438526	0	-0.408899	0.68233	-0.323013	-0.135373	0.323924
2-oxoglutarate metabolic process (GO:0006103)	0	0	0	0	0.129289	0.039533	0.580536	0	0	0.518827	-0.382362	0.0180132	0	0.114746	1.11694	0	0	0	0.518827	-0.001525	-0.00314868	0.77437	0.0754556
3'-UTR-mediated mRNA destabilization (GO:0061158)	0	0.246377	0	-0.252093	0.0586651	0.000950021	-0.518915	0.219481	0	-0.98324	-0.446316	0	-0.185209	0	-0.610867	-0.280336	-0.208842	0	-0.98324	0	0.215573	-0.679704	0.0876979
3'-UTR-mediated mRNA stabilization (GO:0070935)	0	0	0	-0.0849087	0.0475488	0.000950021	-0.100216	-0.0676647	0	-0.208689	-0.167304	0	0	0.0116001	-0.0706801	-0.110131	-0.0599429	0	-0.208689	0	-0.061749	-0.0850839	0.0754556
3'-phosphoadenosine 5'-phosphosulfate biosynthetic process (GO:0050428)	0	0	0	0	0.0917563	0.000950021	0	-0.320707	-0.0206132	0.142336	-0.397043	0.00534091	-0.0817707	0.119532	0	-0.230732	-0.0241944	0	0.142336	-0.326374	-0.315237	-0.0962978	0.105934
3'-phosphoadenosine 5'-phosphosulfate metabolic process (GO:0050427)	0	0	0	0	0.184719	0.000950021	0.128787	-0.186414	0	-0.380061	-0.307333	0.12202	0	0.0630802	0.0339964	-0.00375321	-0.0477108	0	-0.380061	-0.172472	-0.16169	0.0367613	0.048741
5-phosphoribose 1-diphosphate biosynthetic process (GO:0006015)	0	0	0	0	0.184719	0.277617	0	0	0	0.0328922	0.063364	0.0180132	0	0.684979	0.125258	0	-0.0295442	0	0.0328922	0	0	0.0367613	0.123239
5-phosphoribose 1-diphosphate metabolic process (GO:0046391)	0	0	0	0	0.184719	0.277617	0	0	0	0.0328922	0.063364	0.0180132	0	0.684979	0.125258	0	-0.0295442	0	0.0328922	0	0	0.0367613	0.123239
5S class rRNA transcription by RNA polymerase III (GO:0042791)	0	0	0	0	0.14542	0.000950021	0	-0.0939688	0	0.0283526	0.268631	0.0323816	0	0.00145179	0	0	-0.0241944	0	0.0283526	0	-0.086927	0	0.161995
7-methylguanosine RNA capping (GO:0009452)	0	0	0	-0.0024032	1.28249	0.000950021	-0.162802	0	0.0882474	-0.0653895	-0.682152	0.735435	0	0.716593	0.102337	-0.691682	-0.150139	0	-0.0653895	0.150075	0	0.0881101	0.809599
7-methylguanosine mRNA capping (GO:0006370)	0	0	0	-0.0024032	1.28249	0.000950021	-0.162802	0	0.0882474	-0.0653895	-0.682152	0.735435	0	0.716593	0.102337	-0.691682	-0.150139	0	-0.0653895	0.150075	0	0.0881101	0.809599
ADP transport (GO:0015866)	0	0	0	0	0.106059	0.0857901	0.512755	0.736971	0	0.0328922	0.303011	0.0529975	0	0.0523867	0.401501	-0.0753165	-0.0295442	0	0.0328922	-0.001525	0.700465	0.470216	0.123239
AMP biosynthetic process (GO:0006167)	0	0.00598206	0	0	0.106059	0.0857901	0	-0.107576	0	0.0328922	0.18172	0.0529975	0	0.164011	0.0362143	0	-0.0295442	0	0.0328922	-0.001525	-0.105669	0.0367613	0.0754556
AMP metabolic process (GO:0046033)	0	0.0639214	0	0	0.235998	0.000950021	-0.024158	-0.0149742	0	-0.565164	-0.407184	0.0807699	0	0.130623	-0.292935	0	0	0	-0.565164	-0.001525	-0.0112828	-0.318527	0.0876979
ATF6-mediated unfolded protein response (GO:0036500)	0	-0.223703	0	0	0.122636	0.0132156	0	-0.434918	0.701554	-0.78911	-0.837149	0.0323816	0	0.0523867	0	0	-0.0438526	0	-0.78911	0.591148	-0.67226	0	0.105934
ATP synthesis coupled electron transport (GO:0042773)	0	0.00598206	0	0	0.238959	0.0737023	0.453028	0	0	0.303324	0.268631	0.00534091	0	0.537162	0.514529	0	0	0	0.303324	0	0	0.640134	0.258431
ATP synthesis coupled proton transport (GO:0015986)	0	0	0	0	0	0	0.394085	0	0	0	0	0	0	0	1.48977	0	0	0	0	0	0	2.25386	0
ATP transport (GO:0015867)	0	0	0	0	0.0586651	0.0737023	0.326503	0.323552	0	-0.0415488	-0.307333	0.0180132	0	0.0271319	0.23907	-0.00974599	-0.0241944	0	-0.0415488	0	0.307186	0.30981	0.07127
ATP-dependent chromatin remodeling (GO:0043044)	0	0.613262	0	0	0.348894	0.277617	0	-0.173567	0	-0.211466	1.43812	0.153841	0	0.571138	0.11129	-0.0263742	-0.0139201	0	-0.211466	-0.001525	-0.144102	0.030209	0.637124
AV node cell action potential (GO:0086016)	0	0	0	0	0.0475488	0.000950021	0.389567	-0.276827	0	0.465849	0.473619	0	0	0.00145179	0.297357	0	0	0	0.465849	0	-0.27397	0.209949	0.0453926
AV node cell to bundle of His cell communication (GO:0086067)	0	0	0	0	0.0698226	0.000950021	0	-0.557592	0	0.117203	-0.19539	0.0180132	0	0.00145179	0.0272386	-0.0568344	-0.0792004	0	0.117203	0	-0.524562	-0.0850839	0.0453926
Arp2/3 complex-mediated actin nucleation (GO:0034314)	0.063342	-0.621468	0	-0.144943	0.343847	0.750347	-0.556598	0.801384	0	-0.125842	0.517551	0.0529975	0	0.519342	-0.66002	-0.511158	-0.0366924	0	-0.125842	-0.099748	0.740693	-0.268557	0.128836
B cell activation (GO:0042113)	0	-0.120574	0	-0.0253858	0.0917563	0.000950021	-2.25479	3.1135	0.0847687	-0.924364	1.36601	0.0807699	-0.040662	0.00145179	-0.706296	-0.403018	-0.0792004	0	-0.924364	0.0549689	2.77438	-3.46574	0.0360892
B cell activation involved in immune response (GO:0002312)	0	-0.0532013	0	-0.0253858	0.0586651	0.000950021	-0.518915	0.430499	0.283883	-0.683906	0.468908	0	0	0.0271319	-0.0885259	-0.0568344	-0.0861463	0	-0.683906	0.195306	0.697432	-0.431153	0.123239
B cell chemotaxis (GO:0035754)	0	0	0	-0.202276	0	0	0.244493	-0.617127	0	-0.364071	-0.397043	0	0	0	0.203953	-0.230732	-0.279637	0	-0.364071	-0.000221254	-0.584549	0.118943	0.0180369
B cell differentiation (GO:0030183)	0	-0.196083	0	-0.0309722	0.0917563	0	-0.968117	1.27567	0	-0.84991	0.473619	0.083329	-0.122069	0.00145179	-0.615192	-0.56185	-0.102246	0	-0.84991	-0.0581323	1.12914	-3.14389	0.0453926
B cell homeostasis (GO:0001782)	0	0	0	-0.0849087	0.0522242	0.000950021	-0.815271	0.389665	0	-0.211466	0.468908	0	0	0.00145179	-0.377595	-0.118418	-0.0295442	0	-0.211466	0	0.36581	-0.190697	0.0226297
B cell mediated immunity (GO:0019724)	0	0	0	0	0.045546	0	-0.431284	1.10114	0	-0.678351	0.439018	0	0	0.00145179	0.274486	-0.0187342	-0.229733	0	-0.678351	0.128261	1.02933	0.209949	0
B cell proliferation (GO:0042100)	0	0	0	0	0.0260366	0	-0.326869	0.421281	0	-0.754074	0.268631	0	0	0	0.0339964	-0.0239053	-0.0014348	0	-0.754074	0	0.368815	-3.88209	0
B cell receptor signaling pathway (GO:0050853)	0	0	0	0.437144	0.00902107	0	-2.27991	4.26278	0	-0.491593	2.074	0	0	0	-0.616771	-0.205666	-0.0868326	0	-0.491593	0	3.92751	-0.366317	0.00275104
BMP signaling pathway (GO:0030509)	0	-2.29662	0	-0.275521	0.0270116	0	0.558098	-1.48715	0	-0.74324	-0.459711	0	-0.308616	0	0.23907	-0.124955	-0.0861463	0	-0.74324	-0.169131	-1.50572	0.48584	0.0453926
BMP signaling pathway involved in heart development (GO:0061312)	0	-0.0490352	0	-0.0380593	0.106059	0.000950021	0.284968	-0.364734	0	0.176065	-0.101938	0	0	0.00145179	0.23835	-0.264661	-0.208842	0	0.176065	-0.001525	-0.356921	0.470216	0.0754556
C-terminal protein amino acid modification (GO:0018410)	0	0	0	0	0.0586651	0	-0.033427	-0.118768	0	0.0328922	0.118816	0.0180132	0	0.0630802	-0.539579	0	0	0	0.0328922	0	-0.109306	-0.13948	0
C-terminal protein deglutamylation (GO:0035609)	0	0	0	0	0	0.000950021	-0.128406	0	0	0	0	0	0	0.00145179	-0.109416	0	-0.0295442	0	0	-0.001525	0	-0.105962	0
C-terminal protein lipidation (GO:0006501)	0	0	0	0	0.0607379	0	0	-0.107576	0	0	-0.268636	0.0180132	0	0.00145179	-0.109416	0	0	0	0	0	-0.105669	0	0.0754556
C21-steroid hormone biosynthetic process (GO:0006700)	0	0	0	0	0.0425557	0.0943149	0.241729	0.068363	0	-0.475699	-0.349347	0	0	0.0397093	0.172915	0	0	0	-0.475699	0	-0.086927	0.0656362	0.00275104
C21-steroid hormone metabolic process (GO:0008207)	0	0	0	0	0.0299723	0.159442	0.0780806	0.0231306	0	-0.246385	-0.152178	0	-1.08879	0.0771573	0.125258	-0.0686539	-0.0599429	0	-0.246385	0	0.0205607	0.0367613	0.0320814
C4-dicarboxylate transport (GO:0015740)	0	-0.100563	0	-0.0380593	0.0607379	0.277617	0.128787	-0.269548	0.0882474	-0.521897	-0.682152	0.00534091	0	0.219202	0.203953	0	-0.102246	0	-0.521897	0.0687095	-0.437799	-0.105962	0.122152
CD4-positive, alpha-beta T cell activation (GO:0035710)	0	0.00598206	0	-0.0380593	0.184719	0.000950021	-0.128406	-0.107576	0	-0.139837	-0.268636	0.0180132	0	0.164011	-0.109416	0	-0.0295442	0	-0.139837	0	-0.105669	-0.105962	0.194755
CD40 signaling pathway (GO:0023035)	0	-0.0170062	0	-0.112646	0.470751	0.56884	-0.264939	-0.20365	0.0125449	-0.78911	-0.605807	0.120873	0	0.51468	0.340519	-0.309315	-0.185721	0	-0.78911	0	-0.197216	0.284308	0.142344
CENP-A containing chromatin organization (GO:0061641)	0.369528	0.00598206	0	0.115877	1.4824	2.38147	-0.352455	2.227	0.989439	2.08885	1.96485	1.93711	0	2.97205	0.297357	1.10013	0.0454233	0	2.08885	2.25035	2.0302	0.22459	0.34929
CENP-A containing nucleosome assembly (GO:0034080)	0.369528	0.00598206	0	0.115877	1.4824	2.38147	-0.352455	2.227	0.989439	2.08885	1.96485	1.93711	0	2.97205	0.297357	1.10013	0.0454233	0	2.08885	2.25035	2.0302	0.22459	0.34929
COPI coating of Golgi vesicle (GO:0048205)	0	0	0	-0.0309722	0.14542	0.000950021	-0.11232	0	0	0.0283526	-0.605807	0.120873	0	0.0397093	-0.0977181	-0.230732	-0.1715	0	0.0283526	0	0	-0.0962978	0.161995
COPI-coated vesicle budding (GO:0035964)	0	0	0	-0.0309722	0.14542	0.000950021	-0.11232	0	0	0.0283526	-0.605807	0.120873	0	0.0397093	-0.0977181	-0.230732	-0.1715	0	0.0283526	0	0	-0.0962978	0.161995
COPII vesicle coating (GO:0048208)	0	0	0	-0.305283	0.43607	0	-0.044984	-0.332185	0.619401	-0.114975	-3.06349	0.253622	-0.330856	0.00145179	0.11129	-0.831362	-0.12327	0	-0.114975	0.354954	-0.27901	0.0881101	0.128836
COPII-coated vesicle budding (GO:0090114)	0	0	0	-0.222589	0.581048	0	-0.067445	-0.344032	0.941121	-0.184147	-3.53183	0.262328	-0.255599	0.0116001	-0.16382	-0.988353	-0.150139	0	-0.184147	0.569455	-0.290961	-0.0487686	0.210381
COPII-coated vesicle cargo loading (GO:0090110)	0	0	0	0	0.282677	0.039533	-0.014366	-0.00589219	0.378653	0.0283526	-0.682152	0.0588485	0	0.114746	-0.276339	-0.193168	-0.022585	0	0.0283526	0.282789	-0.00314868	-0.105962	0.122152
CRD-mediated mRNA stabilization (GO:0070934)	0	0.30842	0	-0.234153	0.304456	0.0857901	-0.128406	-0.364734	0	0.0328922	0.303011	0.0180132	0	0.164011	-0.109416	-0.0753165	0	0	0.0328922	0	-0.356921	0	0.323924
Cdc42 protein signal transduction (GO:0032488)	0	-0.28631	0	-0.392342	0.0201018	0	0	-0.557592	0	-0.321262	-0.751994	0	0	0	0	-0.205666	-0.022585	0	-0.321262	0	-0.524562	0.0287317	0
DNA alkylation (GO:0006305)	0.263092	0	0	-0.0652968	0.192374	0.057438	-0.418622	0.328252	0	0.113247	0.801964	0.0481096	0	0.0397093	-0.318685	-0.0955332	-0.0241944	0	0.113247	0	0.545094	-0.0711794	0.213068
DNA biosynthetic process (GO:0071897)	0	0.477252	0	0	0.256751	0.1824	-0.268466	3.03347	0.23286	0.782612	0.941759	0.02554	0	0.607705	-0.356149	0.461382	-0.0295442	0	0.782612	0.150075	2.80215	0.284308	0.548428
DNA catabolic process (GO:0006308)	0	0	0	0	0.106059	0.000950021	0.625423	0.284446	0.106153	-0.852155	-0.268636	0.0180132	0	0.130623	0.322054	-0.0753165	-0.275864	0	-0.852155	0.0879302	0.278508	0.284308	0.123239
DNA catabolic process, endonucleolytic (GO:0000737)	0	0.105602	0	0	0.235561	0.0823832	0.163573	0.253411	0	-0.639933	0.223842	0.00534091	0	0.437706	0.198146	-0.0134661	-0.0295442	0	-0.639933	0	0.668844	0.169252	0.190823
DNA catabolic process, exonucleolytic (GO:0000738)	0	0	0	-0.0380593	0.106059	0.000950021	0.512755	-0.364734	0.59515	-1.19551	-0.682152	0.0529975	0	0.0523867	0.401501	-0.0753165	-0.208842	0	-1.19551	0.527139	-0.356921	0.136067	0.123239
DNA conformation change (GO:0071103)	0	-0.0490352	0	0	0.433929	0.542211	-0.714413	0.0562877	0.0125449	0.527963	-0.502152	0.0529975	0	0.534954	-0.539579	-0.048567	-0.0014348	0	0.527963	0	0.168327	-0.0850839	0.33773
DNA cytosine deamination (GO:0070383)	0	-0.961237	0	0.111904	0.122636	0.0132156	-0.067445	0	0	0	0	0.0323816	0	0.00145179	-0.0558187	0.62024	0.141103	0	0	0.224167	0	-0.219693	0.0226297
DNA damage checkpoint signaling (GO:0000077)	0	0.600423	0	-0.218998	0.740612	0.368908	0	0.253411	0.5529	-0.137481	0.590618	0.348706	0	0.716593	0	-0.0686539	0	0	-0.137481	0.372939	0.236819	0	0.64616
DNA damage induced protein phosphorylation (GO:0006975)	0	0	0	-0.0160816	0.155534	0.0366343	0	0.219481	0.0465379	0.637826	0.580339	0.0529975	0	0.0116001	0.0772589	-0.048567	0	0	0.637826	0.032051	0.844954	0.170618	0.0754556
DNA damage response, signal transduction by p53 class mediator (GO:0030330)	0	0.170641	0.19905	-0.0253858	0.866876	1.61522	-1.53228	2.28025	0	-1.05201	1.74928	0.176523	-0.662614	1.55254	-2.08909	-0.0753165	-0.279637	0	-1.05201	-0.160993	2.36257	-1.24501	0.713882
DNA damage response, signal transduction by p53 class mediator resulting in cell cycle arrest (GO:0006977)	0	0.345284	0	-0.0253858	0.750031	1.16198	-1.40463	3.2769	0	0.649048	1.14624	0.243017	-0.178558	1.15086	-1.58926	-0.0753165	-0.279637	0	0.649048	-0.099748	3.01673	-0.930805	0.473752
DNA damage response, signal transduction by p53 class mediator resulting in transcription of p21 class mediator (GO:0006978)	0	-0.196083	0	0	0.170486	0.000950021	-0.479216	-0.0442721	0	0.176065	0.246336	0	-0.0333658	0.114746	-0.377595	0	-0.0295442	0	0.176065	-0.0491652	-0.0383227	-0.403833	0.269812
DNA damage response, signal transduction resulting in transcription (GO:0042772)	0	-0.175327	0	0	0.215431	0.081183	-0.431284	-0.034528	0	-0.184147	0.223842	0	-0.0260822	0.194136	-0.35163	0	-0.0295442	0	-0.184147	-0.0276303	-0.0284479	-0.366995	0.33773
DNA dealkylation (GO:0035510)	0	-0.0091942	0	-0.0024032	0.256751	0	0.120892	-0.169109	0	-0.211466	-0.382362	0.0807699	0	0.114746	0.297357	0	-0.1715	0	-0.211466	0	-0.16169	0.249486	0.269812
DNA dealkylation involved in DNA repair (GO:0006307)	0	-0.0091942	0	-0.0024032	0.256751	0	0.120892	-0.169109	0	-0.211466	-0.382362	0.0807699	0	0.114746	0.297357	0	-0.1715	0	-0.211466	0	-0.16169	0.249486	0.269812
DNA deamination (GO:0045006)	0	-0.715299	0	0.111904	0.235998	0.000950021	0.0716692	0.0847342	0.84662	-0.032681	0.0438577	0.0807699	0	0.0523867	0.0772589	0.274063	0.0258362	0	-0.032681	1.57047	0.0819202	-0.116565	0.0876979
DNA double-strand break processing (GO:0000729)	0	0.416096	0	-0.0113772	0.911354	1.47864	-0.662306	0.590712	0.15933	-0.184147	0.376031	0.568385	0	1.23286	-0.154505	-0.0369999	-0.0241944	0	-0.184147	0.658987	0.845484	-0.180892	0.562282
DNA double-strand break processing involved in repair via single-strand annealing (GO:0010792)	0	0.00598206	0	0	0.106059	0.0857901	-0.128406	0.068363	0	-0.139837	0.18172	0.0180132	0	0.0523867	-0.109416	0	-0.102246	0	-0.139837	0	0.327661	-0.105962	0.323924
DNA duplex unwinding (GO:0032508)	0	0.432522	0	-0.0346803	3.01818	2.11314	-0.102807	2.8462	0	1.003	1.25488	1.35592	0	2.56291	0.144604	-0.0998527	0	0	1.003	0	2.58253	0.118943	1.30775
DNA geometric change (GO:0032392)	0	-0.0140136	0	-0.202276	1.04389	0.640844	-0.266572	0.599792	0.0449686	0.726664	1.10559	0.197118	0	0.677462	-0.473364	0.153829	-0.000571497	0	0.726664	0	0.817375	-0.366995	0.562282
DNA integrity checkpoint signaling (GO:0031570)	0	0.687503	0	-0.133251	1.25407	0.750347	0	0.967807	1.68471	0.32489	1.03585	1.09632	0	1.14475	0.0958712	-0.0753165	0	0	0.32489	1.24462	0.845484	0	1.14305
DNA ligation (GO:0006266)	0	-0.28631	0	-0.0253858	0.185688	0.1824	-0.341546	0.253411	0.0847687	0.465849	-0.349347	0.0180132	0	0.437706	0.172915	-0.0568344	-0.0792004	0	0.465849	0.0687095	0.240887	0.101065	0.323924
DNA ligation involved in DNA repair (GO:0051103)	0	-0.0490352	0	-0.0380593	0.0607379	0.0857901	-0.128406	-0.107576	0.59515	0.176065	-0.459711	0	0	0.0523867	-0.109416	-0.0753165	0	0	0.176065	0.527139	-0.105669	-0.105962	0.194755
DNA metabolic process (GO:0006259)	0.0744002	1.16551	0	0.865754	11.0948	14.4092	-0.421363	13.7652	7.9682	8.69666	11.3271	5.54071	0	15.6862	1.41318	7.74555	2.13315	0	8.69666	7.41287	13.3051	0.96206	10.0794
DNA methylation (GO:0006306)	0.22399	0	0	-0.0380593	0.109135	0.0132156	-0.332349	0.253411	0	0.218427	0.917478	0.0180132	0	0.0116001	-0.241257	-0.0686539	-0.0637699	0	0.218427	0	0.40515	-0.0432989	0.135871
DNA methylation or demethylation (GO:0044728)	0.263092	0	0	-0.0652968	0.192374	0.057438	-0.418622	0.328252	0	0.113247	0.801964	0.0481096	0	0.0397093	-0.318685	-0.0955332	-0.0241944	0	0.113247	0	0.545094	-0.0711794	0.213068
DNA modification (GO:0006304)	0	0	0	0	0.515068	0.117336	0.212045	0.357872	1.22934	0.176065	0.917478	0.116681	0	0.885799	0.669635	0	0	0	0.176065	1.31793	0.327661	0.414446	0.426602
DNA packaging (GO:0006323)	0	0	0	0	0.106059	0.000950021	0	0.241766	0	-0.0415488	0.143949	0	0	0.0397093	0.125258	-0.0686539	0	0	-0.0415488	0	0.217452	0.101065	0.128836
DNA protection (GO:0042262)	0	-0.0490352	0	-0.234153	0.184719	0.000950021	0.120892	0.068363	0	0.363513	0.441521	0.168475	0	0.369415	0.125258	-0.264661	-0.102246	0	0.363513	0	0.0744636	0.136067	0.323924
DNA recombination (GO:0006310)	0	0.0699126	0	0	0.9065	0.750347	0.112031	1.28046	0.59459	1.95783	1.88178	0.337453	0	1.6423	0.297357	0.706949	0.223629	0	1.95783	0.381078	1.49596	0.426676	0.323924
DNA repair (GO:0006281)	0	0.637379	0	0.780742	8.22339	7.43569	-0.198185	7.32559	4.81457	3.924	6.25912	4.53057	0	10.586	0.753768	4.41699	1.24976	0	3.924	6.42162	6.69623	0.640326	6.30186
DNA replication (GO:0006260)	0.10641	4.2728	0	1.63211	5.81459	7.01183	-0.235578	11.676	7.74438	4.00859	6.19091	2.92823	0	8.21947	-0.217932	7.77382	3.22473	0	4.00859	7.41287	11.2514	-0.105962	5.89039
DNA replication checkpoint signaling (GO:0000076)	0.015954	0.234778	0	0	0.505207	0.882373	0	1.48722	2.00758	0.782612	0.439106	0.299975	0	0.864794	0.144197	0.0419839	-0.00629551	0	0.782612	1.62441	1.39845	0.0378025	0.548428
DNA replication initiation (GO:0006270)	0.263092	1.42565	0	0.437144	2.39138	5.98347	-0.0393008	8.55485	3.75148	3.43376	3.11035	1.42494	0	5.21118	0.23835	3.74166	0.0829517	0	3.43376	2.90617	8.03079	0.126473	3.27319
DNA replication, synthesis of RNA primer (GO:0006269)	0	0.30842	0	0.403957	0.304456	0.601847	0	0.736971	0.59515	0.176065	0.441521	0.0529975	0	0.369415	-0.356149	0.413834	0	0	0.176065	0.527139	0.700465	0.0367613	0.194755
DNA replication-dependent nucleosome assembly (GO:0006335)	0	0	0	-0.0024032	0.382597	0.472362	0	0.740307	1.11774	0.176065	0.337995	0.197118	0	0.704317	0.203953	-0.028378	-0.0295442	0	0.176065	0.951375	0.700465	0.136067	0.123239
DNA replication-dependent nucleosome organization (GO:0034723)	0	0	0	-0.0024032	0.382597	0.472362	0	0.740307	1.11774	0.176065	0.337995	0.197118	0	0.704317	0.203953	-0.028378	-0.0295442	0	0.176065	0.951375	0.700465	0.136067	0.123239
DNA replication-independent nucleosome assembly (GO:0006336)	0.585551	0.00598206	0	0.244441	1.62462	2.3152	-0.348524	2.01448	1.68471	1.67549	1.88178	2.46648	0	3.21084	0.367074	0.706949	0	0	1.67549	2.82745	1.83158	0.170618	0.529574
DNA replication-independent nucleosome organization (GO:0034724)	0	0	0	-0.0380593	0.235998	0.305867	-0.024158	0.0847342	0.84662	-0.032681	0.268631	0.370987	0	0.437706	0.125258	-0.00375321	-0.0599429	0	-0.032681	0.68233	0.0819202	0.030209	0.123239
DNA strand elongation (GO:0022616)	0.683382	2.25284	0	-0.0160816	0.801268	2.04296	-0.247454	1.88024	0.922464	0.527963	1.08032	0.43334	0	1.684	-0.17986	0.389043	0	0	0.527963	0.719583	1.74619	0.101065	0.839176
DNA strand elongation involved in DNA replication (GO:0006271)	0.683382	3.69492	0	0.0123745	1.2476	2.44059	-0.247454	2.88878	0.922464	1.28527	1.61333	0.43334	0	2.44183	0.203953	0.964942	-0.0014348	0	1.28527	0.719583	2.71023	0.168474	1.51751
DNA synthesis involved in DNA repair (GO:0000731)	0	0.356791	0	0	0.798831	0.381674	-0.0826155	3.40643	0.741489	0.769793	1.78452	0.0180132	0	1.09919	-0.17986	1.23267	0	0	0.769793	1.35167	3.57307	0.0940986	0.582968
DNA topological change (GO:0006265)	0	-0.0170062	0	0	0.470751	0.900338	-0.534023	0.0390818	0	0.363513	-0.422114	0.0323816	0	0.51468	-0.211876	0.318686	-0.00629551	0	0.363513	0	0.18039	-0.0612813	0.323924
DNA unwinding involved in DNA replication (GO:0006268)	0	0.521773	0	0	0.592946	0.963415	-0.11232	3.13433	0	0.835066	1.03056	0.364246	0	1.25472	0.156212	0.310703	0	0	0.835066	0	2.93961	0.118943	0.450849
DNA-dependent DNA replication (GO:0006261)	1.14158	1.2473	0	0.437144	9.11685	8.28949	0	10.1249	14.3521	2.40377	-4.03324	6.76658	0	15.0189	0.679278	3.6566	0.421183	0	2.40377	13.5087	9.26383	0.405638	8.40893
DNA-dependent DNA replication maintenance of fidelity (GO:0045005)	0	0.580906	0	0.0645399	1.11947	0.381674	0	4.91056	1.83775	1.4318	1.78452	0.0340437	0	0.704317	-0.0432415	1.23267	0.039189	0	1.4318	1.68237	4.55164	-0.226662	0.286174
DNA-templated transcription, elongation (GO:0006354)	0	0	0	-0.234153	1.27259	0.0132156	-0.128406	0.0055242	0.488194	-0.195342	-0.54564	0.698589	0	1.03979	-0.274903	-1.23138	-0.0792004	0	-0.195342	0.399388	0.000919681	0.118943	1.52336
DNA-templated transcription, initiation (GO:0006352)	0	-0.201873	0	-0.281282	0.592669	0.000950021	-1.1658	-0.0873137	0.106153	-0.533982	-1.1596	0.0323816	0	0.175307	-2.48077	-1.12106	-0.0241944	0	-0.533982	-0.209461	-0.074527	-1.93831	1.83519
DNA-templated transcription, termination (GO:0006353)	0	0	0	0	2.03401	0.000950021	-0.0128943	0.740307	1.58235	0.197772	-0.534621	1.35592	0	0.531728	-0.102773	-0.0306643	-0.00629551	0	0.197772	1.31711	0.639845	0.019242	1.62663
ER overload response (GO:0006983)	0	0	0	-0.0160816	0.0607379	0	0	-0.238807	0	0.0955268	-0.167304	0	0	0.0116001	0.0772589	-0.62403	-0.210575	0	0.0955268	0	-0.469434	0.0881101	0.174302
ER-associated misfolded protein catabolic process (GO:0071712)	0.133595	0	0	0	0.0987701	0	0	-0.144255	0	-0.0521816	-0.214857	0	0	0.00145179	0.11129	-0.0187342	-0.150139	0	-0.0521816	-0.0276303	-0.131806	-0.0376686	0.161995
ERAD pathway (GO:0036503)	0.241397	0	0	-0.470491	0.122928	0	-0.140082	-0.557592	-0.0206132	-0.459428	-3.20407	0.00534091	0	0.00145179	-0.327634	-1.03592	-0.930686	0	-0.459428	-0.130086	-0.672201	-0.168568	0.0754556
ERBB signaling pathway (GO:0038127)	0	-0.429174	0	-0.470491	0.106059	0.582596	-0.81921	-2.58822	-0.0308971	-0.726458	-1.6257	0.0124304	-0.0830157	0.164011	-1.91365	-0.36442	-0.349113	0	-0.726458	-0.822658	-2.87005	-2.12439	0.103977
ERBB2 signaling pathway (GO:0038128)	0	-0.0490352	0	-0.483096	0.109135	0.59378	0.0596526	-2.14236	-0.0206132	0.176065	-1.00848	0.0180132	-0.040662	0.246957	-0.493879	-0.137632	-0.102246	0	0.176065	-0.172472	-1.95123	-0.588379	0.0876979
ERK1 and ERK2 cascade (GO:0070371)	0	0.30842	0	0	0.0607379	0	-0.52549	-0.381931	0	-0.418396	-0.751994	0.0180132	0	0	-0.374084	-0.0134661	-0.0637699	0	-0.418396	-0.181024	-0.356921	-0.108215	0.0226297
ESCRT III complex disassembly (GO:1904903)	0	-0.0091942	0	-0.252093	0.170486	0.000950021	-0.231802	-0.169109	0	-0.730976	-0.751994	0.0180132	0	0.437706	-0.180975	-0.280336	-0.0861463	0	-0.730976	-0.0491652	-0.16169	-0.190697	0.0876979
ESCRT complex disassembly (GO:1904896)	0	-0.0091942	0	-0.252093	0.170486	0.000950021	-0.231802	-0.169109	0	-0.730976	-0.751994	0.0180132	0	0.437706	-0.180975	-0.280336	-0.0861463	0	-0.730976	-0.0491652	-0.16169	-0.190697	0.0876979
Fc receptor mediated stimulatory signaling pathway (GO:0002431)	0	-0.50303	0	-1.1077	0.196571	0.513036	-2.79844	2.62369	0	-0.422166	1.24008	0.120873	0	0.0771573	-1.81354	-0.467424	-0.150139	0	-0.422166	-0.421363	2.36257	-1.74261	0.105934
Fc receptor signaling pathway (GO:0038093)	0.241453	-0.0490352	0	-3.00449	1.93759	0.663174	-1.776	1.01029	3.98987	-4.92823	-7.19031	2.87436	0	3.68686	-1.55994	-2.58662	-0.376065	0	-4.92823	4.59961	1.02933	-0.59061	1.03326
Fc-epsilon receptor signaling pathway (GO:0038095)	0.246032	-0.0287129	0	-3.05762	1.83712	0.695632	-1.80466	1.01875	4.03938	-4.63498	-6.9785	2.71729	0	3.76741	-1.58604	-2.61558	-0.381678	0	-4.63498	4.26582	1.04927	-0.594212	0.96554
Fc-gamma receptor signaling pathway (GO:0038094)	0	-0.544443	0	-0.975317	0.235998	0.582596	-2.54792	2.36505	0	-0.453421	1.1712	0.159311	0	0.0905112	-1.65264	-0.374519	-0.133506	0	-0.453421	-0.463536	2.1095	-1.54522	0.122152
Fc-gamma receptor signaling pathway involved in phagocytosis (GO:0038096)	0	-0.55458	0	-1.00549	0.244324	0.60384	-2.27981	2.4173	0	-0.364071	1.22482	0.168475	0	0.110613	-1.69424	-0.280336	-0.102246	0	-0.364071	-0.478481	2.15968	-1.58083	0.123239
G protein-coupled acetylcholine receptor signaling pathway (GO:0007213)	0	0	0	-0.0160816	0.0295709	0	0.0780806	0.178844	0	0.119701	-0.167304	0	0	0	-0.17986	-0.110131	-0.102246	0	0.119701	0	0.168327	0.168474	0.0226297
G protein-coupled glutamate receptor signaling pathway (GO:0007216)	0	0	0	-0.144943	0.00902107	0	-0.00746862	-0.0939688	0	0.0689691	0.0658631	0	0	0	-0.0977181	-0.0686539	-0.0139201	0	0.0689691	0	-0.086927	0	0.00275104
G protein-coupled opioid receptor signaling pathway (GO:0038003)	0	-0.0490352	0	0	0	0.000950021	0	-0.107576	0	0	0.063364	0	0	0.00145179	0.0362143	0	0	0	0	-0.001525	-0.105669	0.0367613	0
G protein-coupled receptor internalization (GO:0002031)	0	-0.0384139	0	-0.0253858	0.0201018	0	0	0.253411	0	-0.321262	-0.19539	0	0	0	0	-0.0568344	-0.0792004	0	-0.321262	0	0.240887	-0.0850839	0
G protein-coupled receptor signaling pathway, coupled to cyclic nucleotide second messenger (GO:0007187)	0	0	0	0	0	0	0	-0.114598	0	-0.146473	-0.158384	0	0	0	0	-0.0753165	-0.150139	0	-0.146473	0	-0.102089	0	0
G protein-coupled serotonin receptor signaling pathway (GO:0098664)	0	0	0	0	0.00543646	0	0	-0.169109	0	0	-0.110306	0	0	0	0.00713751	0	-0.0295442	0	0	0	-0.16169	-0.0487686	0.0226297
G-quadruplex DNA unwinding (GO:0044806)	0	0.236806	0	-0.169172	0.185688	0.390352	-0.341546	0.253411	0.0847687	0.465849	0.473619	0.0180132	0	0.224491	-0.084969	-0.0568344	-0.022585	0	0.465849	0.0687095	0.240887	-0.0850839	0.196826
G1/S transition of mitotic cell cycle (GO:0000082)	0	0.479531	0	-1.15031	2.63647	2.91549	-1.41411	5.54816	0.528117	1.35734	2.02133	0.751804	-0.317034	2.704	-1.8428	-0.62403	-0.262599	0	1.35734	0.247702	5.04053	-0.613705	3.24778
G2/M transition of mitotic cell cycle (GO:0000086)	0.281992	0.434018	0	0.185894	3.66084	3.54284	-0.319676	1.40733	1.00492	2.83864	4.58347	1.91867	0	5.69558	-0.377595	1.71808	1.53275	0	2.83864	1.46328	1.41949	-0.105837	3.96156
GDP-mannose metabolic process (GO:0019673)	0	0	0	0	0.238959	0.000950021	0.244493	0	0.106153	-0.125842	-0.605807	0.281646	0	0.119532	0.335937	-0.0686539	-0.0241944	0	-0.125842	0.0879302	0.0632185	0.030209	0.258431
GPI anchor biosynthetic process (GO:0006506)	0.0903313	0	0	-0.0024032	0.155534	0.000950021	0	0.106861	0	1.61594	0.313521	0.0180132	0	0.157781	0.125258	0	-0.0241944	0	1.61594	0	0.0979031	0	0.0876979
GPI anchor metabolic process (GO:0006505)	0	0	0	-0.0160816	0.179159	0.000950021	0	0.168994	0	0.637826	0.323488	0.0180132	0	0.157781	0.125258	0	-0.0295442	0	0.637826	0	0.155003	0	0.0909176
GTP metabolic process (GO:0046039)	0	0	0	-0.293569	0.343847	0.0341421	-0.326869	0.249647	0	-0.475699	-0.468798	0.00211604	0	0.334124	-0.250276	-0.308756	-0.0366924	-0.198564	-0.475699	-0.000221254	0.432256	-0.47238	0.105934
Golgi disassembly (GO:0090166)	0	0	0	-0.0253858	0.109135	0.000950021	-0.341546	0.0562877	0	0.117203	0.230505	0.0807699	0	0.0271319	-0.084969	-0.0568344	-0.150139	0	0.117203	0.0687095	0.240887	-0.0850839	0.196826
Golgi inheritance (GO:0048313)	0	0	0	-0.232167	0.215431	0	-0.744871	0.0180527	0	-0.405607	-0.349347	0.158193	0	0.0293097	-0.35163	-0.253271	-0.0861463	0	-0.405607	0	0.131419	-0.366995	0.232859
Golgi localization (GO:0051645)	0	-0.401935	0	-0.392342	0.266975	0.0737023	-0.172319	0.00857445	-0.0270711	-0.364071	-0.457867	0.243017	0	0.0630802	-0.130689	-0.412153	0	0	-0.364071	-0.146482	0.0134819	-0.13948	0.105934
Golgi organization (GO:0007030)	0	0	0	-0.340662	0.106059	0	-0.499499	-0.58416	-0.0270711	-0.343101	-3.51651	0.168475	0	0.00145179	-0.680703	-0.0807035	-0.00117423	0	-0.343101	-0.0967319	-0.460016	-0.582507	0.122152
Golgi ribbon formation (GO:0090161)	0	0	0	-0.17954	0.0586651	0	-0.147053	0.00283104	0.106153	-0.565164	-0.565807	0.0180132	0	0	-0.496757	-0.0753165	-0.0241944	0	-0.565164	0.0879302	0.00457884	-0.554021	0.00959712
Golgi to endosome transport (GO:0006895)	0	0	0	0	0.0586651	0	-0.11232	-0.0844558	0	0.0542149	0.604741	0	0	0.00145179	-0.0885259	-0.0568344	-0.208842	0	0.0542149	-0.000221254	0.39658	-0.431153	0
Golgi to lysosome transport (GO:0090160)	0	0	0	-0.0652968	0.045546	0.000950021	-0.201008	0.344279	0	0.142336	0.784705	0	0	0.0293097	-0.35163	-0.0187342	0	0	0.142336	0	0.632912	-0.635781	0
Golgi to plasma membrane protein transport (GO:0043001)	0	-0.259508	0	-0.00878202	0.0607379	0.020905	0.0780806	-0.238807	0	-0.283803	-0.751994	0	0	0.0559346	-0.374084	0	-0.0248158	0	-0.283803	-0.00553094	-0.345612	-0.449261	0.0754556
Golgi to plasma membrane transport (GO:0006893)	0	-0.195959	0	-0.115797	0.0917563	0.000950021	-0.0555907	-0.457586	0	-0.246385	-1.27053	0.0180132	0	0.114746	-0.603928	0	0	0	-0.246385	0	-0.524562	-0.565638	0.0440171
Golgi transport vesicle coating (GO:0048200)	0	0	0	-0.0309722	0.14542	0.000950021	-0.11232	0	0	0.0283526	-0.605807	0.120873	0	0.0397093	-0.0977181	-0.230732	-0.1715	0	0.0283526	0	0	-0.0962978	0.161995
His-Purkinje system development (GO:0003164)	0	0.724378	0	-0.483096	0.106059	0	0	-0.364734	0	-0.762818	-0.268636	0	0	0	0	-0.0753165	-0.0295442	0	-0.762818	-0.001525	-0.356921	0	0.0754556
I-kappaB kinase/NF-kappaB signaling (GO:0007249)	0	0	0	-0.715002	0.0295709	0	-3.14479	-1.15729	0	-6.88148	-4.29542	0	-0.114603	-0.373589	-1.83645	-0.691682	-0.221788	0	-6.88148	0.381078	-1.18273	-1.17343	0.0453926
I-kappaB phosphorylation (GO:0007252)	0.156922	0	0	0	0.0698226	0.0857901	-1.22883	-1.37096	0.223367	-0.730976	-0.751994	0	0	0.114746	-0.651657	-0.028378	-0.0014348	0	-0.730976	0.525495	-1.28879	-0.697444	0.0226297
IMP biosynthetic process (GO:0006188)	0	0.00598206	0	-0.0309722	0.382597	0.000950021	-0.11232	0.284446	0	0.303324	0.389649	0.00534091	0	0.119532	-0.318685	0	0	0	0.303324	0	0.278508	-0.0962978	0.404513
IMP metabolic process (GO:0046040)	0	-0.0170062	0	-0.112646	0.122636	0.0132156	-0.067445	-0.0557373	0	-0.246385	-0.268636	0	0	0.0523867	-0.211876	-0.0369999	-0.00629551	0	-0.246385	0	-0.0505326	-0.0612813	0.105934
IRE1-mediated unfolded protein response (GO:0036498)	0.111769	-0.0384139	0	-0.0652968	0.523485	0.0157968	0.139048	0.116462	1.68373	-0.71171	-2.84393	0.632759	0	0.107736	0.526938	-1.6452	-1.08538	0	-0.71171	1.18174	0.215378	0.279028	0.598048
ISG15-protein conjugation (GO:0032020)	0	0.00598206	0	-0.202276	0.0917563	0	-0.378564	-0.617127	0	-1.08056	-0.605807	0	0	0.00145179	-0.318685	-0.230732	-0.0241944	0	-1.08056	0.912693	-0.584549	-0.323323	0.0613253
JNK cascade (GO:0007254)	0	-0.0287129	0	-0.580813	0.240808	0.000950021	-0.873948	0.13178	0	-1.6475	-1.27231	0.0529975	0	0.0271319	-1.52031	-0.98938	-0.208842	0	-1.6475	0	-0.274749	-0.366995	0.211725
L-alanine transport (GO:0015808)	0	-0.0384139	0	-0.0253858	0.0698226	0	-0.341546	-0.557592	0	0.266206	0.127042	0.0180132	-0.0731662	0.00145179	-0.084969	-0.0568344	-0.0792004	0	0.266206	0	-0.524562	0.0287317	0.0876979
L-alpha-amino acid transmembrane transport (GO:1902475)	0	-0.529354	0	-0.312401	0.0607379	0.057438	-0.640657	-1.16068	0	-1.24763	-1.57826	0	-0.0731662	0.0940137	-0.297557	-0.668978	-0.339477	0	-1.24763	-0.241954	-1.63469	-0.341423	0.213068
L-amino acid transport (GO:0015807)	0	-0.49811	0	-0.423291	0.0607379	0	-0.604143	-0.844434	0	-1.50048	-1.04211	0.00534091	-0.0660148	0.00145179	-0.281882	-0.637348	-0.279637	0	-1.50048	-0.219632	-1.26248	-0.180892	0.123239
L-arginine import across plasma membrane (GO:0097638)	0	-0.0490352	0	-0.0380593	0.106059	0.0857901	-0.128406	-0.698176	0	-0.411195	-0.682152	0	0	0.0523867	-0.109416	-0.0753165	-0.0295442	0	-0.411195	-0.001525	-0.6634	-0.105962	0.194755
L-arginine transmembrane transport (GO:1903400)	0	-0.044377	0	-0.0309722	0.0917563	0.0737023	-0.378564	-0.617127	0	-0.364071	-0.856866	0	-0.0817707	0.0397093	-0.318685	-0.0686539	-0.0861463	0	-0.364071	-0.144287	-0.584549	-0.323323	0.161995
L-ascorbic acid metabolic process (GO:0019852)	0	-0.223703	0	-0.00878202	0.0917563	0	0.128787	-0.20365	0	-0.246385	-0.268636	0.0180132	-0.376249	0.00145179	-0.211876	-0.145662	-0.0438526	0	-0.246385	-0.0664278	-0.197216	0.145557	0.0226297
L-aspartate transmembrane transport (GO:0070778)	0	-0.365307	0	-0.0380593	0.0607379	0.000950021	-0.128406	-0.364734	0.144715	0.176065	0.18172	0	0	0.0523867	-0.109416	-0.0753165	-0.102246	0	0.176065	0.527139	-1.04396	-0.105962	0.0754556
L-fucose catabolic process (GO:0042355)	0	-0.0170062	0	0	0.0295709	0	0.0315763	-0.0557373	0	-0.246385	-0.136702	0	0	0	-0.0558187	-0.0369999	0	0	-0.246385	0	-0.0505326	-0.0612813	0.0662586
L-fucose metabolic process (GO:0042354)	0	-0.0170062	0	0	0.0295709	0	0.0315763	-0.0557373	0	-0.246385	-0.136702	0	0	0	-0.0558187	-0.0369999	0	0	-0.246385	0	-0.0505326	-0.0612813	0.0662586
L-glutamate transmembrane transport (GO:0015813)	0	-0.196083	0	-0.0024032	0.0276918	0	-0.0555907	-0.169109	0	-0.430071	-0.751994	0	0	0.0397093	-0.0432415	-0.118418	-0.0861463	0	-0.430071	-0.0491652	-0.623629	-0.0487686	0.0226297
L-methionine salvage (GO:0071267)	0	0	0	0	0.109135	0.057438	-0.100216	-0.0805411	0	0.266206	0.230505	0	0	0.224491	0.0272386	0	0	0	0.266206	0	-0.074527	0	0.0453926
L-methionine salvage from methylthioadenosine (GO:0019509)	0	0	0	0	0.184719	0.0857901	-0.128406	-0.107576	0	0.363513	0.303011	0.0180132	0	0.369415	0.0362143	0	0	0	0.363513	0	-0.105669	0	0.0754556
L-ornithine transmembrane transport (GO:1903352)	0	-0.044377	0	-0.0309722	0.0917563	0	-0.378564	-0.320707	0	-0.364071	-0.856866	0	-0.0817707	0	-0.318685	-0.0686539	-0.0861463	0	-0.364071	-0.144287	-0.315237	-0.323323	0.258431
L-phenylalanine catabolic process (GO:0006559)	0	0.00598206	0	0	0.184719	0.0857901	0.120892	0.068363	-0.0270711	0.363513	0.18172	0.0180132	0	0.0523867	0.23835	-0.0753165	-0.0295442	0	0.363513	-0.172472	0.0744636	0.136067	0.123239
L-phenylalanine metabolic process (GO:0006558)	0	0	0	0	0.122636	0.0132156	0.128787	0.436815	0	0.363513	0.268963	0.0180132	0	0.00145179	0.340519	-0.145662	-0.0438526	0	0.363513	-0.0664278	0.407683	0.145557	0.0662586
L-serine biosynthetic process (GO:0006564)	0	-0.044377	0	-0.0309722	0.0917563	0.000950021	0	0.284446	0.106153	0.142336	0.389649	0	0	0.119532	0.0339964	-0.0686539	0	0	0.142336	-0.144287	0.603489	0.030209	0.161995
L-serine metabolic process (GO:0006563)	0	-0.196083	0	-0.0849087	0.0698226	0.000950021	-0.0555907	0.389665	0	-0.0653895	0.337995	0	0	0.114746	0.0382633	-0.118418	-0.0861463	0	-0.0653895	-0.0491652	0.700465	0.0460209	0.414327
MAPK cascade (GO:0000165)	0	-0.323836	0	-3.84899	0.917552	0.0796157	-2.73972	-1.66035	0.9333	-4.03694	-9.63657	0.512447	-0.0170581	0.865872	-3.00601	-2.75047	-0.391888	0	-4.03694	1.23675	-1.74212	-2.47852	0.665974
MyD88-dependent toll-like receptor signaling pathway (GO:0002755)	0	0	0	-0.161607	0.155534	0	-1.81943	-1.04529	0	-2.56524	-1.40531	0	0	0.0397093	-1.02719	-0.280336	-0.0599429	0	-2.56524	0	-1.49292	-0.472497	0.122152
MyD88-independent toll-like receptor signaling pathway (GO:0002756)	0	0	0	-0.379103	0.295922	0	-1.69747	-0.965965	0.106153	-5.26317	-3.0182	0.0362769	-0.0459415	0.00145179	-1.80016	-0.375728	-0.0438526	0	-5.26317	0.68233	-0.850533	-0.610199	0.194755
N-acetylglucosamine metabolic process (GO:0006044)	0	0	0	-0.115797	0.0586651	0.0132156	0.0984597	-0.0844558	0	0.835066	0.356654	0	0	0.0271319	-0.377595	-0.280336	-0.12327	0	0.835066	-0.000221254	-0.074527	-0.247578	0.0340904
N-acetylneuraminate catabolic process (GO:0019262)	0	0	0	-0.0309722	0.0586651	0.0737023	-0.11232	0.062728	0	0.142336	-0.397043	0	0	0.0397093	0.11129	-0.230732	-0.0861463	0	0.142336	0	0.0632185	0.030209	0.0180369
N-acetylneuraminate metabolic process (GO:0006054)	0	-0.0091942	0	-0.0849087	0.0522242	0.0857901	-0.815271	-0.0442721	0	0.30494	-0.382362	0	0	0.0397093	-0.651657	-0.280336	-0.0861463	0	0.30494	-0.0491652	-0.0383227	-0.403833	0.0226297
N-acylethanolamine metabolic process (GO:0070291)	0	0	0	0	0.0607379	0.000950021	0.120892	-0.107576	-0.0270711	0.176065	0.303011	0	0	0.0523867	-0.109416	0	-0.0295442	0	0.176065	-0.172472	-0.105669	0.0367613	0.0226297
N-acylphosphatidylethanolamine metabolic process (GO:0070292)	0	0	0	0	0.00902107	0	0.0315763	-0.20365	0	0.0680231	0.0836193	0	0	0	0.0542007	0	-0.0438526	0	0.0680231	0	-0.197216	0.0656362	0.00275104
N-glycan processing (GO:0006491)	0	-0.239363	0	0	0.0586651	0.143845	-0.228203	0.0562877	0	0.661287	0.604741	0.0180132	0	0.170178	-0.318685	0	-0.150139	0	0.661287	0	0.0509775	-0.180892	0.0207048
N-terminal peptidyl-methionine acetylation (GO:0017196)	0	0	0	-0.202276	0.0586651	0.000950021	-0.11232	0.284446	0.106153	-0.364071	-0.22906	0	0	0.00145179	-0.318685	-0.0686539	-0.0241944	0	-0.364071	0.0879302	0.278508	-0.0962978	0.161995
N-terminal protein amino acid acetylation (GO:0006474)	0	0.00598206	0	-0.252093	0.0586651	0	-0.11232	0.430499	0	-0.683906	-0.20837	0	0	0.00145179	-0.610867	-0.691682	-0.0295442	0	-0.683906	0	0.39658	-0.247578	0.232859
N-terminal protein amino acid modification (GO:0031365)	0.0744984	0	0	-0.0380593	0.0987701	0	-0.014366	0.262569	0	0.0955268	0.152789	0	0	0.0416876	0.0272386	-0.342588	-0.0477108	0	0.0955268	0.0687095	0.244561	0.0287317	0.309313
NAD biosynthesis via nicotinamide riboside salvage pathway (GO:0034356)	0	0.0385273	0	-0.0380593	0.0475488	0.000950021	-0.341886	-1.0282	0	-0.521897	-0.908566	0	0	0.00145179	-0.276339	-0.0686539	-0.0477108	-0.198564	-0.521897	0.0687095	-0.946629	-0.515228	0.0050007
NAD biosynthetic process (GO:0009435)	0	0.00598206	0	-0.0024032	0.0295709	0	0.622014	-0.662886	0	-0.480793	-0.857133	0	-0.0830157	0.0271319	0.307675	-0.0753165	-0.0313949	-0.100969	-0.480793	0.0721291	-0.590095	-0.305693	0
NADH dehydrogenase complex assembly (GO:0010257)	0.848219	0	0	0.0150105	2.92595	1.35287	5.9242	0	0.520546	2.0222	1.57996	1.74525	0	4.32665	7.11872	-0.00375321	-0.00542712	0	2.0222	0.283573	0	6.32342	0.323924
NIK/NF-kappaB signaling (GO:0038061)	0.316956	0	0	-3.26845	2.42941	0.362247	-0.0482907	0.0390818	8.16745	-6.06197	-10.0939	3.20552	-0.0731662	4.82176	-0.129472	-2.13918	-0.19433	0	-6.06197	10.7671	0.0297646	0.0991331	2.8148
NLS-bearing protein import into nucleus (GO:0006607)	0	0	0	-0.0652968	0.106059	0.000950021	-0.418622	0.0562877	0	-0.562583	-0.468604	0.00534091	0	0.0397093	-0.154505	-0.0369999	0	0	-0.562583	0.102766	0.0509775	-0.344875	0.0876979
Notch receptor processing (GO:0007220)	0	0	0	-0.112646	0.0295709	0.0132156	-0.264939	0.0390818	0	-0.246385	0.268963	0	0	0.00145179	-0.426397	-0.309315	-0.279637	0	-0.246385	0	-0.0505326	-0.0612813	0.00275104
Notch receptor processing, ligand-dependent (GO:0035333)	0	0	0	-0.0253858	0.0201018	0.000950021	-0.100216	0.0562877	0	-0.321262	-0.349347	0	0	0.00145179	-0.281882	-0.205666	-0.252925	0	-0.321262	0	0.059383	-0.0850839	0.0126647
Notch signaling involved in heart development (GO:0061314)	0	0	0	-0.423291	0.0607379	0.000950021	-1.12446	-0.615332	0	0.27138	0.303011	0	-0.0260822	0.00145179	-0.890022	-0.467424	-0.0861463	0	0.27138	0	-0.569727	-0.635781	0.0754556
Notch signaling pathway (GO:0007219)	0	0.30842	0	-0.593397	0.0475488	0.0737023	-1.24258	-1.00515	0	-0.544875	-0.561216	0	-0.0333658	0.0523867	-1.93254	-0.915967	-0.381678	0	-0.544875	-0.196564	-1.04396	-0.813544	0.0754556
O-glycan processing (GO:0016266)	0	-0.0170062	0	-0.00878202	0.0201018	0.000950021	-2.47085	0.547467	0	0.314653	0.418727	0	-2.0454	0.00145179	-1.62528	-0.028378	-0.0295442	0	0.314653	0	0.663469	-1.74261	0.0226297
P-body assembly (GO:0033962)	0	0	0	-0.202276	0.0349535	0.000950021	-0.403712	0.106861	0	-0.0415488	-0.307333	0	0	0.0271319	-0.318685	-0.00974599	-0.0792004	0	-0.0415488	0	0.103549	-0.341423	0.129612
PERK-mediated unfolded protein response (GO:0036499)	0	-0.175327	-0.678688	-0.423291	0.0607379	0	-0.431284	-0.35896	1.0125	-1.82443	-0.908566	0	-0.0260822	0	-0.154505	-0.701029	-0.428632	0	-1.82443	0.858227	-0.337668	-0.163508	0.161995
PML body organization (GO:0030578)	0	-0.365307	0	-0.234153	0.0607379	0.000950021	-0.128406	-0.364734	-0.0270711	-0.139837	-0.268636	0.0180132	-0.0830157	0.0523867	0	-0.0753165	0	0	-0.139837	-0.172472	-0.356921	-0.105962	0.123239
R-loop disassembly (GO:0062176)	0	0	0	-0.0380593	0.106059	0.000950021	-0.128406	0.328252	0.144715	-0.139837	0.18172	0	0	0.0523867	-0.109416	-0.0753165	0	0	-0.139837	0.128261	0.327661	-0.105962	0.123239
RIG-I signaling pathway (GO:0039529)	0	0.00598206	0	0.0582655	0.109135	0.057438	-0.341546	-0.557592	0.0847687	-0.97435	-0.534621	0.0180132	0	0.224491	-0.281882	-0.0568344	-0.0792004	0	-0.97435	0.345317	-0.524562	-0.293796	0.196826
RNA 3'-end processing (GO:0031123)	0	0.536341	0	0	0.866468	0.0857901	-0.128406	0.0500792	0.488194	-0.80383	-1.46484	0.287645	0	0.566473	-0.179462	0	-0.0295442	0	-0.80383	0.229974	0.0434136	-0.0962978	1.09549
RNA biosynthetic process (GO:0032774)	0	0.345284	0	-0.0024032	0.260632	0.227484	-0.0815666	1.67941	1.70005	-0.137481	-0.837149	0.126956	0	0.246957	-0.67978	-0.0239053	0	0	-0.137481	1.30839	1.54113	-0.0612813	0.23023
RNA catabolic process (GO:0006401)	0	0.00598206	0	-0.0160816	0.382597	0.76028	-0.341546	0.284446	0.301658	-1.26776	-0.751994	0.499256	0	0.437706	0.212975	0.116683	-0.0136789	0	-1.26776	0.128261	0.36581	0.18836	0.433754
RNA destabilization (GO:0050779)	0	-0.0490352	0	-0.0160816	0.0475488	0	-0.714413	-0.0676647	0	-0.606254	-0.6684	0	0	0.00145179	-0.771745	0	-0.102246	0	-0.606254	0	-0.061749	-0.366995	0.128836
RNA export from nucleus (GO:0006405)	0	0.552776	0	-0.340816	2.14454	0.368908	-0.067445	0.736971	4.3404	-0.920023	-1.63751	0.40861	0	1.41581	-0.479095	-0.0369999	-0.0295442	0	-0.920023	3.03869	0.612967	-0.105962	3.02131
RNA import into mitochondrion (GO:0035927)	0	-0.0490352	0	-0.0380593	0.106059	0	0	-0.107576	0	0.176065	0.303011	0.0180132	-0.0830157	0.00145179	0	-0.0753165	-0.0295442	0	0.176065	0	-0.105669	-0.105962	0.0754556
RNA interference (GO:0016246)	0	0	0	-0.0253858	0.0295709	0	-0.474936	0.062728	0.0348335	0.142336	0.18172	0	0	0.00145179	-0.356149	0	0	0	0.142336	0	0.0625024	-0.395178	0.058268
RNA localization to Cajal body (GO:0090670)	0	0.00598206	0	-0.0380593	0.304456	0.000950021	0	0	0.144715	0	-0.101938	0.168475	0	0.164011	0.0362143	0	0	0	0	0.128261	0	0.0367613	0.323924
RNA metabolic process (GO:0016070)	0	0.402926	0	-0.550839	3.07724	1.47864	-0.298713	0.590712	1.95896	-0.956458	-1.10432	1.43976	0	2.76361	-0.156546	-0.62403	-0.0792004	0	-0.956458	1.38525	0.616031	0.136067	2.69294
RNA methylation (GO:0001510)	0	0	0	-0.0849087	1.08637	0	0	0.068363	1.68701	-0.129373	-0.76745	0.469891	0	0.0771573	-0.180975	-0.467424	0	0	-0.129373	1.44123	0.0632185	0.0367613	1.64413
RNA modification (GO:0009451)	0.263092	0	0	-0.179916	0.779145	0.000950021	0.0984597	0.068363	2.17697	-0.750842	-1.30307	0.900744	0	0.157664	0.222796	-0.503868	0	0	-0.750842	2.62208	0.0744636	0.209949	1.63005
RNA phosphodiester bond hydrolysis (GO:0090501)	0	0	0	0	0.0481171	0	-0.231802	-0.135831	1.10474	-1.8391	-0.856866	0	0	0.0867174	-0.610728	-0.467424	-0.0685745	0	-1.8391	1.18749	-0.252482	-0.323323	0.123239
RNA phosphodiester bond hydrolysis, endonucleolytic (GO:0090502)	0	0	0	-0.144943	0.0425557	0.000950021	0.0317829	-0.238807	0.328977	-1.05512	-0.640433	0	0	0.0397093	0.11129	-0.739141	-0.150139	0	-1.05512	0.549359	-0.227631	0.0656362	0.0754556
RNA phosphodiester bond hydrolysis, exonucleolytic (GO:0090503)	0	0	0	0	0.0607379	0	-0.128406	0.328252	0.59515	-0.762818	-0.459711	0	0	0.0523867	-0.356149	-0.0753165	0	0	-0.762818	0.527139	0.327661	-0.105962	0.123239
RNA polyadenylation (GO:0043631)	0	0	0	0	0.29464	0	-0.266572	-0.0116143	0	-1.01497	-0.622427	0	0	0.0523867	-0.473364	0	-0.000571497	0	-1.01497	0	-0.00317573	-0.0962978	0.187583
RNA polymerase II preinitiation complex assembly (GO:0051123)	0	-0.0091942	0	0	0.0698226	0	-0.479216	-0.169109	0.223367	-0.211466	-0.751994	0.0180132	0	0.0397093	-0.377595	-0.280336	-0.0295442	0	-0.211466	0.163113	-0.16169	-0.0487686	0.123239
RNA processing (GO:0006396)	0	1.74802	0	-0.872261	5.21544	0.384607	-0.341546	1.93313	3.04641	-1.05011	-1.00225	1.62385	0	1.94694	-0.212009	-0.059132	-0.00713784	0	-1.05011	2.04403	1.83158	0.10191	4.06771
RNA secondary structure unwinding (GO:0010501)	0	0.202323	0	-0.144943	0.0607379	0.143845	-0.968117	0.0465315	0	0	-0.167304	0	0	0.0630802	-0.776605	-0.174301	-0.0599429	0	0	0	0.0500476	-0.515228	0.0754556
RNA splicing (GO:0008380)	0	1.75731	0	-0.660288	4.84466	0.143845	-0.703792	0.202798	2.03608	-0.411195	-0.949989	1.82946	0	2.04418	-0.308495	-0.0568344	0	0	-0.411195	1.31935	0.242265	0.209949	3.94669
RNA splicing, via endonucleolytic cleavage and ligation (GO:0000394)	0	0	0	0	0.14542	0	0	0	0	0.151063	0.2719	0.0180132	0	0.0630802	0.0382633	0	-0.010565	0	0.151063	0	0	-0.247578	0.232859
RNA splicing, via transesterification reactions (GO:0000375)	0	0.0699126	0	0	1.14383	0.000950021	-0.70538	0.068363	0.23286	-0.78911	-0.405502	0.0205417	0	0.368783	-0.334139	0	0	0	-0.78911	0.128261	0.0744636	0.0164953	1.19866
RNA splicing, via transesterification reactions with bulged adenosine as nucleophile (GO:0000377)	0	2.02206	0	-1.1433	10.8663	2.51418	-0.0653014	1.52505	1.51933	-0.321262	1.08032	5.07535	0	10.38	-0.0818066	-0.280336	-0.0861463	0	-0.321262	0.944966	1.23952	0.0287317	7.92067
RNA stabilization (GO:0043489)	0	0.576825	0	-0.0309722	0.240808	0.000950021	-0.147053	0.0952451	0	-0.226886	-0.413826	0.0529975	0	0.0716164	-0.0978317	-0.0686539	-0.022585	0	-0.226886	0	0.0819202	-0.107545	0.199282
RNA transport (GO:0050658)	0	1.14548	0	-0.169172	1.02537	0.159442	-0.247454	0.808603	2.34819	-0.408899	-1.31965	0.159311	0	0.469141	-0.356149	-0.0686539	-0.102246	0	-0.408899	1.62039	0.700465	-0.0711794	1.41252
RNA-dependent DNA biosynthetic process (GO:0006278)	0	0	0	-0.248311	1.27101	0.695699	0.0111265	0.284446	0.348404	0.184693	0.551268	0.168475	0	1.33389	-0.115964	-0.264661	-0.0248158	0	0.184693	0.208552	0.258557	-0.147461	0.616191
Rac protein signal transduction (GO:0016601)	0	0	0	-0.35945	0.14542	0.47255	-0.418622	1.3349	0	-0.799796	0.376031	0.0180132	0	0.170178	-0.154505	-0.222104	-0.150139	0	-0.799796	0	1.23954	-0.565853	0.0701524
Rap protein signal transduction (GO:0032486)	0	-0.0091942	0	-0.46278	0.0698226	0	-0.479216	0.389665	0	-0.730976	-0.54564	0	0	0.00145179	-0.966913	-0.511158	-0.1715	0	-0.730976	0	0.36581	-0.403833	0.0876979
Ras protein signal transduction (GO:0007265)	0	-0.175327	0	-1.79538	0.108485	0.143845	-1.58771	3.13433	-0.229331	-1.06599	1.70688	0	-0.0830157	0.0397093	-2.28695	-1.4147	-0.279637	0	-1.06599	-0.985122	2.75874	-1.23456	0.323924
Rho protein signal transduction (GO:0007266)	0	-0.103833	0	-0.523335	0.0737878	0.000950021	-0.128406	-0.740536	-0.143302	0.397878	-0.557569	0	-0.178558	0.00145179	-0.318685	-0.687272	-0.102246	0	0.397878	-0.735925	-0.799211	-0.403833	0.123239
Roundabout signaling pathway (GO:0035385)	0	0.00598206	0	0	0.106059	0.000950021	-0.421264	-0.698176	0	0.627655	0.303011	0	0	0.0523867	-0.356149	-0.0753165	-0.0295442	0	0.627655	0	-0.6634	-0.105962	0.194755
SA node cell action potential (GO:0086015)	0	-0.0384139	0	0	0.0475488	0.000950021	-0.100216	-0.276827	0	0.723221	0.473619	0	0	0.00145179	0.0272386	0	0	0	0.723221	0	-0.524562	0.101065	0.0453926
SA node cell to atrial cardiac muscle cell signaling (GO:0086018)	0	-0.0490352	0	0	0.0607379	0.000950021	0	-0.107576	0	0.363513	0.441521	0.0180132	0	0.00145179	0.0362143	0	0	0	0.363513	0	-0.105669	0.136067	0.0754556
SCF complex assembly (GO:0010265)	0	0.00598206	0	-0.0309722	0.0917563	0.000950021	0.0984597	-0.320707	0	0.142336	0.268631	0.00534091	0	0.119532	0.11129	-0.0686539	0	0	0.142336	0	-0.584549	0.118943	0.0180369
SCF-dependent proteasomal ubiquitin-dependent protein catabolic process (GO:0031146)	0.237546	0	0	-1.9651	2.16662	0.928167	0	-0.0939688	3.25775	-2.98892	-8.1034	2.95025	0	4.53787	0.695402	-1.34418	-0.0792004	0	-2.98892	4.14548	-0.16169	0.42738	1.38569
SMAD protein complex assembly (GO:0007183)	0	-0.28631	0	-0.169172	0.109135	0.000950021	-0.100216	-0.276827	0	-0.321262	-0.534621	0	-0.0731662	0.0905112	-0.084969	-0.205666	-0.0792004	0	-0.321262	0	-0.27397	-0.0850839	0.128836
SNARE complex assembly (GO:0035493)	0	0	0	-0.46278	0.0522242	0	0.120892	0.0259809	0	-0.0653895	-0.382362	0	0	0.00145179	0.0382633	-0.280336	-0.0295442	0	-0.0653895	-0.0491652	0.0297646	0.0460209	0
SREBP signaling pathway (GO:0032933)	0	0.202323	0	-0.0160816	0.101061	0	-0.0826155	-0.492331	0	0.0955268	-0.468604	0	0	0.0116001	-0.250276	-0.174301	-0.117963	0	0.0955268	-0.478481	-0.469434	-0.255191	0.0754556
SRP-dependent cotranslational protein targeting to membrane (GO:0006614)	0	0	0	0	5.74253	2.63036	0.428194	0.369915	-0.0270711	11.5785	11.4272	7.38639	0	13.3019	5.51244	0	-0.0295442	0	11.5785	-0.113465	0.327661	3.3551	0.194257
SRP-dependent cotranslational protein targeting to membrane, translocation (GO:0006616)	0	0.00598206	0	-0.0380593	0.106059	0.000950021	0	0	0	0	-0.459711	0	0	0.0523867	0.125258	-0.538396	-0.102246	0	0	0	0	0.136067	0.0754556
Schwann cell development (GO:0014044)	0	0	0	-0.112646	0.0295709	0	-0.067445	-0.20365	0	-0.0789392	-0.268636	0	0	0	-0.708085	-0.0369999	-0.0438526	0	-0.0789392	0	-0.197216	-0.761119	0.0226297
Schwann cell differentiation (GO:0014037)	0	0	0	-0.0380593	0	0	-0.421264	-0.698176	0	-0.411195	-0.459711	0	0	0	-0.67978	-0.0753165	-0.0295442	0	-0.411195	-0.172472	-0.6634	-0.700556	0
T cell activation (GO:0042110)	0.0365854	-0.0642177	0	-0.327092	0.104818	0.000950021	-1.94572	5.48083	0.0125449	-1.28637	1.99279	0.0422265	-0.0830157	0.00145179	-0.851422	-0.110131	0	0	-1.28637	-0.001525	6.40303	-3.73748	0.103977
T cell activation involved in immune response (GO:0002286)	0	0	0	0	0.0481171	0.000950021	-0.231802	-0.617342	0	-0.473499	-0.341044	0	0	0.0116001	0	-0.0761718	-0.0685745	0	-0.473499	0.0879302	-0.562864	-4.3599	0.0180369
T cell apoptotic process (GO:0070231)	0	0.00598206	0	0	0.0698226	0.057438	-0.100216	-0.276827	0	-0.321262	-0.19539	0	0	0.0905112	0.0958712	-0.0568344	-0.0792004	0	-0.321262	0	-0.27397	0.101065	0.128836
T cell chemotaxis (GO:0010818)	0	0	0	-0.423291	0.0607379	0.081183	-1.60851	0.344279	0	-0.678351	-0.349347	0.0180132	-0.0260822	0.0905112	-0.603928	-0.253271	-0.0861463	0	-0.678351	0.128261	0.327661	-0.635781	0.0754556
T cell differentiation (GO:0030217)	0	0.643574	0	-0.307791	0.0698226	0	-1.46139	1.88467	0	-0.361551	1.96018	0.00534091	0	0	-1.52031	-0.447085	-0.0295442	0	-0.361551	-0.165086	2.46319	-0.366995	0.129612
T cell differentiation in thymus (GO:0033077)	0	0.580906	0	-0.165197	0.0475488	0	-0.604143	-0.474163	0	0.184693	0.313521	0	0	0	-0.459128	-0.342588	-0.102246	0	0.184693	0	-0.664229	-0.293796	0.0754556
T cell extravasation (GO:0072683)	0	-0.0490352	0	-0.234153	0.0607379	0.0857901	-0.128406	0.328252	0	-0.139837	-0.268636	0	0	0.0523867	0.0362143	-0.264661	-0.102246	0	-0.139837	-0.172472	0.327661	-0.105962	0.0226297
T cell homeostasis (GO:0043029)	0	-0.175327	0	-0.0652968	0.0607379	0	-0.201008	2.13529	0	-0.184147	0.439018	0	0	0	0.0362143	-0.253271	-0.0861463	0	-0.184147	0	1.99016	-0.0376686	0.232859
T cell mediated cytotoxicity (GO:0001913)	0	-0.0287129	0	-0.144943	0.0349535	0.0366343	0	-0.0676647	0	-0.0952238	-0.167304	0	0	0.0630802	0.0196422	-0.048567	-0.117963	0	-0.0952238	0	-0.061749	0.019242	0.00622762
T cell mediated immunity (GO:0002456)	0	0	0	-0.426451	0.0586651	0.000950021	-0.11232	0.062728	0	0.0542149	0.356654	0	0	0.0630802	0.11129	-0.145662	-0.0861463	0	0.0542149	0.0245019	0.215573	0.209949	0.0340904
T cell migration (GO:0072678)	0	0	0	-0.392342	0.0917563	0.160722	-1.41411	1.88024	0	-1.18374	-0.502152	0.0180132	-0.140774	0.114746	-0.539579	-0.230732	-0.0599429	0	-1.18374	0.128261	1.74619	-0.593882	0.105934
T cell proliferation (GO:0042098)	0.063342	-0.317489	0	-0.293569	0.0607379	0.0943149	-0.843127	2.18774	0	-0.732952	0.517551	0.0180132	0	0.0397093	-0.426397	-0.511158	-0.0861463	0	-0.732952	-0.000221254	2.02069	-0.47238	0.0754556
T cell receptor signaling pathway (GO:0050852)	0.00624309	-0.26263	0	-2.52292	2.01668	0.1824	-2.27981	3.98599	4.30965	-4.77117	-4.15467	1.9046	-0.140774	2.99214	-1.24553	-1.6452	-0.41416	0	-4.77117	7.41287	3.80628	0.509343	1.0474
T-helper 1 type immune response (GO:0042088)	0	0	0	-0.112646	0.00902107	0.100907	-0.264939	-0.434918	0	-0.78911	0.268963	0	0	0.0523867	0.222796	-0.309315	-0.102246	0	-0.78911	0	-0.412142	-0.219693	0.0226297
T-helper 17 cell differentiation (GO:0072539)	0	0	0	-0.0253858	0.0475488	0	-0.341546	0.558229	0	-0.97435	0.473619	0	0	0	0.0958712	-0.205666	-0.150139	0	-0.97435	0	1.47563	0.101065	0.0876979
T-helper 17 cell lineage commitment (GO:0072540)	0	0	0	-0.0309722	0.0586651	0	-0.378564	0.635899	0	-1.08056	0.389649	0	0	0	0.11129	-0.230732	-0.1715	0	-1.08056	0	1.06351	-0.0962978	0.105934
T-helper cell differentiation (GO:0042093)	0	0.0385273	0	-0.0380593	0.0295709	0.000950021	-0.341886	0.508401	0	-0.78911	0.749702	0	0	0.00145179	-0.109416	-0.342588	-0.1715	0	-0.78911	-0.001525	1.21787	-0.293796	0.0489315
T-helper cell lineage commitment (GO:0002295)	0	0	0	-0.0160816	0.0349535	0	-0.30331	1.40733	0	-0.870744	0.580339	0	0	0	0.144604	-0.174301	-0.210575	0	-0.870744	0	1.85661	0.0881101	0.0754556
T-tubule organization (GO:0033292)	0	-0.317489	0	0	0.14542	0.000950021	0	-0.617127	0	0.142336	-0.605807	0.0323816	0	0.00145179	0.11129	0	0	0	0.142336	-0.000221254	-0.584549	0.118943	0.161995
TOR signaling (GO:0031929)	0	-0.120574	0	-0.483096	0.0586651	0	-0.662306	0.357872	0	-0.53766	-0.496106	0	0	0.00145179	-1.18077	-0.511158	-0.305654	0	-0.53766	0	0.54543	-0.366995	0.249506
TORC1 signaling (GO:0038202)	0	0	0	-0.0160816	0.0607379	0	-0.30331	0.219481	0	-0.542229	-0.307333	0	0	0	-0.473364	-0.174301	-0.0599429	0	-0.542229	0	0.215573	-0.515228	0.174302
TORC2 signaling (GO:0038203)	0	-0.044377	0	-0.202276	0.0586651	0.000950021	-0.11232	-0.0939688	0	0.142336	0.389649	0	0	0.0397093	-0.318685	-0.230732	-0.0861463	0	0.142336	-0.000221254	-0.086927	-0.0962978	0.0613253
TRAIL-activated apoptotic signaling pathway (GO:0036462)	0	0	0	-0.169172	0.0698226	0.000950021	-0.655958	0	0.0847687	-0.109206	-0.19539	0	0	0.0271319	-0.539579	-0.0568344	-0.022585	0	-0.109206	0.0687095	0	-0.293796	0.196826
TRIF-dependent toll-like receptor signaling pathway (GO:0035666)	0	0	0	-0.392342	0.244324	0	-1.75704	-1.00515	0.106153	-4.85866	-2.80427	0.0180132	-0.0564683	0.00145179	-1.55032	-0.407708	-0.0524985	0	-4.85866	0.725609	-0.896537	-0.635781	0.164359
Toll signaling pathway (GO:0008063)	0	-0.0490352	0	0	0.0607379	0.000950021	-0.421264	-0.107576	-0.0270711	-0.411195	-0.268636	0	-0.0830157	0.0523867	-0.356149	-0.0753165	-0.310549	0	-0.411195	-0.172472	-0.105669	-0.366995	0.0226297
U4 snRNA 3'-end processing (GO:0034475)	0	0	0	0	0.382597	0.143845	0.163573	0.493464	1.99433	-0.283803	-0.468604	0.159311	0	0.369415	0.242854	-0.048567	0	0	-0.283803	2.31284	0.467863	0.0881101	0.258836
UDP-N-acetylglucosamine biosynthetic process (GO:0006048)	0	-0.175327	0	-0.673728	0.215431	0.201107	-0.044984	0.13178	0	-0.678351	-1.17	0.0180132	0	0.194136	0.11129	-1.03997	-0.0295442	0	-0.678351	0	0.131419	-0.0376686	0.122152
UDP-N-acetylglucosamine metabolic process (GO:0006047)	0	-0.365307	0	-0.846484	0.155534	0.143845	0.0716692	0.0847342	0	-0.565164	-1.25299	0.0180132	-0.00579032	0.130623	0.125258	-0.875687	-0.0241944	0	-0.565164	0	0.0819202	-0.116565	0.0876979
UV protection (GO:0009650)	0	0	0	-0.0024032	0.106059	0.236776	0.0111265	0.158765	-0.0270711	-0.0653895	0.246336	0.00534091	0	0.114746	0.203953	-0.118418	-0.1715	0	-0.0653895	-0.178071	0.155003	0.249486	0.0876979
UV-damage excision repair (GO:0070914)	0	0.0639214	0	0	0.685308	0.143845	-0.147053	-0.291957	0	-0.852155	-0.407184	0.0807699	0	0.256316	-0.292935	-0.00375321	-0.0599429	0	-0.852155	0	-0.274749	-0.116565	0.345846
V(D)J recombination (GO:0033151)	0	0	0	0	0.14542	0.201107	-0.431284	0.344279	0	0.46067	0.303011	0.0529975	0	0.194136	-0.35163	-0.0187342	-0.0295442	0	0.46067	0	0.632912	-0.163508	0.232859
Wnt signaling pathway (GO:0016055)	0	-1.57746	0	-0.649383	0.0607379	0	0.244493	-1.60512	0	1.44239	1.3546	0.0180132	-0.0830157	-0.029519	-0.586757	-0.734913	-0.1715	0	1.44239	-0.376136	-2.02502	-0.380254	0.122152
Wnt signaling pathway involved in midbrain dopaminergic neuron differentiation (GO:1904953)	0	0	0	-0.0849087	0.0276918	0	0	-0.990446	0	0.757538	0.337995	0	0	0	-0.0432415	-0.511158	-0.1715	0	0.757538	0	-1.72191	-0.0487686	0
Wnt signaling pathway, calcium modulating pathway (GO:0007223)	0	-0.33991	0	-0.394483	0.0475488	0.000950021	-0.403712	-0.573015	0	0.119701	0.468908	0	0	0	-0.971189	-0.560779	-0.102395	0	0.119701	-0.134002	-0.880477	-0.492452	0.0180369
Wnt signaling pathway, planar cell polarity pathway (GO:0060071)	0.705946	-0.730042	0	-2.41378	2.12638	0.281544	0	-0.460787	3.93319	-1.51545	-7.91603	3.546	0	3.21084	0.340519	-1.90853	-0.33313	0	-1.51545	4.43767	-0.723444	0.221744	1.32916
acetyl-CoA biosynthetic process (GO:0006085)	0	-0.196083	0	0	0.106059	0.0857901	0	-0.0442721	0	0.001075	0.337995	0.0180132	0	0.437706	0	0.226901	0	0	0.001075	-0.0491652	-0.0383227	0.00692495	0.0876979
acetyl-CoA biosynthetic process from pyruvate (GO:0006086)	0	-0.044377	0	-0.0309722	0.0917563	0	0	0	0	0	-0.22906	0.00534091	0	0.0397093	-0.0977181	-0.469696	-0.0241944	0	0	0	0	-0.0962978	0.105934
acetyl-CoA metabolic process (GO:0006084)	0	0.0141759	0	0.154117	0.0607379	0.0341421	0.120892	0.249647	-0.100486	0.464496	0.389649	0.00211604	0	0.0905112	0.172915	0.351179	0	0	0.464496	-0.569473	0.232741	0.230741	0.0754556
acetylcholine receptor signaling pathway (GO:0095500)	0	0	0	-0.0024032	0.0295709	0	0.120892	0.123397	0	0.171058	0.124769	0	0	0	-0.426397	-0.028378	-0.0861463	0	0.171058	0	-0.252482	-0.305693	0.0226297
acid secretion (GO:0046717)	0	-0.0170062	0	0	0.0295709	0.0132156	0.128787	0.436815	0	-0.0789392	0.0836193	0	-0.0459415	0.00145179	0.125258	-0.0369999	0	0	-0.0789392	0	0.407683	0.145557	0.105934
acidic amino acid transport (GO:0015800)	0	-0.499611	0	-0.0160816	0.0917563	0.0737023	-0.431284	-0.167725	0.196996	-0.381356	-0.848776	0	0	0.114746	-0.334139	-0.230732	-0.102246	0	-0.381356	0.381187	-0.730631	-0.193751	0.0754556
actin crosslink formation (GO:0051764)	0	0	0	-0.202276	0.184719	0.000950021	-0.172319	0.323552	0	-0.364071	0.28887	0.120873	0	0.00145179	0.0958712	-0.412153	-0.285406	0	-0.364071	-0.00553094	0.578355	-0.13948	0.129612
actin cytoskeleton reorganization (GO:0031532)	0	-0.0091942	0	-0.405452	0.106059	0.057438	-2.71467	-1.32838	-0.179946	-0.364071	-1.40374	0.0180132	-0.0233835	0.0397093	-2.72478	-1.24069	-1.09977	0	-0.364071	-0.726294	-1.87525	-1.94578	0.232859
actin filament bundle assembly (GO:0051017)	0	-0.383602	0	-0.46278	0.304456	0.000950021	0.188558	-0.481921	-0.0775045	-0.725901	-0.642746	0.192836	-0.0333658	0.0116001	-0.198788	-0.119177	-0.102246	0	-0.725901	-0.396435	-0.584549	-0.366995	0.199282
actin filament bundle organization (GO:0061572)	0	-0.204484	0	-0.46278	0.184719	0.000950021	0.282728	-0.481921	-0.0775045	-0.725901	-0.525882	0.0529975	-0.0333658	0.00145179	-0.198788	-0.119177	-0.102246	0	-0.725901	-0.396435	-0.42038	-0.366995	0.161995
actin filament capping (GO:0051693)	0	0	0	-1.3966	0.192374	0.758367	0.0716692	-0.144255	-0.0270711	-0.562583	-0.782106	0.0481096	0	0.704317	-0.154505	-0.78957	-0.0545988	0	-0.562583	-0.146482	-0.296762	0.0367613	0.123239
actin filament depolymerization (GO:0030042)	0	0	0	-1.00549	0.306587	0.750347	0	-0.909554	0	-0.0521816	-0.349347	0.0529975	-0.308616	0.369415	0.0362143	-1.40708	-0.580143	0	-0.0521816	-0.326374	-1.19502	-0.0376686	0.161995
actin filament network formation (GO:0051639)	0	0	0	-0.423291	0.14542	0.081183	-0.201008	-0.144255	0	-0.184147	-0.496106	0	-0.0260822	0.0905112	-0.35163	-0.467424	-0.150139	0	-0.184147	-0.172472	-0.131806	-0.366995	0.161995
actin filament organization (GO:0007015)	0	-0.544443	0	-1.29935	0.106059	0.489112	0.36133	-1.75579	-0.786749	-0.868668	-2.14302	0.0207161	-0.871484	0.0630802	-0.410261	-1.17337	-0.644802	0	-0.868668	-1.479	-2.63859	-0.74299	0.269812
actin filament polymerization (GO:0030041)	0	-0.475307	0	-0.161607	0.0586651	0	-1.08298	0.299378	0	-0.8704	-0.656029	0	-0.262875	0.00503529	-0.393771	-0.0753165	-0.0868326	0	-0.8704	-0.0184171	0.456818	-0.930805	0.0876979
actin filament reorganization (GO:0090527)	0	0	0	-0.0160816	0.0349535	0	-0.30331	-0.0676647	0	-0.283803	0.201979	0	-0.411806	0	-0.776605	-0.36442	-0.210575	0	-0.283803	-0.099748	-0.231056	-0.515228	0.0340904
actin filament-based transport (GO:0099515)	0	0.00598206	0	-0.293569	0.0295709	0.0388557	0	-1.2034	-0.12976	0.171058	0.523456	0	-0.411806	0.0271319	-0.0432415	-0.193168	-0.117963	0	0.171058	-0.220821	-1.10658	-0.0612813	0.0226297
actin nucleation (GO:0045010)	0	-0.4058	0	-0.293569	0.212824	0.381674	-0.604143	0.509544	0	-0.313282	0.418727	0.0207161	0	0.224491	-0.651657	-0.691682	-0.0861463	0	-0.313282	-0.00521525	0.46843	-0.305693	0.105934
actin polymerization or depolymerization (GO:0008154)	0	-0.499611	0	-0.681465	0.109135	0.236776	-0.649588	0.843101	-0.100486	-0.786753	-1.34257	0	-0.246424	0.207557	-0.196676	-0.531235	-0.305654	0	-0.786753	-0.584714	0.987315	-0.896197	0.129612
actin-mediated cell contraction (GO:0070252)	0	-0.223703	0	-0.502994	0.0586651	0.277617	0.128787	-0.725007	0	0.184693	-0.422114	0.0180132	-0.0459415	0.29432	0.125258	-0.0369999	-0.0438526	0	0.184693	-0.0664278	-0.67226	0.145557	0.0226297
actin-myosin filament sliding (GO:0033275)	0	-2.17436	0	0	0.244324	0.0132156	0.394085	0.726643	0	-0.411195	0.609973	0.0514084	-0.00988503	0.0397093	0.23835	0	-0.0241944	0	-0.411195	-0.113771	0.639845	0.583497	0.122152
action potential (GO:0001508)	0	0	0	0	0.0295709	0	-0.394785	-0.25681	0	1.54289	0.899287	0	0	0	-0.268163	-0.00974599	0	0	1.54289	-0.0426322	-0.771922	-0.832401	0.0226297
activation of GTPase activity (GO:0090630)	0	0.0385273	0	-0.0253858	0.0118251	0	-0.873421	-0.883615	-0.00709259	0.831649	1.23035	0	0	0	-1.58156	-0.0686539	-0.0329719	0	0.831649	-0.23812	-0.850533	-0.844265	0.0662586
activation of Janus kinase activity (GO:0042976)	0	-0.044377	0	0	0	0	-0.11232	-0.0939688	0	-0.364071	-0.605807	0	0	0	0.203953	0	0	0	-0.364071	-0.000221254	-0.086927	0.118943	0
activation of NF-kappaB-inducing kinase activity (GO:0007250)	0	0	0	-0.961196	0.14542	0.0857901	-0.518915	-0.0844558	0.283883	-1.32751	-0.592868	0.0180132	0	0.157781	-0.610867	-0.280336	-0.0295442	0	-1.32751	0.866698	-0.197216	-0.247578	0.323924
activation of adenylate cyclase activity (GO:0007190)	0	-0.175327	0	0	0.0137593	0.0366343	-0.256963	-0.276827	0	-0.182334	-0.268636	0	0	0.00145179	-0.281882	0	-0.0139201	0	-0.182334	0	-0.356921	0.136067	0.0180369
activation of cysteine-type endopeptidase activity (GO:0097202)	0	0.298094	0	-0.0380593	0.282677	0.000950021	-0.604143	-0.107065	0.0882474	-1.11783	-0.682152	0	0	0.0416876	-0.708085	0.177121	-0.0477108	0	-1.11783	0.282789	-0.252482	-0.515228	0.122152
activation of cysteine-type endopeptidase activity involved in apoptotic process (GO:0006919)	0	-0.0490352	0	-0.73108	1.14927	0.0366343	-1.05275	1.39386	0.878852	-3.49107	-1.26663	0.627939	-0.0610967	0.438864	-1.12797	-0.130421	-0.262599	0	-3.49107	1.41835	1.23013	-0.22218	0.452541
activation of cysteine-type endopeptidase activity involved in apoptotic process by cytochrome c (GO:0008635)	0	0	0	0	0.0917563	0.0737023	0	0.062728	0	-0.683906	-0.397043	0.00534091	-0.0817707	0.119532	-0.0977181	0	-0.0861463	0	-0.683906	0	-0.086927	0.030209	0.161995
activation of phospholipase C activity (GO:0007202)	0.0903313	0.00598206	0	0	0.0475488	0.119112	-0.714413	-0.909554	0	-0.754074	0.396288	0	-0.040662	0.157781	-0.493879	-0.0686539	-0.102246	0	-0.754074	0	-1.31066	-0.395178	0.122152
activation of protein kinase A activity (GO:0034199)	0	0.234778	0	-0.0253858	0.0607379	0.34079	-0.474936	-0.58416	-0.0463882	0.570597	0.439106	0	0	0.130623	-0.574116	0	-0.00629551	0	0.570597	-0.495784	-0.530309	-0.219693	0.058268
activation of protein kinase B activity (GO:0032148)	0	0	0	-0.234153	0.0698226	0.000950021	-0.518915	-0.22456	0	0.176065	0.438342	0	-0.0459415	0.105083	-0.238498	-0.145662	-0.222768	0	0.176065	-0.172472	-0.197216	-0.278868	0.123239
activation of protein kinase C activity (GO:1990051)	0	0.00598206	0	0	0.304456	0.000950021	-0.128406	0.068363	0	-0.139837	0.18172	0.168475	0	0.0523867	0.125258	-0.0753165	-0.102246	0	-0.139837	0	0.0744636	0.136067	0.123239
activation of protein kinase activity (GO:0032147)	0	0.462832	0	-0.340662	0.244324	0.459816	-1.71175	-0.844434	0	-1.06374	1.03056	0.00534091	0	0.559494	-1.5024	-0.0753165	-0.0438526	0	-1.06374	-0.478481	-0.932091	-0.832401	0.480191
activation of transmembrane receptor protein tyrosine kinase activity (GO:0007171)	0	0	0	-0.0309722	0.0917563	0.000950021	0.453028	-0.320707	0	-0.364071	-0.605807	0	0	0.0397093	0.335937	0	-0.0241944	0	-0.364071	0	-0.315237	0.414446	0.0613253
activin receptor signaling pathway (GO:0032924)	0	-0.797326	0	-0.776188	0.0379436	0.000950021	0	-0.144255	0	-0.799796	-0.609329	0	-0.122069	0.0397093	-0.063634	-0.368647	-0.150139	0	-0.799796	0	-0.296762	-0.0711794	0.0393503
actomyosin structure organization (GO:0031032)	0	-0.317489	0	-0.423291	0.377854	0.326172	0.771827	-0.276827	-0.254217	0.356169	0.754564	0.159311	-0.0731662	0.603461	0.500859	-0.047121	-0.149357	0	0.356169	-0.490496	-0.51028	0.837506	0.308838
acute inflammatory response (GO:0002526)	0	0	0	-0.0672977	0.0917563	0	-0.640657	-0.662886	0	-0.722959	-0.46418	0	-0.295632	0.0005022	-0.863145	-0.0955332	-0.0792004	0	-0.722959	0	-0.796453	-0.737249	0.0226297
acute-phase response (GO:0006953)	0	0	0	-0.0309722	0.0425557	0.000950021	-0.326869	-0.676031	0	-1.05512	-0.468798	0	-0.208722	0	-0.426397	-0.0686539	-0.0366924	0	-1.05512	0	-0.623629	-0.47238	0.042626
acyl-CoA biosynthetic process (GO:0071616)	0	0	0	0.259223	0.184719	0.081183	0	0	-0.229331	0.0409215	0.563794	0.0792492	0	0.237472	0.0362143	0.234154	-0.0295442	0	0.0409215	-1.3728	0	-0.0850839	0.196826
acyl-CoA metabolic process (GO:0006637)	0	-0.317489	0	0.0123745	0.0586651	0.081183	0.437774	-0.0769484	0	0.363513	-0.3343	0	0	0.136786	0.416231	0	-0.00780599	0	0.363513	0	-0.061749	0.470216	0.0453926
acylglycerol acyl-chain remodeling (GO:0036155)	0	-0.28631	0	0	0.0201018	0.000950021	-0.100216	-0.0805411	0	-0.321262	0.127042	0	-0.0731662	0.00145179	-0.084969	0	-0.0792004	0	-0.321262	-0.280126	-0.27397	0.101065	0.128836
acylglycerol biosynthetic process (GO:0046463)	0	-0.365307	0	0.0123745	0.00113814	0	0.163573	-0.381931	-0.0206132	-0.26694	-0.167304	0	-0.717673	0	-0.241257	-0.0134661	-0.150139	0	-0.26694	-0.490496	-0.524562	0.262231	0.0874406
acylglycerol catabolic process (GO:0046464)	0	0	0	0	0.0607379	0.000950021	0.744519	-0.157554	0	-1.11608	-0.468604	0.011319	-0.456219	0.0293097	0.367074	-0.0955332	-0.0295442	0	-1.11608	-0.144287	-0.259691	0.890951	0.0340904
acylglycerol homeostasis (GO:0055090)	0	-0.0170062	0	0	0.0201018	0.000950021	0.622014	-0.341022	0	-0.78911	-0.531757	0	-1.06459	0	0.728304	0.0419839	-0.0477108	0	-0.78911	-0.000221254	-0.315237	0.77437	0.0151938
acylglycerol metabolic process (GO:0006639)	0	-0.278948	0	-0.00878202	0.0221117	0.000950021	-0.467078	-0.320707	0	-0.137481	0.303011	0	-1.41672	0	-0.441822	-0.119177	-0.102246	0	-0.137481	-0.165086	-0.392169	0.284308	0.042511
adaptive immune response based on somatic recombination of immune receptors built from immunoglobulin superfamily domains (GO:0002460)	0	0	0	-0.483096	0.0607379	0	-0.388302	0.318172	0.144715	-0.762818	0.337995	0.0180132	0	0.064901	0.466312	-0.522012	-0.0438526	0	-0.762818	0.594852	0.506544	0.330613	0.0180369
adenine nucleotide transport (GO:0051503)	0	-0.0490352	0	-0.0849087	0.235017	0.305867	0.442962	0.357872	0	0.119701	-0.502152	0.128363	0	0.114746	0.297357	-0.048567	-0.0599429	0	0.119701	0	0.327943	0.274862	0.33773
adenosine 5'-(hexahydrogen pentaphosphate) catabolic process (GO:1901911)	0	-0.0490352	0	0	0.0295709	0.000950021	0	-0.364734	0	0.363513	0.303011	0	0	0.00145179	0	0	0	0	0.363513	-0.001525	-0.356921	0	0.0754556
adenosine 5'-(hexahydrogen pentaphosphate) metabolic process (GO:1901910)	0	-0.0490352	0	0	0.0295709	0.000950021	0	-0.364734	0	0.363513	0.303011	0	0	0.00145179	0	0	0	0	0.363513	-0.001525	-0.356921	0	0.0754556
adenosine metabolic process (GO:0046085)	0	-0.0170062	0	0	0.00902107	0	-0.264939	0	0	-0.246385	-0.268636	0	0	0	-0.0558187	0	0	0	-0.246385	0	0	-0.0612813	0
adenosine to inosine editing (GO:0006382)	0	0	0	-0.0160816	0.013473	0.0366343	0.0531071	-0.0676647	0	-0.0952238	0.100896	0	0	0.0116001	0.0772589	-0.048567	-0.0139201	0	-0.0952238	0.032051	-0.061749	0.0881101	0.0340904
adenylate cyclase-activating G protein-coupled receptor signaling pathway (GO:0007189)	0	-0.223703	0	0	0	0	0.753984	-0.772941	0	-0.688534	-0.466186	0	0	0	0.401501	-0.00538124	-0.0861463	0	-0.688534	-0.001525	-0.731612	0.346456	0
adenylate cyclase-activating adrenergic receptor signaling pathway (GO:0071880)	0	0	0	0	0.0295709	0	-0.474936	-0.0805411	0	-0.227285	-0.101938	0	0	0	-0.356149	0	-0.0792004	0	-0.227285	-0.0654823	-0.0670469	-0.219693	0.058268
adenylate cyclase-activating dopamine receptor signaling pathway (GO:0007191)	0	-0.28631	0	-0.0253858	0.0475488	0.057438	0	0.253411	0	0	-0.19539	0	0	0.0271319	0.0272386	0	-0.022585	0	0	-0.12269	0.240887	0.0287317	0.0453926
adenylate cyclase-inhibiting G protein-coupled acetylcholine receptor signaling pathway (GO:0007197)	0	0	0	0	0	0	0	0.0465315	0	0.0156104	-0.0554214	0	0	0	-0.0703089	-0.048567	-0.0599429	0	0.0156104	0	0.0500476	0.019242	0
adenylate cyclase-inhibiting G protein-coupled receptor signaling pathway (GO:0007193)	0	-0.0609022	0	0	0	0	-0.326869	0.068363	0	-0.411195	-0.468604	0	-0.0333658	0	-0.180975	-0.0955332	-0.109857	0	-0.411195	-0.0664278	-0.0812327	-0.0376686	0
adenylate cyclase-inhibiting serotonin receptor signaling pathway (GO:0007198)	0	0	0	0	0.0201018	0	0	0	0	0	-0.0693061	0	0	0	0	0	-0.0792004	0	0	0	0	-0.0850839	0.0453926
adenylate cyclase-modulating G protein-coupled receptor signaling pathway (GO:0007188)	0	-0.0490352	0	-0.0024032	0	0	1.30104	-0.729136	0	-0.76984	-0.848776	0	0	0	0.526938	-0.0686539	-0.225623	0	-0.76984	-0.144287	-0.985754	0.382747	0
adherens junction assembly (GO:0034333)	0	-0.478705	0	-0.252093	0.0698226	0.236776	0.120892	0.389665	0	-0.0653895	-0.382362	0	0	0.114746	0.11129	-1.1289	-0.262599	0	-0.0653895	-0.178071	0.36581	-0.0487686	0.187583
adherens junction maintenance (GO:0034334)	0	-0.044377	0	-0.0309722	0.0260366	0.000950021	0.0984597	-0.617127	0	0	-0.605807	0	0	0.00145179	0.11129	-0.0686539	-0.0861463	0	0	-0.000221254	-0.929667	0.118943	0.105934
adherens junction organization (GO:0034332)	0	1.3574	0	-0.0380593	0.0913546	0.000950021	0.482613	-0.319227	0	0.176065	-0.275356	0.00534091	0	0.00145179	0.274486	-0.285388	-0.117963	0	0.176065	-0.165086	-0.661096	0.330613	0.0754556
adiponectin-activated signaling pathway (GO:0033211)	0	-0.044377	0	-0.0309722	0.0917563	0.000950021	0	0.062728	0	0.0283526	0.389649	0.00534091	0	0.00145179	0.11129	-0.230732	-0.0861463	0	0.0283526	-0.000221254	0.0632185	0.249486	0.105934
adipose tissue development (GO:0060612)	0	-0.145604	0	0	0.0917563	0.347596	-0.403712	-0.118768	0	-0.609244	-0.612865	0	-0.0155024	0.164011	-0.539579	-0.230732	-0.117963	0	-0.609244	-0.146482	-0.109306	-0.341423	0.0340904
adrenal gland development (GO:0030325)	0	0.135335	0	-0.0024032	0.0698226	0.000950021	0.244493	-0.990446	0	-0.211466	-1.00135	0.0180132	-0.336117	0.0397093	0.454323	-0.028378	-0.1715	0	-0.211466	0	-0.929464	0.398784	0.056185
adrenergic receptor signaling pathway (GO:0071875)	0	0	0	0	0.0260366	0	-0.388302	-0.0557373	0	-0.162176	0.134363	0	0	0	-0.67978	-0.0321641	-0.0861463	0	-0.162176	-0.0184171	0.0500476	-0.524199	0.0340904
adult heart development (GO:0007512)	0	0	0	0	0.0295709	0	0.0315763	0.182922	0	-0.0789392	0.268963	0	0	0	0.0542007	-0.0369999	-0.102246	0	-0.0789392	-0.0664278	0.18039	0.0656362	0.0226297
aerobic electron transport chain (GO:0019646)	0.848219	0	0	0.118826	5.49084	1.82855	7.35807	0.0465315	1.92802	2.27652	3.15003	3.59466	0	6.96851	7.1448	0	-0.022585	0	2.27652	1.31711	0.0406984	7.61468	0.452088
aerobic respiration (GO:0009060)	0.241453	-0.0384139	0	0	0.546068	0.000950021	1.71401	0.0393277	0	0.266206	0.313521	0.0595791	0	1.03992	1.29382	0	-0.0313949	0	0.266206	0	0.0406984	1.3418	0.128836
aflatoxin metabolic process (GO:0046222)	0	0	0	-0.0309722	0.0425557	0	0.744519	0	0	0.176065	-0.120785	0.00211604	0	0.00145179	0.526938	-0.0686539	-0.0861463	0	0.176065	0	0	0.707582	0.00275104
aggrephagy (GO:0035973)	0	0	0	-0.0422935	0.631079	0.0366343	-0.100216	-0.402458	0	0.453029	-1.18202	0.197658	0	0.498352	0.172915	-0.176455	0	0	0.453029	0	-0.35704	-0.0850839	0.236027
aggresome assembly (GO:0070842)	0	0	0	0	0.106059	0.000950021	0	-0.107576	0	-0.139837	-0.459711	0	-0.0830157	0.00145179	0.0362143	0	-0.0295442	0	-0.139837	0	-0.105669	0	0.123239
alanine transport (GO:0032328)	0	0	0	-0.0849087	0.0698226	0	-0.479216	-0.387963	0	-0.430071	-0.237705	0.00534091	-0.0333658	0	-0.180975	-0.118418	-0.0861463	0	-0.430071	0	-0.362379	-0.0487686	0.056185
alcohol catabolic process (GO:0046164)	0	0	0	0	0.00165777	0.000950021	0.0984597	-0.144255	0	0.0328922	-0.214857	0	-0.723493	0.00145179	0.274486	-0.253271	-0.150139	0	0.0328922	0	-0.131806	0.358665	0.0754556
aldehyde biosynthetic process (GO:0046184)	0	0	0	-0.0253858	0.0475488	0	-0.100216	0.0562877	0	-0.321262	0.127042	0	0	0.0271319	0.0958712	-0.205666	-0.150139	0	-0.321262	0	0.059383	0.101065	0.0453926
aldehyde catabolic process (GO:0046185)	0	0	0	-0.0253858	0.0475488	0.000950021	0	-0.0805411	0	0.266206	0.230505	0	0	0.0271319	0.0958712	-0.0568344	0	0	0.266206	0	-0.074527	0.101065	0.0453926
alditol metabolic process (GO:0019400)	0	0	0	-0.0309722	0.0917563	0.0737023	-0.11232	-0.0939688	0.106153	-0.125842	-0.22906	0.00534091	0	0.119532	-0.0977181	-0.230732	-0.0861463	0	-0.125842	0.0879302	-0.086927	0	0.0613253
alditol phosphate metabolic process (GO:0052646)	0	0	0	0	0.0295709	0	0.120892	-0.107576	0	0.0328922	-0.268636	0	0	0	0.23835	0	-0.0295442	0	0.0328922	-0.001525	-0.105669	0.470216	0.123239
alkaloid metabolic process (GO:0009820)	0	0	0	-0.0380593	0	0	0.512755	-0.107576	0	0	-0.101938	0	0	0	0.401501	-0.0753165	-0.0295442	0	0	-0.172472	-0.105669	0.470216	0
alpha-amino acid biosynthetic process (GO:1901607)	0	0	0	0.0123745	0.0917563	0.100907	0.284968	0.182922	0	0.00784467	-0.136702	0.0180132	0	0.136786	0.340519	-0.0369999	-0.102246	0	0.00784467	0	0.18039	0.284308	0.213068
alpha-amino acid catabolic process (GO:1901606)	0	0	0	0	0.0917563	0.020905	0.0780806	0.0562877	0	0.405976	0.232911	0.0180132	0	0.11739	0.222796	-0.169756	-0.0524985	0	0.405976	0.0687095	0.059383	0.145557	0.042511
alpha-amino acid metabolic process (GO:1901605)	0	0.00598206	0	-0.0479971	0.0586651	0.200259	1.75372	-0.50361	0	-0.72329	-0.407184	0	-0.287651	0.130623	1.18995	-0.0753165	-0.102246	0	-0.72329	-0.0283173	-0.574637	0.475631	0.186809
alpha-beta T cell activation (GO:0046631)	0	0	0	-0.144943	0.101061	0	-0.0826155	-0.238807	0.0465379	-0.283803	-0.307333	0	0	0.0116001	-0.250276	-0.048567	-0.310549	0	-0.283803	0.282789	-0.231056	-0.255191	0.0754556
alpha-beta T cell differentiation (GO:0046632)	0	0	0	-0.0380593	0.106059	0	-0.421264	-0.698176	0	-1.19551	-0.682152	0.0180132	0	0	-0.356149	-0.264661	-0.102246	0	-1.19551	0	-0.6634	-0.366995	0.123239
alpha-linolenic acid metabolic process (GO:0036109)	0	-0.120574	0	0.0123745	0.235998	1.3059	0.163573	-0.0149742	-0.0206132	0.363513	0.268631	0.0180132	-0.255599	0.968174	0.222796	-0.0753165	-0.102246	0	0.363513	-0.261904	-0.0112828	0.0940986	0.0226297
alternative mRNA splicing, via spliceosome (GO:0000380)	0	0.202323	0	-0.0849087	0.156486	0.000950021	-0.431284	0.0562877	0	0.00784467	0.303011	0.0180132	0	0.114746	-0.334139	-0.110131	-0.0599429	0	0.00784467	0	0.059383	0.101065	0.180475
amacrine cell differentiation (GO:0035881)	0	0	0	-0.0380593	0	0	0	0	0	0	0	0	0	0	0	-0.0753165	-0.208842	0	0	0	0	0	0
ameboidal-type cell migration (GO:0001667)	0	-1.29647	0	-0.169002	0.0295709	0.0737023	2.1474	0.771993	-0.786749	0.782612	1.03056	0	-0.732333	0.0397093	1.25337	-0.0269256	-0.022585	0	0.782612	-0.844658	-1.12027	0.712628	0.0226297
amide biosynthetic process (GO:0043604)	0	-0.044377	0	-0.0777991	0.104818	0.204115	-0.172319	-0.275491	0	-0.125842	-1.07531	0.0529975	0	0.114746	-0.281882	-0.36442	-0.185721	0	-0.125842	-0.0581323	-0.230311	0.145557	0.123239
amide transport (GO:0042886)	0	0	0	0	0.0698226	0	-0.390029	0.168994	0	0.637826	0.509291	0.00534091	0	0	0.242854	0	-0.0295442	0	0.637826	0	0.155003	0.259749	0.0754556
amine metabolic process (GO:0009308)	0	-0.0287129	0	0	0.013473	0	0.326503	-0.0676647	0	-0.542229	-0.307333	0	0	0	0.144604	0	-0.0599429	0	-0.542229	0	-0.061749	0.30981	0.0340904
amine transport (GO:0015837)	0	0	0	0	0	0.000950021	-0.421264	-0.107576	0	-0.139837	-0.268636	0	0	0.00145179	-0.356149	0	0	0	-0.139837	0	-0.105669	-0.366995	0
amino acid import (GO:0043090)	0	-0.183668	0	-0.423291	0.104818	0.34079	-0.162802	0.771727	0	-0.935657	-0.382362	0.0104509	0	0.194136	-0.253705	-0.467424	-0.249793	0	-0.935657	-0.112229	-0.778356	-0.293796	0.161995
amino acid import across plasma membrane (GO:0089718)	0	-0.348025	0	-0.392342	0.0522242	0.00133891	-0.308276	-1.0282	0	-1.43432	-0.884508	0	0	0.00145179	-0.216016	-0.573154	-0.332561	0	-1.43432	0.032051	-1.52375	-0.255191	0.174302
amino acid transmembrane transport (GO:0003333)	0	-0.0091942	0	-0.657714	0.0602628	0.0210512	-0.394785	-0.52352	0	-1.73302	-0.904604	0	-0.0830157	0.00145179	-0.35809	-0.834324	-0.310549	0	-1.73302	-0.0426322	-0.590095	-0.463064	0.0876979
amino acid transport (GO:0006865)	0	-0.175327	0	-0.275843	0.0987701	0	-0.829981	-0.725007	0	-1.47908	-0.711653	0.00534091	-0.769651	0	-0.408048	-0.680478	-0.349113	0	-1.47908	-0.001525	-0.797062	-0.686518	0.122152
amino sugar biosynthetic process (GO:0046349)	0	-0.145604	0	-0.623692	0.184719	0.1824	-0.033427	0.106861	0	-0.609244	-1.07531	0.0180132	0	0.164011	0.0958712	-0.948698	-0.0241944	0	-0.609244	0	0.103549	0.0367613	0.105934
amino sugar catabolic process (GO:0046348)	0	0	0	-0.169172	0.0698226	0.1824	-0.100216	0.0562877	0	0.117203	-0.349347	0	-0.0731662	0.0905112	0.0958712	-0.205666	-0.0792004	0	0.117203	0	0.059383	0.0287317	0.0126647
amino sugar metabolic process (GO:0006040)	0	-0.478705	0	-0.252093	0.0698226	0.000950021	-0.479216	-0.169109	0	-0.430071	-0.751994	0.00534091	-0.336117	0.0397093	-0.651657	-0.118418	-0.0014348	0	-0.430071	-0.36825	-0.16169	-1.06363	0.0226297
amino-acid betaine biosynthetic process (GO:0006578)	0	0	0	0.0123745	0.106059	0.0857901	-0.128406	0.068363	0	0.363513	0.303011	0.0180132	0	0.164011	0.125258	0	-0.0295442	0	0.363513	0	0.0744636	0.0367613	0.0754556
amino-acid betaine metabolic process (GO:0006577)	0	0	0	0	0.0201018	0.000950021	0.201305	-0.276827	-0.00709259	-0.109206	-0.19539	0	0	0.00145179	0.297357	0	0	0	-0.109206	-0.12269	-0.27397	0.209949	0.0126647
amino-acid betaine transport (GO:0015838)	0	-0.044377	0	-0.0309722	0	0.000950021	0.244493	0.062728	0	-0.125842	-0.397043	0	-0.486929	0.00145179	0.203953	-0.0686539	-0.0861463	0	-0.125842	-0.144287	0.0632185	0.249486	0.0613253
aminoglycan biosynthetic process (GO:0006023)	0	-0.76502	0	-0.0380593	0.0586651	0.000950021	0.482613	-2.695	0	0.72111	-0.636051	0	-0.769651	0.00145179	0.428921	-0.889322	-0.1715	0	0.72111	-0.0918181	-3.07754	0.330613	0.0345419
aminoglycan catabolic process (GO:0006026)	0	0	0	-0.0380593	0	0	0.453028	-3.04261	0	1.14144	-0.585095	0	-1.32026	0.00145179	0.474174	-0.25156	-0.279637	0	1.14144	-0.28858	-2.78793	0.209949	0
aminoglycan metabolic process (GO:0006022)	0	-0.175327	0	0	0.0607379	0	0.0984597	0.0180527	0	0.142336	0.223842	0.0180132	0	0	0.0362143	-0.0187342	-0.0295442	0	0.142336	-0.0276303	0.0200136	0.118943	0.0754556
aminophospholipid transport (GO:0015917)	0	0.00598206	0	0	0	0	0	-0.984195	0	0	-0.605807	0	0	0	-0.318685	0	-0.0241944	0	0	-0.000221254	-0.929667	-0.0962978	0
ammonium transmembrane transport (GO:0072488)	0	0	0	0	0	0	-0.30331	0	0	-0.283803	-0.307333	0	0	0	-0.250276	0	0	0	-0.283803	0	0	-0.515228	0.00622762
ammonium transport (GO:0015696)	0	0.00598206	0	-0.169172	0.0201018	0.057438	-0.100216	-0.0805411	0	-0.321262	-0.19539	0	0	0.0271319	-0.281882	-0.0568344	-0.022585	0	-0.321262	0	-0.074527	-0.293796	0.0453926
amylin receptor signaling pathway (GO:0097647)	0	-0.317489	0	-0.0309722	0.0260366	0	0.244493	-0.0939688	0	-1.08056	-0.856866	0	0	0	0.203953	-0.0686539	-0.1715	0.0819005	-1.08056	-0.000221254	-0.086927	0.249486	0
amyloid fibril formation (GO:1990000)	0	0.130265	0	0	0.0349535	0	-0.100216	-0.449284	0	-0.636668	-0.422074	0	-0.330856	0.00145179	-0.250276	-0.0568344	-0.102246	0	-0.636668	-0.172472	-0.496883	-0.112583	0.0050007
amyloid precursor protein catabolic process (GO:0042987)	0	0	0	-0.502994	0.0295709	0.000950021	-0.904938	0.068363	-0.0206132	-0.311511	0.439018	0	0	0.00145179	-1.00789	-0.342588	-0.252925	0	-0.311511	-0.239047	0.244561	-0.293796	0
amyloid precursor protein metabolic process (GO:0042982)	0	-0.0490352	0	-0.392342	0.0152454	0.000950021	-0.431284	0.0562877	0	-0.0952238	0.303011	0	-0.140774	0.00145179	-0.539579	-0.230732	-0.249793	0	-0.0952238	-0.170358	0.168327	-0.366995	0
amyloid-beta formation (GO:0034205)	0	0	0	-0.112646	0.0295709	0	-0.067445	0.0390818	-0.0689868	-0.480793	-0.422114	0	0	0	-0.211876	-0.145662	-0.185721	0	-0.480793	-0.209461	0.0406984	0.0123017	0.00275104
amyloid-beta metabolic process (GO:0050435)	0	0	0	0.259223	0.0295709	0	0.0984597	0.195775	-0.229331	1.0369	0.439106	0	0	0	0.222796	-0.0515785	-0.0792004	0	1.0369	-0.321692	0.184616	0.112932	0.0226297
anaphase-promoting complex-dependent catabolic process (GO:0031145)	0.705946	0	0	-1.18497	4.99109	2.44059	0	0.821465	6.26788	-1.54815	-5.43299	4.73033	0	7.68125	0.594989	-0.640349	-0.0176488	0	-1.54815	8.63035	0.700465	0.509343	4.17062
androgen biosynthetic process (GO:0006702)	0	0	0	-0.00878202	0.0586651	0	0.0315763	-0.0557373	0	-0.0789392	-0.0435912	0	-0.376249	0	0.0542007	-0.0369999	-0.102246	0	-0.0789392	0	-0.0505326	0.0123017	0.0226297
androgen metabolic process (GO:0008209)	0	0	0	-0.0380593	0.0607379	0.0388557	-0.067445	-0.108991	0	0.171058	0.124769	0	-1.2397	0.0271319	0.0471359	-0.193168	-0.117963	0	0.171058	0	-0.105669	-0.0612813	0.0754556
androgen receptor signaling pathway (GO:0030521)	0.063342	0	0	-0.144943	0.0425557	0.0341421	-0.843127	0	0	-0.0146057	-0.349347	0	-0.208722	0.00145179	-1.64385	-0.174301	-0.0366924	0	-0.0146057	-0.000221254	0	-1.86039	0.105934
angiogenesis involved in wound healing (GO:0060055)	0	0	0	-0.0652968	0.0607379	0	-0.431284	-0.615332	0	-0.405607	-0.682152	0	0	0.0293097	0.172915	-0.0955332	-0.0295442	0	-0.405607	0	-0.569727	-0.163508	0.161995
angiotensin maturation (GO:0002003)	0	0	0	0.0152724	0	0	0.512755	-0.118768	0	-0.364071	-0.307333	0	-0.283826	0	0.366725	-0.230732	0	0	-0.364071	-0.00553094	-0.109306	0.675378	0
angiotensin-activated signaling pathway (GO:0038166)	0	-0.0384139	0	-0.0253858	0.109135	0.057438	0	-0.276827	0	0.024674	-0.19539	0	0	0.224491	0.0958712	-0.0568344	-0.150139	0	0.024674	0.0687095	-0.27397	0.101065	0.128836
anion homeostasis (GO:0055081)	0	-0.0490352	0	0	0.106059	0	-0.128406	0	0	0.176065	-0.268636	0.0529975	0	0.00145179	0.0362143	-0.0753165	-0.0295442	0	0.176065	-0.001525	0	-0.105962	0.0754556
anion transmembrane transport (GO:0098656)	0	-0.419905	0	-0.45426	0.314766	0.381674	0.896262	-0.654323	0	-1.2741	-1.77057	0.168475	-0.00579032	0.208663	1.25337	-0.467424	-0.305654	0	-1.2741	-0.41775	-1.01018	1.00896	0.463051
anion transport (GO:0006820)	0	-0.0816371	0	-0.0849087	0.0295709	0.151353	-0.012742	0.106861	0	-0.202525	-0.468604	0	0	0.0116001	0.0542007	-0.0955332	-0.244867	0	-0.202525	0	0.0882882	0	0.0311668
anoikis (GO:0043276)	0	-0.0170062	0	-0.112646	0.196571	0.0132156	-0.067445	0.0390818	0	-0.480793	0.389649	0.0180132	0	0.0523867	-0.426397	0	-0.102246	0	-0.480793	0	0.0406984	-0.761119	0.142344
anterior/posterior axis specification (GO:0009948)	0	-0.4058	0	0	0.00543646	0	0.120892	-0.438876	0	-0.146473	-0.110306	0	0	0	0.11129	-0.028378	-0.0313949	0	-0.146473	0	-0.400419	0.0656362	0.0226297
anterior/posterior axis specification, embryo (GO:0008595)	0	-0.317489	0	-0.0309722	0.0260366	0	0.244493	-0.320707	0	-0.364071	-0.397043	0	0	0.00145179	0.203953	-0.0686539	0	0	-0.364071	0	-0.315237	0.118943	0.0180369
anterior/posterior pattern specification (GO:0009952)	0	-0.712847	0	-0.210309	0.0260366	0	0.422722	-1.11242	0	-0.267118	-0.422074	0	0	0	0.335937	-0.53148	-0.208842	0	-0.267118	-0.12269	-0.946629	0.42738	0.0126647
anterograde axonal protein transport (GO:0099641)	0	-0.259508	0	-0.144943	0.0349535	0	0.0531071	-0.238807	-0.100486	-0.283803	-0.307333	0	0	0	-0.250276	-0.048567	-0.117963	0	-0.283803	-0.241954	-0.469434	-0.255191	0.0340904
anterograde axonal transport (GO:0008089)	0	-0.317489	0	-0.0237355	0.11816	0.081183	-0.237109	-0.257661	-0.0270711	-0.292357	-0.640433	0.0180132	0	0.224451	-0.539579	-0.174301	-0.208842	0	-0.292357	-0.191402	-0.342078	-0.635781	0.105934
anterograde dendritic transport (GO:0098937)	0	-0.0490352	0	-0.0380593	0.0607379	0	0	-0.107576	-0.0270711	-0.411195	-0.459711	0	0	0	0.125258	-0.0753165	-0.208842	0	-0.411195	-0.172472	-0.105669	-0.105962	0.123239
anterograde dendritic transport of neurotransmitter receptor complex (GO:0098971)	0	-0.0490352	0	-0.0380593	0.0607379	0	0	-0.107576	-0.0270711	-0.411195	-0.459711	0	0	0	0.125258	-0.0753165	-0.208842	0	-0.411195	-0.172472	-0.105669	-0.105962	0.123239
anterograde synaptic vesicle transport (GO:0048490)	0	0	0	0	0.109135	0.0943149	-0.128406	0	0	0.176065	-0.349347	0.0529975	0	0.519342	-0.0977181	-0.0686539	-0.0366924	0	0.176065	0	0	-0.103266	0.0754556
anterograde trans-synaptic signaling (GO:0098916)	0	0	0	0	0	0	0.284968	-0.29034	0	0.0328922	-0.407184	0	0	0	0.297357	0	-0.0486293	0	0.0328922	0	-0.6634	0.549028	0
antibacterial humoral response (GO:0019731)	0	0	0	0	0	0	-0.140236	-0.0917386	0	-0.116773	-0.0369416	0	-0.562725	0.00145179	-0.281882	0	-0.117963	0	-0.116773	0	-0.074527	-0.217611	0
antifungal humoral response (GO:0019732)	0	0	0	0	0.0295709	0	0.120892	-0.107576	0	-0.411195	-0.268636	0	0	0	0.0362143	0	0	0	-0.411195	-0.001525	-0.105669	0.0367613	0.0226297
antifungal innate immune response (GO:0061760)	0	0	0	-0.0380593	0.0152454	0	-0.968117	-0.515984	0	-0.565164	-0.268636	0	0	0	-0.763244	-0.00375321	0	0	-0.565164	0	-0.47157	-0.554021	0
antigen processing and presentation of endogenous peptide antigen (GO:0002483)	0	0	0	0	0.129289	0.039533	-0.341886	0.262569	1.2378	-0.521897	-0.252932	0.0588485	0	0.114746	0.0272386	0	-0.252925	0	-0.521897	3.81085	0.244561	0	0.0226297
antigen processing and presentation of endogenous peptide antigen via MHC class I (GO:0019885)	0	0	0	0	0.155534	0	-0.30331	0.219481	0.348404	-0.870744	-0.468604	0.0529975	0	0.0630802	-0.0703089	-0.048567	-0.117963	0	-0.870744	1.69043	0.215573	0	0.0754556
antigen processing and presentation of endogenous peptide antigen via MHC class I via ER pathway (GO:0002484)	0	0	0	0	0.109135	0.390352	0	0.0562877	2.1772	0.024674	0.0438577	0.0807699	-0.0731662	0.437706	0.0272386	0	-0.150139	0	0.024674	1.85441	0.059383	0.0287317	0
antigen processing and presentation of endogenous peptide antigen via MHC class I via ER pathway, TAP-independent (GO:0002486)	0	0	0	0	0.109135	0.390352	0	0.0562877	2.1772	0.024674	0.0438577	0.0807699	-0.0731662	0.437706	0.0272386	0	-0.150139	0	0.024674	1.85441	0.059383	0.0287317	0
antigen processing and presentation of exogenous peptide antigen (GO:0002478)	0	-0.044377	0	0	0.63862	0.874661	0	1.21991	0.5529	0.757982	-0.486912	0.0807333	0	1.37955	0.20635	-0.447058	-1.09977	0	0.757982	4.81095	1.50886	0.0360195	0.123239
antigen processing and presentation of exogenous peptide antigen via MHC class I (GO:0042590)	0.585707	0	0	-1.9365	3.26745	1.14446	-0.341546	0.0892943	10.0135	-4.43622	-9.9109	4.23101	0	5.35569	0.172915	-1.50982	-0.432868	0	-4.43622	10.7671	-0.109306	0.101065	1.01905
antigen processing and presentation of exogenous peptide antigen via MHC class I, TAP-dependent (GO:0002479)	0.660897	0	0	-2.16784	3.57097	1.12721	-0.172319	-0.0455214	10.0135	-4.06125	-9.51517	4.47276	0	5.59377	0.213088	-1.48872	-0.378785	0	-4.06125	10.7671	-0.105669	0.136067	1.30478
antigen processing and presentation of exogenous peptide antigen via MHC class I, TAP-independent (GO:0002480)	0	0.202323	0	0	0.244324	0.663174	-0.0826155	0.0465315	2.68853	-0.283803	-0.167304	0.337453	-0.0623971	0.941728	-0.0703089	0	-0.117963	0	-0.283803	2.31284	0.0500476	-0.0711794	0
antigen processing and presentation of exogenous peptide antigen via MHC class II (GO:0019886)	0	-0.0490352	0	0	0.722442	0.856623	-0.00746862	1.36915	0.144715	0.875261	-0.496106	0.0807699	0	1.25603	0.242854	-0.511158	-0.952675	0	0.875261	3.92415	1.66013	0.0367613	0.148694
antigen processing and presentation of lipid antigen via MHC class Ib (GO:0048003)	0	0	0	-0.0380593	0.0295709	0	0	0	0	0	0	0	0	0	-0.109416	-0.264661	-0.0295442	0	0	0	0	0.0367613	0
antigen processing and presentation of peptide antigen via MHC class I (GO:0002474)	0	0	0	0	0.399599	0.34079	-0.147053	-0.187416	3.71221	-0.725901	-1.58454	0.460752	-0.0333658	0.472535	-0.0366166	-0.335479	-0.262599	0	-0.725901	5.14496	-0.16169	0	0.0226297
antigen processing and presentation of peptide antigen via MHC class II (GO:0002495)	0	-0.044377	0	0	0.648393	0.794649	-0.044984	1.30778	0.115501	0.830741	-0.466736	0.0595791	0	1.16601	0.23835	-0.48863	-0.884043	0	0.830741	3.79792	1.59814	0.0367613	0.128836
antigen processing and presentation, endogenous lipid antigen via MHC class Ib (GO:0048006)	0	0	0	-0.0380593	0.0295709	0	0	0	0	0	0	0	0	0	-0.109416	-0.264661	-0.0295442	0	0	0	0	0.0367613	0
antigen processing and presentation, exogenous lipid antigen via MHC class Ib (GO:0048007)	0	0	0	-0.0380593	0.0295709	0	0	0	0	0	0	0	0	0	-0.109416	-0.264661	-0.0295442	0	0	0	0	0.0367613	0
antigen receptor-mediated signaling pathway (GO:0050851)	0	-0.113466	0	-1.67647	1.38652	0.0945901	-3.15778	6.90328	3.47878	-5.5025	-3.44066	1.5209	-0.0731662	2.19969	-1.58488	-1.32873	-0.331864	0	-5.5025	6.14396	6.62369	0.77437	0.519774
antimicrobial humoral immune response mediated by antimicrobial peptide (GO:0061844)	0	0	0	-0.0253858	0.00902107	0	-0.379184	-0.219343	0	-0.609244	-0.167304	0	-0.0969537	0.00145179	-0.318685	-0.205666	-0.384194	0	-0.609244	0	-0.27397	-0.196018	0
antiviral innate immune response (GO:0140374)	0	0.298094	0	0.437144	0.282677	0.117336	-0.604143	-0.269548	0	-0.78911	-0.523843	0.159311	0	0.369415	0.420423	0	-0.102246	0	-0.78911	1.02023	-0.437799	-0.293796	0.616191
aorta development (GO:0035904)	0	0	0	0	0.0607379	0.000950021	0.128787	-0.474163	0	0.32722	0.233708	0	0	0.00145179	0.203953	-0.0686539	0	0	0.32722	-0.001525	-0.437799	-0.293796	0.152875
aorta morphogenesis (GO:0035909)	0	0	0	-0.100226	0.0522242	0.000950021	0.302323	-1.15905	0	0.570597	-0.191303	0	0	0.0271319	0.452022	-0.260139	-0.00629551	0	0.570597	-0.0654823	-1.05304	0.426676	0.144948
aortic valve development (GO:0003176)	0	-1.53156	0	-0.169172	0.0295709	0	0.864019	-2.20653	0	1.36747	-0.54564	0	-0.0221671	0	-1.22058	-0.412153	-0.279637	0	1.36747	-0.326374	-1.98089	1.04201	0.07127
aortic valve morphogenesis (GO:0003180)	0	-0.984261	0	-0.218998	0.0295709	0	0.863895	-2.14236	0	1.61594	0.590618	0	0	0	1.18995	-0.511158	-0.279637	0	1.61594	-0.172472	-1.95123	1.04201	0.0754556
apical junction assembly (GO:0043297)	0.0644192	-0.0170062	0	0	0.123465	0.761943	0.477093	-2.01412	0	-0.544875	-3.05241	0.0323816	-0.134138	0.172153	0.466312	0	0	0	-0.544875	-0.196564	-1.74617	0.249486	0.0703393
apical protein localization (GO:0045176)	0	-0.0091942	0	-0.0024032	0.0522242	0	-0.231802	-0.990446	0	-0.0653895	-0.751994	0	0	0	-0.180975	0	-0.0014348	0	-0.0653895	-0.0491652	-1.28879	-0.697444	0.123239
apoptotic DNA fragmentation (GO:0006309)	0	-0.0532013	0	0	0.14542	0.0857901	-0.11232	0.219481	0	-0.683906	-0.20837	0	0	0.287136	0.156212	-0.0568344	-0.0295442	0	-0.683906	0	0.697432	0.0491808	0.164359
apoptotic cell clearance (GO:0043277)	0	-0.0490352	0	0.0645399	0.0917563	0.100907	-0.307193	-0.320707	0	-0.725901	-0.525882	0.00211604	0	0.0116001	-0.318685	-0.119177	-0.102246	0	-0.725901	-0.001525	-0.293038	0.172446	0.0803875
apoptotic chromosome condensation (GO:0030263)	0	0	0	0	0.0607379	0.0857901	-0.128406	0.328252	0	0.176065	0.18172	0	0.0684167	0.0523867	0.0362143	0	-0.0295442	0	0.176065	0	0.327661	0	0.123239
apoptotic mitochondrial changes (GO:0008637)	0	-0.0490352	0	-0.100226	0.524144	0.100907	-0.147053	-0.320707	0.248687	-1.20356	-2.15613	0.120873	0	0.472535	0.0958712	-0.335479	-0.150139	0	-1.20356	0.342482	-0.42038	0.0783357	0.448672
apoptotic nuclear changes (GO:0030262)	0	-0.146596	0	0	0.371173	0.277617	-0.128406	0.68417	0	-0.60633	-0.233103	0.00211604	0	0.80321	0.172915	-0.00949804	-0.0248158	0	-0.60633	0	1.2893	0.0367613	0.306915
apoptotic process (GO:0006915)	0	-2.23014	0	-0.660288	0.58568	0.0943149	-3.93364	2.8538	0.488194	-5.5087	-2.87272	0.0180132	-0.0817707	0.114746	-3.1731	-0.852765	-0.368667	-0.162581	-5.5087	0.987538	2.41212	-3.48887	0.750164
arachidonate transport (GO:1903963)	0	0	0	-0.0024032	0.0276918	0	-0.0555907	0.389665	0	-0.430071	-0.751994	0	0	0	-0.180975	-0.118418	-0.0861463	0	-0.430071	-0.178071	0.36581	-0.190697	0
arachidonic acid metabolic process (GO:0019369)	0	0	0	-0.020184	0.013473	0.0401434	-0.488006	-0.724028	0	0.156825	-0.379634	0	-0.395436	0.00145179	-0.421508	-0.205666	-0.0861463	0	0.156825	0	-0.775026	-0.382131	0.00959712
arachidonic acid secretion (GO:0050482)	0	0	0	-0.0024032	0.0276918	0	-0.0555907	0.389665	0	-0.430071	-0.751994	0	0	0	-0.180975	-0.118418	-0.0861463	0	-0.430071	-0.178071	0.36581	-0.190697	0
arginine catabolic process (GO:0006527)	0	0.00598206	0	-0.0253858	0.109135	0.1824	0.0716692	-0.557592	0	0.117203	-0.534621	0.0807699	0	0.224491	-0.281882	-0.0568344	-0.022585	0	0.117203	0	-0.524562	0.101065	0.128836
arginine metabolic process (GO:0006525)	0	-0.0091942	0	-0.0849087	0.0522242	0.0857901	0.593261	-0.169109	-0.0270711	0.518827	-0.382362	0	-0.0333658	0.0397093	0.203953	-0.118418	-0.0295442	0	0.518827	-0.178071	-0.16169	0.136067	0.0876979
aromatic amino acid family catabolic process (GO:0009074)	0	0	0	0	0.0586651	0.000950021	0.0199518	0.219481	0	-0.249739	-0.20837	0	0	0.00145179	0.11129	-0.145662	-0.0295442	0	-0.249739	0.0245019	0.215573	0.019242	0.0340904
aromatic amino acid family metabolic process (GO:0009072)	0	0	0	0	0.0522242	0.000950021	0.244493	0.389665	0	-0.430071	0.152338	0	0	0.00145179	0.297357	-0.280336	-0.1715	0	-0.430071	0	0.36581	0.136067	0.056185
aromatic amino acid transport (GO:0015801)	0	-0.044377	0	-0.202276	0.14542	0	-0.726852	-0.320707	-0.0206132	-0.683906	-0.605807	0.120873	-0.0817707	0.00145179	-0.318685	-0.469696	-0.279637	0	-0.683906	-0.144287	-0.315237	0.249486	0.0613253
aromatic compound biosynthetic process (GO:0019438)	0	0	0	0	0.0349535	0	0	-0.238807	0.0465379	-0.283803	-0.307333	0	-0.0623971	0	0.144604	-0.174301	-0.0139201	0	-0.283803	0.282789	-0.469434	0.170618	0.0754556
aromatic compound catabolic process (GO:0019439)	0	0	0	-0.0160816	0.0349535	0.0366343	-0.604143	0.0465315	0	0.0955268	0.201979	0	0	0.0116001	-0.250276	-0.048567	-0.0139201	0	0.0955268	0.032051	0.215573	-0.255191	0.00622762
artery development (GO:0060840)	0	-0.175327	0	-0.135862	0.00113814	0	-0.332349	-1.39045	-0.0206132	-0.874824	-0.751994	0	-0.0830157	0	-0.374084	-0.0686539	-0.0637699	0	-0.874824	-0.181024	-1.27295	-0.268557	0.0662586
artery morphogenesis (GO:0048844)	0	0.391652	0	-0.248311	0.0586651	0.000950021	-0.539837	-1.57985	-0.0270711	-1.38463	-0.751994	0	-0.534084	0.00145179	-0.540332	-0.407708	-0.0861463	0	-1.38463	-0.478481	-2.09401	-0.293796	0.128836
aspartate family amino acid biosynthetic process (GO:0009067)	0	0	0	-0.0160816	0.155534	0	0.163573	-0.238807	0.0465379	-0.542229	-0.468604	0.0180132	0	0.0630802	0.144604	-0.048567	-0.0139201	0	-0.542229	0.032051	-0.469434	0.0881101	0.174302
aspartate family amino acid catabolic process (GO:0009068)	0	0	0	0	0.106059	0	0.251147	-0.320707	0	0.470946	-0.349347	0.0481096	0	0.00145179	0.676324	0	-0.0241944	0	0.470946	0	-0.296762	0.686993	0.0876979
aspartate family amino acid metabolic process (GO:0009066)	0	0.189206	0	-0.0113772	0.0586651	0.143845	0.394085	-0.320707	0	-0.799796	-0.609329	0	-0.122069	0.0905112	0.367074	-0.0369999	-0.0545988	0	-0.799796	0	-0.469434	0.249486	0.0876979
aspartate metabolic process (GO:0006531)	0	0	0	0	0.0586651	0.000950021	0.244493	-0.320707	0	-0.364071	-0.22906	0.00534091	-0.0817707	0.00145179	0.335937	0	-0.0241944	0	-0.364071	0	-0.315237	0.249486	0.105934
aspartate transmembrane transport (GO:0015810)	0	0	0	-0.0253858	0.0475488	0.057438	-0.100216	-0.276827	0	-0.321262	-0.751994	0	0	0.0271319	0.172915	-0.0568344	-0.0792004	0	-0.321262	0	-0.27397	-0.0850839	0.0876979
associative learning (GO:0008306)	0	0.170641	0	-0.00878202	0.0295709	0	0.0315763	-0.0557373	0	0.0680231	0.0836193	0	0	0.00145179	0.125258	-0.145662	-0.102246	0	0.0680231	0	-0.0505326	0.0123017	0.00275104
astral microtubule organization (GO:0030953)	0	0	0	-0.293569	0.122636	0	-0.534023	-0.0557373	-0.0689868	-0.0789392	-0.422114	0.0180132	0	0.00145179	-0.708085	-0.309315	-0.0438526	0	-0.0789392	-0.209461	-0.0505326	-0.461983	0.213068
astrocyte development (GO:0014002)	0	0	0	-0.202276	0.0586651	0	-0.378564	-0.617127	0	-0.364071	-0.605807	0	0	0.00145179	-0.318685	-0.0686539	-0.0861463	0	-0.364071	0	-0.584549	-0.323323	0.0180369
astrocyte differentiation (GO:0048708)	0	0	0	-0.0253858	0.0698226	0	-0.100216	-0.276827	0	-0.321262	-0.534621	0	0	0.00145179	-0.084969	-0.0568344	-0.150139	0	-0.321262	0	-0.27397	-0.0850839	0.0126647
atrial cardiac muscle cell action potential (GO:0086014)	0	-0.365307	0	0	0.0698226	0.057438	-0.147053	-0.779087	0	1.08249	0.60972	0	-0.00579032	0.0116001	-0.109416	0	0	0	1.08249	0	-1.02253	0.0940986	0.0226297
atrial cardiac muscle cell membrane repolarization (GO:0099624)	0	-0.0490352	0	0	0.0295709	0.000950021	-0.128406	-0.107576	0	0.363513	0.441521	0	0	0.00145179	0.0362143	0	0	0	0.363513	-0.001525	-0.105669	0.0367613	0.0226297
atrial cardiac muscle cell to AV node cell signaling (GO:0086026)	0	-0.259508	0	0	0.0607379	0	-0.30331	-0.492331	0	0.637826	0.303011	0	-0.0623971	0	-0.0703089	0	0	0	0.637826	0	-0.759658	-0.0711794	0.0340904
atrial cardiac muscle tissue morphogenesis (GO:0055009)	0	0.00598206	0	0	0.0295709	0.000950021	0.120892	0.068363	0	-0.139837	-0.101938	0	0	0.0523867	0.125258	-0.0753165	-0.208842	0	-0.139837	0	0.0744636	0.136067	0.0754556
atrial septum development (GO:0003283)	0	-0.342578	0	0	0.0475488	0.000950021	-0.128406	-0.474163	0	-1.11783	-0.523843	0	0	0.00145179	-0.276339	0	-0.022585	0	-1.11783	-0.001525	-0.664229	0.0881101	0.0489315
atrial septum morphogenesis (GO:0060413)	0	0.374905	0	0	0.0607379	0.081183	-0.201008	-0.35896	0	-0.678351	-0.214857	0	0	0.0293097	-0.35163	-0.0187342	-0.0861463	0	-0.678351	-0.326374	-0.569727	0.209949	0.0754556
atrioventricular valve development (GO:0003171)	0	0.298094	0	0	0.0295709	0.000950021	0.128787	-1.38222	0	-0.78911	-0.382362	0	0	0.00145179	-0.276339	-0.0686539	-0.102246	0	-0.78911	-0.12269	-1.66985	0.249486	0.0489315
atrioventricular valve formation (GO:0003190)	0	-0.0384139	0	-0.169172	0.0201018	0	-0.341546	-0.0805411	0.0847687	-0.321262	0.337995	0	0	0	0.297357	-0.0568344	-0.0792004	0	-0.321262	0.0687095	-0.074527	-0.293796	0
atrioventricular valve morphogenesis (GO:0003181)	0	0.725547	0	-0.202276	0.0260366	0	0.52857	-1.6941	0	-1.10988	-0.349347	0	0	0	0.676324	-0.222104	-0.150139	0	-1.10988	-0.263293	-1.96081	0.686993	0.0050007
attachment of GPI anchor to protein (GO:0016255)	0	0	0	0	0.0917563	0.0737023	0	-0.0939688	0	0.830741	0.268631	0.0323816	0	0.0397093	0.11129	0	-0.0241944	0	0.830741	0	-0.086927	0.030209	0.0613253
attachment of mitotic spindle microtubules to kinetochore (GO:0051315)	0	0	0	-0.0422935	0.388146	0.657142	-0.033427	1.01875	0	0.627655	0.389649	0.0180132	0	0.514572	0.366725	0.325352	-0.0241944	0	0.627655	0.7628	0.939988	0.462786	0.426602
auditory receptor cell morphogenesis (GO:0002093)	0	0	0	0	0.106059	0	0.120892	-0.107576	0	0.0328922	-0.101938	0.0529975	0	0.00145179	0.0362143	0	0	0	0.0328922	-0.001525	-0.105669	0	0.0754556
auditory receptor cell stereocilium organization (GO:0060088)	0	0	0	0	0.106059	0	0.120892	-0.107576	0	0.0328922	-0.101938	0.0529975	0	0.00145179	0.0362143	0	0	0	0.0328922	-0.001525	-0.105669	0	0.0754556
autonomic nervous system development (GO:0048483)	0	-0.4058	0	-0.0024032	0.0201018	0.0388557	0.477093	-0.438876	0	0.266206	0.313521	0	-0.411806	0.0271319	0.559261	-0.028378	-0.0313949	0	0.266206	0	-0.400419	0.426676	0.0126647
autophagosome assembly (GO:0000045)	0	-0.0861212	0	-0.101079	0.0646721	0.000950021	-0.651046	-0.0676647	0	0.142336	-0.435426	0	-0.632034	0.0397093	-1.75706	-0.374519	-0.267484	0	0.142336	0	-0.086927	-1.57609	0
autophagosome maturation (GO:0097352)	0	-0.196083	0	-0.0849087	0.217037	0.191401	-0.651046	-0.629522	0	0.142336	-0.605807	0.0889496	-0.0289632	0.606135	-0.441822	-0.467424	-0.0599429	0	0.142336	-0.000221254	-0.564907	-0.226209	0.0126647
autophagosome membrane docking (GO:0016240)	0	-0.0384139	0	-0.169172	0.109135	0.1824	-0.100216	-0.276827	0	0.117203	-0.751994	0.0180132	0	0.224491	-0.084969	-0.412153	-0.0792004	0	0.117203	0	-0.27397	-0.0850839	0.0126647
autophagosome organization (GO:1905037)	0	-0.103833	0	-0.0407771	0.0737878	0.000950021	-0.518527	-0.0805411	0	0.116776	-0.310564	0	-0.664585	0.0271319	-1.35533	-0.288203	-0.185721	0	0.116776	-0.0265939	-0.105669	-1.14178	0
autophagosome-lysosome fusion (GO:0061909)	0	0	0	-0.144943	0	0	-0.968117	0.219481	0	0	0.303011	0	0	0	-0.776605	-0.048567	-0.0599429	0	0	0	0.215573	-0.515228	0.00622762
autophagy of mitochondrion (GO:0000422)	0	-0.724193	0	-0.113504	0.156486	0.305867	-0.341546	-0.20365	0	-0.246385	-0.457391	0.0323816	-0.106826	0.246957	-0.464304	-0.229338	-0.323646	0	-0.246385	-0.099748	-0.296762	-0.565853	0.0180369
autophagy of nucleus (GO:0044804)	0	0	0	0	0.0586651	0.0132156	-0.11232	-0.0844558	0	0.0542149	0.201979	0	0	0.0630802	-0.377595	-0.0568344	-0.349113	0	0.0542149	-0.000221254	-0.197216	-0.431153	0.016653
autophagy of peroxisome (GO:0030242)	0	0	0	-0.0422935	0.0586651	0	-0.033427	-0.118768	0	-0.158976	-0.307333	0	-0.0155024	0.00145179	-0.819011	-0.0753165	-0.0241944	0	-0.158976	0	-0.109306	-0.593882	0.0126647
axo-dendritic protein transport (GO:0099640)	0	-0.259508	0	-0.144943	0.0349535	0	0.0531071	-0.238807	-0.100486	-0.283803	-0.307333	0	0	0	-0.250276	-0.048567	-0.117963	0	-0.283803	-0.241954	-0.469434	-0.255191	0.0340904
axo-dendritic transport (GO:0008088)	0	0.00598206	0	-0.0309722	0.0917563	0	-0.11232	-0.320707	0	0.142336	-0.22906	0.00534091	0	0.00145179	0.0339964	0	-0.1715	0	0.142336	-0.000221254	-0.315237	0.030209	0.0613253
axon choice point recognition (GO:0016198)	0	0	0	0	0.0607379	0	0.120892	-0.364734	0	0.363513	0.303011	0	0	0	0.125258	0	-0.0295442	0	0.363513	0	-0.356921	0.136067	0.0226297
axon development (GO:0061564)	0.281992	0.388802	0	0	0.0295709	0.000950021	0.251147	-0.844434	0	0.237528	-0.382362	0	0	0	0.162553	0	0	0	0.237528	-0.339103	-1.20829	0.170618	0.0340904
axon ensheathment in central nervous system (GO:0032291)	0	0	0	0	0.0475488	0	0	-0.0805411	0	-0.109206	0.127042	0	-0.456219	0	0.0958712	0	-0.022585	0	-0.109206	0	-0.074527	-0.0850839	0.0876979
axon extension (GO:0048675)	0	-0.621468	0	0	0.0607379	0.159442	0.251147	-1.65716	0	1.07058	0.524794	0	0	0.0771573	0.340407	-0.253271	0	0	1.07058	-0.172472	-1.52375	0.101065	0.0754556
axon extension involved in axon guidance (GO:0048846)	0	0.522097	0	-0.144943	0.0607379	0.0366343	-0.30331	-1.18397	0.0465379	0.942647	0.439018	0	0	0.0630802	-0.250276	-0.36442	-0.0599429	0	0.942647	0.032051	-1.10855	0.170618	0.122152
axon guidance (GO:0007411)	0	-2.39699	0	-0.334695	0.0569531	0.057438	1.82774	-5.65522	-0.435712	5.19902	4.5382	0	-1.51364	0.00145179	1.34186	-0.109652	-0.150139	0	5.19902	-3.83008	-5.95203	-0.565853	0.123239
axon regeneration (GO:0031103)	0.18866	-0.0170062	0	0	0.0295709	0	0.128787	0.182922	0	0.578132	0.268963	0	-0.376249	0.00145179	0.0542007	0	-0.00629551	0	0.578132	-0.209461	0.18039	0.145557	0.00275104
axonal fasciculation (GO:0007413)	0	-0.145604	0	0	0.109135	0.000950021	-0.033427	-1.18441	0	0.249499	-0.307333	0	-0.0155024	0.0271319	-0.318685	0	0	0	0.249499	-0.146482	-1.47888	-1.26534	0.105934
axonal transport (GO:0098930)	0	-0.044377	0	-0.0253858	0.235998	0.160722	-0.403712	-0.144255	0	-0.433716	-0.682152	0.0323816	0	0.369415	-0.393968	-0.190316	-0.279637	0	-0.433716	-0.000221254	-0.111806	-0.492452	0.0876979
axonal transport of mitochondrion (GO:0019896)	0	0	0	0	0.0607379	0	-0.044984	-0.034528	0	-0.184147	-0.214857	0	0	0	0.11129	-0.467424	-0.229733	0	-0.184147	-0.0276303	-0.0284479	-0.0376686	0
axonemal dynein complex assembly (GO:0070286)	0	0.00598206	0	0	0	0	-1.26059	-0.107065	0	0	-0.0693061	0	0	0.00145179	-0.493879	0	-0.0241944	0	0	0	-0.086927	-1.35197	0
axoneme assembly (GO:0035082)	0	0.135335	0	0	0.0201018	0	-2.27991	-0.629522	0	0.0328922	-0.22906	0	0	0.00145179	-0.441822	-0.0132094	0	0	0.0328922	0	-0.564907	-1.24812	0
axonogenesis (GO:0007409)	0	-1.92881	0	-0.0309722	0.0475488	0.00312425	1.57467	-4.52138	-0.123849	3.22415	3.09336	0	-1.51787	0.00145179	1.07427	-0.048567	-0.0861463	0	3.22415	-2.19782	-5.42432	-0.486038	0.0876979
barbed-end actin filament capping (GO:0051016)	0	0	0	-1.3966	0.192374	0.758367	0.0716692	-0.144255	-0.0270711	-0.562583	-0.782106	0.0481096	0	0.704317	-0.154505	-0.78957	-0.0545988	0	-0.562583	-0.146482	-0.296762	0.0367613	0.123239
base conversion or substitution editing (GO:0016553)	0	-0.499611	0	0.0123745	0.0607379	0.0737023	0.163573	0	0	-0.0952238	0.0531221	0.00534091	0	0.0116001	0.125258	0.389043	0	0	-0.0952238	0.128261	0	0.168474	0.0226297
base-excision repair (GO:0006284)	0	0.135335	0	0.615295	1.60552	2.30618	0	3.05405	1.94771	2.13826	2.57836	0.397053	0	3.16888	0.29716	2.3293	0	0	2.13826	2.09888	2.76829	0.358665	2.3219
base-excision repair, AP site formation (GO:0006285)	0	0	0	-0.00878202	0.1765	0.057438	0.0531071	0.0465315	0	0.176065	0.563794	0.0323816	0	0.422584	0.23907	0	0	0	0.176065	0	0.0500476	0.330613	0.142344
base-excision repair, gap-filling (GO:0006287)	0	0.30842	0	0.212164	1.02939	1.93186	0	3.65398	1.94499	2.2646	2.8445	0.0807699	0	3.01506	0.367074	1.92049	-0.0139201	0	2.2646	1.45628	3.39938	0.414685	1.87951
basement membrane assembly (GO:0070831)	0	-0.0170062	0	-0.00878202	0.0917563	0	0.477093	0	0	0.578132	0.389649	0.0180132	-0.0459415	0.0523867	0.340519	-0.0369999	-0.0438526	0	0.578132	-0.0664278	-0.0505326	0.42738	0.0662586
basement membrane organization (GO:0071711)	0	-0.291273	0	-0.115797	0.0698226	0.0132156	0.678166	-0.0844558	0	0.623979	-0.446316	0.0180132	-0.534084	0.157781	0.666048	-0.0568344	-0.0295442	0	0.623979	-0.000221254	-0.197216	0.890951	0.016653
basic amino acid transport (GO:0015802)	0	-0.0287129	0	-0.340662	0.0349535	0	-0.0826155	0.493464	0	-0.0952238	-0.167304	0	-0.411806	0	-0.250276	-0.048567	-0.117963	0	-0.0952238	-0.099748	0.467863	-0.255191	0.0754556
benzene-containing compound metabolic process (GO:0042537)	0	0	0	0	0	0	0.163573	-0.0676647	0	-0.0952238	-0.307333	0	0	0.0116001	0.144604	-0.048567	-0.0139201	0	-0.0952238	0	-0.061749	0.019242	0
beta-catenin destruction complex assembly (GO:1904885)	0	-0.0490352	0	-0.0380593	0.0295709	0.000950021	-0.128406	0	0	0.0328922	0.303011	0	0	0.00145179	-0.109416	-0.0753165	-0.0295442	0	0.0328922	-0.001525	0	-0.105962	0.123239
beta-catenin destruction complex disassembly (GO:1904886)	0	-0.0384139	0	-0.168683	0.0201018	0.000950021	0	-0.275491	0	0.578132	0.656206	0	0	0	0.0272386	-0.691682	-0.185721	0	0.578132	-0.12269	-0.590095	0	0.105934
beta-catenin-TCF complex assembly (GO:1904837)	0	0.220306	0	-0.406783	0.0987701	0.000950021	-0.100216	0.771727	0	-0.0880586	-0.407184	0	-0.0623971	0.0397093	-1.02719	-0.280336	-0.0868326	0	-0.0880586	-0.205589	0.700465	-0.306282	0.122152
bicarbonate transport (GO:0015701)	0	-0.044377	0	-0.0253858	0.0607379	0	0.350583	0.069641	0	-0.0415488	0.0487718	0	0	0.00145179	0.213088	-0.00949804	-0.1715	0	-0.0415488	-0.144287	0.190093	0.414685	0.0754556
bicellular tight junction assembly (GO:0070830)	0	0.00598206	0	0	0.0607379	0.190813	0.60239	-2.08515	0	-0.408899	-2.56148	0	-0.0623971	0.0397093	0.526938	0	0	0	-0.408899	-0.181692	-1.85133	0.279028	0.0226297
bile acid and bile salt transport (GO:0015721)	0	0	0	-0.0160816	0.0260366	0.039533	-0.231802	-0.0676647	0	-0.171898	0.152338	0	-0.568054	0.0116001	-0.281882	0	0	0	-0.171898	0	0.0632185	-0.180892	0.0302857
bile acid biosynthetic process (GO:0006699)	0	0	0	-0.0672977	0.0260366	0.000950021	0.284997	-0.460622	0	0.249499	0.439106	0	-0.0731662	0.0523867	0.48168	-0.205666	-0.102246	0	0.249499	0	-0.412142	0.506257	0
bile acid metabolic process (GO:0008206)	0	0	0	-0.100226	0.0221117	0.057438	0.282728	-0.320707	0	0.156347	0.383189	0	-0.208722	0.0716164	0.416208	-0.222308	-0.102246	0	0.156347	0	-0.293038	0.59872	0.0050007
bile acid secretion (GO:0032782)	0	-0.0490352	0	0	0.0295709	0.000950021	0.120892	0.068363	0	-0.139837	0	0	-0.0830157	0.00145179	0.125258	-0.0753165	0	0	-0.139837	0	0.0744636	0.0367613	0.0754556
biotin metabolic process (GO:0006768)	0	-0.223703	0	0.111904	0.196571	0	0.0315763	-0.20365	0	1.18243	0.523456	0.0323816	0	0.136786	0.013301	0	-0.00629551	0	1.18243	-0.0664278	-0.197216	0.145557	0.105934
bleb assembly (GO:0032060)	0	0	0	-0.392342	0.109135	0.057438	-0.100216	-0.276827	-0.12976	0.024674	-0.534621	0	-0.456219	0.0271319	0.172915	-0.412153	-0.150139	0	0.024674	-1.16189	-0.524562	0.209949	0.0876979
blood circulation (GO:0008015)	0	-0.300188	0	0	0.0185342	0.000950021	0.796149	-2.20777	0	0.303324	-0.682152	0	-0.232259	0.00145179	1.11283	-0.0998527	-0.0295442	0	0.303324	0	-2.25824	0.753769	0
blood vessel diameter maintenance (GO:0097746)	0	0	0	-0.293569	0.0260366	0.039533	0.580536	-1.29172	0	-0.469627	-1.03581	0	-0.769651	0.00145179	0.367074	-0.0955332	-0.0861463	0	-0.469627	-0.0491652	-1.42664	0.694094	0.0340904
blood vessel endothelial cell migration (GO:0043534)	0	0.105602	0	-0.135862	0.0586651	0.0823832	-0.332349	-1.39045	-0.0206132	0.882391	0.917478	0	-0.0830157	0.0905112	-0.783651	-0.264661	-0.349113	0	0.882391	-0.099748	-1.27295	-0.268557	0.0662586
blood vessel endothelial cell proliferation involved in sprouting angiogenesis (GO:0002043)	0	-0.044377	0	-0.0309722	0.0586651	0	0.244493	-0.617127	0	0.0283526	-0.22906	0	-0.0817707	0	0.203953	-0.0686539	-0.0241944	0	0.0283526	0	-0.584549	0.118943	0.0613253
blood vessel morphogenesis (GO:0048514)	0	-1.14196	0	-0.404886	0.0475488	0.347596	0.782412	-4.3733	0	-0.636668	-2.07121	0.000884638	-0.961798	0.119532	0.556624	-0.538396	-0.24888	0	-0.636668	-0.172472	-3.96918	0.737411	0.105934
body fluid secretion (GO:0007589)	0	-0.291273	0	0	0.0586651	0.0857901	0.210154	0.219481	0	-0.683906	-0.446316	0	0	0.0271319	0.156212	-0.0568344	-0.0861463	0	-0.683906	-0.0838406	0.215573	0.209949	0.0876979
bone cell development (GO:0098751)	0	-0.223703	0	-0.502994	0.0586651	0	-0.264939	-0.20365	0	-0.0789392	-0.268636	0	-0.0459415	0.00145179	-0.211876	-0.309315	-0.185721	0	-0.0789392	-0.0664278	-0.197216	-0.219693	0.105934
bone development (GO:0060348)	0	0	0	0	0.104818	0.000950021	0.35269	-0.478194	0.301658	1.09189	-0.54564	0	0	0.00145179	-0.325764	-0.229338	-0.0599429	0	1.09189	0.149155	-0.569727	0.414446	0.0754556
bone marrow development (GO:0048539)	0	0.00598206	0	-0.0380593	0.106059	0	-0.128406	-0.364734	0	-0.139837	-0.268636	0	0	0.00145179	0.125258	-0.264661	-0.0295442	0	-0.139837	0	-0.356921	0.136067	0.123239
bone morphogenesis (GO:0060349)	0	0.0385273	0	0	0.0118251	0	0.255301	-0.474163	-0.0206132	-0.78911	-0.682152	0	0	0	-0.276339	-0.0686539	-0.0477108	0	-0.78911	-0.12269	-0.437799	0.145557	0.0226297
bone resorption (GO:0045453)	0	0	0	-0.00878202	0.00902107	0	0	0.436815	0	-0.480793	0.268963	0	0	0	-0.0558187	-0.0369999	-0.0438526	0	-0.480793	0	0.407683	-0.0612813	0.0662586
box C/D snoRNP assembly (GO:0000492)	0.22399	0	0	-0.0160816	0.382597	0.0366343	0	-0.238807	0	0.0955268	-0.468604	0.0529975	0	0.369415	0.144604	-0.174301	0	0	0.0955268	0	-0.231056	0.0881101	0.174302
brain development (GO:0007420)	0	1.81731	0	-0.00878202	0.0917563	0.140779	0.512755	-1.82479	0	-0.675025	0.941759	0	-0.19082	0.0771573	-0.616771	-0.0753165	-0.0792004	0	-0.675025	-0.278352	-1.65253	-0.554021	0.105934
brain morphogenesis (GO:0048854)	0	0	0	0	0.0201018	0	0.0780806	-0.118768	0	-0.609244	-0.191841	0	0	0	0.0958712	0	0	0	-0.609244	0	-0.109306	-0.0272698	0
branched-chain amino acid catabolic process (GO:0009083)	0.26206	-0.044377	0	0.780742	0.628517	0.429096	0	-0.478194	0	0.627655	-0.569852	0.168475	0	1.14475	-0.135764	0.0854407	-0.022585	0	0.627655	0	-0.435241	-0.0651687	0.122152
branched-chain amino acid metabolic process (GO:0009081)	0.26206	-0.044377	0	0.780742	0.628517	0.429096	0	-0.478194	0	0.627655	-0.569852	0.168475	0	1.14475	-0.135764	0.0854407	-0.022585	0	0.627655	0	-0.435241	-0.0651687	0.122152
branching involved in blood vessel morphogenesis (GO:0001569)	0	0.298094	0	-0.323667	0.0118251	0.000950021	0.128787	-1.0282	0	0.518827	0.439018	0	-0.232259	0.00145179	-0.276339	-0.546894	-0.252925	0	0.518827	-0.001525	-1.66985	0.0881101	0.0754556
branching involved in ureteric bud morphogenesis (GO:0001658)	0	0.725547	0	0	0.14542	0.000950021	0.251147	-0.515984	0	0.661287	-0.468604	0.00534091	-0.122069	0.0905112	0.367074	0	-0.0241944	-0.148833	0.661287	0	-0.469434	0.145557	0.123239
branching morphogenesis of an epithelial tube (GO:0048754)	0	0.814901	0	-0.0309722	0.0698226	0	0.482613	-2.01412	0	1.61406	0.941759	0	-0.313878	0.0397093	-0.377595	-0.0568344	-0.0662684	0	1.61406	0	-2.42494	0.172038	0.129612
brown fat cell differentiation (GO:0050873)	0	0	0	-0.0160816	0	0	0.0531071	-0.492331	0	-0.283803	-0.167304	0	-0.411806	0	-0.250276	-0.174301	-0.0599429	0	-0.283803	0	-0.469434	-0.255191	0
bundle of His cell action potential (GO:0086043)	0	0	0	0	0.0295709	0	-0.128406	-0.107576	0	0.363513	0.441521	0	0	0.00145179	0.125258	0	-0.0295442	0	0.363513	-0.001525	-0.105669	0.136067	0.0754556
bundle of His cell to Purkinje myocyte communication (GO:0086069)	0	0.170641	0	-0.112646	0.0295709	0	0	-0.725007	0	-0.0789392	-0.136702	0	-0.376249	0	0	0	-0.0438526	0	-0.0789392	-0.421363	-0.67226	0	0.0226297
bundle of His cell-Purkinje myocyte adhesion involved in cell communication (GO:0086073)	0	0.00598206	0	-0.202276	0.0260366	0	0	-0.320707	0	-0.125842	-0.0828822	0	-0.486929	0	0	0	-0.0861463	0	-0.125842	-0.569473	-0.315237	0	0.0180369
cAMP biosynthetic process (GO:0006171)	0	0.135335	0	-0.0024032	0.00543646	0.000950021	-0.231802	-0.169109	0	0.30494	0.337995	0	0	0.00145179	-0.180975	-0.028378	-0.0014348	0	0.30494	-0.0491652	-0.16169	0.136067	0
cAMP metabolic process (GO:0046058)	0	-0.100563	0	-0.0380593	0.0118251	0.039533	-0.128406	-0.269548	0	0.32722	0.313521	0	0	0.00145179	-0.276339	0	-0.102246	0	0.32722	-0.12269	-0.252482	-0.293796	0.0050007
cAMP-mediated signaling (GO:0019933)	0	-0.584376	0	0	0.0607379	0.143845	-0.292977	0.389665	0	-0.225282	-0.307333	0	0	0.0630802	-0.708085	-0.0568344	-0.0241944	0	-0.225282	-0.000221254	0.355593	-0.831085	0.0226297
cGMP biosynthetic process (GO:0006182)	0	-0.196083	0	0	0.0522242	0	0.244493	-0.0442721	0	-0.730976	-0.237705	0.00534091	-0.0333658	0	0.297357	0	-0.0295442	0	-0.730976	0	-0.0383227	0.249486	0.0226297
cGMP metabolic process (GO:0046068)	0	-0.145604	0	0	0.0349535	0	0.512755	-0.118768	0	-0.920023	-0.457867	0	-0.0155024	0	0.514529	-0.00974599	-0.0792004	0	-0.920023	0	-0.109306	0.462786	0.0126647
cGMP-mediated signaling (GO:0019934)	0	-0.342578	0	-0.0380593	0	0	0.255301	-0.725007	0	-0.311511	-0.382362	0	-0.232259	0	0.420423	-0.193168	-0.102246	0	-0.311511	0	-0.946629	0.249486	0
cadmium ion transmembrane transport (GO:0070574)	0	-0.365307	0	-0.483096	0.184719	0.0857901	-0.421264	0.328252	-0.0270711	-1.19551	-0.682152	0.0529975	0	0.0523867	0.0362143	-0.885602	-0.310549	0	-1.19551	-0.172472	0.327661	0.0367613	0.0754556
cadmium ion transport (GO:0015691)	0	-0.365307	0	-0.483096	0.184719	0.0857901	-0.421264	0.328252	-0.0270711	-1.19551	-0.682152	0.0529975	0	0.0523867	0.0362143	-0.885602	-0.310549	0	-1.19551	-0.172472	0.327661	0.0367613	0.0754556
calcineurin-NFAT signaling cascade (GO:0033173)	0	-0.175327	0	-0.0652968	0.00165777	0	-0.744871	1.59468	0	-0.0521816	0.439018	0	0	0	-0.603928	-0.467424	-0.0861463	0	-0.0521816	-0.531262	1.50551	-0.635781	0
calcineurin-mediated signaling (GO:0097720)	0	-0.145604	0	-0.0422935	0	0	-0.701221	1.47793	0	-0.0415488	0.389649	0	0	0	-0.539579	-0.412153	-0.0792004	0	-0.0415488	-0.490496	1.39845	-0.593882	0
calcitonin family receptor signaling pathway (GO:0097646)	0	-0.28631	0	-0.0253858	0.0475488	0.000950021	0.201305	-0.276827	0	-0.97435	-0.751994	0	0	0.00145179	0.172915	-0.0568344	-0.252925	0.0819005	-0.97435	0	-0.27397	0.209949	0
calcium import into the mitochondrion (GO:0036444)	0	-0.0091942	0	-0.0024032	0.0276918	0	0	0.0259809	-0.0270711	0.001075	0.063364	0	0	0.00145179	0.11129	-0.028378	-0.0014348	0	0.001075	-0.178071	0.0297646	-0.0487686	0
calcium ion export (GO:1901660)	0	-0.28631	0	-0.169172	0.0698226	0	0.201305	0.0562877	0	0	0.0438577	0.0180132	0	0	0.172915	-0.0568344	-0.0792004	0	0	0	0.059383	-0.0850839	0.0126647
calcium ion homeostasis (GO:0055074)	0	-0.0490352	0	-0.0160816	0.0613536	0.000950021	-0.576795	-1.65595	0.144715	-0.681441	0.784705	0	-0.00579032	0.00145179	0.307338	-0.531798	-0.339477	0	-0.681441	-0.172472	-2.05185	-0.337145	0.0876979
calcium ion import (GO:0070509)	0	-0.00373062	0	0	0.0295709	0	0.0984597	-0.0676647	-0.151823	0.142336	0.0930052	0	0	0.00145179	0.242854	0	-0.0176488	0	0.142336	-0.219632	-0.109306	0.118943	0.0302857
calcium ion import across plasma membrane (GO:0098703)	0	0	0	0	0.0987701	0.000950021	-0.341886	0.262569	0	0.0283526	0.233708	0.0180132	0	0.0416876	0.203953	0	-0.102246	0	0.0283526	-0.001525	0.244561	0.145557	0.152875
calcium ion import into cytosol (GO:1902656)	0	0	0	0	0.0917563	0.000950021	-0.326869	0.249647	0	0.024674	0.303011	0.0180132	0	0.0397093	0.172915	0	-0.0861463	0	0.024674	-0.000221254	0.232741	0.136067	0.128836
calcium ion transmembrane import into cytosol (GO:0097553)	0	-0.0170062	0	0	0.106059	0.000950021	-0.308276	0.851507	0	0.120732	0.736244	0.0180132	0	0.0716164	0.23907	-0.0686539	-0.0792004	0	0.120732	-0.001525	0.751633	-0.366995	0.161995
calcium ion transmembrane transport (GO:0070588)	0	-0.104182	0	-0.0771499	0.155534	0	0.753984	-0.157554	-0.0417433	0.117203	0.749702	0.0214777	0	0.0271319	0.526938	-0.0807035	-0.128061	0	0.117203	-0.241954	-0.186926	0.398784	0.123239
calcium ion transport (GO:0006816)	0	0	0	-0.0243047	0.0349535	0	0.389567	0.737832	-0.0987599	-0.504288	1.25315	0	0	0	0.203953	-0.296816	-0.279637	0	-0.504288	-0.559266	0.772365	0.42738	0.0599002
calcium ion transport into cytosol (GO:0060402)	0	-0.0384139	0	0	0.0917563	0.0388557	-0.067445	-0.662886	0	0.578132	0.523456	0	0	0.0271319	-0.426397	0	-0.185721	0	0.578132	-0.00521525	-0.590095	-0.305693	0.128836
calcium ion-regulated exocytosis of neurotransmitter (GO:0048791)	0	0	0	0	0.0586651	0.000950021	0.188558	0.00857445	-0.0270711	-0.158976	0.118816	0	0	0.00145179	0.145038	-0.0753165	-0.117963	0	-0.158976	-0.28858	0.0134819	0.18836	0.0126647
calcium-dependent cell-cell adhesion via plasma membrane cell adhesion molecules (GO:0016339)	0	0.298094	0	0	0.0137593	0	-0.0522118	-1.24735	0	0.672393	-0.197112	0	0	0	-0.084969	0	-0.0139201	0	0.672393	0	-1.10855	-0.193751	0
calcium-independent cell-cell adhesion via plasma membrane cell-adhesion molecules (GO:0016338)	0	-0.044377	0	-0.00878202	0.0987701	0.057438	0.120892	-0.124179	0	-0.521897	-1.14679	0.0180132	-0.101804	0.00145179	0.11129	-0.0753165	-0.0438526	0	-0.521897	-0.135966	-0.109306	0.030209	0.0799131
calcium-ion regulated exocytosis (GO:0017156)	0	-0.0091942	0	0	0.0586651	0.057438	0.19578	-0.460622	-0.347158	-0.50117	0.223842	0	0	0.00145179	0.366725	-0.487731	-0.222768	0	-0.50117	-0.726294	-0.412142	0.398784	0
calcium-mediated signaling (GO:0019722)	0	-0.480448	0	-0.0380593	0.0349535	0	-2.73972	1.75398	0	-1.38463	1.07211	0	-0.534659	0	-2.70103	-0.555901	-0.203181	0	-1.38463	-0.144287	1.54415	-1.7224	0.0662586
calcium-mediated signaling using intracellular calcium source (GO:0035584)	0	-0.196083	0	0	0.0607379	0	-0.178014	0.123397	0	-0.480793	-0.295449	0.0180132	-0.411806	0.00145179	0.307675	-0.193168	-0.312979	0	-0.480793	-0.00521525	0.112765	0.426676	0.0754556
camera-type eye development (GO:0043010)	0	0.246698	0	-0.0253858	0.0607379	0.000950021	0.442962	-1.16068	0	-0.96904	-0.908566	0.00534091	-0.295632	0.0005022	0.0958712	-0.048567	-0.022585	0	-0.96904	0	-1.04323	-0.094028	0.105934
camera-type eye morphogenesis (GO:0048593)	0	0	0	0	0.045546	0.000950021	-0.044984	-0.615332	0	0.27138	0.303011	0	0	0.0293097	-0.154505	-0.0187342	0	0	0.27138	-0.0276303	-0.569727	-0.366995	0.122152
camera-type eye photoreceptor cell differentiation (GO:0060219)	0	0.30842	0	0	0.0295709	0.000950021	-0.128406	0	0	0.176065	0.18172	0	-0.0830157	0.00145179	-0.109416	0	0	0	0.176065	-0.001525	-0.105669	-0.105962	0
cannabinoid signaling pathway (GO:0038171)	0	0	0	-0.0380593	0.0295709	0.000950021	-0.128406	-0.364734	0	0.0328922	0.063364	0	0	0.00145179	-0.109416	-0.0753165	-0.0295442	0	0.0328922	0	-0.356921	-0.105962	0.123239
canonical Wnt signaling pathway (GO:0060070)	0	-1.40957	0	-0.561992	0.00902107	-0.0296872	0.175515	-1.36958	0	1.47598	1.38376	0	-0.00339079	-0.029519	-0.281882	-0.555901	-0.208842	0	1.47598	-0.496756	-1.61547	0.168474	0.0754556
canonical glycolysis (GO:0061621)	0	-0.0287129	0	-0.113504	1.03193	0.277617	0.251147	0.415766	0	-0.408899	-0.233103	0.262328	0	1.04401	0.454323	-0.407368	-0.332561	0	-0.408899	-0.000221254	0.369152	1.07356	0.707521
carbohydrate biosynthetic process (GO:0016051)	0	-0.0287129	0	0	0.0260366	0.000950021	-0.128406	0.0703682	0	-0.246385	0.337995	0	-0.0817707	0.00145179	-0.216016	-0.0686539	0	0	-0.246385	-0.0838406	0.0744636	-0.403833	0.0320814
carbohydrate catabolic process (GO:0016052)	0	-0.103833	0	-0.00878202	0.771378	0.874661	0.146351	0.256723	-0.0225501	-0.361551	0.303011	0.168475	0	1.73844	0.251229	-0.208208	-0.368667	0	-0.361551	-0.36825	0.239342	0.791131	0.33773
carbohydrate derivative biosynthetic process (GO:1901137)	0	0	0	-0.169172	0.401788	0.322997	-0.231802	-0.0676647	0.00953963	-0.683906	0.509291	0.0323816	-0.283826	0.248431	-0.146404	-0.296047	-0.150139	0	-0.683906	0	-0.109306	-0.323323	0.0754556
carbohydrate derivative catabolic process (GO:1901136)	0	0	0	-0.0113772	0.0586651	0.277617	-0.228203	0.158765	0	-0.799796	-0.468604	0	0	0.170178	-0.154505	-0.555901	-0.0921703	0	-0.799796	-0.146482	0.155003	0.0367613	0.0701524
carbohydrate derivative transport (GO:1901264)	0	-0.0490352	0	-0.0160816	0.0607379	0.0737023	-0.100216	-0.167725	0.0125449	-0.381356	0.401374	0	0	0.0523867	0.0834826	0	-0.102246	0	-0.381356	0.128261	-0.148019	-0.0850839	0.105934
carbohydrate homeostasis (GO:0033500)	0	0.202323	0	-0.0111587	0.0475488	0	0.561138	-0.0169705	-0.00504826	-0.638233	0.389649	0	0	0	0.366725	-0.0797101	-0.0295442	0	-0.638233	-0.360873	-0.074527	0.48584	0.00622869
carbohydrate phosphorylation (GO:0046835)	0	0	0	0	0.0349535	0	-0.0826155	-0.0676647	0	-0.0952238	-0.0554214	0	0	0.0116001	-0.473364	0	-0.0139201	0	-0.0952238	0	-0.061749	0.0881101	0.0754556
carbohydrate transport (GO:0008643)	0	0	0	-0.0380593	0.0475488	0.000950021	0.580536	-0.474163	0	-0.137481	0.152789	0.00534091	-0.232259	0.00145179	0.576414	-0.0686539	-0.022585	0	-0.137481	0	-0.437799	0.77437	0.0050007
carbon dioxide transport (GO:0015670)	0	-0.0490352	0	-0.0380593	0.0607379	0	-0.128406	-0.107576	0	0.176065	-0.101938	0	0	0.00145179	-0.109416	-0.264661	-0.310549	0	0.176065	0.128261	-0.356921	-0.105962	0
carboxylic acid biosynthetic process (GO:0046394)	0	0	0	0	0.0586651	0.000950021	0	-0.0149742	0	0.0283526	0.18172	0	-0.639568	0.00145179	0.0339964	-0.00375321	0	0	0.0283526	0	-0.0112828	0.030209	0
carboxylic acid catabolic process (GO:0046395)	0	0	0	0	0.0586651	0.1824	0.188558	0.106861	0	0.249499	0.389649	0	0	0.0630802	0.145038	-0.230732	-0.208842	0	0.249499	0.102192	0.307186	0.0367613	0.07127
carboxylic acid metabolic process (GO:0019752)	0	-0.0287129	0	-0.0380593	0.0607379	0.057438	-0.487174	-0.478194	0	0.404607	-0.355996	0	-0.106826	0.0523867	-0.819011	-0.229338	-0.1715	0	0.404607	-0.001525	-0.412142	-0.270432	0.0453926
carboxylic acid transmembrane transport (GO:1905039)	0	-0.278948	0	-0.104327	0.0698226	0.000950021	-0.662306	-0.320707	0	-0.870605	0.359667	0.0180132	-0.353759	0	-0.441822	-0.308756	-0.208842	0	-0.870605	-0.001525	-0.533836	-0.552584	0.122152
carboxylic acid transport (GO:0046942)	0	-0.384777	0	-0.392342	0.0475488	-0.03171	-1.66584	-0.724028	0.04158	-0.76984	-0.637261	0	-0.395436	0	-1.31191	-0.39939	-0.225373	0	-0.76984	-0.233578	-0.620631	-1.93831	0.122152
cardiac atrium development (GO:0003230)	0	-0.0287129	0	-0.0160816	0.013473	0	-0.0826155	-0.238807	0	-0.870744	-0.468604	0	0	0	0.0772589	0	-0.0139201	0	-0.870744	0	-0.231056	0.170618	0.0340904
cardiac atrium morphogenesis (GO:0003209)	0	-0.239363	0	0	0.0379436	0.057438	0.251147	0.158765	0	-1.10988	-0.237705	0	0	0.0397093	-0.318685	0	-0.150139	0	-1.10988	-0.0310708	0.155003	0.249486	0.0701524
cardiac cell development (GO:0055006)	0	-0.120574	0	0	0.155534	0.000950021	-0.378564	-0.291957	0	-0.333069	-0.167304	0.197118	-0.255599	0.00145179	-0.292935	-0.00375321	0	0	-0.333069	-0.134002	-0.274749	-0.318527	0.123239
cardiac cell fate commitment (GO:0060911)	0	-0.0490352	0	-0.0380593	0.106059	0.0857901	0.120892	-0.698176	0	-0.139837	0.18172	0	0	0.0523867	0.125258	-0.264661	-0.102246	0	-0.139837	-0.001525	-0.6634	0.284308	0.123239
cardiac conduction system development (GO:0003161)	0	-0.584376	0	-0.100226	0.129289	0.000950021	-0.70538	-0.51961	0	-0.565164	-0.531757	0.0205417	-0.0817707	0.00145179	-0.503414	-0.00375321	-0.12327	0	-0.565164	0	-0.662813	-0.228324	0.0754556
cardiac endothelial cell differentiation (GO:0003348)	0	-0.0490352	0	-0.234153	0.0607379	0	-0.421264	-0.698176	0	-0.411195	0.18172	0	0	0.00145179	-0.356149	-0.0753165	-0.0295442	0	-0.411195	0	-0.6634	-0.366995	0.0226297
cardiac epithelial to mesenchymal transition (GO:0060317)	0	-0.220742	0	-0.17954	0.0329882	0.000950021	0.512755	-0.965965	0	-0.521897	-0.569852	0	-0.101804	0.00145179	0.614578	-0.342588	-0.279637	0	-0.521897	-0.0184171	-1.1628	0.462786	0.0340904
cardiac left ventricle morphogenesis (GO:0003214)	0	0.298094	0	-0.0380593	0.0607379	0	-0.341886	-0.474163	0	-0.137481	0.152789	0.00534091	0	0	-0.708085	-0.0686539	-0.1715	0	-0.137481	0	-0.437799	-0.515228	0.0754556
cardiac muscle cell action potential (GO:0086001)	0	-0.0532013	0	0	0.0586651	0.000950021	-0.196495	-0.379333	0	1.48249	0.85068	0	-0.0564683	0.00145179	-0.250276	-0.169756	-0.0861463	0	1.48249	-0.00553094	-0.67226	-0.147461	0.0754556
cardiac muscle cell action potential involved in contraction (GO:0086002)	0	-0.0490352	0	0	0.122636	0.000950021	-0.732458	-0.725007	0	1.43112	0.624727	0.0362769	-0.0459415	0.0271319	-0.708085	0	-0.00629551	0	1.43112	-0.001525	-1.37077	-0.610199	0.123239
cardiac muscle cell contraction (GO:0086003)	0	-0.044377	0	-0.0113772	0.0698226	0.057438	-0.228203	-0.0617646	0	0.886622	0.999613	0.0180132	-0.122069	0.0397093	-0.496757	-0.0955332	-0.0545988	0	0.886622	0	-0.296762	-0.565853	0.0701524
cardiac muscle cell development (GO:0055013)	0	-0.146596	0	0	0.196571	0.0737023	0.251147	-0.557592	0	-0.246385	-0.327967	0.159311	0	0.0397093	0.172915	-0.00949804	-0.00629551	0	-0.246385	-0.0838406	-0.498097	0.249486	0.105934
cardiac muscle cell differentiation (GO:0055007)	0	-0.348025	0	-0.113504	0.196571	0.0737023	-0.128406	-0.770637	-0.00709259	-0.60633	-0.443468	0.0323816	-0.0817707	0.0397093	-0.0977181	-0.00949804	-0.0599429	0	-0.60633	-0.292515	-0.689761	0.145557	0.105934
cardiac muscle cell membrane repolarization (GO:0099622)	0	-0.429174	0	0	0.0607379	0.081183	-0.201008	0	0	-0.0521816	-0.496106	0	-0.0260822	0.0293097	-0.154505	-0.701029	-0.229733	0	-0.0521816	-0.0276303	0	-0.163508	0.0453926
cardiac muscle cell myoblast differentiation (GO:0060379)	0	-0.0490352	0	-0.483096	0.106059	0.000950021	-0.421264	-0.364734	0	-0.411195	0.18172	0	0	0.0523867	-0.356149	-0.0753165	0	0	-0.411195	0	-0.356921	-0.366995	0.123239
cardiac muscle cell proliferation (GO:0060038)	0	-0.0490352	0	-0.0380593	0	0.000950021	0	-0.107576	0	-0.139837	-0.101938	0	0	0.00145179	0.0362143	-0.0753165	-0.0295442	0	-0.139837	-0.001525	-0.356921	0.0367613	0
cardiac muscle cell-cardiac muscle cell adhesion (GO:0086042)	0	0.00598206	0	-0.169172	0.0475488	0	0	-0.557592	0	-0.109206	-0.19539	0	-0.456219	0	0	0	-0.0792004	0	-0.109206	-0.504132	-0.524562	0	0.0126647
cardiac muscle contraction (GO:0060048)	0	-0.621468	0	-0.0309722	0.0295709	0.000950021	0.163573	0.369104	-0.0689868	0.599799	1.3842	0	-0.769651	0.00145179	-0.180975	0	-0.0295442	0	0.599799	-0.373376	0.327943	-0.226209	0.0385846
cardiac muscle hypertrophy (GO:0003300)	0	-0.0287129	0	-0.0160816	0.0607379	0	-0.0826155	-0.0676647	0.0465379	0	0.439018	0.0180132	-0.0623971	0	-0.250276	-0.048567	-0.117963	0	0	-0.099748	-0.061749	-0.255191	0.122152
cardiac muscle tissue development (GO:0048738)	0	-1.55451	0	-0.0652968	0.0987701	0.100907	0.896262	-1.0282	0	-1.34829	-0.751994	0	-0.456219	0.0397093	0.805783	0	-0.102246	0	-1.34829	-0.001525	-1.31074	0.686993	0.0547005
cardiac muscle tissue morphogenesis (GO:0055008)	0	-1.70084	0	-0.0024032	0.0260366	0.000950021	0.52857	0.421281	0	-0.552037	0.201979	0	-0.040662	0.0271319	0.340519	-0.0239053	-0.398522	0	-0.552037	-0.0892694	0.368815	0.824774	0.0876979
cardiac myofibril assembly (GO:0055003)	0	-0.0751387	0	0	0.0425557	0	0.389567	-0.238807	0	0.0689691	0.303011	0	0	0.00145179	0.273474	-0.0686539	-0.0139201	0	0.0689691	-0.209461	-0.400419	0.358665	0.042626
cardiac pacemaker cell development (GO:0060926)	0	0.236806	0	0	0.109135	0.000950021	-0.100216	-0.883615	0	0.117203	-0.19539	0.0180132	0	0.0271319	-0.084969	0	-0.022585	0	0.117203	0	-0.839939	-0.0850839	0.128836
cardiac right ventricle morphogenesis (GO:0003215)	0	0.30842	0	0	0.0698226	0.000950021	0.163573	-0.291957	0	-0.333069	0.18172	0	-0.00579032	0.00145179	0.222796	-0.00375321	-0.0241944	0	-0.333069	-0.134002	-0.47157	0.284308	0.0876979
cardiac ventricle development (GO:0003231)	0	0.376338	0	-0.0479971	0.0260366	0	0.369572	-0.478194	0	-1.05512	-1.14679	0	-0.101804	0.00145179	0.340519	0	0	0	-1.05512	0	-0.435241	0.462786	0.0340904
cardiac ventricle formation (GO:0003211)	0	0.279196	0	0	0.0586651	0.000950021	0.0984597	-0.0939688	0	0.548112	0.389649	0	0	0.00145179	0.11129	0	-0.0241944	0	0.548112	-0.000221254	-0.086927	0.118943	0.0613253
cardiac ventricle morphogenesis (GO:0003208)	0	-0.904699	0	-0.0672977	0.0425557	0.000950021	0.389567	-0.275491	0	0.447341	0.63813	0	-0.0830157	0.00145179	0.356542	-0.0896706	-0.1715	0	0.447341	-0.134002	-0.342078	0.686993	0.122152
cardiocyte differentiation (GO:0035051)	0	-0.401935	0	-0.0422935	0.0586651	0.0737023	0.188558	-0.118768	-0.0270711	-0.609244	-0.457867	0	-0.0155024	0.0630802	-0.130689	-0.00974599	-0.117963	0	-0.609244	-0.28858	-0.315237	0.18836	0.0340904
cardiolipin acyl-chain remodeling (GO:0035965)	0	0	0	0	0.0201018	0.000950021	0	-0.0805411	0	0.117203	-0.349347	0	0	0.00145179	0.172915	0	0	0	0.117203	0	-0.074527	0.361567	0.0126647
cardiolipin biosynthetic process (GO:0032049)	0	0	0	0	0.0475488	0	-0.100216	-0.0805411	0	0.117203	0.127042	0	0	0.00145179	0.297357	0	-0.022585	0	0.117203	0	-0.074527	0.101065	0.0453926
cardiolipin metabolic process (GO:0032048)	0	0	0	0	0.0475488	0.000950021	-0.128406	-0.269548	0	0.0955268	-0.382362	0.00534091	0	0.00145179	-0.459128	0	-0.022585	0	0.0955268	0	-0.252482	0.249486	0.0226297
carnitine biosynthetic process (GO:0045329)	0	0	0	0.0123745	0.106059	0.0857901	-0.128406	0.068363	0	0.363513	0.303011	0.0180132	0	0.164011	0.125258	0	-0.0295442	0	0.363513	0	0.0744636	0.0367613	0.0754556
carnitine metabolic process (GO:0009437)	0	0	0	0.0152724	0.0917563	0.0737023	0.512755	-0.320707	0	0.397878	0.389649	0.0180132	0	0.164011	0.514529	0	0	0	0.397878	-0.146482	-0.315237	0.30981	0.0340904
carnitine shuttle (GO:0006853)	0	-0.175327	0	-0.0652968	0.0260366	0	0.0984597	-0.034528	-0.0270711	-0.0521816	0.439018	0	0	0	0.172915	-0.0187342	-0.0295442	0	-0.0521816	-0.172472	-0.0284479	0.118943	0.0453926
carnitine transport (GO:0015879)	0	-0.044377	0	-0.0309722	0	0	-0.11232	0.062728	0	-0.125842	-0.605807	0	-0.0817707	0	0.11129	-0.0686539	-0.0861463	0	-0.125842	-0.144287	0.0632185	0.118943	0.0613253
cartilage development (GO:0051216)	0	0.417372	0	-0.00345526	0.0917563	0	0.241729	-0.854807	0	0.504132	-0.6684	0.0180132	0	0	0.11129	-0.0601905	-0.102246	0	0.504132	-0.198823	-0.74714	0.0367613	0.123239
catechol-containing compound biosynthetic process (GO:0009713)	0	0.00598206	0	0	0	0.000950021	0.284968	0.328252	0	0.0328922	0.18172	0	0	0.00145179	0.23835	0	0	0	0.0328922	-0.001525	0.327661	0.284308	0
catecholamine biosynthetic process (GO:0042423)	0	0.334533	0	-0.0422935	0.0349535	0	0.512755	0.610679	-0.0270711	-0.364071	-0.307333	0	-0.0155024	0.00145179	0.366725	-0.230732	0	0	-0.364071	-0.146482	0.578355	0.30981	0
catecholamine catabolic process (GO:0042424)	0	0.236806	0	-0.169172	0.0475488	0.000950021	0.389567	-0.276827	0	0.266206	0.230505	0	0	0.0271319	0.297357	-0.205666	-0.0792004	0	0.266206	-0.12269	-0.524562	0.209949	0.0126647
catecholamine metabolic process (GO:0006584)	0	0	0	0	0	0.000950021	0.120892	0.249647	0	-0.125842	-0.120785	0	0	0.00145179	0.050331	0	-0.0139201	0	-0.125842	-0.000221254	0.232741	0.0656362	0
catecholamine uptake (GO:0090493)	0	-0.0384139	0	0	0.0475488	0.000950021	0	0	0	0	-0.19539	0	-0.0731662	0.0271319	0.0272386	0	0	0	0	-0.12269	0	0.0287317	0
cation homeostasis (GO:0055080)	0	0	0	-0.0253858	0.0201018	0	0	-0.276827	0	-0.109206	-0.349347	0	0	0.00145179	0.0272386	-0.0568344	-0.022585	0	-0.109206	0	-0.27397	0.101065	0
cation transmembrane transport (GO:0098655)	0	-0.0119123	0	-0.0672977	0.0698226	0.0342805	0.482613	-0.714733	0	-0.764978	-0.94028	0	-0.562725	0.0116001	0.695402	-0.180772	-0.323646	0	-0.764978	-0.310494	-0.797455	1.29761	0.20767
cation transport (GO:0006812)	0	-0.0776582	0	-0.0309722	0.078195	0	0.389567	-1.91501	0	-0.321262	0.479563	0.0205417	-0.0333658	0	-0.304398	-0.220331	-0.432868	0	-0.321262	-0.00553094	-2.46535	0.284308	0.0221522
caveola assembly (GO:0070836)	0	0	0	-0.0380593	0.184719	0.999621	0	-1.1002	0	0.0328922	-0.986882	0.0180132	-0.0830157	0.684979	0.0362143	-0.0753165	-0.0295442	0	0.0328922	-0.385596	-1.04396	0	0.0754556
caveolin-mediated endocytosis (GO:0072584)	0	0	0	-0.0380593	0.184719	0.601847	-0.128406	-0.107576	0	0.176065	0.303011	0.168475	0	0.369415	-0.109416	-0.0753165	-0.0295442	0	0.176065	-0.172472	-0.105669	0	0.123239
cell chemotaxis (GO:0060326)	0	-0.122232	0	-0.16199	0.0586651	0.000950021	-2.38661	1.54442	0	-0.80383	0.549359	0	-0.484774	0.00145179	-1.77415	-0.67798	-0.203706	0	-0.80383	0	1.65574	-0.765852	0.0754556
cell communication by electrical coupling involved in cardiac conduction (GO:0086064)	0	-0.280842	0	0	0.184719	0.000950021	-0.106661	-1.15905	0	0.570597	-0.405502	0.0792492	-0.162529	0.0271319	-0.356149	-0.124955	-0.330367	0	0.570597	-0.0654823	-1.38198	0.0378025	0.196826
cell cycle G1/S phase transition (GO:0044843)	0	-0.183668	0	-1.06204	1.68546	1.35481	-1.12976	2.86357	0.0847687	-0.78911	1.12178	0.120873	-0.102186	1.15451	-1.54904	-0.667749	-0.262599	0	-0.78911	0.0879302	2.59126	-0.575776	2.60727
cell cycle G2/M phase transition (GO:0044839)	0.274078	0.417372	0	0.171633	3.76664	3.49604	-0.226005	1.62649	0.983316	3.0394	4.73404	1.86986	0	5.88988	-0.313228	1.67309	1.4985	0	3.0394	1.44123	1.60446	0.118943	4.06771
cell cycle checkpoint signaling (GO:0000075)	0	0.0799722	0	0	0.184719	0.0737023	-0.033427	0.323552	0.144715	0.397878	0.389649	0.0435583	0	0.164011	-0.130689	0	-0.0241944	0	0.397878	0.381078	0.578355	0.101065	0.286174
cell differentiation in hindbrain (GO:0021533)	0	0	0	0	0	0	-0.403712	-0.118768	0	-0.0415488	-0.0852767	0	0	0	-0.130689	-0.00974599	-0.0792004	0	-0.0415488	-0.146482	-0.109306	-0.341423	0
cell differentiation in spinal cord (GO:0021515)	0	-0.175327	0	0	0	0	0	-0.144255	0	0.27138	0.303011	0	0	0	0.0362143	0	-0.0861463	0	0.27138	-0.0276303	-0.131806	0.0367613	0
cell differentiation involved in metanephros development (GO:0072202)	0	-0.196083	0	0	0.106059	0.000950021	0.437774	-0.387963	0	0.176065	-0.382362	0.00534091	0	0.0397093	0.297357	0	-0.0014348	0	0.176065	0	-0.362379	0.249486	0.056185
cell fate commitment involved in formation of primary germ layer (GO:0060795)	0	0	0	-0.0380593	0.184719	0.0857901	-0.128406	0	0	-0.139837	-0.268636	0.0529975	0	0.164011	-0.109416	-0.0753165	0	0	-0.139837	0	0	-0.105962	0.0754556
cell junction assembly (GO:0034329)	0	-1.5908	0	0	0.0569961	0	0.551578	-4.57097	0	2.01082	0.439932	0	0	0	0.367074	-0.0225068	-0.0861463	0	2.01082	-0.659516	-5.35538	0.136067	0.056185
cell junction disassembly (GO:0150146)	0	0	0	0	0.0260366	0	0.244493	1.1249	0	0.548112	0.550933	0	-0.0817707	0.00145179	0.11129	-0.0686539	-0.279637	0	0.548112	0	1.06351	0.118943	0.0180369
cell junction maintenance (GO:0034331)	0	-0.342578	0	-0.0380593	0.282677	0.039533	-0.128406	-0.269548	0	-0.311511	-0.908566	0.0180132	-0.595708	0.0416876	0.125258	-0.193168	-0.1715	0	-0.311511	-0.42587	-0.252482	-0.105962	0.152875
cell junction organization (GO:0034330)	0	-1.29647	0	-0.0561665	0.0586651	0	0.622014	-1.67777	-0.179946	-0.602708	-2.36112	0	-0.23578	0	0.274486	-0.205666	-0.210575	0	-0.602708	-1.04119	-2.50911	0.136067	0.122152
cell migration involved in gastrulation (GO:0042074)	0	-0.0490352	0	0	0.0295709	0	0.120892	-0.107576	0	-0.139837	0.18172	0	-0.0830157	0	0.0362143	0	0	0	-0.139837	-0.172472	-0.105669	0.0367613	0
cell migration involved in heart development (GO:0060973)	0	-0.259508	0	0	0.0349535	0	0.326503	-0.238807	0	0.397878	0.100896	0	-0.0623971	0	0.144604	-0.048567	-0.0599429	0	0.397878	0	-0.469434	0.30981	0.0754556
cell migration involved in sprouting angiogenesis (GO:0002042)	0	0.202323	0	-0.217345	0.0607379	0.000950021	-0.247454	-0.787449	0	0.962431	0.866058	0	0	0.0523867	-0.771745	-0.230732	-0.249793	0	0.962431	0	-0.730631	-0.193751	0.0754556
cell morphogenesis involved in differentiation (GO:0000904)	0	-0.544443	0	-0.290352	0.155534	0.081183	0.453028	-1.44708	-0.0868142	2.40313	1.03056	0.0323816	0	0.194136	-0.424152	-0.141728	-0.133506	0	2.40313	-0.827476	-1.95123	0.293588	0.161995
cell morphogenesis involved in neuron differentiation (GO:0048667)	0	0.624051	0	0	0.0295709	0.000950021	0.389567	-0.756516	0	0.113047	-0.424501	0	-0.0731662	0.00145179	0.340519	-0.101032	-0.0295442	0	0.113047	-0.0866683	-1.10855	0.203323	0.0321547
cell part morphogenesis (GO:0032990)	0	0	0	-0.17954	0.235998	0.000950021	0.284968	-0.291957	0	-0.139837	-0.565807	0.0807699	-0.00579032	0.130623	0.0772589	-0.205666	-0.0599429	0	-0.139837	-0.001525	-0.274749	0.168474	0.123239
cell projection assembly (GO:0030031)	0	0	0	-1.18497	0.256751	0.34079	-0.341886	1.12667	-0.123849	-0.683906	-1.00825	0.0529975	0	0.194136	0.0958712	-0.654571	-0.249793	0	-0.683906	-0.205589	1.03597	0.18836	0.0754556
cell projection organization (GO:0030030)	0	0	0	-1.00594	0.244324	0.441217	-0.539837	1.05227	-0.276948	-0.824216	-1.11843	0.0978386	0	0.194136	-0.115964	-0.765962	-0.305654	0	-0.824216	-0.312668	1.2893	0.145557	0.0754556
cell proliferation in forebrain (GO:0021846)	0	0	0	-0.0652968	0.0987701	0	-0.044984	-0.35896	0	0.46067	0.303011	0.0529975	-0.0260822	0.00145179	-0.154505	-0.0955332	-0.0295442	0	0.46067	-0.172472	-0.337668	-0.163508	0.0180369
cell surface receptor signaling pathway involved in heart development (GO:0061311)	0	-0.280842	0	-0.402312	0.0987701	0.000950021	-0.744871	-0.844434	0	0.570597	0.333857	0	0	0.00145179	-0.574116	-0.899328	-0.262599	0	0.570597	-0.0654823	-0.775026	0.426676	0.122152
cell-cell adhesion mediated by cadherin (GO:0044331)	0	-0.259508	0	-0.0160816	0.0349535	0	0.163573	-0.792541	0	0.0955268	-0.167304	0	0	0.0116001	0.144604	-0.174301	-0.117963	0	0.0955268	0	-0.759658	0.0881101	0.00622762
cell-cell adhesion mediated by integrin (GO:0033631)	0	0.00598206	0	0	0.106059	0.0857901	-0.128406	0.328252	-0.0270711	-0.411195	0.303011	0.0529975	0	0.0523867	-0.356149	-0.0753165	-0.0295442	0	-0.411195	-0.172472	0.327661	-0.366995	0.0226297
cell-cell adhesion via plasma-membrane adhesion molecules (GO:0098742)	0	1.67811	0	0	0.0295709	0	1.01462	-4.2134	0	-0.804223	-0.917501	0	-0.0830157	0	0.677254	-0.0196205	-0.0599429	0	-0.804223	-0.396435	-4.28147	0.49326	0
cell-cell junction assembly (GO:0007043)	0	-1.4654	0	-0.0380593	0.106059	0.191401	0.201305	-1.22226	0	0.543209	-0.450197	0.0180132	-0.00988503	0.0630802	0.191328	-0.471118	-0.310549	0	0.543209	-0.312668	-1.72191	0.249486	0.231449
cell-cell junction maintenance (GO:0045217)	0	-0.175327	0	-0.0652968	0.14542	0.000950021	-0.201008	-0.615332	0	-0.0521816	-1.17	0.0180132	-0.308616	0.0293097	-0.154505	-0.0955332	-0.0295442	0	-0.0521816	-0.172472	-0.850533	-0.366995	0.122152
cell-cell junction organization (GO:0045216)	0	2.2722	0	-0.0309722	0.0698226	0	0.380526	-2.03433	-0.0270711	-0.826293	-0.837149	0	-0.337133	0	0.172915	-0.0753165	-0.0861463	0	-0.826293	-0.741003	-1.98089	0.145557	0.0876979
cell-matrix adhesion (GO:0007160)	0.156922	-0.502776	0	-0.169703	0.14542	0.0857901	1.82774	-2.28937	-0.0270711	0.967524	-2.14233	0.0180132	-0.199558	0.0293097	1.19907	-0.0753165	-0.252925	0	0.967524	-1.16189	-2.6998	1.12467	0.128836
cell-substrate junction assembly (GO:0007044)	0.0744984	-0.044377	0	-0.427326	0.366145	0.000950021	0.492554	-0.454485	0.0731742	0.599799	-1.08297	0.0889496	-0.0289632	0.0397093	0.401501	-0.205666	-0.447866	0	0.599799	-0.699038	-0.75043	0.330613	0.529574
cellular amide metabolic process (GO:0043603)	0.375803	-0.489592	0	0	0.0698226	0.025096	0.709222	-0.295995	0	1.64552	0.534617	0	0	0.219202	0.592141	0	-0.0392502	0	1.64552	0	-0.56145	1.10251	0.187583
cellular amino acid biosynthetic process (GO:0008652)	0	-0.0384139	0	-0.169172	0.0698226	0.1824	-0.100216	-0.0805411	0	0.024674	0.230505	0	-0.0731662	0.0905112	0.0958712	-0.0568344	-0.022585	0	0.024674	0	-0.074527	0.101065	0.128836
cellular amino acid catabolic process (GO:0009063)	0.225128	0	0	0.780742	0.521177	0.900338	0.580536	-0.617342	0	2.13826	0.654393	0.168475	0	0.954662	1.11694	0.424293	-0.00440061	0	2.13826	0	-0.623629	1.35581	0.123239
cellular biogenic amine biosynthetic process (GO:0042401)	0	0.234778	0	-0.0253858	0.0295709	0	0.302323	0.389665	0	-0.227285	-0.70213	0	0	0	0.308473	-0.124955	-0.00629551	0	-0.227285	-0.0654823	-0.530309	0.426676	0.0126647
cellular biogenic amine catabolic process (GO:0042402)	0	0	0	-0.0024032	0.0698226	0	0.244493	-1.81434	0	0.176065	-0.237705	0	-0.0333658	0.0397093	-0.0432415	-0.028378	-0.0295442	0	0.176065	0	-1.72191	0.136067	0
cellular biogenic amine metabolic process (GO:0006576)	0.0903313	1.07512	0	-0.0380593	0.322126	0.000950021	0.477093	-0.291957	-0.0206132	0.363513	0.268631	0.370987	-0.00579032	0.0523867	0.222796	-0.205666	-0.0241944	0	0.363513	-0.478481	-0.47157	0.284308	0.0876979
cellular calcium ion homeostasis (GO:0006874)	0.106662	-0.103833	0	-0.0309722	0.0917563	0.000950021	-0.542285	-1.28756	0.106153	-0.648494	-0.837149	0	-0.0623971	0.00145179	0.840845	-0.407368	-0.1715	-0.00311978	-0.648494	-0.244936	-1.34213	0.513026	0.0876979
cellular carbohydrate catabolic process (GO:0044275)	0	0	0	-0.0309722	0	0	0.244493	0.062728	0	0.142336	0.152338	0	0	0.00145179	0.203953	-0.0686539	-0.0861463	0	0.142336	0	0.0632185	0.249486	0.0180369
cellular cation homeostasis (GO:0030003)	0	0	0	0	0.0698226	0	0	-0.0805411	0	0	-0.0693061	0	0	0.0271319	0	-0.0568344	-0.0792004	0	0	0	-0.074527	0.0287317	0.0453926
cellular component assembly (GO:0022607)	0	-0.48106	0	-0.866781	1.21885	0.0965231	-1.41411	-3.74738	-0.0206132	-2.21165	-2.92438	0.628611	-0.162341	0.0397093	-0.78114	-0.654571	-0.185721	0	-2.21165	-0.751829	-3.84924	-1.05332	0.258732
cellular component disassembly (GO:0022411)	0.22399	-0.044377	0	-1.3966	0.238959	0.0366343	0.462618	-1.6832	0	-0.430071	-1.10522	0.0529975	-0.769651	0.0416876	0.437818	-0.600771	-0.432868	0	-0.430071	-0.312668	-1.72191	0.707938	0.103977
cellular component maintenance (GO:0043954)	0	-0.120574	0	-0.0380593	0.0586651	0	-0.378564	-0.291957	-0.143302	-0.565164	-0.565807	0	-0.255599	0	-0.292935	-0.374519	-0.275864	0	-0.565164	-0.478481	-0.274749	-0.318527	0.0876979
cellular copper ion homeostasis (GO:0006878)	0	0	0	-0.165197	0.401788	0.039533	-0.341886	-0.107065	-0.0206132	-1.11783	-0.523843	0.159311	0	0.114746	-0.276339	-0.193168	-0.252925	0	-1.11783	-0.12269	-0.0921895	-0.293796	0.152875
cellular defense response (GO:0006968)	0	0	0	0.218095	0.0295709	0.000950021	-3.69127	2.56433	0	-1.81719	-0.636051	0	0	0.00145179	-1.40392	0.116683	-0.0709685	0	-1.81719	0	2.33726	-0.930805	0.0180369
cellular divalent inorganic cation homeostasis (GO:0072503)	0	-0.0490352	0	-0.673728	0.29464	0.390352	0.777769	-1.06493	0.242917	-0.565164	-0.923993	0.281646	0	0.209335	0.805783	-2.19394	-0.914553	0	-0.565164	-0.181024	-1.00497	1.07922	0.306915
cellular glucan metabolic process (GO:0006073)	0	0	0	0	0.215431	0	-0.044984	0.13178	0	0.46067	0.439018	0.0529975	0	0	-0.35163	-0.0187342	-0.229733	0	0.46067	-0.0276303	-0.131806	-0.163508	0.161995
cellular glucose homeostasis (GO:0001678)	0	0.356791	0	-0.0024032	0.0586651	0.000950021	-0.3033	-0.408364	0	-1.54259	-0.682152	0	0	0.00145179	0.474174	0	-0.0366924	0	-1.54259	-0.144287	-0.356921	0.564079	0.105934
cellular glucuronidation (GO:0052695)	0	0	0	0	0	0	0.132839	0	0	0	0	0	-0.122069	0	0	0	-0.0241944	0	0	0	0	0	0
cellular heat acclimation (GO:0070370)	0	-0.044377	0	-0.0309722	0.0917563	0	0	-0.0939688	0	-0.364071	-0.22906	0.0323816	0	0.0397093	0.0339964	0	-0.0241944	0	-0.364071	-0.000221254	-0.086927	0.030209	0.161995
cellular hyperosmotic response (GO:0071474)	0	-0.044377	0	-0.0309722	0.0260366	0.0737023	-0.11232	-0.0939688	0	0.0283526	0.268631	0	-0.0817707	0.0397093	-0.318685	-0.0686539	-0.0241944	0	0.0283526	0	-0.086927	0.118943	0.0613253
cellular hypotonic response (GO:0071476)	0	0	0	0	0.0475488	0.000950021	-0.655958	-0.0805411	-0.12976	-0.321262	-0.19539	0	0	0.0271319	-0.539579	-0.0568344	-0.022585	0	-0.321262	-0.280126	-0.27397	-0.565853	0.128836
cellular ion homeostasis (GO:0006873)	0	0	0	0	0.0475488	0.000950021	-0.341546	-0.0805411	0	-0.321262	-0.349347	0	0	0.0271319	-0.281882	0	-0.022585	0	-0.321262	0	-0.074527	-0.293796	0.0126647
cellular iron ion homeostasis (GO:0006879)	0	0	0	-0.101079	0.235998	0	-0.128406	0.430491	0	-1.15297	-1.30307	0.128363	-0.157619	0.0950399	-0.0706801	-0.640233	-0.022585	0	-1.15297	0	-0.469434	0.0287317	0.0299965
cellular lipid biosynthetic process (GO:0097384)	0	0	0	-0.0309722	0.14542	0.000950021	-0.378564	-0.0939688	0	0.142336	0.0531221	0.00534091	0	0.00145179	-0.318685	0	0	0	0.142336	-0.000221254	-0.086927	-0.323323	0.0613253
cellular lipid catabolic process (GO:0044242)	0	-0.0091942	0	-0.0253858	0.0152454	0	0.442962	-0.0789078	0	-1.56392	-1.32371	0	-0.0731662	0.0005022	0.48168	-0.205666	-0.16643	0	-1.56392	0	0.0632185	0.398784	0.00959712
cellular macromolecule biosynthetic process (GO:0034645)	0	1.42565	0	0	15.8958	11.4216	0.0780806	6.66739	4.5991	12.9708	17.2157	13.9775	0	26.8806	5.90801	0.430804	-0.0295442	0	12.9708	4.6284	6.66846	1.91543	9.71376
cellular macromolecule catabolic process (GO:0044265)	0	0	0	-0.0024032	0.109135	0.429096	-0.0989949	0.527835	0	-0.71171	-0.636051	0.0889496	0	0.334124	-0.268379	-0.240442	-0.123985	0	-0.71171	-0.0491652	0.661357	0.141187	0.174302
cellular metal ion homeostasis (GO:0006875)	0	-0.317489	0	-0.0380593	0.142859	0.0367262	-0.739702	-1.24491	0.196996	-0.683906	-1.26899	0.0465549	0	0.00145179	-0.318685	-0.647937	-0.575276	0	-0.683906	0.053162	-1.19028	-0.584706	0.196826
cellular modified amino acid biosynthetic process (GO:0042398)	0	-0.429174	0	0.045766	0.0586651	0.117336	0.512755	-0.124179	0.144715	-0.762818	-0.443468	0	0	0.157781	0.340519	-0.0753165	-0.0438526	0	-0.762818	0.0879302	0.131419	0.462786	0.0340904
cellular modified amino acid catabolic process (GO:0042219)	0	0	0	0	0.0522242	0	0.0984597	-0.186414	0.0348335	-0.411195	-0.405502	0	0	0.0271319	0.144197	0	-0.0295442	0	-0.411195	0	-0.169425	0.284308	0.0226297
cellular monovalent inorganic cation homeostasis (GO:0030004)	0	-0.429174	0	-0.17954	0.242019	0.117336	-0.388302	-0.291957	0	-0.162176	-0.569852	0.168475	-0.101804	0.064901	-0.461567	-0.342588	-0.339477	0	-0.162176	0	-0.27397	-0.323323	0.34929
cellular nitrogen compound biosynthetic process (GO:0044271)	0	0	0	-0.133251	0.0522242	0.000950021	0.573471	-1.51791	0	0.548112	-0.585095	0.00534091	-0.0459415	0.00145179	0.203953	-0.375728	-0.109857	0	0.548112	0	-1.37077	0.0940986	0.0957435
cellular nitrogen compound catabolic process (GO:0044270)	0	0	0	0	0.0201018	0	0.580536	0	0	0.465849	0.230505	0	-0.0731662	0	0.453484	0	-0.022585	0	0.465849	0	0	0.553972	0.0126647
cellular phosphate ion homeostasis (GO:0030643)	0	0.00598206	0	0	0.0260366	0.000950021	0.244493	0.062728	0	0.0283526	0.152338	0	0	0.0397093	0.203953	0	-0.0861463	0	0.0283526	0	0.0632185	0.249486	0
cellular polysaccharide biosynthetic process (GO:0033692)	0	-0.323836	0	-0.0309722	0.0475488	0.0737023	-0.457063	-1.2748	0	-0.565164	-0.531757	0	-0.334892	0.0630802	-0.960797	-0.119177	-0.0861463	0	-0.565164	0	-1.45339	-1.10994	0.0226297
cellular polysaccharide catabolic process (GO:0044247)	0	0	0	-0.252093	0.14542	0	-0.518915	-0.0844558	0	0.623979	0.811159	0.0938905	0	0.0271319	-0.610867	-0.145662	-0.12327	0	0.623979	-0.348985	-0.074527	-0.679704	0.0662586
cellular potassium ion homeostasis (GO:0030007)	0	-0.715299	0	-0.17954	0.155534	0.305867	-0.378564	-0.0149742	0	-0.333069	-0.407184	0.0323816	-0.00579032	0.130623	-0.496757	-0.374519	-0.484938	0	-0.333069	0	-0.0112828	-0.554021	0.174302
cellular protein catabolic process (GO:0044257)	0.0644192	-0.544443	0	0	0.157895	0.0737023	-1.24258	0.262569	0	-1.08056	-1.57455	0.0180132	0	0.257171	-0.791148	-0.343848	-0.0662684	0	-1.08056	-0.0664278	0.488486	-0.62954	0.122152
cellular protein complex disassembly (GO:0043624)	0	0	0	-0.169172	0.185688	0.057438	0.389567	0.0562877	0	-0.321262	-0.534621	0.0807699	0	0.224491	0.297357	-0.205666	0	0	-0.321262	0	0.059383	-0.293796	0.128836
cellular protein localization (GO:0034613)	0	0.522097	0	-0.470491	0.106059	0.0737023	-1.05945	-1.34054	0	0.303324	-4.99765	0.0180132	0	0.209672	-2.00723	-0.516677	-0.150139	0	0.303324	-0.0491652	-1.90826	-1.42951	0.0754556
cellular protein metabolic process (GO:0044267)	0	0	0	-0.0652968	8.40616	2.58406	3.29209	-0.694589	0	9.96094	10.1048	7.65861	-0.295058	14.5705	10.5636	-0.353365	-0.563254	0	9.96094	-0.416588	-0.880477	5.35919	2.97537
cellular protein modification process (GO:0006464)	0.114495	-0.56773	0	-3.1961	2.37843	0.582596	-7.24796	-4.60116	0.616363	-12.7699	-20.353	2.00807	-1.51787	2.15555	-11.3681	-4.23692	-1.09977	0	-12.7699	-2.2269	-5.74405	-7.92499	1.68887
cellular protein-containing complex assembly (GO:0034622)	0	-0.201873	0	-0.818689	2.02707	1.71515	0.212758	-0.793596	0.106153	0.757538	-2.11889	0.58893	-0.0459415	2.67254	0.493977	-0.467424	-0.0295442	0	0.757538	0.325723	0.78116	0.525087	0.388734
cellular respiration (GO:0045333)	0.489204	0	0	-0.0024032	1.18863	0.0857901	2.02391	-0.0456186	0	0.266206	-0.250583	0.153841	0	1.3924	2.2963	-0.0686539	-0.0246819	0	0.266206	0	-0.030658	1.69909	0.109595
cellular response to ATP (GO:0071318)	0	0	0	0	0.0607379	0.000950021	-1.22883	-0.434918	0	0.176065	-0.349347	0.0180132	0	0.00145179	-0.66002	0	-0.0139201	0	0.176065	0.0422515	-0.623629	-0.47238	0.042626
cellular response to BMP stimulus (GO:0071773)	0	-2.65899	0	-0.208831	0.0329882	0	0.473951	-2.02069	0	0.793144	-0.509306	0	-0.252061	0	0.190473	-0.0568344	-0.0636305	0	0.793144	-0.172472	-1.98664	0.398784	0.0497294
cellular response to DNA damage stimulus (GO:0006974)	0	0.477252	0	-0.293569	6.54502	4.0623	-1.58776	5.88469	4.30965	-3.17797	6.31958	3.1433	0	4.71085	-1.49573	3.26918	0.421183	0	-3.17797	4.39719	6.29698	-1.03966	5.266
cellular response to UV (GO:0034644)	0	0.279196	0	-0.512338	0.343847	0.057438	0.210154	0.291546	0.310392	-0.967026	-0.99225	0.0180132	-0.0731662	0.131353	0.557324	-0.412153	-0.1715	0	-0.967026	0.117913	-0.296762	0.387849	1.20425
cellular response to UV-A (GO:0071492)	0	0	0	-0.232167	0.0260366	0	0.389567	-0.35896	0	-0.184147	0.223842	0	-0.0260822	0.00145179	0.274486	-0.253271	-0.0861463	0	-0.184147	0	-0.569727	0.358665	0.0754556
cellular response to UV-B (GO:0071493)	0	-0.259508	0	-0.144943	0.0349535	0	0.512755	-0.0676647	0	0.397878	-0.307333	0	-0.0623971	0	0.401501	-0.174301	-0.0599429	0	0.397878	-0.478481	-0.061749	0.30981	0.258836
cellular response to X-ray (GO:0071481)	0	0	0	0	0.238959	0.211142	0	0.062728	0	-0.125842	0.152338	0.0323816	0	0.119532	-0.0977181	0	-0.0241944	0	-0.125842	0	0.0632185	0.030209	0.105934
cellular response to acetylcholine (GO:1905145)	0	-0.0091942	0	-0.0849087	0.00543646	0	-0.479216	-0.0442721	0	-0.0653895	-0.110306	0	0	0	-0.651657	0	-0.0014348	0	-0.0653895	-0.0491652	-0.0383227	-0.697444	0
cellular response to acid chemical (GO:0071229)	0	0	0	-0.293569	0.0295709	0	-0.0183925	-0.135831	0	-0.171898	-0.341044	0	0	0	-0.0706801	-0.296047	0	0	-0.171898	0	-0.109306	-0.0850839	0.0909176
cellular response to acidic pH (GO:0071468)	0	0	0	0	0.0276918	0	-0.0555907	0	-0.0270711	-0.0653895	-0.110306	0	-0.0333658	0	-0.180975	0	-0.1715	0	-0.0653895	-0.178071	0	-0.190697	0.0226297
cellular response to alcohol (GO:0097306)	0	0.725547	0	-0.115797	0.0917563	0.277617	0.210154	0.915516	0	1.39375	1.06269	0	-0.78988	0.114746	-0.44433	-0.219559	-0.0792004	0	1.39375	-0.099748	0.795679	0.136067	0.0613253
cellular response to alkaloid (GO:0071312)	0	0.00598206	0	0.0123745	0.10669	0.0737023	0.163573	0.357872	0	-0.381356	0.232911	0.00534091	0	0.0523867	0.0834826	0	-0.0014348	0	-0.381356	0	0.327943	-0.0850839	0.0453926
cellular response to amino acid starvation (GO:0034198)	0	-0.0287129	0	-1.55404	0.297814	0.0366343	-0.378564	-0.114598	0	-1.24763	-1.99817	0.0807699	0	0.237472	-0.377851	-1.90881	-0.310549	0	-1.24763	-0.000221254	-0.148641	-0.193751	0.139813
cellular response to amino acid stimulus (GO:0071230)	0	0.00598206	0	-0.195313	0.0295709	0	0	0.0847342	0	-0.0505727	0.232911	0	0	0	-0.0977181	-0.205666	0	0	-0.0505727	0	0.0744636	-0.0487686	0.0385846
cellular response to amyloid-beta (GO:1904646)	0	-0.044377	0	-0.0762703	0.256751	0.000950021	-1.11306	-2.28937	0	-1.39839	-2.25248	0.0180132	0	0.0523867	-1.0082	-0.600771	-0.339477	0	-1.39839	-0.144287	-2.79768	-0.942271	0.0754556
cellular response to angiotensin (GO:1904385)	0	-0.0287129	0	-0.144943	0.244324	0	-0.0826155	-0.0676647	0	-0.283803	-0.167304	0	-0.0623971	0.170178	-0.250276	-0.174301	-0.117963	0	-0.283803	0.032051	-0.061749	0.019242	0.174302
cellular response to antibiotic (GO:0071236)	0	0.30842	0	-0.0380593	0.106059	0.000950021	-0.128406	0.068363	0	0.363513	0.303011	0	0	0.00145179	0.125258	-0.0753165	-0.102246	0	0.363513	-0.001525	0.0744636	-0.105962	0.123239
cellular response to arsenic-containing substance (GO:0071243)	0	-0.0751387	0	-0.144943	0.244324	0.000950021	-0.128406	-0.0939688	0	-0.475699	-0.837149	0.120873	0	0.0905112	-0.0977181	-0.739141	-0.305654	0	-0.475699	0	-0.086927	-0.103266	0.258836
cellular response to bacterial lipopeptide (GO:0071221)	0	0	0	-0.0309722	0.0917563	0	-0.726852	-0.617127	0.106153	-1.5408	-0.605807	0	-0.0817707	0.0397093	-0.603928	-0.230732	-0.0241944	0	-1.5408	0.0879302	-0.929667	-0.323323	0.0613253
cellular response to brain-derived neurotrophic factor stimulus (GO:1990416)	0	0.30842	0	0	0	0	0.120892	-0.698176	0	0.363513	0.441521	0	0	0	0.125258	0	-0.0295442	0	0.363513	-0.001525	-0.6634	0.136067	0
cellular response to cAMP (GO:0071320)	0	0.00598206	0	-0.0380593	0.0348284	0	-0.518915	-0.22456	-0.0206132	-0.78911	-0.464626	0	0	0	-0.708085	-0.25156	-0.109857	0	-0.78911	-0.463536	-0.470611	-0.415379	0
cellular response to cGMP (GO:0071321)	0	0	0	0	0.0295709	0.0857901	0	-0.107576	0	-0.411195	-0.459711	0	0	0.0523867	-0.109416	-0.0753165	-0.102246	0	-0.411195	0	-0.105669	0.0367613	0.0226297
cellular response to cadmium ion (GO:0071276)	0	0	0	-0.893863	0.256751	0.828865	0.442962	-0.148015	0	-0.334845	-0.592868	0.276637	-0.0731662	0.816458	-0.651657	-2.06989	-0.730372	0	-0.334845	0	-0.129035	0.506257	0.285139
cellular response to caffeine (GO:0071313)	0	0	0	0	0.0698226	0	-0.100216	0.253411	0	0.266206	0.230505	0.0180132	-0.0731662	0	-0.281882	0	-0.022585	0	0.266206	0	0.240887	0.101065	0.0876979
cellular response to calcium ion (GO:0071277)	0	-0.122232	0	0	0.038533	0.000950021	0.0716692	-0.615332	0	0.285335	0.624727	0	0	0.00145179	0.160396	-0.094109	-0.117963	0	0.285335	-0.134002	-0.513702	0.118943	0.00275104
cellular response to catecholamine stimulus (GO:0071870)	0	-0.0287129	0	-0.234153	0.0607379	0.00133891	-0.487174	0.0231306	-0.00709259	-0.246385	-0.443468	0	0	0.00145179	-0.539579	-0.14194	-0.150139	0	-0.246385	-0.478481	0.0205607	-0.403833	0.0604713
cellular response to chemical stress (GO:0062197)	0	-0.0091942	0	-0.392342	1.42108	0.622467	-0.0881772	-0.691725	1.0495	-1.83659	-2.08432	0.43334	0	2.08303	-0.442284	-0.374519	-0.0524985	0	-1.83659	0.994605	-0.796453	-0.301813	0.934969
cellular response to chemokine (GO:1990869)	0	0	0	-0.761598	0.0244501	0	-3.69127	-1.00515	0	-6.14713	-1.77265	0	-0.594093	0	-1.19001	-1.5595	-0.484938	0	-6.14713	0.102854	-1.48661	-1.24741	0.0226297
cellular response to cholesterol (GO:0071397)	0	0	0	0	0.00165777	0	0.212758	0.344279	0	0.46067	1.02519	0	-0.0260822	0	-0.35163	-0.0187342	0	0	0.46067	-0.172472	0.327661	0.118943	0
cellular response to cold (GO:0070417)	0	-0.044377	0	-0.423291	0.0917563	0.000950021	-0.11232	0.284446	0	-0.125842	-0.22906	0.00534091	0	0.00145179	0	-0.777618	-0.279637	0	-0.125842	0.0879302	0.278508	0	0.0613253
cellular response to copper ion (GO:0071280)	0	0	0	-1.81344	0.271978	0.47255	1.59881	-0.0617646	0	-0.184147	-0.237705	0.197658	0	0.704317	1.19907	-2.49192	-0.849239	0	-0.184147	0	-0.0505326	1.53434	0.213068
cellular response to corticosteroid stimulus (GO:0071384)	0	0.521773	0	-0.252093	0.0586651	0	-0.518915	0	0	-0.430071	-0.307333	0	-0.185209	0.00145179	-0.377595	-0.0568344	-0.0295442	0	-0.430071	0	0	-0.431153	0.0662586
cellular response to cytokine stimulus (GO:0071345)	0	-1.41529	0	-3.84899	0.106059	0	-20.557	5.09145	0.436392	-27.4528	-12.6653	0.00534091	-0.938664	0.00145179	-14.0055	-5.04957	-1.38857	-0.198564	-27.4528	1.55185	-5.60689	-15.7226	0.243349
cellular response to decreased oxygen levels (GO:0036294)	-1.0139	-0.588146	0	-0.234153	0.189031	0.057438	-0.604143	0.0692193	0.106153	-1.42688	-1.65579	0.0180132	-1.41672	0.0831975	-0.748143	-0.67798	-0.117963	-0.0328592	-1.42688	-0.490496	-0.0798206	-1.67207	0.23023
cellular response to dopamine (GO:1903351)	0	0	0	-0.0024032	0.0522242	0.000950021	-0.231802	0	0	-0.430071	0.246336	0	0	0.00145179	-0.180975	-0.028378	-0.0295442	0	-0.430071	0	0	-0.0487686	0.056185
cellular response to drug (GO:0035690)	0	-0.120574	0	-0.0849087	0.0586651	0	-0.662306	0.00861376	0	-0.208819	0.232911	0	0	0.00145179	-1.49573	-0.345917	-0.113028	0	-0.208819	-0.000221254	-0.071687	-0.559561	0.0669888
cellular response to dsRNA (GO:0071359)	0	-0.259508	0	-0.392342	0.0607379	0	-0.714413	-1.08687	0.196996	-1.18374	-1.06507	0	0	0.0116001	-0.539579	-0.230732	-0.102246	0	-1.18374	0.719583	-0.987122	-0.366995	0.258431
cellular response to epidermal growth factor stimulus (GO:0071364)	0	-0.28631	0	-0.0160816	0.0607379	0	-0.390029	-0.434918	-0.151823	-0.683906	-0.856866	0	-0.0660148	0.0116001	-0.819011	-0.0761718	-0.0295442	0	-0.683906	-0.699038	-0.562864	-0.700556	0.0180369
cellular response to epinephrine stimulus (GO:0071872)	0	-0.0287129	0	-0.0160816	0.0607379	0	-0.30331	0.0465315	0	0.0955268	-0.468604	0	0	0.0116001	-0.473364	-0.174301	-0.210575	0	0.0955268	-0.478481	0.0500476	-0.515228	0.0340904
cellular response to erythropoietin (GO:0036018)	0	-0.0490352	0	-0.234153	0.106059	0.000950021	-0.128406	0	0	0	0.063364	0.0529975	0.0684167	0.0523867	0.125258	-0.264661	-0.102246	0	0	0	0	0.136067	0.123239
cellular response to estradiol stimulus (GO:0071392)	0	0.351044	0	-0.0024032	0.0478854	0.000950021	-0.604143	-0.275491	0	-0.724395	-0.295449	0	0	0.0271319	-0.651657	-0.0753165	-0.0313949	0	-0.724395	-0.12269	-0.252482	-0.722505	0.0540268
cellular response to estrogen stimulus (GO:0071391)	0	-0.317489	0	-0.0309722	0.0260366	0.000950021	-0.326869	-0.0939688	0	-0.475699	-0.468798	0	0	0	-0.250276	-0.308756	-0.150139	0	-0.475699	-0.000221254	-0.227631	-0.103266	0.00275104
cellular response to exogenous dsRNA (GO:0071360)	0	-0.317489	0	-0.293569	0.0607379	0.000950021	-0.843127	-1.29547	0.0847687	-0.732952	-0.837149	0	0	0.00145179	-0.426397	-0.174301	-0.0861463	0	-0.732952	0.549359	-1.20829	-0.47238	0.190823
cellular response to fatty acid (GO:0071398)	0	-0.0490352	0	-0.0253858	0.0295709	0.081183	0.0984597	-0.186414	0	-0.6434	-0.191303	0	-0.494878	0.0271319	0.0958712	-0.260139	-0.185721	0	-0.6434	0	-0.169425	0.0378025	0.0754556
cellular response to fibroblast growth factor stimulus (GO:0044344)	0	-0.429174	0	-0.649383	0.0607379	0.057438	-0.655958	-0.861521	0	-0.502744	-1.59082	0.0180132	-0.0830157	0.224491	-0.356149	-0.887497	-0.310549	-0.198564	-0.502744	0	-1.17619	-0.295044	0.144948
cellular response to fluid shear stress (GO:0071498)	0	0	0	-0.392342	0.0349535	0.000950021	0	0.00857445	0	-0.158976	0.389649	0	-0.283826	0.0271319	0.0958712	-0.412153	-0.208842	0	-0.158976	-0.146482	0.0134819	-0.0272698	0.0126647
cellular response to forskolin (GO:1904322)	0	0.470052	0	-0.112646	0.0295709	0.0132156	0.284968	-0.20365	0	0.578132	0.268963	0	-0.376249	0.0523867	-0.211876	-0.145662	-0.0438526	0	0.578132	0	-0.412142	0.145557	0.00275104
cellular response to gamma radiation (GO:0071480)	0	0	0	0	0.256751	0.34079	-0.106661	-0.0805411	0	-0.227285	-0.405502	0.0792492	0	0.237472	0.222796	0	-0.00629551	0	-0.227285	0	-0.0670469	0.18836	0.196826
cellular response to glucagon stimulus (GO:0071377)	0	0.189206	0	-0.0113772	0.0379436	0.277617	-0.418622	-0.320707	-0.0270711	0.470946	0.471712	0	0	0.0905112	-0.318685	0	-0.0241944	0	0.470946	-0.463536	-0.296762	0.249486	0.0207048
cellular response to glucocorticoid stimulus (GO:0071385)	0	0.442181	0	-0.565219	0.0475488	0	-0.431284	-0.167725	0	-0.381356	-0.382362	0	0	0	-0.539579	-0.230732	-0.102246	-0.156098	-0.381356	0	-0.148019	-0.593882	0.0754556
cellular response to glucose starvation (GO:0042149)	0	0.356791	0	-0.171412	0.0833144	0	-0.618839	0.106861	0	-1.54259	-1.34876	0	0	0	-0.940252	-0.280336	-0.134804	0	-1.54259	-0.0586295	0.0882882	-0.677431	0.148694
cellular response to glucose stimulus (GO:0071333)	0	0.345284	0	0	0	0	0.120892	-0.20365	0	0.176065	0.268631	0	0	0	-0.493879	0	-0.0363716	0	0.176065	-0.172472	-0.176844	0.382351	0.0497294
cellular response to gonadotropin stimulus (GO:0071371)	0	0	0	0	0.0201018	0	-0.341546	-0.0805411	0	-0.321262	-0.0693061	0	0	0	-0.084969	0	-0.022585	0	-0.321262	0	-0.074527	-0.0850839	0.0126647
cellular response to granulocyte macrophage colony-stimulating factor stimulus (GO:0097011)	0	0.00598206	0	-0.202276	0.0586651	0	-0.378564	0.284446	0	-0.364071	-0.397043	0.00534091	-0.0817707	0	-0.0977181	-0.230732	-0.1715	0	-0.364071	0	0.278508	-0.0962978	0.0613253
cellular response to growth factor stimulus (GO:0071363)	0	-1.88998	0	-1.91855	0.0586651	0.000950021	-0.630104	-7.02381	-0.0206132	-1.86539	-3.3198	0	-0.140774	0.0625382	-1.40884	-1.99913	-0.597492	0	-1.86539	-0.504132	-7.1359	-0.779923	0.0984555
cellular response to growth hormone stimulus (GO:0071378)	0	-0.145604	0	0	0.0349535	0	-0.033427	-0.118768	0	-0.364071	-0.612865	0	0	0	-0.130689	-0.00974599	0	0	-0.364071	0	-0.109306	-0.13948	0
cellular response to heat (GO:0034605)	0	0.00598206	0	0	0.382597	0	-0.128406	-0.990446	0	0.53866	-0.989101	0.120873	0	0.0523867	0.144604	-0.00375321	-0.0861463	0	0.53866	-0.0426322	-0.880477	0.101065	0.848947
cellular response to heparin (GO:0071504)	0	-0.0490352	0	-0.0380593	0.184719	0.000950021	-0.421264	-0.698176	0	-0.411195	-0.459711	0.0180132	0	0.0523867	-0.356149	-0.0753165	-0.0295442	0	-0.411195	-0.172472	-0.6634	-0.366995	0.0226297
cellular response to hepatocyte growth factor stimulus (GO:0035729)	0	-0.0287129	0	-0.0160816	0.0607379	0	-0.0826155	-0.238807	0.0465379	0.397878	-0.682152	0	0	0.0116001	-0.250276	-0.62403	-0.310549	0	0.397878	0.032051	-0.231056	0.019242	0.00622762
cellular response to hexose stimulus (GO:0071331)	0	0.279924	0	0	0.00902107	0.000950021	0.128787	-0.186414	0	-0.380061	-0.307333	0	0	0.00145179	0.307675	0	-0.0241944	0	-0.380061	-0.0664278	-0.16169	0.583497	0.0754556
cellular response to histamine (GO:0071420)	0	-0.0384139	0	0	0.0475488	0.000950021	-0.100216	0	0	-0.109206	-0.0693061	0	0	0.00145179	-0.084969	-0.0568344	-0.0792004	0	-0.109206	0	0	-0.0850839	0.0453926
cellular response to hormone stimulus (GO:0032870)	0	-0.317489	0	-0.0253858	0.0148742	0	-0.471482	-0.364734	0	-1.6146	-1.66218	0	-0.411806	0	-0.281882	-0.31037	-0.175346	-0.23095	-1.6146	0	-0.395863	-0.180892	0
cellular response to hydrogen peroxide (GO:0070301)	0	0.00598206	0	-0.423236	0.192374	0	-0.83682	-0.0844558	-0.0417433	-1.39839	-0.856866	0	-0.456219	0	-0.603928	-1.0199	-0.279637	0	-1.39839	-0.348985	0.0744636	-0.942271	0.477128
cellular response to hydroxyurea (GO:0072711)	0	0.135335	0	0	0.106059	0.000950021	-0.231802	0.158765	0	-0.211466	0.152338	0.0180132	0	0.00145179	-0.0432415	0	0	0	-0.211466	0	0.155003	-0.190697	0.0876979
cellular response to hypoxia (GO:0071456)	0.698668	-0.24023	0	-1.72267	2.89832	0.390352	-0.138659	0.124983	4.86639	-4.73208	-9.44127	3.10659	-0.687164	3.31231	0.416231	-1.90881	-0.1715	0	-4.73208	4.9344	0.0819202	-0.821667	2.00621
cellular response to increased oxygen levels (GO:0036295)	0.133595	0.105602	0	-0.0652968	0.0987701	0.000950021	0	-0.35896	0.169881	-0.405607	-0.682152	0.0180132	0	0.194136	0.0014677	-0.0955332	-0.0295442	0	-0.405607	0.445272	-0.337668	0	0.122152
cellular response to indole-3-methanol (GO:0071681)	0	0.30842	0	-0.234153	0.106059	0.0857901	0	-0.364734	0	0.176065	-0.268636	0.0180132	-0.0830157	0.0523867	0	-0.264661	-0.102246	0	0.176065	-0.172472	-0.6634	0	0.0754556
cellular response to inorganic substance (GO:0071241)	0	0.137793	0	-0.0024032	0.0607379	0.000950021	-0.067445	0.123397	0	0.171058	0.252561	0	0	0.00145179	0.145038	-0.028378	0	0	0.171058	0	0.112765	-0.13948	0.0226297
cellular response to insulin stimulus (GO:0032869)	0	0.210382	0	-0.875215	0.109135	0.0366343	-0.912959	-1.47171	-0.347158	-2.99355	-1.97847	0.0180132	0	0.0493948	-1.83137	-2.37075	-0.339477	0	-2.99355	-0.699038	-1.36206	-1.77019	0.0340904
cellular response to interferon-alpha (GO:0035457)	0	-0.0287129	0	0	0.013473	0	-0.604143	0.219481	0.0465379	-0.542229	-0.307333	0	0	0	-0.776605	-0.174301	-0.0599429	0	-0.542229	0.032051	0.215573	-0.515228	0.0754556
cellular response to interferon-beta (GO:0035458)	0	-0.044377	0	0.045766	0.0987701	0	-0.635401	-0.698176	0	-1.38463	-1.39522	0	0	0.157781	-0.135764	0	-0.0861463	0	-1.38463	0.594852	-0.631884	-0.162931	0.142344
cellular response to interferon-gamma (GO:0071346)	0	-0.00378404	0	0.476818	0.0917563	0.191401	-4.80047	-1.50718	2.4053	-11.0599	-4.11268	0.00534091	-0.020899	0.194136	-1.31187	-0.309315	-0.740958	0	-11.0599	8.9269	-1.80946	-1.3603	0.0345419
cellular response to interleukin-1 (GO:0071347)	0.0252561	-0.0113275	0	-4.29235	1.42108	0.277617	-5.07709	-0.894092	4.78338	-12.0897	-13.8071	1.27708	-0.0731662	3.16888	-2.27931	-4.10053	-0.849239	0	-12.0897	6.0975	-1.34741	-1.88424	1.26951
cellular response to interleukin-12 (GO:0071349)	0	-0.342578	0	-0.565125	1.2551	0.601847	-1.776	3.05405	0.562406	-1.31001	0.616355	0.262328	-0.264528	2.23779	-0.971189	-1.40708	-0.12946	0	-1.31001	0.552329	3.58421	-0.963405	0.714615
cellular response to interleukin-15 (GO:0071350)	0	0	0	0	0.0152454	0	-0.378564	1.38458	0	-0.852155	0.832998	0	0	0	0.0772589	-0.00375321	-0.0599429	0	-0.852155	0	1.2922	0.0940986	0.0226297
cellular response to interleukin-17 (GO:0097398)	0	0	0	0	0.0586651	0	-0.067445	-0.20365	0	0.00784467	-0.0435912	0	0	0	-0.211876	0	-0.0438526	0	0.00784467	0	-0.197216	0.0656362	0.0662586
cellular response to interleukin-18 (GO:0071351)	0	-0.0384139	0	-0.392342	0.0475488	0.057438	-0.655958	-0.276827	0	-0.97435	-0.534621	0	0	0.0905112	-0.281882	-0.412153	-0.150139	0	-0.97435	-0.280126	-0.524562	-0.293796	0.128836
cellular response to interleukin-2 (GO:0071352)	0	0	0	0	0.0607379	0	-0.431284	1.59468	0	-0.678351	0.565022	0.0180132	0	0	-0.154505	-0.0187342	-0.0861463	0	-0.678351	0	1.50551	-0.163508	0.0180369
cellular response to interleukin-21 (GO:0098757)	0	-0.0287129	0	0	0.0607379	0.0366343	-0.30331	0.915516	0.0465379	-0.870744	0.303011	0	0	0.0116001	0.0772589	0	-0.117963	0	-0.870744	0.032051	0.844954	-0.0711794	0.0340904
cellular response to interleukin-4 (GO:0071353)	0	0.135335	0	-0.0849087	0.0276918	0	0.0111265	1.19638	0	-0.0653895	0.337995	0	0	0.00145179	-0.377595	-0.280336	-0.0295442	0	-0.0653895	0	1.12467	0.136067	0.0876979
cellular response to interleukin-6 (GO:0071354)	0	-0.49811	0	-1.79538	0.179159	0.000950021	-2.7877	-0.844434	0.00953963	-2.24119	-1.04211	0.0180132	0	0.0397093	-2.03699	-1.12106	-0.0685745	0	-2.24119	0	-0.759658	-2.42556	0.152875
cellular response to interleukin-7 (GO:0098761)	0	0	0	-0.0113772	0.106059	0	-0.418622	0.328252	1.30048	-0.799796	0.471712	0.0180132	0	0	-0.318685	-0.0369999	0	0	-0.799796	1.03041	0.327661	-0.344875	0.0701524
cellular response to interleukin-9 (GO:0071355)	0	-0.0170062	0	0	0.0586651	0.0132156	-0.264939	0.436815	0	-0.480793	0.389649	0	0	0.00145179	-0.0558187	0	-0.00629551	0	-0.480793	0	0.407683	0.0656362	0.00275104
cellular response to ionizing radiation (GO:0071479)	0	0.298094	0	-0.0380593	0.519179	1.01969	-0.89128	-0.20816	0	0.614437	0.616355	0.119514	0	0.996987	-0.44433	-0.0753165	-0.0438526	0	0.614437	0	-0.280611	-0.731132	1.18
cellular response to iron ion (GO:0071281)	0	0.00598206	0	0	0.14542	0	-0.11232	0	0	-0.683906	-0.397043	0.00534091	-0.486929	0.0397093	-0.0977181	0	0	0	-0.683906	-0.000221254	0	-0.0962978	0.0180369
cellular response to ketone (GO:1901655)	0	-0.49317	0	-0.470491	0.106059	0.117336	-0.518915	-0.352334	0	0.584554	-0.295449	0	-0.381486	0.0576252	-0.859644	-0.348123	-0.12327	0	0.584554	0	-0.437799	0.707582	0.128836
cellular response to laminar fluid shear stress (GO:0071499)	0	0	0	-0.392342	0.0201018	0.000950021	0	0.0562877	-0.00709259	-0.321262	-0.349347	0	-0.456219	0.00145179	0.0958712	-0.691682	-0.339477	0	-0.321262	-0.280126	0.059383	0	0
cellular response to lectin (GO:1990858)	0.0744984	0	0	-3.12031	1.60552	0.441217	-2.47746	0.328252	4.60995	-4.38215	-7.77387	1.46483	-0.257611	3.22367	-1.86734	-2.49528	-0.453036	0	-4.38215	5.1934	0.356192	-1.13825	1.13474
cellular response to leptin stimulus (GO:0044320)	0	-0.0170062	0	-0.293569	0.0586651	0	-0.534023	-0.0557373	0	-0.78911	-0.268636	0.0180132	0	0	-0.426397	-0.555266	-0.279637	0	-0.78911	0	-0.0505326	-0.461983	0.00275104
cellular response to leucine (GO:0071233)	0	0.417372	0	0	0.0276918	0	0	0.389665	0	0.176065	0.337995	0	0	0	-0.180975	-0.028378	-0.0014348	0	0.176065	0	0.36581	-0.0487686	0.0226297
cellular response to leucine starvation (GO:1990253)	0	0.793345	0	-0.0024032	0.0522242	0	-0.0555907	0.158765	0	-0.211466	0.468908	0	0	0	-0.180975	-0.028378	-0.0014348	0	-0.211466	-0.0491652	0.155003	-0.0487686	0.0226297
cellular response to light stimulus (GO:0071482)	0	0.0639214	0	-0.222589	0.0586651	0.000950021	-0.0128943	0.262569	0.106153	-0.283803	-0.457867	0	0	0.00145179	-0.102773	-0.41188	-0.150139	0	-0.283803	0.0191246	0.235068	0.019242	0.124193
cellular response to lipid (GO:0071396)	0.038096	-0.0490352	0	-0.828486	0.101061	0.000950021	-6.63968	-1.47234	0	-10.1323	-3.23271	0	-0.671407	0.0416876	-5.89522	-1.44538	-0.349113	0	-10.1323	0	-1.38198	-4.18038	0.122152
cellular response to lipopolysaccharide (GO:0071222)	0	0	0	-0.776188	0.070374	0.000950021	-9.71135	-1.01961	0	-12.5323	-3.94688	0	-0.778066	0.0293097	-5.55435	-1.49688	-0.339477	-0.234751	-12.5323	0	-0.946629	-3.5665	0.128836
cellular response to lipoteichoic acid (GO:0071223)	0	0	0	-0.0309722	0.0586651	0.000950021	-0.726852	-0.984195	0.106153	-1.5408	-0.856866	0	-0.0817707	0.0397093	-0.603928	-0.0686539	-0.0241944	0	-1.5408	0.0879302	-0.929667	-0.627478	0.105934
cellular response to low-density lipoprotein particle stimulus (GO:0071404)	0	-0.100563	0	-0.781628	0.0295709	0	-0.341886	0.871724	0	-0.311511	0.313521	0	-0.232259	0	-0.276339	-1.47162	-0.763726	0	-0.311511	-0.12269	0.795679	-0.105962	0.0050007
cellular response to macrophage colony-stimulating factor stimulus (GO:0036006)	0	0	0	0	0.0607379	0	-0.128406	0.328252	0	-0.139837	0.18172	0.0180132	0	0.00145179	-0.109416	0	0	0	-0.139837	0	0.327661	0.0367613	0
cellular response to magnesium ion (GO:0071286)	0	0	0	0	0.0586651	0.000950021	0.0984597	-0.0939688	0	0.0283526	-0.22906	0.00534091	0	0.00145179	0.11129	0	-0.0241944	0	0.0283526	-0.000221254	-0.315237	0.118943	0.0613253
cellular response to mechanical stimulus (GO:0071260)	0	-0.180524	0	-0.405452	0.304456	0.000950021	-2.06049	-0.962075	0.301658	-3.67775	-3.52383	0.0180132	0	0.0523867	-1.40392	-0.701029	-0.1715	0	-3.67775	1.05411	-0.838836	-0.268891	0.148694
cellular response to metal ion (GO:0071248)	0	-0.0490352	0	-0.328356	0.106059	0.081183	0.255753	-0.566329	-0.0645578	-0.60633	-1.16284	0.0180132	-0.0731662	0.0748931	-0.78114	-1.05489	-0.323646	0	-0.60633	-0.478481	-0.524562	0.42895	0.0180369
cellular response to misfolded protein (GO:0071218)	0.660897	-0.044377	0	0	0.0586651	0	-0.0815666	-0.478194	0	0.0955268	-0.443468	0	0	0.00145179	0.172334	-0.0753165	-0.279637	0	0.0955268	-0.0184171	-0.435241	0.0881101	0.142344
cellular response to molecule of bacterial origin (GO:0071219)	0	0	0	-0.483096	0.0698226	0	-8.71107	-1.29951	0	-11.6895	-4.2989	0	-0.851835	0.0116001	-5.55435	-0.811534	-0.252925	-0.447	-11.6895	0	-1.22212	-3.79963	0.123239
cellular response to monoamine stimulus (GO:0071868)	0	-0.0384139	0	-0.392342	0.0698226	0.057438	-0.100216	0.0562877	0	-0.109206	-0.19539	0	0	0.0271319	-0.084969	-0.0568344	-0.0792004	0	-0.109206	0	0.059383	-0.0850839	0.0453926
cellular response to muramyl dipeptide (GO:0071225)	0	-0.223703	0	-0.00878202	0.122636	0	-0.264939	-0.0557373	0	-1.18374	-0.422114	0.0180132	-0.0459415	0.00145179	-0.708085	-0.0369999	-0.0438526	0	-1.18374	0	-0.0505326	-0.0612813	0.0662586
cellular response to nerve growth factor stimulus (GO:1990090)	0	-0.0384139	0	0	0.045546	0	-0.162802	-1.15275	0	0.249499	0.479195	0	0	0	-0.606491	-0.174301	-0.1715	0	0.249499	-0.112229	-1.04323	0.0562002	0.0226297
cellular response to nicotine (GO:0071316)	0	0.00598206	0	-0.483096	0.184719	0	-0.421264	0	0.144715	-1.19551	-0.682152	0.0529975	0	0.0523867	-0.109416	-0.538396	-0.208842	0	-1.19551	0.128261	0	0.0367613	0.123239
cellular response to nitric oxide (GO:0071732)	0	0	0	-0.112646	0.0295709	0	0.128787	-0.20365	0	0.184693	0.268963	0	-0.0459415	0.00145179	0.222796	-0.145662	-0.0438526	0	0.184693	0	-0.197216	0.284308	0.00275104
cellular response to nitrogen compound (GO:1901699)	0	0.00598206	0	0	0.0987701	0.000950021	-0.635401	0.137679	0	-0.521897	-0.316092	0.0180132	0	0.00145179	-0.461567	0	0	0	-0.521897	0	0.131419	-0.323323	0.122152
cellular response to nitrogen levels (GO:0043562)	0	-0.401935	0	-0.0422935	0.0917563	0.000950021	-0.172319	-0.0250321	0	-0.0415488	0.201979	0.0180132	-0.283826	0.0630802	-0.130689	-0.0753165	-0.0792004	0	-0.0415488	0	-0.0199313	-0.13948	0.0126647
cellular response to nitrogen starvation (GO:0006995)	0	-0.401935	0	-0.0422935	0.0917563	0.000950021	-0.172319	-0.0250321	0	-0.0415488	0.201979	0.0180132	-0.283826	0.0630802	-0.130689	-0.0753165	-0.0792004	0	-0.0415488	0	-0.0199313	-0.13948	0.0126647
cellular response to nutrient (GO:0031670)	0	-0.0490352	0	-0.0380593	0.0607379	0	0	-0.107576	0.144715	-1.19551	-0.459711	0.0180132	0	0	0	-0.0753165	-0.102246	0	-1.19551	0.128261	-0.356921	0	0.123239
cellular response to nutrient levels (GO:0031669)	0	-0.885435	0.0321453	-0.61948	0.00543646	0.0366343	0.0531071	-0.391724	0	-1.5408	-1.42721	0	-1.08794	0.0271319	-0.297465	-0.739158	-0.279637	0	-1.5408	-0.822658	-0.569727	-0.105962	0.00622762
cellular response to organic cyclic compound (GO:0071407)	0	-0.721421	0	-0.426464	0.0607379	0.0857901	-4.98758	-1.44865	0	-3.992	-2.7841	0	-0.19082	0.0523867	-3.1731	-1.69848	-0.537206	0	-3.992	-0.348985	-1.85489	-2.83085	0.0754556
cellular response to organic substance (GO:0071310)	0	-2.16432	0	-1.18177	0.0607862	0.000950021	-2.73972	-2.32986	0	-4.5538	-2.86424	0	-0.0817707	0.0630802	-1.07581	-1.57627	-0.310549	0	-4.5538	-0.172472	-2.65374	-0.974103	0.0662586
cellular response to organonitrogen compound (GO:0071417)	0	0.0581679	0	-0.0849087	0.0687738	0.000950021	-1.32756	-0.779537	0	-0.991482	-1.16415	0	0	0.00145179	-1.24878	-0.447058	-0.117963	0	-0.991482	-0.326374	-1.21013	-1.06363	0.048741
cellular response to osmotic stress (GO:0071470)	0	-0.183668	0	-0.0380593	0.0586651	0.0857901	-0.815271	-0.107576	0	0.249499	0.303011	0	0	0.194136	-0.834261	-0.174301	-0.0139201	0	0.249499	-0.112229	-0.230311	-0.974103	0.123239
cellular response to oxidative stress (GO:0034599)	0	-0.0384139	0	-0.392342	1.02537	0.160722	-0.352455	-1.22226	0.196996	-3.1886	-3.83483	0.512447	0	1.12162	-0.893226	-0.885602	-0.150139	0	-3.1886	-0.278352	-1.29504	-0.334645	0.750164
cellular response to oxidised low-density lipoprotein particle stimulus (GO:0140052)	0	0	0	-0.0849087	0.0276918	0.000950021	-0.479216	-0.0442721	0	-1.08056	-0.751994	0	-0.0333658	0.00145179	-0.651657	-0.118418	-0.262599	0	-1.08056	0	-0.16169	-0.403833	0.123239
cellular response to oxygen levels (GO:0071453)	0.156922	0.135335	0	-0.0849087	0.0522242	0.000950021	-0.0555907	-0.169109	0	-0.430071	-0.54564	0	0	0.0397093	-0.0432415	-0.280336	-0.0861463	0	-0.430071	0	-0.16169	-0.0487686	0.056185
cellular response to oxygen-containing compound (GO:1901701)	0	-0.0490352	0	-0.855076	0.106059	0	-8.65177	-2.695	0	-10.2976	-5.30104	0	-0.595708	0.114746	-6.87958	-1.80164	-0.349113	-0.204767	-10.2976	-0.188053	-2.68485	-5.37334	0.0876979
cellular response to pH (GO:0071467)	0	0	0	-0.0160816	0.0152454	0	-0.100216	0.0562877	-0.0270711	-0.0952238	-0.167304	0	0	0	-0.334139	-0.048567	-0.249793	0	-0.0952238	-0.170358	0.059383	-0.0850839	0.0226297
cellular response to peptide (GO:1901653)	0	0.536341	0	-0.0380593	0.382375	0.000950021	-1.36047	-1.86242	0.04158	-2.64348	-2.76912	0.0529975	0	0.0397093	-1.55032	-0.39939	-0.279637	0	-2.64348	-0.165086	-2.1902	-0.900919	0.128836
cellular response to peptide hormone stimulus (GO:0071375)	0	0.279196	0	-1.48432	0.0522242	0	-1.03738	0.736971	-0.167561	-0.920023	0.83494	0	-0.0623971	0	-1.74933	-1.19861	-0.1715	0	-0.920023	-0.710251	0.77841	-0.99283	0.0251084
cellular response to platelet-derived growth factor stimulus (GO:0036120)	0	-0.0384139	0	-0.169172	0.0698226	0.000950021	0.0716692	-0.0805411	0	-0.109206	-0.534621	0.0180132	0	0.0271319	0.0958712	-0.205666	-0.0792004	0	-0.109206	0	-0.074527	0	0.128836
cellular response to potassium ion (GO:0035865)	0	-0.0287129	0	-0.0160816	0.013473	0	0.0531071	0	0	-0.0952238	-0.0554214	0	0	0	-0.250276	0	0	0	-0.0952238	0	0	-0.255191	0.00622762
cellular response to prostaglandin E stimulus (GO:0071380)	0	-0.28631	0	-0.392342	0.304456	0.1824	0	-0.276827	0	-0.321262	0.230505	0	0	0.224491	0.0272386	-0.205666	-0.0792004	0	-0.321262	0	-0.27397	0.0287317	0.128836
cellular response to prostaglandin stimulus (GO:0071379)	0	-0.478705	0	-0.252093	0.170486	0.236776	0	-0.169109	0	-0.211466	0.246336	0	-0.336117	0.237472	0.00713751	-0.118418	-0.0861463	0	-0.211466	0	-0.16169	0.00692495	0.0876979
cellular response to purine-containing compound (GO:0071415)	0	0	0	0	0.106059	0	-0.231802	0.389665	0	0.518827	0.468908	0.0807699	-0.0333658	0	-0.377595	-0.028378	-0.0861463	0	0.518827	0	0.36581	-0.190697	0.123239
cellular response to radiation (GO:0071478)	0	0.318878	0	-0.0629506	0.0602628	0.119119	-0.571881	0.214521	0	0.405976	0.252561	0	0	0.156622	-0.268163	-0.36442	-0.0861463	0	0.405976	0	-0.323899	-0.627478	0.257661
cellular response to reactive nitrogen species (GO:1902170)	0	0	0	-0.112646	0.0295709	0	0.128787	-0.20365	0	0.184693	0.268963	0	-0.0459415	0.00145179	0.222796	-0.145662	-0.0438526	0	0.184693	0	-0.197216	0.284308	0.00275104
cellular response to reactive oxygen species (GO:0034614)	0.038096	0.130265	0	-0.405452	0.296141	0.000950021	-1.12976	-0.449284	-0.179946	-1.94883	-1.59154	0.069398	-0.534659	0.0905112	-1.31191	-1.24069	-0.339477	0	-1.94883	-0.900663	-0.3633	-0.930805	0.42088
cellular response to retinoic acid (GO:0071300)	0.22399	-0.0170062	0	-0.269824	0.104818	0	-0.0826155	-0.408364	0	0.618816	0.471297	0.0180132	0	0.0116001	-0.285964	-0.280336	-0.134804	0	0.618816	-0.001525	-0.356921	-0.510284	0.0226297
cellular response to salt (GO:1902075)	0	0.00598206	0	0	0.0917563	0.000950021	0	-0.0939688	0	-0.364071	-0.397043	0.00534091	0	0.0397093	0.0339964	-0.0686539	-0.0861463	0	-0.364071	-0.000221254	-0.086927	0.118943	0.161995
cellular response to salt stress (GO:0071472)	0	0.00598206	0	-0.0380593	0.0295709	0.000950021	-0.421264	-0.107576	0	0.363513	0.441521	0	0	0.00145179	-0.356149	-0.0753165	-0.0295442	0	0.363513	-0.172472	-0.105669	-0.366995	0.0226297
cellular response to sodium arsenite (GO:1903936)	0	0.00598206	0	0	0.106059	0.000950021	0	-0.107576	0	-0.411195	-0.459711	0.0180132	0	0.0523867	0.0362143	-0.0753165	-0.102246	0	-0.411195	-0.001525	-0.105669	0.136067	0.194755
cellular response to starvation (GO:0009267)	0	-0.795173	0	-1.48432	0.0917563	0.039533	-1.01696	-0.532153	0	-3.04474	-3.3198	0	-0.621286	0.11739	-1.57685	-1.8249	-0.543574	0	-3.04474	-0.280126	-0.56372	-1.07387	0.0754556
cellular response to steroid hormone stimulus (GO:0071383)	0	-0.0384139	0	-0.0380593	0.0607379	0.0388557	0.120892	-0.275491	0	0.171058	-0.405502	0	0	0.0271319	0.11129	-0.0753165	-0.0861463	0	0.171058	0	-0.252482	0.125324	0.0754556
cellular response to sterol (GO:0036315)	0	0	0	0	0.00543646	0	0.210154	0.219481	0	0.405976	1.03056	0	0	0	-0.377595	-0.0568344	-0.010565	0	0.405976	-0.182053	0.39658	0.118943	0
cellular response to sterol depletion (GO:0071501)	0	0.170641	0	-0.00878202	0.0917563	0	-0.067445	-0.434918	0	-0.0789392	-0.422114	0	0	0.00145179	-0.211876	-0.145662	-0.102246	0	-0.0789392	-0.659516	-0.412142	-0.219693	0.0662586
cellular response to superoxide (GO:0071451)	0	0	0	-0.0652968	0.0987701	0	0.534515	-0.144255	0	0.27138	-0.349347	0	-0.0260822	0.0905112	0.401501	-0.467424	-0.0861463	0	0.27138	-0.0276303	-0.131806	0.358665	0.122152
cellular response to testosterone stimulus (GO:0071394)	0.292516	-0.0490352	0	-0.234153	0.106059	0.000950021	-1.30701	0	0	-0.411195	-0.459711	0.0180132	0	0.00145179	-1.05831	-0.0753165	-0.0295442	0	-0.411195	0	0	-1.13825	0.0754556
cellular response to thyroid hormone stimulus (GO:0097067)	0	-0.145604	0	-0.202276	0.0586651	0	-0.403712	-0.118768	0	-0.609244	-0.612865	0	-0.283826	0.0271319	-0.318685	-0.230732	-0.0792004	0	-0.609244	0.102192	-0.109306	-0.341423	0
cellular response to topologically incorrect protein (GO:0035967)	0.0903313	-0.223703	0	-0.0380593	0.260632	0.000950021	-0.326869	-0.698176	0.5529	-1.26776	-1.95776	0.126956	0	0.0905112	-0.336988	-0.137632	-0.102246	0	-1.26776	0.372939	-0.621365	-0.117228	0.977042
cellular response to transforming growth factor beta stimulus (GO:0071560)	0	-1.88998	0	-0.417043	0.0917563	0.000950021	0.394023	-5.14919	0	1.161	-1.97886	0	-0.0911802	0.018274	-0.706949	-1.15217	-0.349113	0	1.161	-1.15915	-5.51505	-0.565853	0.0876979
cellular response to tumor necrosis factor (GO:0071356)	0.133595	-0.54912	0	-4.19385	0.304456	0.0866466	-1.92172	2.22511	4.41924	-11.1812	-9.25307	0.231569	-1.08879	1.37872	-0.563875	-3.35875	-0.914553	0	-11.1812	6.34082	1.8655	0.426676	1.4444
cellular response to type I interferon (GO:0071357)	0	-0.0490352	0	1.57785	0.57286	0.126393	-2.96388	-4.05653	2.57554	-9.45515	-4.29542	0.0323816	0	0.170178	-0.67978	0.346546	-0.109857	0	-9.45515	10.7671	-3.968	-7.92499	0.196826
cellular response to unfolded protein (GO:0034620)	0	-0.0091942	0	-0.0672977	0.340873	0.057438	-0.11232	-0.662886	0.785007	-1.56392	-1.57826	0.276637	0	0.0940137	-0.160114	-0.048567	-0.0295442	0	-1.56392	0.562709	-0.584549	-0.094028	1.01288
cellular response to vascular endothelial growth factor stimulus (GO:0035924)	0	0	0	-1.35931	0.0732022	0.000950021	-0.295037	-1.33856	0	-1.44939	-0.605807	0.0180132	0	0	-0.616771	-1.33419	-0.185721	0	-1.44939	-0.063064	-1.20829	-0.72555	0.413428
cellular response to virus (GO:0098586)	0	0	0	0	0.0698226	0.000950021	-0.83682	-0.792541	0.457568	-2.84509	-1.67661	0	0	0.00145179	-0.29261	-0.287153	-0.543574	0	-2.84509	1.45628	-0.711343	-0.697882	0.284191
cellular response to vitamin (GO:0071295)	0	-0.0490352	0	0	0.0295709	0.0857901	0.120892	-0.698176	0	0.176065	-0.101938	0	-0.0830157	0.0523867	0.125258	0	-0.102246	0	0.176065	0	-0.6634	0.136067	0.0226297
cellular response to vitamin D (GO:0071305)	0	-0.365307	0	-0.0380593	0.106059	0.277617	-0.128406	-0.364734	0	-0.762818	-0.268636	0.0180132	0	0.164011	-0.109416	-0.0753165	-0.102246	0	-0.762818	-0.001525	-0.356921	0.0367613	0.0754556
cellular response to zinc ion (GO:0071294)	0	0	0	-0.833258	0.10669	0.305867	0.580536	0	0	0	-0.0852767	0.128363	0	0.361524	0.535755	-1.47162	-0.543574	0	0	0	0	1.00896	0.180475
cellular senescence (GO:0090398)	0	-0.0091942	0	-0.312401	0.106059	0	-0.640657	-0.460622	0	-0.96904	-0.731757	0	-0.0731662	0.0271319	-0.297557	-1.17337	-0.16643	0	-0.96904	0	-0.584549	-0.191941	0.508959
cellular sodium ion homeostasis (GO:0006883)	0	-0.621468	0	-0.144943	0.170486	0.0943149	-0.326869	-0.238807	0	-0.125842	-0.640433	0.120873	0	0.0397093	-0.426397	-0.174301	-0.305654	0	-0.125842	0	-0.227631	-0.268557	0.258836
cellular transition metal ion homeostasis (GO:0046916)	0	0	0	-1.3966	1.28249	0.31528	0.251712	-0.238807	-0.0270711	-1.56392	-1.57917	1.75314	-0.00579032	1.01842	0.274486	-2.5862	-0.349113	0	-1.56392	-0.125951	-0.334441	0.284308	0.162376
cellular triglyceride homeostasis (GO:0035356)	0	-0.044377	0	0	0.0260366	0	0.244493	-0.320707	-0.0206132	-0.683906	0.268631	0	0	0	0.203953	0	-0.0241944	0	-0.683906	-0.144287	-0.315237	0.249486	0.161995
cellular trivalent inorganic anion homeostasis (GO:0072502)	0	0.00598206	0	0	0.0260366	0.000950021	0.244493	0.062728	0	0.0283526	0.152338	0	0	0.0397093	0.203953	0	-0.0861463	0	0.0283526	0	0.0632185	0.249486	0
cellular water homeostasis (GO:0009992)	0	0	0	-0.202276	0.0260366	0	0.244493	-0.617127	0	-0.125842	-0.22906	0	0	0	0.203953	-0.230732	-0.0861463	0	-0.125842	-0.000221254	-0.584549	0.249486	0.0180369
cellular zinc ion homeostasis (GO:0006882)	0	-0.00373062	0	-2.16784	0.702572	1.04809	0.681627	-0.0676647	0	-0.0952238	-0.246743	1.3039	0	0.97036	0.753768	-2.64706	-0.849239	0	-0.0952238	-0.219632	-0.0578412	1.3418	0.448672
central nervous system development (GO:0007417)	0	2.18599	0	-0.776188	0.0607379	0.0857901	1.12089	-1.50164	-0.0270711	1.06434	1.52478	0	-0.252988	0.0905112	-0.891666	-0.171074	-0.102246	0	1.06434	-0.622084	-1.48568	-0.635781	0.128836
central nervous system myelination (GO:0022010)	0	0	0	0	0.0260366	0	0.212758	-0.144255	0	-0.0521816	0.223842	0	-0.308616	0	0.11129	0	0	0	-0.0521816	-0.0276303	-0.131806	-0.0376686	0.0453926
central nervous system neuron axonogenesis (GO:0021955)	0	0.0639214	0	0	0.0586651	0.000950021	-0.024158	-0.291957	0	-0.139837	-0.268636	0.0180132	-0.255599	0.00145179	-0.292935	0	0	0	-0.139837	-0.261904	-0.274749	-0.116565	0.0876979
central nervous system neuron development (GO:0021954)	0	0.0141759	0	0	0.0425557	0	-0.326869	-0.676031	-0.00709259	-0.475699	-0.468798	0	-0.208722	0	-0.426397	0	-0.0139201	0	-0.475699	-0.209461	-0.623629	-0.268557	0.128836
central nervous system neuron differentiation (GO:0021953)	0	0.552347	0	0	0	0	-0.431284	-0.629522	0	0.314653	0.297315	0	0	0	-0.0977181	-0.0132094	-0.0868326	0	0.314653	-0.063064	-0.75043	-0.226209	0.00275104
central nervous system projection neuron axonogenesis (GO:0021952)	0	-0.120574	0	-0.0380593	0.0152454	0.000950021	0.163573	-0.515984	0	-0.139837	0.268631	0	0	0.0116001	-0.012024	-0.00375321	0	0	-0.139837	-0.134002	-0.47157	-0.0160881	0.0226297
centriole assembly (GO:0098534)	0	0.00598206	0	0	0.106059	0.000950021	0	0.328252	0.144715	0.0328922	0.303011	0.0529975	0	0.00145179	-0.109416	-0.0753165	-0.102246	0	0.0328922	0.128261	0.327661	0.0367613	0.123239
centromere complex assembly (GO:0034508)	0.263092	0.0943569	0	0.490453	2.0585	3.19953	-0.56904	3.44384	0.993643	3.12952	2.59978	1.77427	0.0684167	3.81324	0.322054	2.37923	0.788198	0	3.12952	3.00628	3.1905	0.372867	0.787383
centromeric sister chromatid cohesion (GO:0070601)	0	0.00598206	0	-0.202276	0.0917563	0.0737023	0	0.284446	0	0.142336	0.152338	0	0.00649314	0.0397093	0.11129	-0.0686539	0	0	0.142336	0.0879302	0.278508	0.414446	0.105934
ceramide biosynthetic process (GO:0046513)	0	-0.0170062	0	-0.293569	0.0636927	0.0857901	-0.649588	-0.0983077	0	-0.125842	-0.869307	0.0504618	0	0.0271319	-0.300957	-0.948698	-0.432868	0	-0.125842	-0.0664278	-0.144102	-0.116589	0.0340904
ceramide catabolic process (GO:0046514)	0	0	0	-0.115797	0.0221117	0.0132156	-0.11232	-0.38912	0	-0.430071	-0.446316	0	0	0.0271319	-0.220515	-0.145662	-0.279637	0	-0.430071	0	-0.362379	-0.0962978	0.0662586
ceramide metabolic process (GO:0006672)	0	0	0	-0.727816	0.0594795	0.170453	-0.534023	0.0947081	0	-0.158976	-0.585095	0.0180132	0	0.0523867	-0.451729	-1.33419	-0.506332	0	-0.158976	-0.112286	0.0784829	-0.305693	0.0613253
ceramide transport (GO:0035627)	0	0	0	0	0.0607379	0.039533	-0.604143	0	-0.0206132	0.184693	0.233708	0.00534091	0	0.00145179	-0.459128	-0.0686539	-0.022585	0	0.184693	-0.42587	0	-0.515228	0.0226297
cerebellar Purkinje cell differentiation (GO:0021702)	0	-0.0490352	0	0	0.0295709	0	-0.815271	-0.107576	-0.0270711	-0.139837	-0.101938	0	0	0	-0.356149	0	-0.0295442	0	-0.139837	-0.385596	-0.105669	-0.700556	0
cerebellar granule cell differentiation (GO:0021707)	0	0.00598206	0	0	0	0	0	-0.107576	0	0.176065	-0.101938	0	0	0.00145179	0	0	-0.0295442	0	0.176065	0	-0.105669	0	0.0226297
cerebral cortex cell migration (GO:0021795)	0	-0.044377	0	-0.0309722	0.0260366	0.000950021	-0.11232	-0.320707	0	0.142336	0.268631	0	0	0.00145179	0.11129	0	0	0	0.142336	-0.000221254	-0.315237	0.118943	0.0180369
cerebral cortex neuron differentiation (GO:0021895)	0	0.00598206	0	-0.0380593	0.0607379	0	-0.128406	-0.107576	0	-0.139837	0.18172	0	0	0	0.125258	-0.0753165	-0.0295442	0	-0.139837	0	0.327661	0.136067	0.0754556
chaperone cofactor-dependent protein refolding (GO:0051085)	0	-0.0140136	0.349901	-0.483096	0.217037	0	-0.118838	-0.492331	0.837177	-0.53766	-1.66218	0.322725	0	0.0523867	0.11129	-0.511158	-0.0861463	0	-0.53766	0.605607	-0.437799	-0.0962978	0.323924
chaperone-mediated protein complex assembly (GO:0051131)	0	0	0	0	0.472475	0.000950021	0	-0.617127	0	-0.139837	-0.382362	0.204435	0	0.0523867	0.023069	0	0	0	-0.139837	0	-0.565649	0	0.519774
chemical homeostasis (GO:0048878)	0.0201491	-0.0490352	0	-0.0407771	0.0425557	0	-0.669495	0.473798	0	0.266206	-0.640433	0	-0.0155024	0	-1.02719	0	-0.070574	0	0.266206	-0.463536	0.569906	-0.541361	0.105934
chemical homeostasis within a tissue (GO:0048875)	0	-0.0384139	0	-0.0253858	0.0698226	0.000950021	0	-0.276827	0	0.117203	-0.349347	0	0	0.0271319	0.0958712	0	-0.022585	0	0.117203	-0.12269	-0.27397	0.0287317	0.196826
chemical synaptic transmission (GO:0007268)	0	0	0	0	0	0	0.482613	-0.443899	0	0.024674	-0.482553	0	0	0	0.474174	0	-0.102246	0	0.024674	0	-0.88308	0.608607	0
chemical synaptic transmission, postsynaptic (GO:0099565)	0	0	0	0	0.0201018	0	0	0.219481	0	0.113247	0.303011	0	0	0	0.0339964	0	-0.0861463	0	0.113247	0	0.21223	-0.0272698	0.0754556
chemokine (C-X-C motif) ligand 12 signaling pathway (GO:0038146)	0	-0.0490352	0	-0.0380593	0.106059	0.0857901	-0.421264	-0.107576	0	-0.411195	0.303011	0	-0.0830157	0.369415	-0.356149	-0.0753165	-0.0295442	0	-0.411195	-0.001525	-0.105669	-0.366995	0.194755
chemokine-mediated signaling pathway (GO:0070098)	0	0	0	-0.523335	0.0152454	0	-2.76939	-0.92761	0	-5.17232	-1.39767	0	-0.664585	0	-0.580983	-1.29484	-0.484938	0	-5.17232	0.339135	-1.42343	-0.717741	0.0122952
chitin catabolic process (GO:0006032)	0	0	0	0	0	0	-0.726852	-0.320707	0	-0.125842	-0.22906	0	0	0	-0.0977181	0	-0.0241944	0	-0.125842	0	-0.315237	-0.0962978	0
chitin metabolic process (GO:0006030)	0	0	0	0	0	0	-0.726852	-0.320707	0	-0.125842	-0.22906	0	0	0	-0.0977181	0	-0.0241944	0	-0.125842	0	-0.315237	-0.0962978	0
chloride ion homeostasis (GO:0055064)	0	0	0	-0.0849087	0.0276918	0.000950021	-0.231802	-0.0442721	0	-0.211466	-0.237705	0	0	0.00145179	-0.377595	-0.028378	-0.0014348	0	-0.211466	0	-0.0383227	-0.403833	0.0226297
chloride transmembrane transport (GO:1902476)	0	-0.175327	0	0	0.0295709	0	0.120892	-0.0593255	0	-0.0796495	-0.0384925	0	-0.0731662	0	0.0339964	0	0	0	-0.0796495	0	-0.144359	-0.0850839	0
chloride transport (GO:0006821)	0	-0.0287129	0	0	0.0210115	0	0.163263	0	0	-0.139837	-0.19539	0	-0.206628	0	0.0362143	0	-0.00629551	0	-0.139837	0	-0.086927	-0.0711794	0.012306
cholesterol biosynthetic process (GO:0006695)	0	0.30842	0	-0.781628	0.256751	0.000950021	0.477093	-0.0844558	-2.74192	-0.469627	-1.03581	0.146153	-0.769651	0.00145179	0.287357	-0.783547	-0.428401	0	-0.469627	-6.10452	0.0744636	0.30981	0.0876979
cholesterol catabolic process (GO:0006707)	0	-0.0170062	0	0.0123745	0.00902107	0	0.0315763	-0.20365	0	0.00784467	-0.268636	0	-0.376249	0	0.222796	-0.145662	-0.102246	0	0.00784467	0	-0.197216	0.284308	0.105934
cholesterol efflux (GO:0033344)	0	-1.3509	0	-0.113504	0.0607379	0	0.675713	-0.0939688	0.0847687	0.196292	0.268631	0	-1.08879	0	0.779571	-0.0686539	-0.0881193	0	0.196292	0.032051	-0.086541	0.830091	0
cholesterol homeostasis (GO:0042632)	0	-1.03138	0	-0.293569	0.0329882	0.000950021	0.771827	-0.438876	0	-1.35409	-0.806566	0	-2.6916	0.00145179	0.597948	-0.21651	-0.180842	0	-1.35409	-0.12269	-0.47157	0.57914	0.0876979
cholesterol import (GO:0070508)	0	0.00598206	0	-0.202276	0.0917563	0	0.0984597	0	0	0.142336	-0.22906	0.00534091	-0.0817707	0	0.11129	-0.230732	-0.1715	0	0.142336	-0.000221254	-0.086927	0.118943	0.0613253
cholesterol metabolic process (GO:0008203)	0	-0.195959	0	-1.00594	0.0698226	0	0.366574	-0.0681468	-1.27261	-0.786753	-1.11891	0.00534091	-0.871484	0	0.327349	-0.651511	-0.330367	0	-0.786753	-2.84183	-0.086927	0.459068	0.0754556
cholesterol transport (GO:0030301)	0	-0.995853	0	0.159935	0.0425557	0	0.453028	-0.102644	0	-0.593261	-0.581396	0	-2.55	0	0.396291	0.534578	-0.102246	0	-0.593261	-0.0664278	-0.241408	0.398784	0.00314405
choline catabolic process (GO:0042426)	0	0	0	0	0.0586651	0.000950021	0.244493	-0.984195	0	0.142336	-0.22906	0	0	0.0397093	0.11129	0	0	0	0.142336	0	-0.929667	0.118943	0
choline transport (GO:0015871)	0	0	0	0	0.0917563	0.0737023	-0.378564	-0.320707	0	-0.125842	-0.605807	0.00534091	0	0.0397093	-0.603928	0	0	0	-0.125842	-0.144287	-0.315237	-0.323323	0.0613253
chondrocyte development (GO:0002063)	0	0.279196	0	0	0.0917563	0.000950021	-0.11232	-0.617127	0	-0.125842	-0.397043	0.00534091	0	0.00145179	-0.318685	-0.0686539	-0.0241944	0	-0.125842	-0.144287	-0.584549	-0.323323	0.0613253
chondrocyte differentiation (GO:0002062)	0	-0.984261	0	-0.0024032	0.109135	0	0.201305	-0.909554	0	0.51311	-0.546066	0.0180132	0	0	-0.109416	-0.230732	-0.150139	0	0.51311	-0.276547	-0.822764	0.0881101	0.122152
chondroitin sulfate biosynthetic process (GO:0030206)	0	-0.0384139	0	-0.673728	0.155534	0.0388557	-0.604143	-0.908966	0	1.0248	-0.405502	0	-0.769651	0.0559346	-0.651657	-0.490446	-0.262599	0	1.0248	-0.220821	-0.838836	-0.722505	0.236027
chondroitin sulfate catabolic process (GO:0030207)	0	0	0	-0.35945	0.106059	0.000950021	0.163573	-0.515984	0	1.08249	0.339916	0	-0.255599	0.0523867	0.125258	-0.205666	-0.102246	0	1.08249	-0.261904	-0.47157	-0.116565	0.123239
chondroitin sulfate metabolic process (GO:0030204)	0	0	0	-0.75577	0.185688	0.000950021	-0.764726	-1.27884	0	2.08885	-0.496106	0	-0.873622	0.0559346	-0.374084	-0.407708	-0.249793	0	2.08885	-0.478481	-1.14321	-0.635781	0.164359
chondroitin sulfate proteoglycan biosynthetic process (GO:0050650)	0	-0.100563	0	-0.459947	0.191976	0.000950021	-0.873421	-0.662886	0	0.886622	-0.355517	0.00534091	-0.598308	0.0271319	-0.863145	-0.487731	-0.222768	0	0.886622	-0.241954	-0.584549	-0.737249	0.213068
chondroitin sulfate proteoglycan metabolic process (GO:0050654)	0	-0.0091942	0	-0.0024032	0.170486	0	-0.479216	-0.666976	0	-0.211466	-0.54564	0.0807699	-0.336117	0	-0.651657	-0.118418	-0.0295442	0	-0.211466	-0.0491652	-0.623629	-0.403833	0.056185
chordate embryonic development (GO:0043009)	0	1.75731	0	0	0.0607379	0	0.744519	-0.698176	0	0.738504	0.468908	0	-0.37838	0	0.340519	-0.201927	-0.267484	0	0.738504	-0.088788	-0.586359	-0.67662	0.123239
chromatin assembly (GO:0031497)	0	0.0385273	0	-0.0024032	0.0480859	0.0759699	-0.843127	0.0390818	0	0	0.0629468	0	0	0.0197261	-0.53213	0	0	0	0	0	0.0632185	-0.0850839	0.0613253
chromatin assembly or disassembly (GO:0006333)	0	0.0799722	0	0	0.798831	0.347596	0	0.610679	0.493652	0.249499	0.517551	0.120873	0	0.786988	0.145038	-0.0753165	-0.0241944	0	0.249499	0.381078	0.578355	0.18836	0.426602
chromatin disassembly (GO:0031498)	0	0.202323	0	0	0.156486	0.160722	0	0.0562877	0	0.119701	0.401374	0.0529975	0	0.0523867	-0.17986	-0.048567	-0.0246819	0	0.119701	0	0.059383	0.101065	0.33773
chromatin maintenance (GO:0070827)	0	0	0	0	0.0607379	0	-0.128406	-0.107576	0	-0.411195	-0.268636	0.0180132	0	0.00145179	-0.109416	-0.0753165	-0.208842	0	-0.411195	0	-0.105669	0.136067	0.194755
chromatin organization (GO:0006325)	0	0.119823	0	-0.118776	0.533629	0.0737023	-2.29791	-0.536087	0	0.831649	3.93707	0.566815	0	0.349813	-2.04802	0.461382	-0.0014348	0	0.831649	-0.275241	0.482572	-0.923356	0.658451
chromatin organization involved in negative regulation of transcription (GO:0097549)	0	-0.044377	0	-0.0309722	0.0586651	0.0737023	-0.726852	-0.320707	0.106153	-0.364071	-0.22906	0	0	0.0397093	-0.96041	0	-0.0241944	0	-0.364071	0.0879302	-0.315237	-0.323323	0.105934
chromatin organization involved in regulation of transcription (GO:0034401)	0	0.30842	0	-0.558103	0.0698226	0.000950021	-0.147053	0.284446	0	-0.032681	0.832998	0	-0.00579032	0.0116001	-0.496757	-0.875687	-0.275864	0	-0.032681	-0.134002	0.278508	-0.0160881	0.174302
chromatin remodeling (GO:0006338)	0.133595	0.420909	0	-0.290401	0.280337	0.0737023	-1.81943	-0.540463	0	-0.56643	3.13178	0.204435	0	0.257171	-2.35862	-0.048567	-0.00202965	0	-0.56643	-0.326374	-0.422048	-1.06363	0.336485
chromatin remodeling at centromere (GO:0031055)	0.317411	0.00598206	0	0.154117	1.70006	2.53654	-0.326869	2.51838	0.897923	2.54726	2.27607	2.01144	0	3.40368	0.340519	1.23267	0.0829517	0	2.54726	2.54492	2.31778	0.284308	0.504782
chromatin silencing at telomere (GO:0006348)	0	0	0	-0.144943	0.0607379	0.0366343	-0.30331	-0.238807	0	0.218427	0.201979	0.0180132	0	0.0116001	-0.250276	-0.174301	-0.0599429	0	0.218427	0	-0.231056	-0.0711794	0.122152
chromatin-mediated maintenance of transcription (GO:0048096)	0	0.105602	0	-0.673728	0.0987701	0.000950021	-0.201008	0.344279	0	-0.0521816	1.02519	0	-0.0260822	0.0293097	-0.603928	-0.701029	-0.229733	0	-0.0521816	-0.172472	0.327661	-0.0376686	0.161995
chromosome condensation (GO:0030261)	0	0	0	0	0.682642	0.915238	-0.128406	3.69653	0	2.08087	1.85385	0.00534091	0.278023	1.17847	0.203953	0.287552	-0.00490228	0	2.08087	0.224167	3.42406	0.0881101	0.89238
chromosome organization (GO:0051276)	0	0	0	-0.135862	2.45421	0.368908	-0.257642	3.11177	0	3.85968	2.69537	1.399	0	2.21612	0.19323	0.514209	0	0	3.85968	0.0962	3.06248	0.0656362	1.18371
chronic inflammatory response (GO:0002544)	0	0.00598206	0	-0.234153	0.0607379	0.000950021	-0.815271	-0.698176	0	-0.762818	-0.682152	0.0180132	0	0.00145179	-0.356149	-0.0753165	-0.102246	0	-0.762818	-0.001525	-1.04396	-0.366995	0.123239
chylomicron assembly (GO:0034378)	0	0.135335	0	0	0.0276918	0	0.593261	-0.0442721	0	-0.0653895	-0.110306	0	-1.3477	0	0.662831	0	-0.0014348	0	-0.0653895	0	-0.16169	0.576478	0
chylomicron remnant clearance (GO:0034382)	0	-0.28631	0	-0.0253858	0.0201018	0	0.0716692	-0.0805411	0	-0.109206	-0.19539	0	-3.27729	0	0.297357	0.199921	-0.022585	0	-0.109206	0	-0.074527	0.209949	0.0126647
chylomicron remodeling (GO:0034371)	0	-0.223703	0	-0.00878202	0.00902107	0	0.477093	-0.20365	0	-0.246385	-0.268636	0	-1.43537	0	0.5132	-0.0369999	-0.102246	0	-0.246385	0	-0.197216	0.42738	0
ciliary basal body-plasma membrane docking (GO:0097711)	0.0098576	0.524303	0	0.139723	1.93759	1.64243	-0.0648301	0.437225	1.54185	1.90652	2.18359	1.27231	0.730385	2.7137	-0.426397	1.74084	1.63799	0	1.90652	1.67577	0.36581	-0.105962	1.46089
ciliary neurotrophic factor-mediated signaling pathway (GO:0070120)	0	-0.0490352	0	-0.234153	0.106059	0	-0.128406	-0.107576	0.144715	-0.411195	-0.268636	0.0180132	-0.534659	0	-0.356149	-0.0753165	-0.0295442	0	-0.411195	0.128261	-0.105669	-0.366995	0.0754556
cilium assembly (GO:0060271)	0	1.23474	0	-0.015012	0.726923	0.750347	-0.902111	-4.34628	0.201068	2.39346	3.0989	0.397703	0.206375	1.40448	-1.35111	0	0.121636	0	2.39346	0.254586	-4.07491	-2.8298	0.258836
cilium movement (GO:0003341)	0	0.249561	0	0	0	0	-5.28229	-0.275491	0	0	-0.0579	0	0	0	-1.04669	0	0	0	0	0	-0.230311	-2.99208	0
cilium movement involved in cell motility (GO:0060294)	0	0.170641	0	0	0.00902107	0	-0.534023	-0.434918	0	-0.246385	-0.605807	0	0	0	0.013301	0	-0.00629551	0	-0.246385	0	-0.412142	-0.0612813	0.0662586
cilium organization (GO:0044782)	0	1.50491	0	-0.0849087	0.170486	0.201107	-0.914128	-4.29525	-0.254217	0.627655	-1.4254	0.0180132	0	0.381149	-1.15405	-0.0187342	-0.000421994	0	0.627655	-0.212599	-4.20891	-2.41466	0.0754556
cilium-dependent cell motility (GO:0060285)	0	0.30842	0	0	0.00113814	0	-0.767505	-0.381931	0.0847687	-0.0494444	-0.255027	0	0	0	-0.241257	0	-0.010565	0	-0.0494444	0.195306	-0.356921	-0.43205	0.0662586
circulatory system development (GO:0072359)	0	-2.09279	0	-0.665349	0.0762986	0.000950021	1.23425	-2.46163	0	-1.44813	-1.31965	0	-0.00579032	0.00145179	-1.02446	-0.725136	-0.230698	0	-1.44813	-0.628345	-2.76379	1.07356	0.14997
citrulline metabolic process (GO:0000052)	0	0	0	0	0.109135	0.1824	0.830312	0.253411	0	0.117203	0.230505	0.0807699	-0.0731662	0.0905112	0.669342	-0.0568344	-0.022585	0	0.117203	0	0.240887	0.361567	0.128836
clathrin coat assembly (GO:0048268)	0	-0.0751387	0	-0.293569	0.0425557	0.0943149	-0.556598	0.473798	0	-0.475699	-0.640433	0	-0.208722	0.0397093	-0.948617	-0.0686539	-0.0366924	0	-0.475699	0	0.432256	-1.06061	0.042626
clathrin-dependent endocytosis (GO:0072583)	0	-0.310285	0	-0.340662	0.0586651	0.057438	-1.25091	0.599792	0	-0.364071	-0.964328	0.0180132	0	0.00145179	-0.907233	-0.109652	-0.1715	0	-0.364071	-0.0495609	1.16917	-1.06363	0.0226297
cleavage furrow formation (GO:0036089)	0	0	0	-0.169172	0.0698226	0.057438	-0.655958	-0.0805411	0	0.266206	-0.349347	0	-0.0731662	0.0271319	-0.539579	-0.205666	-0.022585	0	0.266206	0	-0.074527	-0.293796	0.128836
cobalamin metabolic process (GO:0009235)	0	0	0	0	0.106059	0	0.326503	-0.108991	0	0.266206	-0.295449	0	-0.0830157	0.0559346	0.222796	-0.028378	-0.0861463	0	0.266206	-0.12269	-0.105669	0.30054	0.174302
cobalamin transport (GO:0015889)	0	0	0	0	0.0260366	0	0.244493	0	0	-0.125842	-0.22906	0	-0.0817707	0	-0.318685	0	-0.0861463	0	-0.125842	0	0	-0.323323	0.0180369
cochlea morphogenesis (GO:0090103)	0	0.686909	0	0	0.0349535	0	-0.403712	-0.118768	0	-0.0415488	-0.0852767	0	-0.0155024	0	-0.0214453	-0.00974599	0	0	-0.0415488	0	-0.109306	-0.13948	0.0126647
coenzyme A biosynthetic process (GO:0015937)	0	0	0	0	0.0607379	0	-0.044984	-0.144255	0	0.27138	0.565022	0	0	0.0293097	-0.35163	0	0	0	0.27138	0	-0.131806	-0.163508	0.122152
coenzyme A metabolic process (GO:0015936)	0	0	0	0	0.0607379	0.039533	-0.014366	-0.107065	0	0.32722	0.967685	0	0	0.114746	-0.459128	0	0	0	0.32722	-0.001525	-0.0921895	-0.293796	0.122152
cognition (GO:0050890)	0	-0.0490352	0	-0.115797	0.0376578	0.000950021	-0.694348	-1.47171	0.0125449	0.266206	-0.6684	0	0	0.0116001	-0.603928	-0.219559	-0.0438526	0	0.266206	0.0638789	-1.29237	-0.565638	0.0180369
collagen fibril organization (GO:0030199)	0	-1.98269	0	-0.0309722	0.663276	0.236776	9.32341	-3.75278	0	4.63604	0.682763	0.0180132	-1.32026	0.157781	7.11872	-0.0753165	-0.0246569	0	4.63604	-0.636029	-4.90879	6.29235	0.991848
collagen-activated signaling pathway (GO:0038065)	0	-0.529354	0	-0.00878202	0.122636	0.0132156	0.128787	-0.725007	0	0.184693	0.389649	0	-0.0459415	0.0523867	-0.211876	-0.145662	-0.279637	0	0.184693	-0.209461	-0.67226	-0.219693	0.142344
collagen-activated tyrosine kinase receptor signaling pathway (GO:0038063)	0	-0.643877	0	-0.0253858	0.109135	0.000950021	0.0716692	-0.557592	0	0.266206	0.337995	0	0	0.0271319	0.172915	-0.205666	-0.252925	0	0.266206	-0.280126	-0.524562	0.101065	0.128836
collecting duct development (GO:0072044)	0	0.522097	0	-0.0160816	0.013473	0	0.163573	-0.0676647	0	0.397878	0.303011	0	-0.0623971	0	0.0772589	0	0	0	0.397878	0	-0.061749	-0.0711794	0.0340904
columnar/cuboidal epithelial cell differentiation (GO:0002065)	0	-0.175327	0	0	0.0260366	0	0.534515	0.13178	0	-0.184147	-0.682152	0	0	0.00145179	0.401501	0	-0.0861463	0	-0.184147	-0.172472	0.131419	0.509343	0.0180369
commissural neuron axon guidance (GO:0071679)	0	-0.0287129	0	-0.0160816	0.101061	0.143845	0.326503	-1.59616	-0.100486	0.397878	-0.307333	0.0529975	0	0.0630802	0.144604	-0.048567	-0.0139201	0	0.397878	-0.478481	-1.52375	0.0881101	0.122152
complement activation, alternative pathway (GO:0006957)	0	-0.0384139	0	-0.0253858	0.0698226	0	0.389567	-0.276827	0	-0.321262	-0.19539	0	-0.0731662	0.0271319	0.172915	-0.0568344	-0.022585	0	-0.321262	0.0687095	-0.27397	0.361567	0.0126647
complement activation, classical pathway (GO:0006958)	0	0	0	0.0123745	0.0295709	0	0.673511	0.436815	0	0.184693	0.268963	0	0	0.00145179	0.5132	-0.0369999	-0.185721	0	0.184693	0	0.407683	0.640326	0.0662586
complement activation, lectin pathway (GO:0001867)	0	0	0	0	0.00543646	0	0.244493	0.158765	0	-0.430071	0.246336	0	0	0	0.203953	0	0	0	-0.430071	0	0.155003	0.249486	0
complement receptor mediated signaling pathway (GO:0002430)	0	0	0	-0.232167	0	0	-0.744871	-0.144255	0	-0.405607	-0.682152	0	0	0	-0.603928	-0.467424	-0.0861463	0	-0.405607	0	-0.131806	-0.366995	0
connective tissue development (GO:0061448)	0	0.46416	0	-0.0160816	0.0522242	0.0737023	-0.538591	-0.698176	0	-0.283803	-0.886103	0	-0.00988503	0.00145179	-0.512894	-0.0753165	-0.0792004	0	-0.283803	-0.178071	-0.622283	-0.293796	0.0345419
constitutive secretory pathway (GO:0045054)	0	0	0	0	0.106059	0	0	-0.107576	0	0.176065	0.18172	0.0529975	0	0.00145179	0.0362143	-0.0753165	-0.0295442	0	0.176065	0	-0.105669	0.0367613	0.0754556
contact inhibition (GO:0060242)	0	-0.044377	0	0	0.0917563	0.000950021	-0.11232	-0.617127	-0.0206132	0.142336	-0.22906	0.00534091	-0.0817707	0.0397093	0.203953	0	0	0	0.142336	-0.144287	-0.584549	0.118943	0.105934
contractile actin filament bundle assembly (GO:0030038)	0	-0.0751387	0	-0.470491	0.170486	0.236776	-0.128406	0.249647	0	0.464496	0.517551	0.0529975	0	0.334124	0.273474	-0.308756	-0.150139	0	0.464496	-0.000221254	-0.400419	0.230741	0.190823
copper ion homeostasis (GO:0055070)	0	-0.0490352	0	-0.100226	0.505207	0.000950021	-0.268466	-0.364734	0	-1.24763	-0.908566	0.299975	0	0.130623	0.222796	-0.124955	-0.185721	0	-1.24763	-0.0654823	-0.341898	-0.219693	0.144948
copper ion import (GO:0015677)	0	0	0	0	0.0607379	0.000950021	-0.421264	-0.698176	-0.0270711	-0.411195	-0.459711	0.0180132	0	0.0523867	-0.356149	-0.0753165	-0.102246	0	-0.411195	-0.385596	-1.04396	-0.366995	0.0754556
copper ion transport (GO:0006825)	0.133595	0	0	-0.0652968	0.306587	0.000950021	-0.744871	-0.615332	0	-0.997161	-0.682152	0.309508	0	0.194136	-0.35163	-0.0955332	-0.150139	0	-0.997161	-0.172472	-0.850533	-0.366995	0.0754556
coronary artery morphogenesis (GO:0060982)	0	0.00598206	0	-0.234153	0	0	-0.128406	-0.107576	-0.0270711	-0.411195	0.18172	0	-0.0830157	0	-0.356149	-0.0753165	-0.0295442	0	-0.411195	-0.172472	-0.356921	-0.700556	0.0226297
coronary vasculature development (GO:0060976)	0	-0.0384139	0	0	0.109135	0.1824	0.201305	0.0562877	-0.00709259	0.117203	0.473619	0	-0.0731662	0.0905112	0.172915	0	0	0	0.117203	-0.12269	0.059383	0.209949	0.128836
coronary vasculature morphogenesis (GO:0060977)	0	0	0	-0.570794	0.013473	0.0366343	-0.604143	-0.238807	0.348404	-0.283803	-0.307333	0	-0.0623971	0.0116001	-0.776605	-0.36442	-0.117963	0	-0.283803	0.282789	-0.469434	-0.844265	0.0754556
cortical actin cytoskeleton organization (GO:0030866)	0	0	0	-1.709	0.0607379	0.057438	-2.12661	0.137679	-0.151615	-0.333069	-0.730239	0	0	0.0397093	-0.948617	-1.0199	-0.134804	0	-0.333069	-0.41775	0.506544	-0.764115	0.0180369
cortical cytoskeleton organization (GO:0030865)	0	0.0478025	0	-1.25843	0.304456	0.1824	-1.46139	-0.795738	-0.411516	-0.870605	-0.753301	0.0207161	0	0.144963	-0.606491	-1.48124	-0.310549	0	-0.870605	-0.827476	-0.899143	-0.552584	0.211725
cotranslational protein targeting to membrane (GO:0006613)	0	0	0	0	6.00319	3.27706	0.512755	0.328252	-0.0775045	12.2491	11.3271	7.84252	0	14.2517	5.46466	0	-0.0313949	0	12.2491	-0.144287	0.278508	3.3551	0.206349
coumarin metabolic process (GO:0009804)	0	0	0	0	0	0	-0.726852	0	0	0	0	0	0	0	-0.603928	0	-0.0861463	0	0	0	0	-0.627478	0
covalent chromatin modification (GO:0016569)	0	0	0	0	0.0987701	0.277617	-0.128406	0.508401	0	-0.311511	0.439018	0	0	0.114746	-0.276339	0	-0.0477108	0	-0.311511	0	0.468473	-0.105962	0.309313
cranial nerve development (GO:0021545)	0	0.0639214	0	-0.0380593	0.0152454	0.000950021	-0.147053	0.0847342	0	-0.139837	-0.167304	0	0	0.00145179	-0.109416	-0.205666	0	0	-0.139837	-0.001525	0.0819202	-0.0160881	0.00959712
creatine metabolic process (GO:0006600)	0	-0.28631	0	0	0.109135	0.1824	0.830312	0.0562877	0	0.266206	0.337995	0	0	0.0905112	0.669342	-0.0568344	-0.0792004	0	0.266206	-0.12269	0.059383	0.830091	0.0453926
cristae formation (GO:0042407)	0	0	0	0	0.0607379	0.039533	0.681627	0	0	0	0.00155514	0.0180132	0	0.0397093	2.12229	0	0	0	0	0	0	1.3418	0.0754556
cyclic nucleotide transport (GO:0070729)	0	-0.0384139	0	-0.169172	0.185688	0.390352	-0.100216	-0.0805411	0	-0.109206	-0.534621	0.0180132	0	0.224491	0.0958712	-0.0568344	-0.0792004	0	-0.109206	0	-0.27397	-0.0850839	0.323924
cyclic purine nucleotide metabolic process (GO:0052652)	0	-0.196083	0	0	0.0295709	0	0.210154	-0.108991	0	-0.313282	0.313521	0	0	0	0.222796	0	-0.022585	0	-0.313282	0	0.112765	0.30054	0.0126647
cyclic-GMP-AMP transmembrane import across plasma membrane (GO:0140361)	0	0	0	-0.234153	0.184719	0.277617	-0.128406	-0.107576	0	-0.139837	-0.459711	0.0180132	0	0.164011	0.125258	-0.0753165	-0.102246	0	-0.139837	0	-0.105669	-0.105962	0.323924
cyclic-nucleotide-mediated signaling (GO:0019935)	0	-1.53156	0	0	0.0260366	0.0366343	-0.128406	-0.769423	0	-0.313822	-0.349347	0	-0.162529	0.00145179	-0.393968	-0.190316	-0.0477108	0	-0.313822	-0.000221254	-1.10855	-0.492452	0
cyclooxygenase pathway (GO:0019371)	0	0	0	-0.0652968	0.0607379	0.081183	-0.201008	-0.35896	0	-0.184147	-0.908566	0	-0.308616	0.0293097	0.172915	-0.0955332	-0.0295442	0	-0.184147	0.128261	-0.569727	-0.163508	0.0754556
cysteine metabolic process (GO:0006534)	0	-0.0287129	0	-0.0160816	0.013473	0	0.0531071	-0.492331	0	0.218427	-0.307333	0	-0.0623971	0	0.0772589	-0.174301	-0.117963	0	0.218427	0	-0.469434	0.0881101	0.00622762
cytidine to uridine editing (GO:0016554)	0	-0.810084	0	0.0582655	0.0987701	0.000950021	0.0984597	0.0180527	0	-0.0521816	-0.0241668	0.0180132	0	0.00145179	0.11129	0.13446	0	0	-0.0521816	0	0.0200136	0.118943	0.0180369
cytochrome complex assembly (GO:0017004)	0	0	0	0	0.109135	0.057438	-0.100216	-0.0805411	0.0847687	-0.321262	-0.534621	0.0807699	0	0.0905112	0.172915	0	-0.022585	0	-0.321262	0.0687095	-0.074527	0.209949	0.0876979
cytokine-mediated signaling pathway (GO:0019221)	0.44841	-0.885435	0	-7.50761	2.12318	0.081183	-20.8981	-6.92348	6.26788	-38.8063	-21.4581	0.993765	-2.6916	0.955353	-9.64957	-8.01673	-2.07884	0	-38.8063	13.9724	-8.37337	-13.1071	1.68887
cytolysis by host of symbiont cells (GO:0051838)	0	-0.0170062	0	0	0.0586651	0	0.128787	-0.0557373	0	-0.0789392	-0.136702	0	0	0	0.0542007	-0.0369999	-0.102246	0	-0.0789392	0	-0.0505326	0.145557	0.0662586
cytolysis in other organism involved in symbiotic interaction (GO:0051801)	0	-0.0170062	0	0	0.0586651	0	0.128787	-0.0557373	0	-0.0789392	-0.136702	0	0	0	0.0542007	-0.0369999	-0.102246	0	-0.0789392	0	-0.0505326	0.145557	0.0662586
cytoplasmic microtubule organization (GO:0031122)	0	0.00598206	0	-0.427326	0.163666	0.058506	-0.732458	-0.238807	-0.179946	-0.283803	-0.605807	0.0509517	0	0.0523867	-2.30198	-0.155584	-0.0246469	0	-0.283803	-0.385596	-0.197216	-0.765137	0.239203
cytoplasmic pattern recognition receptor signaling pathway (GO:0002753)	0	0	0	-1.1782	0.14542	0.000950021	-2.41583	-0.295995	0.169881	-2.76853	-1.855	0.00534091	0	0.0271319	-1.4366	-0.668978	-0.222768	0	-2.76853	0.297279	-0.412142	-1.02231	0.128836
cytoplasmic pattern recognition receptor signaling pathway in response to virus (GO:0039528)	0	0	0	0.0765366	0.106059	0.000950021	-0.479216	-0.990446	0.223367	-1.9543	-0.751994	0.00534091	0	0.114746	0.203953	-0.028378	-0.0295442	0	-1.9543	0.951375	-0.929464	-0.403833	0.187583
cytoplasmic sequestering of NF-kappaB (GO:0007253)	0	-0.259508	0	-0.144943	0.0607379	0	-0.604143	0.219481	0	-0.870744	-0.682152	0	0	0.0630802	-0.250276	-0.174301	-0.0139201	0	-0.870744	0	0.215573	0.019242	0.122152
cytoplasmic sequestering of protein (GO:0051220)	0	-0.120574	0	-0.35945	0.0586651	0.000950021	-0.147053	-0.0149742	0	-0.565164	-0.565807	0	0	0.0523867	-0.109416	-0.205666	-0.185721	0	-0.565164	0.0879302	-0.0112828	-0.318527	0.0876979
cytoplasmic sequestering of transcription factor (GO:0042994)	0	-0.100563	0	-0.323667	0.0607379	0.000950021	-0.341886	0.068363	0	-1.11783	-0.908566	0	0	0.219202	-0.276339	-0.193168	-0.022585	0	-1.11783	0.0687095	0.0744636	-0.105962	0.152875
cytoplasmic translation (GO:0002181)	0	0	0	0	6.12527	2.49471	0.460638	0.332114	-0.0986368	10.8681	11.3139	7.94176	0	12.4941	6.17806	0	-0.0112912	0	10.8681	-0.099748	0.289014	3.11539	0.821488
cytoplasmic translational initiation (GO:0002183)	0	-0.044377	0	-0.0113772	0.911354	0.47255	0	-0.0617646	0	-0.364071	-0.609329	0.821087	0	1.23286	0	-0.0369999	0	0	-0.364071	0	-0.0505326	-0.0711794	0.417186
cytoskeleton organization (GO:0007010)	0	-0.208341	0	-0.270367	0.109135	0	-1.09413	-1.73612	-0.328682	-1.43039	-1.38776	0.0180132	-0.0830157	0	-0.719302	-1.49688	-0.680738	0	-1.43039	-1.92249	-2.04754	-1.38165	0.194755
cytoskeleton-dependent cytokinesis (GO:0061640)	0	0	0	-0.0309722	0.7172	1.71515	-0.538591	2.36505	0	1.94526	1.03056	0.309508	0	1.07843	-1.00957	0.129326	0	0	1.94526	-0.0488804	2.1095	-0.700556	0.480191
cytoskeleton-dependent intracellular transport (GO:0030705)	0	-0.643877	0	-0.0380593	0.109135	0.1824	-0.332349	-0.381931	-0.100486	-0.137481	-0.255027	0.0180132	0	0.0905112	-0.573437	-0.0134661	-0.102246	0	-0.137481	-0.326374	-0.356921	-0.638636	0.135871
cytosolic calcium ion transport (GO:0060401)	0	-0.0883393	0	-0.0160816	0.104818	0	0.281025	0.168994	0	0.224452	0.268631	0.0323816	-0.0660148	0.00145179	0.242854	-0.048567	-0.279637	0	0.224452	-0.134002	0.155003	-0.0850839	0.0302857
cytosolic transport (GO:0016482)	0	0	0	-0.316346	0.0475488	0	-1.6573	-0.28905	0	-0.321262	-1.38809	0	0	0.0397093	-2.85406	-0.371275	-0.0599429	0	-0.321262	-0.000221254	-0.356921	-2.83085	0
de novo centriole assembly (GO:0097742)	0	0.00598206	0	0	0.106059	0.0857901	0.120892	0.068363	0.144715	0.0328922	0.303011	0.0529975	0	0.0523867	0.0362143	0	-0.0295442	0	0.0328922	0.128261	0.0744636	0.0367613	0.0754556
de novo centriole assembly involved in multi-ciliated epithelial cell differentiation (GO:0098535)	0	0.00598206	0	0	0.106059	0.0857901	0.120892	0.068363	0.144715	0.0328922	0.303011	0.0529975	0	0.0523867	0.0362143	0	-0.0295442	0	0.0328922	0.128261	0.0744636	0.0367613	0.0754556
deadenylation-dependent decapping of nuclear-transcribed mRNA (GO:0000290)	0	0	0	-0.169172	0.0475488	0.000950021	-0.100216	0.0562877	0.0847687	-0.60633	-0.349347	0	0	0.00145179	0.0958712	-0.0568344	-0.022585	0	-0.60633	0.0687095	0.059383	0.101065	0.196826
deadenylation-independent decapping of nuclear-transcribed mRNA (GO:0031087)	0	0	0	-0.234153	0.0295709	0.000950021	0	0	0	-0.139837	0.303011	0	0	0.00145179	0.0362143	0	0	0	-0.139837	0	0	0.0367613	0.194755
death-inducing signaling complex assembly (GO:0071550)	0	0	0	-0.169172	0.0475488	0	-0.655958	0.558229	0.0847687	-0.97435	-0.534621	0	0	0	-0.539579	-0.0568344	-0.022585	0	-0.97435	0.0687095	0.52698	-0.0850839	0.0876979
defense response to Gram-negative bacterium (GO:0050829)	0	0	0	0.024232	0.00644379	0.000950021	-0.285317	-0.314008	0	-1.08056	-0.178277	0	-0.0817707	0	-0.13427	-0.0193715	-0.1715	0	-1.08056	0	-0.255091	-0.20841	0.00959712
defense response to Gram-positive bacterium (GO:0050830)	0	0	0	0	0.0118251	0.000950021	-0.321031	-0.148842	0	-1.6146	-0.20837	0	-0.0817707	0.0116001	-0.16382	0	-0.185721	0	-1.6146	0	-0.197216	-0.0487686	0
defense response to bacterium (GO:0042742)	0	0	0	0.721251	0	0	-1.55512	-0.792541	0	-5.02912	-0.884508	0	-0.188886	0	-0.599962	-0.048567	-0.279637	0	-5.02912	0	-0.693959	-0.766353	0
defense response to fungus (GO:0050832)	0	0	0	-0.392342	0.0260366	0.000950021	-1.38364	-0.557592	0	-0.408899	-0.327967	0	0	0	-1.00789	-0.14194	-0.150139	0	-0.408899	0	-0.498097	-0.876242	0
defense response to protozoan (GO:0042832)	0	0	0	-0.0380593	0.0295709	0.039533	-0.604143	0.262569	0	-2.41439	-0.908566	0	0	0.00145179	0.203953	-0.193168	-0.102246	0	-2.41439	0.0687095	0.468473	-0.105962	0.0226297
defense response to symbiont (GO:0140546)	0	-0.719285	0	3.18249	0.751204	0.000950021	-8.43574	-3.06191	4.86639	-9.95008	-3.45474	0	0	0.284628	-2.76732	2.01108	-0.252925	0	-9.95008	12.7309	-3.36268	-7.12632	0.283745
defense response to tumor cell (GO:0002357)	0	0	0	-0.0849087	0.0276918	0	0.0111265	-0.169109	0	-0.0653895	0.337995	0	-0.0333658	0.00145179	0.11129	-1.1289	-0.262599	0	-0.0653895	0	0.36581	0.136067	0.056185
defense response to virus (GO:0051607)	0	-0.601916	0	3.38992	1.02537	0.0737023	-8.16311	-2.93124	4.78338	-9.95008	-3.53399	0.0180132	0	0.613751	-2.6309	1.77126	-0.279637	0	-9.95008	12.7309	-3.19699	-6.46259	0.512884
definitive hemopoiesis (GO:0060216)	0	-0.28631	0	0	0.0201018	0.000950021	-0.100216	-0.276827	0	0.024674	-0.534621	0	0	0.0271319	0.0958712	0	0	0	0.024674	0	-0.27397	0.209949	0.0453926
dehydroascorbic acid transport (GO:0070837)	0	0	0	-0.0309722	0	0	0.244493	-0.0939688	0	0.142336	-0.22906	0	-0.486929	0	0.203953	-0.0686539	-0.0861463	0	0.142336	0	-0.086927	0.249486	0.0180369
delamination (GO:0060232)	0	0.00598206	0	0	0.0475488	0.000950021	-0.655958	0.0562877	0	-0.109206	-0.0693061	0	0	0.00145179	-0.859853	-0.0568344	-0.0792004	0	-0.109206	0	0.059383	-0.293796	0.128836
dendrite arborization (GO:0140059)	0	-0.0384139	0	-0.0253858	0.0698226	0.057438	-1.05275	-0.883615	0.42453	0.266206	0.127042	0.0180132	0	0.0271319	-0.859853	-0.412153	-0.252925	0	0.266206	0.345317	-0.839939	-0.565853	0.0876979
dendrite extension (GO:0097484)	0	0.00598206	0	0	0.0586651	0	0.0984597	-0.617127	0	-0.364071	-0.22906	0.00534091	0	0.00145179	0.11129	-0.0686539	0	0	-0.364071	-0.000221254	-0.584549	0.030209	0.0613253
dendrite morphogenesis (GO:0048813)	0	0.761379	0	-0.0253858	0.0475488	0.0366343	-0.403712	-1.24735	-0.00504826	-0.182334	-0.268636	0	0	0.00145179	0.0362143	-0.560779	-0.210575	0	-0.182334	-0.633144	-1.10855	-0.193751	0.0248022
dendrite self-avoidance (GO:0070593)	0	-0.0532013	0	0	0.0586651	0.0132156	0.0984597	-0.20816	0	0.151063	0.356654	0	0	0.00145179	0.156212	0	-0.12327	0	0.151063	-0.000221254	-0.197216	-0.247578	0.0876979
dendritic cell chemotaxis (GO:0002407)	0	0	0	0	0.0221117	0.000950021	-2.55479	2.07695	0	-0.430071	0.811159	0	0	0.00145179	-1.19001	-0.280336	-0.0861463	0	-0.430071	0	1.92108	-1.74965	0.0876979
dendritic cell differentiation (GO:0097028)	0	0	0	0.139723	0.0522242	0.0737023	-0.487174	1.39394	0	-1.79311	-0.884508	0	-0.0817707	0.0397093	-0.356149	0.287862	-0.279637	0	-1.79311	0.032051	1.67704	-0.613705	0.174302
dendritic cell migration (GO:0036336)	0	0	0	-0.0160816	0.0295709	0.000950021	-2.33993	1.88024	0	-0.606254	0.866058	0	0	0.0116001	-1.05377	-0.407368	-0.0599429	0	-0.606254	0	1.74619	-1.57094	0.105934
dendritic spine maintenance (GO:0097062)	0	-0.0287129	0	-0.144943	0.013473	0	-0.30331	-0.492331	0	0.397878	0.439018	0	-0.0623971	0	-0.250276	-0.174301	-0.210575	0	0.397878	-0.241954	-0.469434	-0.255191	0.0340904
dendritic spine morphogenesis (GO:0060997)	0	0.00598206	0	-0.0253858	0.0348284	0.000950021	0.0199518	-0.6229	0	0.151063	-0.307333	0	0	0	0.0382633	-0.0568344	-0.0295442	0	0.151063	-0.531262	-0.580137	0.019242	0.016653
dendritic spine organization (GO:0097061)	0	-0.100563	0	-0.0672977	0.0349535	0.000950021	-0.247454	-1.45245	-0.0270711	0.523895	-0.592868	0	0	0.00145179	-0.0844864	-0.314042	-0.222768	0	0.523895	-0.726294	-1.31365	-0.094028	0.0226297
dense core granule cytoskeletal transport (GO:0099519)	0	-0.0384139	0	0	0.0201018	0.000950021	-0.341546	-0.557592	-0.00709259	0.024674	0.230505	0	0	0.00145179	-0.281882	0	-0.0792004	0	0.024674	-0.12269	-0.524562	-0.293796	0.0453926
deoxyribonucleotide metabolic process (GO:0009262)	0	0	0	-0.0380593	0.184719	0.277617	-0.421264	0.736971	0.144715	0.363513	0.441521	0.0180132	0	0.164011	0	-0.0753165	0	0	0.363513	0.128261	0.700465	0	0.0754556
dephosphorylation (GO:0016311)	0	-0.044377	0	-0.963995	0.0698226	0	-1.72234	0.588837	-0.317406	-1.28315	-1.01925	0	-0.484774	0	-2.34537	-0.870898	-0.183502	0	-1.28315	-0.478481	-0.524562	-1.16463	0.129724
dephosphorylation of RNA polymerase II C-terminal domain (GO:0070940)	0	0	0	-0.234153	0.106059	0.000950021	0	-0.107576	0	-0.411195	-0.459711	0.0180132	0	0.0523867	0	-0.264661	-0.310549	0	-0.411195	0	-0.105669	0	0.0754556
depurination (GO:0045007)	0	0	0	0	0.184719	0.0737023	0.0780806	0.00857445	0	0.0328922	0.389649	0.0180132	0	0.305986	0.145038	0	-0.0241944	0	0.0328922	0	0.0134819	0.30981	0.105934
depyrimidination (GO:0045008)	0	0	0	-0.144943	0.101061	0	-0.0826155	0.0465315	0	0.218427	0.439018	0.0529975	0	0.170178	0.144604	-0.048567	0	0	0.218427	0	0.0500476	0.170618	0.122152
dermatan sulfate biosynthetic process (GO:0030208)	0	0	0	-0.202276	0.266975	0.000950021	0.188558	-1.57985	0	0.627655	0.201979	0.0180132	-0.0155024	0.0271319	0.145038	-0.230732	-0.0792004	0	0.627655	-0.146482	-1.47888	0.101065	0.105934
dermatan sulfate metabolic process (GO:0030205)	0	0	0	-0.17954	0.235998	0.000950021	0.163573	-1.47274	0	0.795005	0.268631	0.0180132	-0.255599	0.0116001	0.125258	-0.205666	-0.102246	0	0.795005	-0.261904	-1.37395	0.0940986	0.0876979
dermatan sulfate proteoglycan biosynthetic process (GO:0050651)	0	0	0	-0.293569	0.343847	0.0341421	-0.326869	-2.1311	0	0.464496	-0.349347	0.0529975	-0.545997	0.0397093	-0.250276	-0.308756	-0.0861463	0	0.464496	-0.099748	-1.97762	-0.268557	0.128836
dermatan sulfate proteoglycan metabolic process (GO:0050655)	0	0	0	-0.0309722	0.238959	0.000950021	-0.11232	-1.41129	0	-0.364071	-0.605807	0.120873	-0.486929	0.00145179	-0.318685	-0.0686539	-0.0861463	0	-0.364071	-0.000221254	-1.34818	-0.323323	0.0613253
desensitization of G protein-coupled receptor signaling pathway (GO:0002029)	0	0	0	0	0.0260366	0	-0.201008	0.13178	0	-0.405607	-0.214857	0	0	0	-0.154505	-0.0187342	-0.0861463	0	-0.405607	0	0.131419	-0.366995	0
desmosome organization (GO:0002934)	0	0.236806	0	-0.0253858	0.0475488	0	0.0716692	-0.557592	0	0.266206	0.230505	0	-0.0731662	0	0.0958712	0	-0.0792004	0	0.266206	-0.280126	-0.524562	0.101065	0.0876979
detection of bacterium (GO:0016045)	0	0	0	0	0.0118251	0	0.128787	0.068363	0	-1.11783	-0.252932	0	0	0.00145179	0.297357	0	-0.1715	0	-1.11783	0.0687095	0.0744636	0.145557	0
detection of calcium ion (GO:0005513)	0	-0.120574	0	0	0.0586651	0.057438	0.0716692	-0.515984	0	0.218427	0.268631	0.0180132	0	0.0523867	0.125258	-0.0753165	-0.185721	0	0.218427	-0.001525	-0.47157	0.284308	0.0876979
detection of chemical stimulus involved in sensory perception (GO:0050907)	0	0	0	0	0	0	0	0	0	0	0	0	0	0	0	0	-0.0477108	0	0	0	0	0	0
detection of chemical stimulus involved in sensory perception of bitter taste (GO:0001580)	0	0	0	0	0	0	-0.100216	0	0	0	0	0	0	0	0	0	-0.022585	0	0	0	0	-0.0160881	0
detection of chemical stimulus involved in sensory perception of smell (GO:0050911)	0	0	0	0	0	0	0	0	0	0	0	0	0	0	0	0	-0.0295442	0	0	0	0	0	0
detection of chemical stimulus involved in sensory perception of taste (GO:0050912)	0	0	0	0	0	0	-0.0813373	0	0	0	0	0	0	0	-0.0359219	0	-0.0241944	0	0	0	0	-0.0612813	0
detection of light stimulus involved in sensory perception (GO:0050962)	0	0	0	0	0.00165777	0	0	-0.034528	0	0.142336	0.134363	0	-0.0260822	0	0.0014677	-0.0187342	-0.0295442	0	0.142336	0	-0.0284479	0	0
detection of light stimulus involved in visual perception (GO:0050908)	0	0	0	0	0.00165777	0	0	-0.034528	0	0.142336	0.134363	0	-0.0260822	0	0.0014677	-0.0187342	-0.0295442	0	0.142336	0	-0.0284479	0	0
detection of mechanical stimulus (GO:0050982)	0	-0.044377	0	-0.0113772	0.0379436	0.000950021	0	-0.320707	0	0.184693	0.376031	0	-0.122069	0.00145179	-0.063634	-0.0369999	-0.0545988	0	0.184693	-0.146482	-0.469434	0	0.0876979
detection of mechanical stimulus involved in sensory perception (GO:0050974)	0	0.0141759	0	0	0.0425557	0	-0.00746862	0.068363	0	0.0689691	0.143949	0.00211604	0	0	0	0	-0.0139201	0	0.0689691	-0.000221254	0.232741	0	0.00275104
detection of mechanical stimulus involved in sensory perception of sound (GO:0050910)	0	-0.0170062	0	-0.00878202	0.0586651	0	-0.067445	0.182922	0	0.0680231	0.18172	0.0180132	-0.0459415	0	-0.0558187	0	0	0	0.0680231	0	0.18039	-0.0612813	0.0226297
detection of molecule of bacterial origin (GO:0032490)	0	0	0	0	0.0201018	0.000950021	0.389567	-1.28756	0	-0.60633	-0.349347	0	0	0.00145179	0.297357	0	-0.0792004	0	-0.60633	0	-1.21372	0.361567	0.0126647
detection of muscle stretch (GO:0035995)	0	-0.28631	0	-0.0253858	0.0698226	0.1824	0	-0.557592	-0.00709259	0.117203	0.337995	0	-0.0731662	0.0905112	0.0958712	-0.0568344	-0.022585	0	0.117203	-0.12269	-0.839939	-0.0850839	0.128836
detection of stimulus involved in sensory perception of pain (GO:0062149)	0	-0.0384139	0	0	0.0475488	0	0.0716692	-0.276827	0	0.117203	0.230505	0	0	0	0.0958712	0	-0.0792004	0	0.117203	0	-0.524562	0.0287317	0.0453926
detection of virus (GO:0009597)	0	-0.044377	0	-0.0309722	0.0586651	0.000950021	-0.378564	-0.984195	0	-1.08056	-0.856866	0	0	0.0397093	-0.0977181	-0.230732	-0.0861463	0	-1.08056	0.428665	-0.929667	-0.323323	0.0180369
detection of visible light (GO:0009584)	0	0	0	0	0.0201018	0	0	0	0	0.142336	0.111005	0	0	0	0.0362143	-0.0515785	-0.0295442	0	0.142336	0	-0.0670469	0.0378025	0.0226297
determination of bilateral symmetry (GO:0009855)	0	-0.475307	0	0	0.0987701	0.0366343	-0.210981	-0.118768	0	-0.158976	-0.156488	0	0	0.0397093	-0.393771	0	0	0	-0.158976	0	-0.105669	-0.930805	0.07127
determination of digestive tract left/right asymmetry (GO:0071907)	0	-0.0384139	0	-0.0253858	0.0475488	0.000950021	-0.341546	-0.0805411	0	0.266206	0.127042	0	0	0.0271319	-0.084969	0	0	0	0.266206	0	-0.074527	-0.0850839	0
determination of dorsal/ventral asymmetry (GO:0048262)	0	-0.0490352	0	-0.0380593	0.0607379	0.0857901	0	-0.364734	0	0.176065	-0.101938	0.0180132	0	0.0523867	-0.109416	0	-0.0295442	0	0.176065	0	-0.356921	0	0.0226297
determination of heart left/right asymmetry (GO:0061371)	0	-0.359278	0	-0.0407771	0.0295709	0.00133891	0.227413	-1.02609	0	0.627655	0.656206	0	0	0.0271319	0.11129	-0.048567	-0.0792004	0	0.627655	0	-0.891183	0.10191	0.0225529
determination of left/right asymmetry in lateral mesoderm (GO:0003140)	0	-0.365307	0	0	0.0295709	0	0	-0.364734	0	0.176065	0.624727	0	-0.0830157	0	-0.109416	-0.0753165	-0.0295442	0	0.176065	0	-0.356921	-0.105962	0.0226297
determination of left/right symmetry (GO:0007368)	0	-0.429174	0	0	0.0636927	0.000950021	-0.649588	-0.299509	0	0.182018	0.294673	0	0	0.0271319	-0.588336	0	0	0	0.182018	0	-0.269348	-0.930805	0.0340904
determination of liver left/right asymmetry (GO:0071910)	0	-0.044377	0	-0.0309722	0.0260366	0.000950021	-0.378564	0	0	0.303324	0.152338	0	0	0.0397093	-0.0977181	0	0	0	0.303324	0	0	-0.0962978	0.0180369
determination of pancreatic left/right asymmetry (GO:0035469)	0	-0.0490352	0	-0.0380593	0	0.000950021	-0.421264	0	0	0.176065	0.063364	0	0	0.00145179	-0.109416	0	0	0	0.176065	0	0	-0.105962	0
development of primary female sexual characteristics (GO:0046545)	0	-0.961237	0	-0.00878202	0.0295709	0	0	-0.20365	0	-0.0789392	-0.136702	0	0	0.00145179	0.013301	0	0	0	-0.0789392	0	-0.197216	-0.0612813	0.0226297
development of primary male sexual characteristics (GO:0046546)	0	-0.942683	0	-0.0849087	0.114486	0	0.120892	-0.167418	0	-0.321262	-0.837149	0.0792492	0	0.00145179	0.372898	-0.059132	-0.0792004	0	-0.321262	-0.001525	-0.495163	-0.226662	0.0311668
diacylglycerol biosynthetic process (GO:0006651)	0	-0.584376	0	0	0	0	-0.0826155	-0.238807	0	-0.283803	0.201979	0	-0.0623971	0	-0.250276	0	-0.0599429	0	-0.283803	-0.478481	-0.231056	-0.255191	0.0340904
diacylglycerol metabolic process (GO:0046339)	0	-0.175327	0	0	0.00113814	0	-0.52549	-0.381931	0	-0.26694	0.448194	0	-0.376249	0	-0.783651	0	-0.0637699	0	-0.26694	-0.181024	-0.356921	-0.43205	0.00767108
diadenosine hexaphosphate catabolic process (GO:1901909)	0	-0.0490352	0	0	0.0295709	0.000950021	0	-0.364734	0	0.363513	0.303011	0	0	0.00145179	0	0	0	0	0.363513	-0.001525	-0.356921	0	0.0754556
diadenosine hexaphosphate metabolic process (GO:1901908)	0	-0.0490352	0	0	0.0295709	0.000950021	0	-0.364734	0	0.363513	0.303011	0	0	0.00145179	0	0	0	0	0.363513	-0.001525	-0.356921	0	0.0754556
diadenosine pentaphosphate catabolic process (GO:1901907)	0	-0.0490352	0	0	0.0295709	0.000950021	0	-0.364734	0	0.363513	0.303011	0	0	0.00145179	0	0	0	0	0.363513	-0.001525	-0.356921	0	0.0754556
diadenosine pentaphosphate metabolic process (GO:1901906)	0	-0.0490352	0	0	0.0295709	0.000950021	0	-0.364734	0	0.363513	0.303011	0	0	0.00145179	0	0	0	0	0.363513	-0.001525	-0.356921	0	0.0754556
diadenosine polyphosphate catabolic process (GO:0015961)	0	-0.044377	0	0	0.0586651	0.000950021	0	-0.320707	0	0.548112	0.389649	0.00534091	0	0.00145179	0	0	0	0	0.548112	-0.144287	-0.315237	0	0.0613253
diaphragm development (GO:0060539)	0	0.00598206	0	0	0.106059	0.000950021	-0.128406	-0.364734	0	-0.411195	-0.459711	0.0180132	-0.0830157	0.0523867	0.125258	0	0	0	-0.411195	0	-0.356921	0.136067	0.123239
dicarboxylic acid biosynthetic process (GO:0043650)	0	-0.0091942	0	-0.252093	0.106059	0	0	0.158765	0	-0.430071	-0.382362	0.00534091	-0.0333658	0.0397093	0.00713751	-0.280336	-0.0014348	0	-0.430071	0	0.36581	0.00692495	0.123239
dicarboxylic acid catabolic process (GO:0043649)	0	0	0	-0.0380593	0.129289	0.277617	0.580536	-0.474163	0	-0.137481	0.313521	0.0180132	0	0.369415	0.576414	0	-0.0477108	0	-0.137481	0	-0.437799	0.398784	0.210381
dicarboxylic acid metabolic process (GO:0043648)	0	0	0	0	0.304456	0.329419	1.3697	0.182922	0.04158	0.627655	0.565022	0.0180132	0	0.576209	2.41262	-0.00538124	-0.00629551	0	0.627655	0	0.381317	1.04201	0.285139
dicarboxylic acid transport (GO:0006835)	0	-0.264795	0	0.0582655	0.0295709	0.000950021	0.251147	-0.0647746	0	0.453029	-0.52684	0	-0.0623971	0.0397093	0.172915	-0.0753165	-0.134804	0	0.453029	-0.0184171	-0.35704	0.249486	0.07127
digestive system development (GO:0055123)	0	-0.401935	0	-0.0422935	0.109135	0.0737023	-0.033427	-0.0250321	0	-0.0415488	0.201979	0	0	0.0271319	-0.318685	-0.0753165	-0.0241944	0	-0.0415488	0	-0.0199313	-0.0272698	0.105934
digestive tract development (GO:0048565)	0	-0.475307	0	-0.00878202	0.0607379	0.0967137	0.883574	-0.843895	0	-0.364537	-0.673671	0	0	0.0293097	0.552365	-0.0702202	-0.022585	0	-0.364537	0	-0.931931	0.414446	0.0662586
digestive tract morphogenesis (GO:0048546)	0	0.521773	0	-0.0253858	0.0586651	0.000950021	0.512755	-0.38912	0	0.405976	0.356654	0	0	0.00145179	0.340519	-0.280336	-0.0295442	0	0.405976	0	-0.580137	0.30981	0.0876979
diol biosynthetic process (GO:0034312)	0.015954	0.00598206	0	-0.100226	0.0607379	0	0.477093	-0.844434	0	-0.6434	-0.70213	0	0	0	0.144197	-0.124955	-0.0792004	0	-0.6434	0	-0.775026	0.18836	0.058268
diol metabolic process (GO:0034311)	0	0	0	-0.202276	0.106059	0.000950021	0.52857	-1.02158	0	0.184693	0.471712	0.116681	0	0.0397093	0.182132	-0.555901	-0.285406	0	0.184693	0	-0.929667	0.249486	0.213068
diphosphoinositol polyphosphate metabolic process (GO:0071543)	0	-0.0490352	0	0	0.0295709	0.000950021	0	-0.364734	0	0.363513	0.303011	0	0	0.00145179	0	0	0	0	0.363513	-0.001525	-0.356921	0	0.0754556
disaccharide biosynthetic process (GO:0046351)	0	0.00598206	0	0	0.0607379	0	0.120892	0	-0.0270711	-0.139837	-0.459711	0.0180132	0	0	0.125258	-0.0753165	-0.0295442	0	-0.139837	-0.385596	0	0.136067	0.0754556
diterpenoid metabolic process (GO:0016101)	0	0.417372	0	-0.0253858	0.00902107	0.000950021	1.0155	-1.52206	0	0.0974553	-0.33949	0	-4.5664	0.00145179	1.85917	-0.0515785	-0.0792004	0	0.0974553	-0.109493	-1.54712	0.944411	0
divalent inorganic cation homeostasis (GO:0072507)	0	0	0	0	0.0475488	0.000950021	0.0716692	-0.725007	0	0.292233	-0.307333	0	0	0.0630802	0.0669432	-0.119177	-0.12327	0	0.292233	-0.172472	-1.45339	0.0940986	0.0226297
dolichol-linked oligosaccharide biosynthetic process (GO:0006488)	0	0	0	-0.234153	0.505207	0.000950021	0.188558	-0.0805411	0.570537	0.248129	-0.54564	0.0180132	0	0.0523867	0.222796	-0.651511	-0.330367	0	0.248129	0.437689	-0.0670469	0.284308	0.548428
dolichyl diphosphate biosynthetic process (GO:0006489)	0	0	0	-0.392342	0.185688	0.000950021	0.201305	0.0562877	0.0847687	0.117203	-0.349347	0.0807699	-0.0731662	0.0905112	0.0958712	-0.205666	-0.150139	0	0.117203	0.0687095	0.059383	-0.293796	0.323924
dolichyl diphosphate metabolic process (GO:0046465)	0	0	0	-0.392342	0.185688	0.000950021	0.201305	0.0562877	0.0847687	0.117203	-0.349347	0.0807699	-0.0731662	0.0905112	0.0958712	-0.205666	-0.150139	0	0.117203	0.0687095	0.059383	-0.293796	0.323924
dopamine biosynthetic process (GO:0042416)	0	0.00598206	0	-0.0380593	0.0295709	0	0.284968	-0.107576	-0.0270711	-0.762818	-0.268636	0	-0.0830157	0.00145179	0.125258	-0.0753165	0	0	-0.762818	-0.172472	-0.356921	0.0367613	0
dopamine catabolic process (GO:0042420)	0	0.30842	0	-0.234153	0.0295709	0.000950021	0.512755	-0.107576	0	0.363513	0.303011	0	0	0.00145179	0.401501	-0.264661	-0.0295442	0	0.363513	-0.172472	-0.356921	0.284308	0.0226297
dopamine metabolic process (GO:0042417)	0	0.189206	0	-0.0652968	0.0118251	0	0.52857	-0.320707	-0.0270711	-0.562583	-0.237705	0	0	0.00145179	0.182132	-0.0955332	-0.0241944	0	-0.562583	-0.263293	-0.672201	0.0940986	0
dopamine transport (GO:0015872)	0	-0.0384139	0	0	0.0475488	0.000950021	0	0	0	0	0.230505	0	-0.0731662	0.00145179	0.0272386	0	0	0	0	-0.12269	0	0.0287317	0
dopamine uptake (GO:0090494)	0	-0.0287129	0	-0.0160816	0.0607379	0	0.0531071	0.0465315	0	-0.0952238	-0.307333	0	-0.0623971	0.0630802	0.0772589	-0.048567	0	0	-0.0952238	-0.241954	0.0500476	0.019242	0
dopaminergic neuron differentiation (GO:0071542)	0	0.00598206	0	-0.00878202	0	0	0	-1.27879	0	0.176065	-0.316092	0	0	0	-0.0558187	-0.0753165	-0.134804	0	0.176065	0	-1.4896	-0.0651687	0
dorsal aorta development (GO:0035907)	0	0	0	-0.169172	0.0475488	0.000950021	0.201305	-0.557592	0	-0.321262	0.230505	0	0	0.00145179	0.297357	-0.205666	-0.0792004	0	-0.321262	0	-0.524562	0.209949	0.0876979
dorsal aorta morphogenesis (GO:0035912)	0	0	0	-0.169172	0.0475488	0.000950021	0.201305	-0.557592	0	-0.321262	0.230505	0	0	0.00145179	0.297357	-0.205666	-0.0792004	0	-0.321262	0	-0.524562	0.209949	0.0876979
dorsal/ventral axis specification (GO:0009950)	0	-0.797326	0	-0.0380593	0.0295709	0.0857901	0	-0.107576	0	-0.139837	-0.459711	0	0	0.0523867	0.0362143	-0.0753165	0	0	-0.139837	0	-0.105669	-0.105962	0
dorsal/ventral pattern formation (GO:0009953)	0	-0.348025	0	0	0.0607379	0.159442	0.0780806	-1.32838	0	0.196292	-0.327967	0	0	0.0771573	0.0772589	-0.00949804	-0.0881193	0	0.196292	-0.000221254	-1.20829	0.0367613	0.0604713
dosage compensation (GO:0007549)	0	0.417372	0	-0.0024032	0.256751	0.000950021	-0.231802	0.158765	0	-0.0653895	0.063364	0.197118	0	0.00145179	-0.180975	-0.028378	-0.0014348	0	-0.0653895	0.525495	0.155003	-0.190697	0.123239
dosage compensation by inactivation of X chromosome (GO:0009048)	0	0.334533	0	-0.392342	0.388146	0.0737023	-0.701221	0.106861	0.144715	-0.364071	-0.307333	0.446314	0	0.0630802	-0.539579	-0.412153	-0.0792004	0	-0.364071	0.7628	0.103549	-0.593882	0.129612
double-strand break repair (GO:0006302)	0	0.522097	0	0.738211	3.4134	5.22626	-0.369913	2.62369	4.37226	2.16449	3.30253	2.12499	0	5.11322	-0.255243	4.27707	1.09257	0	2.16449	5.93299	2.76342	-0.19215	3.24583
double-strand break repair via break-induced replication (GO:0000727)	0.848219	1.70746	0	0	0.798831	1.42841	-0.403712	3.75614	0	1.94693	1.47413	0.735435	0	1.82712	0.145038	0.62024	0	0	1.94693	0	3.56916	0.101065	0.829392
double-strand break repair via classical nonhomologous end joining (GO:0097680)	0	-0.044377	0	-0.202276	0.0586651	0.000950021	-0.378564	-0.0939688	0	-0.125842	-0.397043	0	0	0.00145179	-0.0977181	-0.469696	-0.0241944	0	-0.125842	-0.000221254	-0.086927	-0.0962978	0.0613253
double-strand break repair via homologous recombination (GO:0000724)	0.179964	1.77746	0	0.738211	1.95468	4.49631	-0.431284	6.48607	5.29269	4.96383	4.63144	1.1628	0	4.10632	-0.158524	5.90634	1.16959	0	4.96383	5.68742	6.42895	-0.105962	2.81773
double-strand break repair via nonhomologous end joining (GO:0006303)	0	0.135335	0	-0.0309722	0.837872	1.41128	-0.414448	0.0299645	0	0.176065	0.390895	0.397053	0	1.41625	-0.25288	0.315595	0	0	0.176065	0.0879302	0.0632185	0.030209	0.448672
double-strand break repair via single-strand annealing (GO:0045002)	0	0.00598206	0	0	0.106059	0.0857901	-0.128406	0.068363	0	-0.139837	0.18172	0.0180132	0	0.0523867	-0.109416	0	-0.102246	0	-0.139837	0	0.327661	-0.105962	0.323924
double-strand break repair via synthesis-dependent strand annealing (GO:0045003)	0	0	0	0	0.184719	0.277617	0	0.736971	0.59515	0.627655	0.441521	0.0180132	0	0.369415	0	0.112151	0	0	0.627655	0.527139	0.700465	0.136067	0.123239
drug catabolic process (GO:0042737)	0	0	0	0	0.013473	0.000950021	-0.332349	-0.0331577	0	0	-0.0979374	0	-0.0830157	0	0.273474	-0.0134661	-0.010565	0	0	-0.001525	-0.0215047	0.49326	0
drug transport (GO:0015893)	0	0	0	0.0123745	0.0607379	0.0857901	0.284968	0	0	0.176065	0.441521	0	0	0.0523867	0.23835	0	-0.0295442	0	0.176065	-0.001525	0	0.284308	0.123239
dynamin family protein polymerization involved in membrane fission (GO:0003373)	0	0	0	-0.144943	0.0607379	0	-0.30331	-0.0676647	0	-0.283803	-0.307333	0	0	0	-0.0703089	-0.048567	-0.210575	0	-0.283803	-0.099748	-0.759658	-0.255191	0.0340904
dynamin family protein polymerization involved in mitochondrial fission (GO:0003374)	0	0	0	-0.144943	0.0607379	0	-0.30331	-0.0676647	0	-0.283803	-0.307333	0	0	0	-0.0703089	-0.048567	-0.210575	0	-0.283803	-0.099748	-0.759658	-0.255191	0.0340904
ear development (GO:0043583)	0	-0.044377	0	-0.0309722	0.0586651	0.0737023	0	0.062728	0	-0.125842	-0.397043	0	-0.0817707	0.0397093	0.11129	0	0	0	-0.125842	0	0.0632185	-0.323323	0.105934
ear morphogenesis (GO:0042471)	0	0.912745	0	0	0.0349535	0.0132156	-0.52549	-0.227175	-0.0206132	-0.0494444	-0.0979374	0	0	0.00145179	-0.109416	-0.264661	-0.0637699	0	-0.0494444	-0.099748	-0.202124	-0.108215	0.0874406
early endosome to Golgi transport (GO:0034498)	0	0	0	-0.0422935	0.109135	0	-0.403712	-0.320707	0	-0.0415488	-0.457867	0	0	0.0271319	-0.539579	-0.00974599	-0.0241944	0	-0.0415488	0	-0.315237	-0.593882	0.196826
early endosome to late endosome transport (GO:0045022)	0	0	0	-0.17954	0.0586651	0	0	-0.0557373	0	-0.521897	-0.921301	0	0	0.157781	-1.24553	-0.522012	-0.0861463	0	-0.521897	-0.0184171	-0.109306	-1.07516	0.0180369
ectoderm development (GO:0007398)	0	-0.0091942	0	-0.0024032	0.0698226	0.000950021	-0.0555907	-0.0442721	0	-0.0653895	-0.110306	0.00534091	0	0.00145179	-0.0432415	-0.118418	-0.0295442	0	-0.0653895	-0.0491652	-0.0383227	0	0.0876979
elastic fiber assembly (GO:0048251)	0	0	0	0	0.0349535	0	1.05977	-0.492331	0	0.218427	0.303011	0	0	0	0.841094	0	-0.0139201	0	0.218427	-0.241954	-0.469434	0.732011	0
electron transport chain (GO:0022900)	0.063342	0	0	0	0.343847	0.000950021	0.389567	-0.434918	0.0847687	0.176065	-0.22906	0.0180132	0	0.0905112	0.728304	0	0	0	0.176065	0.0422515	-0.400419	0.707582	0.128836
embryo development ending in birth or egg hatching (GO:0009792)	0	-0.280842	0	-0.0253858	0	0	-0.744871	-0.0805411	0	-0.6434	-0.54564	0	0	0	-0.574116	-0.124955	-0.185721	0	-0.6434	-0.0654823	-0.169425	-0.63305	0.058268
embryonic appendage morphogenesis (GO:0035113)	0	1.07512	0	0	0.0698226	0	0.0716692	-0.107576	0	1.08249	0.468908	0	-0.00579032	0	-0.109416	-0.00375321	-0.0241944	0	1.08249	-0.261904	-0.274749	-0.116565	0.0876979
embryonic axis specification (GO:0000578)	0	-0.499611	0	-0.0160816	0.0152454	0.000950021	0.163573	-0.341022	0	-0.208689	-0.502152	0	0	0.0116001	0.203953	-0.230732	-0.0014348	0	-0.208689	-0.0491652	-0.315237	0.0367613	0.00959712
embryonic camera-type eye development (GO:0031076)	0	0	0	0	0.14542	0.0737023	0.244493	-0.0939688	0	0.142336	0.268631	0.0323816	-0.0817707	0.119532	0.203953	0	0	0	0.142336	0.0879302	-0.086927	0.249486	0.161995
embryonic camera-type eye morphogenesis (GO:0048596)	0	-0.044377	0	0	0.0917563	0.000950021	-0.11232	-0.0939688	0	0.142336	0.268631	0.00534091	0	0.0397093	0.11129	0	0	0	0.142336	-0.000221254	-0.086927	0.118943	0.0613253
embryonic cranial skeleton morphogenesis (GO:0048701)	0	1.42565	0	-0.0309722	0.109135	0.000950021	-0.128406	-0.434918	0	-0.0146057	-0.349347	0.00211604	0	0.0905112	-0.426397	-0.174301	-0.0366924	0	-0.0146057	-0.099748	-0.623629	-0.722505	0.190823
embryonic digestive tract development (GO:0048566)	0	0.687503	0	-0.00878202	0.0987701	0.000950021	0.512755	-0.698176	0	-0.333069	-0.316092	0	-0.101804	0.00145179	0.466312	-0.205666	-0.022585	0	-0.333069	0	-1.1628	0.462786	0.122152
embryonic digestive tract morphogenesis (GO:0048557)	0	0.170641	0	-0.00878202	0.0917563	0	0.284968	-0.20365	0	0.184693	0.389649	0	0	0.00145179	0.222796	-0.145662	-0.00629551	0	0.184693	0	-0.412142	0.284308	0.105934
embryonic digit morphogenesis (GO:0042733)	0	0.761379	0	0	0.235017	0.305867	0.580536	-0.787449	0	0.119701	-0.382362	0.0180132	0	0.361524	0.401501	-0.230732	-0.0599429	0	0.119701	0	-0.730631	0.274862	0.258431
embryonic eye morphogenesis (GO:0048048)	0.133595	0	0	0	0.0987701	0.081183	0.534515	-0.35896	0	0.27138	0.303011	0.0180132	-0.0260822	0.0905112	0.172915	-0.0187342	-0.0295442	0	0.27138	0.128261	-0.337668	0.118943	0.122152
embryonic forelimb morphogenesis (GO:0035115)	0	0.170641	0	0	0.0917563	0	0.128787	-0.725007	0	0.184693	-0.422114	0	0	0.00145179	-0.426397	-0.0369999	-0.00629551	0	0.184693	-0.209461	-0.67226	0.145557	0.105934
embryonic heart tube development (GO:0035050)	0	-0.499611	-0.18008	-0.0160816	0.156486	0.160722	0.284968	-0.557592	0	0.218427	0.401374	0	0	0.0523867	0.125258	-0.230732	-0.249793	0	0.218427	-0.170358	-0.501967	0.274862	0.128836
embryonic heart tube morphogenesis (GO:0003143)	0	-0.196083	0	-0.135862	0.0586651	0.057438	0.227413	-1.51791	0	0.627655	0.557903	0	0	0.0397093	-0.129613	-0.0753165	-0.150139	0	0.627655	0	-1.34213	0.209949	0.0453926
embryonic hemopoiesis (GO:0035162)	0	0.0639214	0	-0.558103	0.0586651	0.000950021	-0.651046	-0.107576	0	-0.032681	-0.167304	0.0180132	-0.00579032	0.00145179	-0.763244	-0.374519	-0.185721	0	-0.032681	0	-0.105669	-0.844265	0.0876979
embryonic hindlimb morphogenesis (GO:0035116)	0	0.279196	0	-0.0309722	0.0260366	0	-0.11232	-0.0939688	0	0.142336	-0.397043	0	0	0	-0.0977181	-0.230732	-0.0861463	0	0.142336	-0.000221254	-0.086927	-0.0962978	0.0613253
embryonic limb morphogenesis (GO:0030326)	0	1.51325	0	0	0.138244	0.0857901	0.453028	-0.573015	0	0.672393	0.204188	0	0	0.0523867	-0.563875	-0.280336	-0.0861463	0	0.672393	-0.209461	-0.880477	0.209949	0.196826
embryonic organ development (GO:0048568)	0	1.11596	0	-0.179959	0.0698226	0.117336	0.771827	-2.27859	0	0.649048	-0.71073	0	-0.769651	0.0271319	1.11694	-0.915967	-0.279637	0	0.649048	-0.099748	-2.25824	0.583497	0.161995
embryonic organ morphogenesis (GO:0048562)	0	1.16551	0	0	0.109135	0.081183	1.11388	-0.909554	0	0.331183	0.268631	0	0	0.0116001	0.356542	-0.180772	-0.0662684	0	0.331183	-0.0491652	-0.996862	0.541126	0.122152
embryonic skeletal joint development (GO:0072498)	0	0.279196	0	0	0.0586651	0	0.453028	-0.0939688	0	0.303324	-0.397043	0.00534091	-0.0817707	0	0.203953	-0.230732	-0.1715	0	0.303324	0	-0.086927	0.249486	0.0613253
embryonic skeletal joint morphogenesis (GO:0060272)	0	0.30842	0	-0.0380593	0.0607379	0	0.120892	0.068363	0	0.176065	-0.101938	0.0180132	-0.0830157	0	0.125258	-0.538396	-0.310549	0	0.176065	0	-0.105669	0.136067	0.0754556
embryonic skeletal system development (GO:0048706)	0	1.16551	0	0	0.0987701	0	1.4755	-1.0282	0	0.570597	-0.580931	0.011319	-0.0260822	0	0.592141	-0.0568344	-0.0572855	0	0.570597	-0.000221254	-0.922927	0.890951	0.0876979
embryonic skeletal system morphogenesis (GO:0048704)	0	2.2722	0	0	0.0698226	0	0.573471	-0.539829	0	0.176065	-0.367394	0.0180132	-0.0459415	0	0.274486	-0.145662	-0.109857	0	0.176065	-0.099748	-0.470611	0.284308	0.0957435
embryonic viscerocranium morphogenesis (GO:0048703)	0	-0.0490352	0	-0.0380593	0.106059	0.000950021	0	0	0	0	-0.101938	0	0	0.164011	-0.109416	-0.0753165	0	0	0	-0.001525	-0.105669	-0.105962	0.123239
enamel mineralization (GO:0070166)	0	-0.0490352	0	0	0.0295709	0	0	-0.107576	0	0.0328922	0.18172	0	-0.0830157	0.00145179	0	-0.0753165	-0.102246	0	0.0328922	-0.001525	-0.105669	-0.105962	0
endocardial cell differentiation (GO:0060956)	0	-0.0490352	0	-0.234153	0.0607379	0	-0.421264	-0.698176	0	-0.411195	0.18172	0	0	0.00145179	-0.356149	-0.0753165	-0.0295442	0	-0.411195	0	-0.6634	-0.366995	0.0226297
endocardial cushion development (GO:0003197)	0	-0.196083	0	-0.0024032	0.0917563	0.0388557	0.622014	-0.908966	0	-0.99038	-0.405502	0	0	0.00145179	0.757388	-0.308961	-0.185721	0	-0.99038	-0.12269	-1.10658	0.781913	0.0754556
endocardial cushion morphogenesis (GO:0003203)	0	0.416096	0	-0.0113772	0.0586651	0.000950021	0.72747	-1.33625	0	-0.562583	-0.468604	0	0	0.00145179	0.676324	-0.222104	-0.150139	0	-0.562583	-0.0310708	-1.57372	0.939099	0.0701524
endochondral bone morphogenesis (GO:0060350)	0	-0.365307	0	0	0.0295709	0	0.163573	-0.779087	-0.357093	0.570597	0.18172	0	0	0	-0.109416	-0.00375321	0	0	0.570597	-0.478481	-0.730631	-0.116565	0.0876979
endochondral ossification (GO:0001958)	0	-0.223703	0	0	0.0295709	0	0.284968	-0.434918	-0.0689868	0.835066	0.268963	0	0	0	-0.0558187	-0.0369999	0	0	0.835066	-0.209461	-0.412142	-0.219693	0.0662586
endocrine system development (GO:0035270)	0	0.298094	0	0	0.0607379	0.0737023	0.00432769	-0.770637	0	-0.246385	-0.559998	0.0180132	-0.687164	0.0397093	-0.216016	0	-0.0599429	0	-0.246385	-0.000221254	-0.689761	-0.255191	0.0754556
endocytic recycling (GO:0032456)	0	0	0	-0.366195	0.185688	0.000950021	-0.782619	0.36692	0	0.0955268	-0.307333	0.168475	0	0.0271319	-1.52217	-0.36442	-0.0495651	0	0.0955268	-0.198823	0.476144	-1.06061	0.0876979
endoderm development (GO:0007492)	0	-1.9535	0.00660857	-0.293569	0.0425557	0.000950021	0.0317829	-0.0939688	0	-0.732952	0.303011	0	-0.208722	0	-0.0977181	-0.739141	-0.222768	0	-0.732952	0.0422515	-0.086927	-0.47238	0.128836
endoderm formation (GO:0001706)	0	-2.44491	0	-0.986962	0.235998	0.0366343	0.453028	-0.403167	-0.00504826	0.859952	0.697827	0	-0.741962	0.0523867	0.452022	-2.05299	-0.763726	0	0.859952	-0.796337	-0.509236	-0.323323	0.258836
endodermal cell differentiation (GO:0035987)	0	-0.984261	0	-0.673787	0.447737	0.119112	0.437774	-0.20365	0	0.661287	-0.682152	0.0323816	-0.22157	0.246957	0.452022	-1.17066	-0.323646	0	0.661287	-0.566743	-0.315237	0.284308	0.17468
endodermal cell fate commitment (GO:0001711)	0	-0.478705	0	-0.0024032	0.106059	0.000950021	-0.0555907	-0.169109	0	-0.430071	-0.237705	0.0180132	0	0.0397093	-0.0432415	-0.118418	-0.0014348	0	-0.430071	0	-0.16169	-0.0487686	0.056185
endodermal cell fate specification (GO:0001714)	0	-0.797326	0	0	0.0295709	0	0	-0.364734	0	-0.411195	0.18172	0	0	0	0.0362143	-0.0753165	-0.0295442	0	-0.411195	-0.001525	-0.356921	0.0367613	0.0226297
endomembrane system organization (GO:0010256)	0	-0.0382657	0	-0.234153	0.406717	0.000950021	-0.341546	-0.698176	-0.411516	-0.268388	-3.6649	0.710351	-0.0830157	0.0421766	-0.891574	-0.125998	-0.0365314	0	-0.268388	-0.675339	-0.775026	-1.07516	0.196826
endonucleolytic cleavage in 5'-ETS of tricistronic rRNA transcript (SSU-rRNA, 5.8S rRNA, LSU-rRNA) (GO:0000480)	0	0.30842	0	-0.234153	0.106059	0.0857901	0.120892	0	0.144715	-0.411195	-0.268636	0.0180132	0	0.0523867	0.401501	-0.538396	-0.102246	0	-0.411195	0.128261	0	0.0367613	0.194755
endonucleolytic cleavage in ITS1 to separate SSU-rRNA from 5.8S rRNA and LSU-rRNA from tricistronic rRNA transcript (SSU-rRNA, 5.8S rRNA, LSU-rRNA) (GO:0000447)	0	0	0	-0.340662	0.244324	0.326172	0.163573	0	0.0465379	-0.542229	-0.307333	0	0	0.170178	0.401501	-0.62403	-0.117963	0	-0.542229	0.032051	0	0.0881101	0.258836
endonucleolytic cleavage of tricistronic rRNA transcript (SSU-rRNA, 5.8S rRNA, LSU-rRNA) (GO:0000479)	0	0.0639214	0	-0.35945	0.685308	0.305867	0.163573	0	0.106153	-0.565164	-0.407184	0.0807699	0	0.130623	0.662831	-0.600771	-0.0599429	-0.198564	-0.565164	0.0879302	0	0.030209	0.519298
endonucleolytic cleavage to generate mature 5'-end of SSU-rRNA from (SSU-rRNA, 5.8S rRNA, LSU-rRNA) (GO:0000472)	0	0.30842	0	-0.234153	0.106059	0.0857901	0.120892	0	0.144715	-0.411195	-0.268636	0.0180132	0	0.0523867	0.401501	-0.538396	-0.102246	0	-0.411195	0.128261	0	0.0367613	0.194755
endoplasmic reticulum calcium ion homeostasis (GO:0032469)	0	0	0	-0.0479971	0.242019	0.000950021	-0.201008	-0.0557373	0	-0.762818	-0.569852	0.0323816	0	0.157781	0.0571613	-0.522012	-0.134804	0	-0.762818	0	-0.109306	0.0881101	0.142344
endoplasmic reticulum localization (GO:0051643)	0	0.00598206	0	0	0	0	0	-0.0939688	0	0.830741	0.550933	0	0	0	0.11129	0	-0.0241944	0	0.830741	-0.000221254	-0.086927	-0.0962978	0.0180369
endoplasmic reticulum mannose trimming (GO:1904380)	0	0.00598206	0	-0.0652968	0.0586651	0	0	-0.320707	0	-0.364071	-0.782106	0.00534091	0	0.0397093	-0.154505	-0.0369999	-0.0921703	0	-0.364071	0	-0.296762	-0.180892	0.0701524
endoplasmic reticulum membrane organization (GO:0090158)	0	-0.76502	0	0	0.109135	0.000950021	-0.033427	-0.118768	0	-0.158976	-0.457867	0.0435583	-0.0155024	0.0630802	-0.130689	-0.00974599	-0.0241944	0	-0.158976	0	-0.315237	-0.341423	0.07127
endoplasmic reticulum organization (GO:0007029)	0	-0.0384139	0	-0.610527	0.676189	0.000950021	-0.109125	-1.00515	0	0.385419	-1.28806	0.397053	-0.0817707	0.0905112	-0.31795	-0.597636	-0.285154	0	0.385419	-0.104739	-1.01216	-0.403833	0.122152
endoplasmic reticulum to Golgi vesicle-mediated transport (GO:0006888)	0	0	0	-0.347298	1.83065	0.081183	0.626717	-0.676031	0.144715	-0.311511	-5.85717	2.31044	-0.283826	0.509682	0.666048	-1.46594	-0.366426	0	-0.311511	0	-0.584549	1.00896	0.258261
endoplasmic reticulum to cytosol transport (GO:1903513)	0	0	0	-0.0309722	0.0917563	0	-0.326869	0	0	-0.0146057	-0.468798	0	0	0.0397093	-0.250276	-0.308756	-0.150139	0	-0.0146057	0	-0.086927	0	0.105934
endoplasmic reticulum tubular network organization (GO:0071786)	0	-0.621468	0	-0.470491	0.343847	0.0341421	-0.00746862	-0.676031	-0.00709259	0.176065	-0.349347	0.43334	0	0.0397093	-0.426397	-0.174301	-0.0861463	0	0.176065	-0.209461	-0.623629	-0.47238	0.0754556
endosomal vesicle fusion (GO:0034058)	0	0	0	-0.0160816	0.0607379	0.0366343	0	-0.0676647	0	0.0955268	-0.167304	0	-0.0623971	0.0630802	-0.0703089	-0.174301	-0.0139201	0	0.0955268	0	-0.061749	-0.0711794	0.174302
endosome organization (GO:0007032)	0	-0.0287129	0	-0.423291	0.0987701	0.000950021	-0.326869	0	-0.0225501	-0.490297	-1.27231	0.00534091	-0.0969537	0.0523867	-0.78114	-0.119177	-0.0861463	0	-0.490297	-0.241954	-0.086927	-0.970443	0.0876979
endosome to lysosome transport via multivesicular body sorting pathway (GO:0032510)	0	0.00598206	0	-0.0253858	0.109135	0	-0.341546	-0.276827	0	-0.109206	-0.349347	0.0180132	0	0.0905112	-0.281882	-0.0568344	-0.022585	0	-0.109206	0	-0.27397	-0.293796	0.0126647
endosome to melanosome transport (GO:0035646)	0	-0.0170062	0	-0.00878202	0.0586651	0	-0.534023	-0.0557373	0	-0.246385	-0.605807	0.0180132	0	0.00145179	-0.426397	-0.145662	-0.0438526	0	-0.246385	0	-0.197216	-0.461983	0.105934
endosome to pigment granule transport (GO:0043485)	0	-0.0170062	0	-0.00878202	0.0586651	0	-0.534023	-0.0557373	0	-0.246385	-0.605807	0.0180132	0	0.00145179	-0.426397	-0.145662	-0.0438526	0	-0.246385	0	-0.197216	-0.461983	0.105934
endosome transport via multivesicular body sorting pathway (GO:0032509)	0	-0.323836	0	-0.360157	0.184719	0.000950021	-0.128406	-0.984195	-0.0689868	-0.565164	-1.02447	0.12202	0	0.731592	-0.0976675	-0.230732	-0.12327	0	-0.565164	-0.280126	-0.88308	-0.0272698	0.0151938
endothelial cell apoptotic process (GO:0072577)	0	-0.0490352	0	0	0	0	-0.421264	-0.107576	0	-0.411195	-0.268636	0	0	0	-0.67978	0	0	0	-0.411195	-0.001525	-0.105669	-0.105962	0.0226297
endothelial cell chemotaxis (GO:0035767)	0	0	0	-0.502994	0.0586651	0.0132156	-0.264939	-0.434918	0	-0.480793	0.18172	0.0180132	-0.0459415	0.00145179	-0.211876	-0.309315	-0.102246	0	-0.480793	-0.209461	-0.412142	0.0656362	0.105934
endothelial cell development (GO:0001885)	0	-0.550923	0	-0.202276	0.109135	0.000950021	-1.25091	-0.492331	0	-0.53766	-0.964328	0	-0.632034	0.00145179	-1.49573	-0.511158	-0.249793	0	-0.53766	-0.0495609	-0.437799	-1.36486	0.122152
endothelial cell differentiation (GO:0045446)	0	-0.100563	0	-0.0380593	0.0475488	0.000950021	0.255301	-0.725007	0	0.32722	0.563794	0	0	0.114746	0.297357	-0.0686539	0	0	0.32722	-0.12269	-0.664229	0.249486	0.0226297
endothelial cell migration (GO:0043542)	0	-0.0328286	0	-0.657038	0.135038	0.330745	0.593261	-1.10759	-0.0270711	1.1548	-0.579056	0.0180132	-0.680348	0.170178	0.581603	-0.849387	-0.0868326	0	1.1548	-1.52314	-1.21112	0.426676	0.0876979
endothelial cell morphogenesis (GO:0001886)	0	0.236806	0	0	0.0698226	0	0.580536	-0.0805411	0	0.266206	0.337995	0	-0.0731662	0	0.297357	-0.0568344	-0.022585	0	0.266206	0	-0.074527	0.209949	0.128836
endothelial cell proliferation (GO:0001935)	0	-0.499611	0	0	0.0607379	0	0.442962	-0.787449	0	-0.606254	-1.06507	0	0	0	-0.539579	-0.048567	0	0	-0.606254	-0.0491652	-0.730631	-0.366995	0.0754556
endothelial tube morphogenesis (GO:0061154)	0	0	0	-0.252093	0.0698226	0.000950021	0.244493	0.389665	0	0.176065	0.468908	0	0	0.00145179	0.203953	-0.511158	-0.0861463	0	0.176065	0	0.36581	0.398784	0.056185
endothelin receptor signaling pathway (GO:0086100)	0	-0.0490352	0	-0.0380593	0.0295709	0.0857901	0.120892	-0.698176	0	-0.762818	-0.459711	0	0	0.0523867	0.125258	-0.538396	-0.102246	0	-0.762818	-0.172472	-0.6634	0.136067	0.0226297
endothelium development (GO:0003158)	0	0	0	-0.0849087	0.170486	0.0857901	0.244493	-0.387963	0	0.176065	0.468908	0.00534091	-0.336117	0.114746	0.454323	-0.118418	-0.0014348	0	0.176065	-0.0491652	-0.362379	0.398784	0.0876979
energy coupled proton transport, down electrochemical gradient (GO:0015985)	0	0	0	0	0	0	0.188558	0	0	0	0	0	-0.0155024	0	0.728304	0	0	0	0	0	0	1.28212	0
energy derivation by oxidation of organic compounds (GO:0015980)	0	-0.0170062	0	-0.217345	0.184719	0.143845	0.354623	-0.51961	0	-0.565164	-1.02447	0.0205417	0	0.130623	0.539012	-0.538658	-0.0477108	0	-0.565164	0	-0.469434	0.136067	0.0754556
energy reserve metabolic process (GO:0006112)	0	-0.044377	0	-0.0479971	0.242019	0.000950021	0.120892	0.137679	0	0.176065	-0.443468	0.0323816	0	0.00145179	0.172334	-0.205666	-0.208842	0	0.176065	-0.0184171	-0.27397	0.0881101	0.142344
engulfment of apoptotic cell (GO:0043652)	0	0.0141759	0	-0.0309722	0.0425557	0.000950021	-0.128406	0.473798	0	-0.283803	0.143949	0	0	0	-0.0977181	-0.174301	-0.0366924	0	-0.283803	-0.000221254	0.432256	0.0656362	0.042626
enteric nervous system development (GO:0048484)	0	-0.175327	0	0	0.0260366	0.081183	0.7634	-0.144255	0	-0.0521816	-0.214857	0	-0.723493	0.0293097	0.562741	0	0	0	-0.0521816	0	-0.131806	0.509343	0
enteroendocrine cell differentiation (GO:0035883)	0	0.00598206	0	0	0.0295709	0	0	0	0	0	0	0	0	0	0	-0.0753165	-0.0295442	0	0	0	0	0	0
entrainment of circadian clock by photoperiod (GO:0043153)	0	0.470052	0.0942056	-0.893863	0.0260366	0.211142	-0.024158	0.871118	0	-0.722959	0.540069	0	0	0.0523867	0.0272386	-1.17337	-0.16643	0	-0.722959	-0.144287	2.74528	0.18836	0.128836
entry into host (GO:0044409)	0	0.30842	0	-0.17954	0.106059	0	-1.40359	0.937174	-0.0206132	-0.333069	0.339916	0	-0.00579032	0.00145179	-0.763244	-0.875687	-0.185721	0	-0.333069	-0.134002	0.855041	-0.554021	0.123239
entry of bacterium into host cell (GO:0035635)	0	0.522097	0	-0.340662	0.0607379	0	-0.604143	-0.492331	0	-0.0952238	-0.307333	0	0	0	-0.473364	-0.948698	-0.210575	0	-0.0952238	-0.099748	-0.759658	-0.255191	0.122152
enzyme linked receptor protein signaling pathway (GO:0007167)	0	-1.51986	0	-0.0380593	0.0201018	0	1.09738	-6.90074	-0.0270711	-1.81719	-1.51441	0	-0.411806	0	1.57051	-0.181879	-0.102246	0	-1.81719	-0.642097	-7.76997	1.27686	0.0453926
enzyme-directed rRNA pseudouridine synthesis (GO:0000455)	0	0.00598206	0	0	0.14542	0	0.244493	0.062728	0.502088	0.0283526	-0.0828822	0	0	0.0397093	0.203953	-0.0686539	-0.0241944	0	0.0283526	0.428665	0.0632185	0.414446	0.258431
eosinophil chemotaxis (GO:0048245)	0	0	0	-0.426451	0.0221117	0.000950021	-0.30331	0.219481	0	-2.15455	-0.592868	0	0	0	0.156212	-1.6452	-0.484938	0	-2.15455	0	-0.580137	0.118943	0.0340904
eosinophil migration (GO:0072677)	0	0	0	-0.426451	0.0221117	0.000950021	-0.30331	0.219481	0	-2.15455	-0.592868	0	0	0	0.156212	-1.6452	-0.484938	0	-2.15455	0	-0.580137	0.118943	0.0340904
ephrin receptor signaling pathway (GO:0048013)	0.0903313	-0.401935	0.11492	-2.01015	0.212564	0.333753	-0.52549	-1.31204	-0.0987599	0.635594	-0.837149	0.0323816	-0.145653	0.170178	-0.92978	-0.67798	-0.432868	0	0.635594	-0.741003	-1.29793	-1.02549	0.0636336
epiboly involved in wound healing (GO:0090505)	0.316956	-0.0532013	0	0	0.14542	0.0857901	-0.803843	-0.6229	-0.0738438	-0.430071	-0.592868	0.0938905	0	0.157781	-0.610867	0	0	0	-0.430071	-0.348985	-0.580137	-0.247578	0.123239
epidermal cell differentiation (GO:0009913)	0	-0.0384139	0	-0.234153	0.0607379	0	-1.23486	-1.0282	0	-0.887597	-1.19043	0.007925	-0.0623971	0.00145179	-1.73761	-0.95428	-0.310549	0	-0.887597	-0.0491652	-1.55894	-2.54023	0.105934
epidermal growth factor receptor signaling pathway (GO:0007173)	0	-0.196083	0	-0.218441	0.0586651	0.0943149	-1.19461	-1.02609	-0.00504826	-0.521897	-0.829769	0	-0.0817707	0.0271319	-2.41296	-0.600771	-0.50953	0	-0.521897	-0.827476	-1.34213	-2.97751	0.0662586
epidermis development (GO:0008544)	0	0.225839	0	0	0.0276918	0	-0.378564	-0.617127	0	-0.321262	-0.68917	0	0	0	-0.292596	-0.2431	-0.279637	0	-0.321262	-0.099748	-0.623629	-0.638636	0.0340904
epithelial cell apoptotic process (GO:1904019)	0	-0.223703	0	-0.00878202	0.0586651	0	-0.264939	-0.0557373	0	-0.246385	-0.268636	0.0180132	-0.0459415	0	-0.708085	-0.0369999	-0.0438526	0	-0.246385	-0.0664278	-0.0505326	-0.219693	0.0662586
epithelial cell development (GO:0002064)	0	-0.196083	0	0	0.0917563	0	0.326503	-0.662886	0	-0.146473	-0.682152	0.0180132	0	0	0.145038	0	-0.022585	0	-0.146473	-0.12269	-0.590095	0.209949	0.0754556
epithelial cell differentiation (GO:0030855)	0.292516	0.45061	0	0	0.266482	0.26031	0.573471	-1.73612	0	1.28858	1.39375	0.0340542	-1.41672	0.46343	0.727271	-0.280336	-0.1715	0	1.28858	-0.196562	-1.90606	0.804084	0.196826
epithelial cell differentiation involved in kidney development (GO:0035850)	0	0.00598206	0	-0.0253858	0.0475488	0.000950021	0.0716692	0	0	0.266206	0.230505	0	0	0.00145179	0.0958712	0	0	0	0.266206	0	0	-0.0850839	0.0126647
epithelial cell migration (GO:0010631)	0	-0.103833	0	-0.580813	0.304456	0.2803	-0.467078	-0.454485	0.28205	0.533752	-0.753301	0.0207161	-0.0969537	0.144963	-0.78114	-0.600771	0	0	0.533752	-1.07395	-0.392169	-0.255191	0.129612
epithelial cell morphogenesis (GO:0003382)	0	-0.280842	0	-0.0253858	0.0607379	0	0.622014	-0.364734	0	0.142336	-0.405502	0	0	0	0.222796	-0.0515785	-0.0295442	0	0.142336	0	-0.341898	0.18836	0.0754556
epithelial cell-cell adhesion (GO:0090136)	0	-0.76502	0	-0.202276	0.0586651	0.000950021	0.326503	-0.844434	0	0.120732	-0.307333	0	-0.0155024	0.0630802	0.23907	-0.230732	-0.208842	0	0.120732	-0.28858	-0.779172	0.18836	0.286174
epithelial cilium movement involved in determination of left/right asymmetry (GO:0060287)	0	0	0	-0.00878202	0.00902107	0	-0.534023	-0.0557373	0	0.0680231	0.18172	0	0	0.00145179	-0.211876	0	0	0	0.0680231	0	-0.0505326	-0.219693	0
epithelial cilium movement involved in extracellular fluid movement (GO:0003351)	0	0	0	0	0.0260366	0.000950021	-1.25434	-0.291957	0	0.0955268	0.134363	0	0	0.0397093	-0.67978	0	0	0	0.0955268	0	-0.27397	-0.764115	0.0180369
epithelial structure maintenance (GO:0010669)	0	0	0	0	0.0152454	0	-0.431284	0.357872	0	-0.208689	-0.268636	0	-2.03469	0	-0.17986	0	-0.0599429	0	-0.208689	0	0.327943	-0.193751	0.00959712
epithelial to mesenchymal transition (GO:0001837)	0	-0.560672	0	-0.218441	0.0698226	0.00133891	-0.52549	-1.80658	0	0.627655	-0.829769	0.0344584	0	0.00145179	-1.75706	-0.768422	-0.285406	0	0.627655	-0.504132	-2.19967	-0.989138	0.0754556
epithelial to mesenchymal transition involved in endocardial cushion formation (GO:0003198)	0	-0.0170062	0	-0.112646	0.0295709	0	-0.534023	-0.725007	0	-0.480793	-0.422114	0	0	0	-0.426397	-0.145662	-0.185721	0	-0.480793	0	-0.67226	0.284308	0.0662586
epithelial tube branching involved in lung morphogenesis (GO:0060441)	0	-0.044377	0	0	0.0260366	0	-0.378564	-0.0939688	0	0.303324	0.550933	0	0	0	-0.318685	0	0	0	0.303324	-0.000221254	-0.086927	0.118943	0
epithelial tube formation (GO:0072175)	0	0.646662	0	0	0.0260366	0	-0.11232	-0.320707	0	0.0283526	-0.22906	0	0	0	0.11129	0	0	0	0.0283526	-0.000221254	-0.315237	0.118943	0.0180369
epithelial tube morphogenesis (GO:0060562)	0	-0.621468	0	-0.195313	0.366145	0.0906163	0.38941	-1.08179	0	1.47984	1.59832	0	0	0.0630802	0.172334	-0.205666	-0.0599429	0	1.47984	-0.241954	-1.20829	0.42738	0.14997
epithelium development (GO:0060429)	0	1.41286	0	-0.0253858	0.185688	0.1824	2.11297	-2.8938	-0.12713	2.1367	-1.76454	0.0180132	-1.3393	0.305986	1.47648	-0.0753165	-0.1257	0	2.1367	-0.478481	-3.19699	1.04201	0.123239
epoxygenase P450 pathway (GO:0019373)	0	0	0	-0.0113772	0.0118251	0	-0.418622	-0.0617646	0	0	-0.0243	0	-0.460303	0	-0.318685	-0.0955332	-0.0545988	0	0	0	-0.0505326	-0.344875	0.0050007
equilibrioception (GO:0050957)	0	0	0	0	0.0260366	0	-0.11232	0	0	0.142336	0.152338	0	-0.0817707	0	-0.318685	0	-0.0241944	0	0.142336	-0.000221254	0	-0.0962978	0
error-free translesion synthesis (GO:0070987)	0	0.00598206	0	0	1.02637	0.34079	0	1.53554	0.348404	0.723221	1.20917	0.120873	0	1.86484	0.0958712	0.362035	0	0	0.723221	0.226344	1.83158	0.0287317	0.68355
error-prone translesion synthesis (GO:0042276)	0	0.00598206	0	0	0.917552	0.649167	0	2.07695	1.13859	1.34081	2.10936	0.0595791	0	1.64861	0.11129	0.662048	0	0	1.34081	0.906269	2.39049	0.125324	0.588572
erythrocyte development (GO:0048821)	0	0	0	-0.0652968	0.0607379	0.000950021	0.0984597	0.13178	0	-0.405607	-0.349347	0	-0.0260822	0.0905112	0.11129	-0.0955332	-0.0861463	0	-0.405607	-0.0276303	0.327661	0.118943	0.122152
erythrocyte differentiation (GO:0030218)	0	-0.213038	0	-0.233419	0.11272	0.105605	-0.732458	1.6232	0.154554	-2.34289	-1.01742	0.00534091	0	0.302078	0.401501	-0.230968	-0.0546599	0	-2.34289	0.0721291	1.78376	0.608008	0.148694
erythrose 4-phosphate/phosphoenolpyruvate family amino acid catabolic process (GO:1902222)	0	0.00598206	0	0	0.184719	0.0857901	0.120892	0.068363	-0.0270711	0.363513	0.18172	0.0180132	0	0.0523867	0.23835	-0.0753165	-0.0295442	0	0.363513	-0.172472	0.0744636	0.136067	0.123239
erythrose 4-phosphate/phosphoenolpyruvate family amino acid metabolic process (GO:1902221)	0	0.00598206	0	0	0.0586651	0	0.0984597	0.635899	0	0.142336	0.268631	0	0	0	0.203953	-0.230732	-0.0861463	0	0.142336	0	0.603489	0.118943	0.0180369
establishment of Golgi localization (GO:0051683)	0	-0.584376	0	-0.340662	0.155534	0.0366343	-0.0826155	0.0465315	0	-0.283803	-0.307333	0.0529975	0	0.0630802	-0.0703089	-0.36442	-0.0139201	0	-0.283803	-0.099748	0.0500476	-0.0711794	0.0754556
establishment of T cell polarity (GO:0001768)	0	0	0	-0.0380593	0.0295709	0	0.512755	0.736971	0	-0.762818	-0.268636	0	0	0	0.401501	0	0	0	-0.762818	0	0.700465	0.284308	0.0226297
establishment of apical/basal cell polarity (GO:0035089)	0	-1.00483	0	-0.144943	0.0917563	0.236776	-0.843127	-0.434918	0	0.296559	-0.120785	0.0180132	0	0.0905112	-0.66002	-0.0686539	-0.0366924	0	0.296559	-0.000221254	-0.623629	-0.268557	0.128836
establishment of centrosome localization (GO:0051660)	0	0.00598206	0	-0.0253858	0.0698226	0.000950021	-0.100216	-0.557592	-0.00709259	0.024674	-0.534621	0	0	0.00145179	0.0958712	-0.0568344	-0.022585	0	0.024674	-0.12269	-0.524562	0.209949	0.0453926
establishment of endothelial barrier (GO:0061028)	0	-0.264795	0	-0.406783	0.21059	0.0366343	-1.08298	-0.590257	0	-0.8704	-1.95985	0	-0.537747	0.00503529	-1.60928	-0.600771	-0.134804	0	-0.8704	-0.12269	-0.524562	-1.20539	0.07127
establishment of endothelial intestinal barrier (GO:0090557)	0	0.105602	0	-0.0652968	0.0987701	0	-0.044984	0.344279	0	-0.184147	-0.496106	0	-0.0260822	0.00145179	-0.35163	-0.253271	-0.0295442	0	-0.184147	0	0.327661	-0.0376686	0.0453926
establishment of epithelial cell apical/basal polarity (GO:0045198)	0	-0.810084	0	-0.232167	0.0987701	0.400368	-0.744871	-0.35896	0	0.27138	-0.214857	0.0180132	0	0.194136	-0.603928	-0.0955332	-0.0861463	0	0.27138	-0.0276303	-0.569727	-0.366995	0.122152
establishment of epithelial cell polarity (GO:0090162)	0	-0.429174	0	-0.328356	0.0987701	0.240865	-0.388302	-0.478194	0	-0.333069	-0.443468	0.0323816	-0.101804	0.064901	-0.67978	-0.205666	-0.0438526	0	-0.333069	-0.135966	-0.631884	-0.524199	0.122152
establishment of lymphocyte polarity (GO:0001767)	0	0	0	-0.0309722	0.0586651	0	0.453028	0.635899	0	-0.683906	0.268631	0	0	0.00145179	0.335937	0	0	0	-0.683906	0	0.603489	-0.323323	0.0613253
establishment of melanosome localization (GO:0032401)	0	0	0	-0.0652968	0.192374	0.000950021	-0.418622	-0.144255	-0.384849	-0.0860583	-0.997434	0.116681	0	0.00145179	-0.999858	-0.0955332	-0.0241944	0	-0.0860583	-0.463536	-0.296762	-0.825458	0.0876979
establishment of mitochondrion localization, microtubule-mediated (GO:0034643)	0	0	0	0	0.0586651	0	0	-0.0939688	0	0.0283526	-0.22906	0	0	0.00145179	0.0339964	0	-0.0241944	0	0.0283526	0	-0.086927	0.118943	0.161995
establishment of mitotic spindle localization (GO:0040001)	0	-0.0705552	0	-0.0141379	0.798831	0.298451	-0.378564	1.10114	0.135801	1.2975	0.736244	0.197658	-0.0623971	0.498352	-0.393771	0.0549363	0	0	1.2975	0.779362	0.994616	0.249486	0.236027
establishment of mitotic spindle orientation (GO:0000132)	0	-0.146596	0	-0.0309722	0.493633	0.159442	-0.308276	0.68417	0.0847687	0.830744	0.524794	0.0323816	-0.0817707	0.254724	-0.356149	-0.00949804	-0.00629551	0	0.830744	0.409504	0.622977	-0.255191	0.174302
establishment of monopolar cell polarity (GO:0061162)	0	-0.0490352	0	0	0.0607379	0	-0.128406	-0.107576	0	-0.139837	0.063364	0.0180132	0	0	0.125258	0	-0.0295442	0	-0.139837	0	-0.105669	0.0367613	0.123239
establishment of planar polarity (GO:0001736)	0	0	0	0	0.0260366	0	0.244493	-0.320707	-0.179946	0.303324	0.268631	0	0	0	0.203953	0	-0.0861463	0	0.303324	-0.569473	-0.315237	-0.0962978	0
establishment of protein localization to chromatin (GO:0071169)	0	0	0	0	0.101061	0.0366343	0.163573	0.0465315	0	0.0156104	0.100896	0	0	0.0630802	0.0772589	0	0	0	0.0156104	0	0.0500476	0.0881101	0.0754556
establishment of protein localization to chromosome (GO:0070199)	0	0	0	0	0.155534	0.057438	0.163573	0.284446	0	0.0283526	0.100896	0.0180132	0	0.130623	-0.109416	0	0	0	0.0283526	0	0.278508	0.0940986	0.0876979
establishment of protein localization to endoplasmic reticulum (GO:0072599)	0	0.234778	0	-0.100226	0.365466	0.000950021	0	-0.0805411	0.23286	-0.227285	-0.908566	0.299975	0	0.237472	0.0958712	-0.899328	-0.330367	0	-0.227285	0.150075	-0.0670469	0.0155259	0.196826
establishment of protein localization to extracellular region (GO:0035592)	0	-0.213038	0	-0.0253858	0.0586651	0	0.678166	-0.0265261	0	-0.283803	-0.716809	0.00534091	-0.0817707	0	0.76828	-0.230968	-0.0014348	0	-0.283803	-0.0283173	0.0406984	0.961751	0.0540163
establishment of protein localization to membrane (GO:0090150)	0	0.0639214	0	-0.312401	0.0917563	0.00787288	-0.201008	-0.460132	0	-0.638233	-1.09855	0.0529975	0	0.0287715	-0.890022	-0.299961	-0.0438526	0	-0.638233	-0.0586295	-0.367243	-0.245394	0.0754556
establishment of protein localization to mitochondrion (GO:0072655)	0.375803	-0.0490352	0	-0.423291	1.2551	0.000950021	0.284968	-0.0676647	1.94771	0.180149	-0.6684	0.735435	0	1.43683	1.06062	-1.40708	-0.323646	0	0.180149	1.41144	-0.0505326	0.42738	1.34824
establishment of protein localization to organelle (GO:0072594)	0	0.148115	0	-0.0380593	0.767601	0.000950021	-0.141401	0.603547	1.67181	-0.408899	-0.682152	0.0323816	0	0.149186	-0.473364	-0.101032	-0.0408333	0	-0.408899	1.62039	0.521538	-0.105962	1.69756
establishment of protein localization to peroxisome (GO:0072663)	0	0	0	0	0	0	0	0	0	0.0955268	0.100896	0	0	0	0	-0.174301	-0.0599429	0	0.0955268	0	0	0.170618	0.0340904
establishment of protein localization to plasma membrane (GO:0061951)	0	-0.33991	0	-0.0652968	0.0475488	0.000950021	0.0199518	-0.0805411	0	-0.313822	-0.54564	0	0	0.00145179	-0.281882	-0.0515785	-0.0477108	0	-0.313822	0	-0.111806	-0.492452	0.0453926
establishment of protein localization to telomere (GO:0070200)	0	-0.0490352	0	-0.0380593	0.106059	0.000950021	0	0.328252	0	0.0328922	-0.268636	0.0180132	0	0.0523867	-0.109416	0	0	0	0.0328922	0.128261	0.327661	0.0367613	0.0754556
establishment of protein localization to vacuole (GO:0072666)	0	0	0	-0.0380593	0.106059	0.000950021	-0.128406	-0.107576	0	0	-0.101938	0.0529975	0	0.369415	0.23835	-0.0753165	-0.0295442	0	0	-0.001525	-0.105669	0.284308	0.123239
establishment of skin barrier (GO:0061436)	0	0.189206	0	-0.0652968	0.0586651	0	-0.418622	0.158765	0	-0.184147	-0.468604	0	-0.122069	0	-0.154505	-0.555901	-0.0545988	0	-0.184147	-0.0310708	0.155003	-0.344875	0.0701524
establishment of spindle localization (GO:0051293)	0	0.0141759	0	0	0.109135	0.236776	-0.00746862	0.249647	0	0.296559	0.303011	0.0180132	0	0.170178	0.050331	-0.174301	-0.0861463	0	0.296559	-0.000221254	0.232741	0.0656362	0.105934
establishment of spindle orientation (GO:0051294)	0	-0.0532013	0	-0.0380593	0.314766	0.159442	-0.196495	0.475133	0	0.576407	0.356654	0.0180132	-0.0564683	0.194136	-0.250276	-0.0753165	-0.0524985	0	0.576407	0.208552	0.425815	0.22459	0.128836
establishment of vesicle localization (GO:0051650)	0	0	0	-0.0160816	0.0475488	0.000950021	-0.247454	-0.0676647	-0.0270711	-0.208689	-0.502152	0	0	0.0116001	-0.539579	-0.048567	-0.1715	0	-0.208689	-0.170358	-0.061749	-0.366995	0.0453926
establishment or maintenance of apical/basal cell polarity (GO:0035088)	0	0.189206	0	0	0.0260366	0	-0.228203	-1.02158	0	-0.364071	-0.349347	0	0	0	-0.318685	0	0	0	-0.364071	0	-0.929667	-0.344875	0.0207048
establishment or maintenance of epithelial cell apical/basal polarity (GO:0045197)	0	-0.401935	0	-0.0024032	0.0987701	0.227484	-0.714413	-0.511994	0	0.0974553	-0.264163	0.0625804	0	0.157781	-0.67978	0	-0.0014348	0	0.0974553	0	-0.621365	-0.588379	0.0754556
estrogen biosynthetic process (GO:0006703)	0	0	0	0	0.122636	0	-0.067445	-0.0557373	0	0	-0.0435912	0.0323816	-0.376249	0.0523867	-0.0558187	0	0	0	0	-0.0664278	-0.0505326	-0.0612813	0.0662586
estrogen metabolic process (GO:0008210)	0	0	0	0	0.0607379	0	0.477093	0	0	-0.00382527	-0.00961191	0	-1.3482	0.00145179	0.155265	-0.0345633	-0.010565	0	-0.00382527	-0.112229	0	0.145557	0.0226297
ethanol catabolic process (GO:0006068)	0	0	0	0	0.109135	0	0.0716692	0.0562877	0	-0.109206	-0.0693061	0.0807699	0	0.00145179	0.0272386	0	-0.022585	0	-0.109206	0	0.059383	0	0.0453926
ethanol metabolic process (GO:0006067)	0	0	0	-0.0113772	0.14542	0.057438	0.132839	-0.0617646	0	-0.0860583	0.0836193	0.116681	0	0.170178	0.0772589	-0.0369999	0	0	-0.0860583	0	-0.0505326	0.0367613	0.0393503
ethanol oxidation (GO:0006069)	0	0	0	-0.0422935	0.0917563	0.1824	0.0780806	-0.118768	0	-0.0415488	0.201979	0.0180132	-0.0155024	0.305986	0.0958712	-0.0753165	0	0	-0.0415488	0	-0.109306	0.101065	0.0340904
ethanolamine-containing compound metabolic process (GO:0042439)	0	0	0	0	0.0607379	0.000950021	0.120892	-0.107576	-0.0270711	0.176065	0.303011	0	0	0.0523867	-0.109416	0	-0.0295442	0	0.176065	-0.172472	-0.105669	0.0367613	0.0226297
ether lipid biosynthetic process (GO:0008611)	0	0	0	-0.0024032	0.170486	0.000950021	-0.479216	-0.387963	0	-0.211466	-0.110306	0.0180132	0	0.0397093	-0.651657	0	0	0	-0.211466	-0.0491652	-0.362379	-0.190697	0.056185
ether lipid metabolic process (GO:0046485)	0	0	0	-0.165197	0.0607379	0.000950021	-0.341886	-0.00589219	0	0.32722	0.233708	0	0	0.00145179	-0.276339	-0.0686539	0	0	0.32722	0	-0.0921895	0.145557	0.0226297
excitatory chemical synaptic transmission (GO:0098976)	0	0.236806	0	-0.0253858	0.109135	0.057438	0	-0.276827	0	0.117203	0.337995	0.0180132	0	0.0271319	-0.084969	-0.0568344	-0.0792004	0	0.117203	0	-0.27397	-0.0850839	0.0453926
excitatory postsynaptic potential (GO:0060079)	0	0	0	0	0.0260366	0	0	0.328252	0	0.184693	0.471712	0	0	0	-0.063634	0	-0.150139	0	0.184693	0	0.327661	-0.0711794	0.0701524
excitatory synapse assembly (GO:1904861)	0	0.202323	0	0	0.0349535	0	0.163573	-0.792541	0	-0.0952238	0.201979	0	0	0	0.144604	0	-0.0599429	0	-0.0952238	0	-0.759658	-0.0711794	0.00622762
exit from mitosis (GO:0010458)	0	0	0	-0.202276	0.266975	0.0737023	0	-0.118768	0	-0.920023	-0.457867	0.0180132	0	0.305986	0.0339964	-0.0753165	-0.0792004	0	-0.920023	-0.00553094	-0.109306	0.101065	0.286174
exocrine system development (GO:0035272)	0	0.00598206	0	0	0.0475488	0.057438	0.201305	-0.276827	0	0.117203	0.337995	0	0	0.0271319	-0.281882	0	0	0	0.117203	0	-0.27397	0.209949	0.0126647
exocyst localization (GO:0051601)	0	0	0	0	0.0295709	0.000950021	0.284968	0.068363	0	-0.139837	-0.101938	0	0	0.00145179	0.23835	0	0	0	-0.139837	0.128261	0.0744636	0.284308	0.123239
exogenous drug catabolic process (GO:0042738)	0	0	0	0	0.0176336	0.000950021	-0.341886	-0.0384072	0	0	-0.101938	0	-0.0830157	0	-0.253705	-0.0187342	-0.0139201	0	0	0	-0.0284479	0.401743	0
exonucleolytic catabolism of deadenylated mRNA (GO:0043928)	0	0.00598206	0	0	0.681751	0.545253	-0.457063	0.389665	1.20281	-0.226886	0.461439	0.192836	0	0.865872	-0.318685	-0.0187342	0	0	-0.226886	1.2435	0.356192	-0.107545	0.730727
exonucleolytic trimming involved in rRNA processing (GO:0000459)	0.18866	0	0	0	0.304456	0.100907	-0.067445	0.182922	0.283883	-0.246385	-0.605807	0.120873	0	0.29432	0.222796	-0.0369999	-0.0438526	0	-0.246385	0.591148	0.18039	0.0123017	0.323924
exonucleolytic trimming to generate mature 3'-end of 5.8S rRNA from tricistronic rRNA transcript (SSU-rRNA, 5.8S rRNA, LSU-rRNA) (GO:0000467)	0.18866	0	0	0	0.304456	0.100907	-0.067445	0.182922	0.283883	-0.246385	-0.605807	0.120873	0	0.29432	0.222796	-0.0369999	-0.0438526	0	-0.246385	0.591148	0.18039	0.0123017	0.323924
external encapsulating structure organization (GO:0045229)	0.660897	-1.4654	0	-0.289258	0.252669	0.1394	13.8338	-11.2944	0	5.95304	-2.65581	0	-2.5896	0.164011	10.1097	-0.419987	-0.644802	0	5.95304	-0.827476	-13.276	9.70438	0.194755
extracellular exosome biogenesis (GO:0097734)	0	0	0	-0.0380593	0.0607379	0.000950021	0	0	0	0.0328922	-0.459711	0	-0.0830157	0.0523867	-0.109416	-0.0753165	0	0	0.0328922	-0.172472	0	0.136067	0.0754556
extracellular matrix assembly (GO:0085029)	0	-0.146596	0	0	0.0607379	0	1.75372	-0.770637	0	0.627655	0.656206	0	0	0.0397093	1.57515	-0.0686539	-0.150139	0	0.627655	-0.478481	-0.929667	1.07356	0.0320814
extracellular matrix disassembly (GO:0022617)	0.22399	-0.044377	0	-1.17702	0.191976	0.0366343	0.462618	-1.44582	0	0.543209	-0.967834	0.0205417	-1.08794	0.0416876	0.437818	-0.471118	-0.432868	0	0.543209	-0.312668	-1.47277	0.583497	0.0803875
extracellular matrix organization (GO:0030198)	0.457669	-2.25858	0	-0.583971	0.435736	0.30781	15.9467	-12.2933	0	5.91134	-4.0415	0	-3.57495	0.361524	12.025	-0.647937	-0.822146	0	5.91134	-1.76706	-14.012	11.0356	0.268484
extracellular structure organization (GO:0043062)	0.660897	-1.4654	0	-0.35945	0.238959	0.143845	13.8338	-11.0793	0	5.99277	-2.53568	0	-2.5963	0.136786	10.1097	-0.576312	-0.730372	0	5.99277	-0.985122	-13.0687	9.70438	0.17468
extracellular transport (GO:0006858)	0	0	0	0	0.0295709	0	-0.968117	-0.291957	0	-0.032681	-0.268636	0	0	0.0523867	-0.292935	-0.00375321	0	0	-0.032681	0	-0.274749	-0.554021	0.00959712
extrinsic apoptotic signaling pathway (GO:0097191)	0.161784	-0.0384139	0	-0.483096	0.7172	0.000950021	-1.33697	0.345211	0.421378	-3.76516	-1.90013	0.0180132	-0.0817707	0.194136	-1.00957	-0.205666	-0.299998	0	-3.76516	0.527139	-0.467794	-0.564878	0.480191
extrinsic apoptotic signaling pathway in absence of ligand (GO:0097192)	0	-0.0384139	0	-0.0380593	0.0917563	0	-0.178014	-0.275491	0	-0.724395	-0.682152	0.0180132	0	0	-0.119244	-0.0753165	-0.0861463	0	-0.724395	0	-0.400419	-0.0612813	0.0754556
extrinsic apoptotic signaling pathway via death domain receptors (GO:0008625)	0.112782	0	0	-0.392342	0.185688	0.020905	-0.539837	-0.0557373	0	-1.08148	-0.751994	0	0	0.11739	-0.374084	-0.169756	-0.305654	0	-1.08148	0	-0.0430252	-0.0711794	0.2076
eye development (GO:0001654)	0	1.38138	0	0	0.0917563	0.000950021	0.744519	-2.10897	-0.12713	0.142336	-0.710227	0.00534091	-0.157619	0	0.340519	-0.0373425	-0.0792004	0	0.142336	-0.218642	-2.13025	0.42738	0.0754556
eye morphogenesis (GO:0048592)	0	0.170641	0	-0.00878202	0.0987701	0.117336	0.369572	-0.965965	0	-0.333069	-0.316092	0.0180132	-0.101804	0.0397093	-0.292935	-0.0321641	-0.022585	0	-0.333069	-0.135966	-0.880477	-0.323323	0.142344
eye photoreceptor cell development (GO:0042462)	0	0	0	-0.0309722	0.0260366	0.000950021	0	-0.676031	0	-0.475699	-0.349347	0	0	0	-0.0977181	-0.0686539	-0.0366924	0	-0.475699	-0.000221254	-0.623629	-0.103266	0.0754556
eye photoreceptor cell differentiation (GO:0001754)	0	0.0799722	0	0	0.0201018	0	-0.033427	-0.118768	0	-0.158976	-0.191841	0	-0.0155024	0	0.0958712	-0.00974599	0	0	-0.158976	-0.00553094	-0.315237	0.0367613	0
fat cell differentiation (GO:0045444)	0	0	0	-1.02318	0.0425557	0.000950021	-0.473919	-0.557592	0	-1.62372	-0.605807	0	-0.632034	0.00145179	-1.04945	-1.64541	-0.432868	-0.148833	-1.62372	-0.321692	-0.586359	-0.873729	0.0876979
fat-soluble vitamin catabolic process (GO:0042363)	0	0	0	0	0	0	-0.033427	0	0	-0.0415488	-0.0852767	0	-0.0155024	0	0.0339964	-0.00974599	-0.0241944	0	-0.0415488	0	0	0.0367613	0
fat-soluble vitamin metabolic process (GO:0006775)	0	0.0699126	0	-0.100226	0.0475488	0.0737023	0.354623	-0.186414	0	0.292233	-0.218907	0	0	0.130623	0.307675	-0.119177	-0.12327	0	0.292233	-0.000221254	-0.315237	0.224498	0.0754556
fatty acid alpha-oxidation (GO:0001561)	0	0	0	-0.112646	0.00902107	0.0132156	-0.067445	-0.0557373	0	0.184693	0.18172	0	-0.0459415	0.0523867	-0.0558187	0	-0.00629551	0	0.184693	0	-0.0505326	0.0656362	0.0226297
fatty acid beta-oxidation (GO:0006635)	0.660897	-0.044377	0	0.946883	0.702572	1.39796	0.512755	-0.377355	-0.0206132	2.39977	1.3842	0.116681	0	1.89365	1.04598	0.325352	0.350132	0	2.39977	-0.134965	-0.327881	0.712628	0.0121246
fatty acid beta-oxidation using acyl-CoA dehydrogenase (GO:0033539)	0.156922	-0.0091942	0	0.218095	0.382597	0.0857901	0.244493	-0.666976	0	0.757538	-0.382362	0.0807699	0	0.237472	0.662831	0	0	0	0.757538	0	-0.623629	0.576478	0.056185
fatty acid beta-oxidation using acyl-CoA oxidase (GO:0033540)	0.063342	-0.0751387	0	0	0.109135	0.750347	0.120892	0	0	0.176065	0.517551	0	0	0.519342	0.273474	0	-0.0366924	0	0.176065	0	0	0.230741	0.00275104
fatty acid biosynthetic process (GO:0006633)	0	-0.0384139	0	0.0582655	0.0586651	0.000950021	0.473951	-1.72751	-0.0270711	0.266206	-0.367394	0	-0.460303	0.0630802	0.296525	-0.0568344	-0.180842	0	0.266206	-0.478481	-1.48969	0.398784	0.0662586
fatty acid catabolic process (GO:0009062)	0	0	0	1.55682	0.109135	0.45541	0.477093	-0.344032	-0.0270711	2.04246	0.841361	0.0180132	0	0.684979	0.452022	0.327226	0.421183	0	2.04246	-0.12269	-0.290961	0.329123	0.00622869
fatty acid derivative biosynthetic process (GO:1901570)	0	0	0	0.763396	0.0795639	0	0.0483717	-0.329989	-0.0270711	0.303324	0.30483	0.0323816	0	0.0293097	0.11129	0	-0.00117423	0	0.303324	-0.699038	-0.412142	-0.0850839	0.0662586
fatty acid derivative catabolic process (GO:1901569)	0	0.00598206	0	0	0.106059	0	0.120892	-0.107576	0	0.0328922	-0.268636	0.0529975	0	0.0523867	0.125258	-0.0753165	-0.0295442	0	0.0328922	-0.001525	-0.105669	0.136067	0.0754556
fatty acid elongation (GO:0030497)	0.0903313	-0.120574	0	0	0.155534	0.057438	0.0716692	-0.107576	0	0.113247	0.18172	0.0180132	0	0.256316	0.0772589	-0.00375321	-0.0599429	0	0.113247	-0.001525	-0.105669	0.0940986	0.0876979
fatty acid elongation, monounsaturated fatty acid (GO:0034625)	0	-0.0384139	0	0	0.304456	0.1824	0.0716692	-0.276827	0.0847687	0.117203	-0.19539	0.0807699	0	0.437706	0.0958712	0	-0.022585	0	0.117203	0.0687095	-0.27397	0.101065	0.0876979
fatty acid elongation, polyunsaturated fatty acid (GO:0034626)	0	-0.0384139	0	0	0.304456	0.1824	0.0716692	-0.276827	0.0847687	0.117203	-0.19539	0.0807699	0	0.437706	0.0958712	0	-0.022585	0	0.117203	0.0687095	-0.27397	0.101065	0.0876979
fatty acid elongation, saturated fatty acid (GO:0019367)	0	-0.0384139	0	0	0.304456	0.1824	0.0716692	-0.276827	0.0847687	0.117203	-0.19539	0.0807699	0	0.437706	0.0958712	0	-0.022585	0	0.117203	0.0687095	-0.27397	0.101065	0.0876979
fatty acid elongation, unsaturated fatty acid (GO:0019368)	0	-0.0384139	0	0	0.304456	0.1824	0.0716692	-0.276827	0.0847687	0.117203	-0.19539	0.0807699	0	0.437706	0.0958712	0	-0.022585	0	0.117203	0.0687095	-0.27397	0.101065	0.0876979
fatty acid homeostasis (GO:0055089)	0	-0.175327	0	0.0582655	0.00165777	0	-0.044984	0.0180527	0	-0.405607	0.303011	0	-0.0260822	0	0.11129	-0.0187342	-0.0861463	0	-0.405607	-0.0276303	0.0200136	-0.0376686	0.122152
fatty acid metabolic process (GO:0006631)	0	0	0	0.684418	0.0586651	0.057438	0.628022	-2.05844	0	-0.606254	-1.38543	0	-0.534084	0.0630802	0.395941	-0.230732	-0.177813	0	-0.606254	-0.280126	-2.11928	0.335391	0.0876979
fatty acid omega-oxidation (GO:0010430)	0	0	0	-0.0380593	0.0295709	0.000950021	-0.128406	-0.107576	0	0.0328922	0.063364	0	0	0.0523867	-0.109416	-0.0753165	-0.0295442	0	0.0328922	0	-0.105669	-0.105962	0
fatty acid oxidation (GO:0019395)	0	-0.0252783	0	0.527482	0.1765	0.796223	0.389567	-0.844434	0	1.69629	0.523456	0.0180132	0	0.980697	0.493977	0	0	0	1.69629	0	-0.72723	0.42551	0
fatty acid transmembrane transport (GO:1902001)	0	0.189206	0	-0.202276	0.0260366	0	-0.0881772	-0.0617646	0	0.184693	0.604741	0	0	0	0.273474	-0.222104	-0.0241944	0	0.184693	-0.146482	-0.129035	0.249486	0.0701524
fatty acid transport (GO:0015908)	0	-0.044377	0	-0.17954	0.114486	0.057438	0.240813	0.0465315	0	-0.333069	0.134363	0.0180132	-0.101804	0.064901	0.340519	-0.734913	-0.0438526	0	-0.333069	-0.0184171	0.0500476	0.462786	0.142344
fatty-acyl-CoA biosynthetic process (GO:0046949)	0.112782	0	0	0.0327938	0.42802	0.159442	-0.196495	-0.107576	-0.12713	0.184693	0.551268	0.0978386	0	0.637884	0.297357	-0.169756	-0.0524985	0	0.184693	-1.46093	-0.105669	-0.147461	0.477128
fatty-acyl-CoA metabolic process (GO:0035337)	0	-0.0384139	0	0.0123745	0.256751	0.0341421	-0.162802	-0.107576	-0.123849	0.0650562	0.389649	0.120873	-0.0830157	0.114746	0.0958712	-0.0187342	-0.0139201	0	0.0650562	-0.985122	-0.102402	-0.121674	0.201932
female gamete generation (GO:0007292)	0	-0.044377	0	0	0.0732022	0.000950021	-0.131167	-0.0939688	0.0731742	-0.125842	-0.0574173	0.0525838	0	0.00876411	-0.180975	0	0	0	-0.125842	0.00150783	-0.074527	-0.105962	0.0754556
female genitalia development (GO:0030540)	0	0.30842	0	-0.0380593	0.0295709	0	0.120892	-0.107576	0	0.0328922	-0.268636	0	-0.534659	0.00145179	0.125258	0	0	0	0.0328922	-0.001525	-0.356921	0.136067	0.0226297
female gonad development (GO:0008585)	0	-0.689949	0	-0.0380593	0.0698226	0	-0.0609512	-0.107576	0.106153	-0.683906	-0.268636	0	0	0.194136	-0.0366166	-0.0187342	-0.0139201	0	-0.683906	0.0687095	-0.230311	-0.0487686	0.201932
fibrinolysis (GO:0042730)	0.357109	0	0	-0.144943	0.109135	0.000950021	-0.326869	-0.434918	0	-2.2883	-0.640433	0.0180132	-2.24517	0.00145179	-0.426397	-0.308756	-0.150139	0	-2.2883	0.0422515	-0.400419	-0.268557	0.258836
fibroblast growth factor receptor signaling pathway (GO:0008543)	0	0.298094	0	-0.35292	0.0987701	0.0737023	0.120892	-0.629522	0	0.165182	-1.05912	0.0706808	0	0.223637	-0.084969	-0.688349	-0.278026	0	0.165182	0	-0.946629	0.0491808	0.161995
filopodium assembly (GO:0046847)	0	-0.0532013	0	-0.0253858	0.0348284	0	0	0.430499	0	-0.430071	0.604741	0	0	0	0.11129	-0.280336	-0.279637	0	-0.430071	-0.000221254	-0.580137	0.118943	0.0662586
flavin-containing compound metabolic process (GO:0042726)	0	0	0	-0.0253858	0.0475488	0	0.389567	0.558229	0	-0.321262	0.127042	0	0	0.00145179	0.297357	-0.0568344	-0.022585	0	-0.321262	0	0.52698	-0.293796	0.0126647
flavonoid glucuronidation (GO:0052696)	0	0	0	0	0	0	0.284968	0	0	0	0	0	-0.0459415	0	0	0	-0.0438526	0	0	0.224167	0	0	0
fluid transport (GO:0042044)	0	0	0	-0.0160816	0.0607379	0	0.442962	-0.341022	0	0.0328922	-0.167304	0.00534091	0	0.00145179	-0.334139	-0.110131	-0.102246	0	0.0328922	0	-0.501967	0.544498	0.0453926
foam cell differentiation (GO:0090077)	0	-0.317489	0	-0.202276	0.0586651	0.000950021	-0.378564	-0.0939688	0	-0.683906	0.268631	0	-0.0817707	0.00145179	-0.318685	-0.230732	-0.0861463	0	-0.683906	-0.000221254	-0.086927	0.118943	0.0613253
focal adhesion assembly (GO:0048041)	0	-0.196083	0	-0.168683	0.106059	0.000950021	0.0386848	-0.108991	0.106153	-0.480793	-1.07531	0.0207161	0	0	-0.119244	-0.028378	-0.262599	0	-0.480793	-0.12269	-0.400419	0.125324	0.174302
folate transmembrane transport (GO:0098838)	0	0.00598206	0	-0.0380593	0.0295709	0	0.284968	0	0	0.363513	0.303011	0	0	0	0.125258	-0.0753165	-0.0295442	0	0.363513	0	-0.356921	0.136067	0.0226297
folic acid metabolic process (GO:0046655)	0	0.189206	0	0	0.106059	0.000950021	-0.418622	0.158765	0	-0.364071	-0.349347	0.0180132	0	0.170178	0.182132	-0.0369999	-0.0545988	0	-0.364071	0	0.327661	0.249486	0.213068
folic acid transport (GO:0015884)	0	0	0	0	0.0349535	0	0.326503	-0.0676647	0	0.397878	-0.307333	0	-0.0623971	0	0.144604	-0.048567	-0.0599429	0	0.397878	0	-0.231056	0.170618	0.0754556
folic acid-containing compound metabolic process (GO:0006760)	0	0.170641	0	0	0.0987701	0.057438	-0.635401	-0.291957	0	-0.333069	-0.316092	0.0180132	0	0.157781	-0.135764	-0.0321641	-0.0438526	0	-0.333069	0	-0.435241	-0.323323	0.258836
forebrain neuron development (GO:0021884)	0	-0.0287129	0	0	0.013473	0	-0.0826155	-0.238807	0	-0.542229	-0.468604	0	0	0	-0.776605	-0.048567	-0.117963	0	-0.542229	0	-0.231056	-0.255191	0.00622762
forebrain neuron differentiation (GO:0021879)	0	-0.0287129	0	-0.144943	0.101061	0.143845	0.163573	0.219481	0	-0.283803	-0.468604	0	0	0.170178	-0.250276	-0.36442	-0.0599429	0	-0.283803	-0.099748	0.215573	-0.0711794	0.0754556
forebrain regionalization (GO:0021871)	0	-0.797326	0	0	0.0295709	0	0.120892	0	0	-0.139837	-0.101938	0	0	0	0.125258	0	-0.0295442	0	-0.139837	-0.001525	0	0.136067	0.0754556
forelimb morphogenesis (GO:0035136)	0	0.135335	0	0	0.0698226	0	0.120892	-0.666976	0	0.176065	-0.382362	0	0	0.00145179	-0.377595	-0.028378	-0.0014348	0	0.176065	-0.178071	-0.623629	0.136067	0.123239
formation of extrachromosomal circular DNA (GO:0001325)	0	0.374905	0	0	0.215431	0.750347	-0.044984	0.344279	0.169881	0.27138	0.303011	0	0	0.885799	0.11129	0.13446	-0.0295442	0	0.27138	0.128261	0.327661	0.209949	0.33773
formation of translation preinitiation complex (GO:0001731)	0	-0.0091942	0	0	0.256751	0.0857901	-0.0555907	-0.169109	0	-0.211466	-0.382362	0.197118	0	0.437706	-0.0432415	-0.118418	-0.0295442	0	-0.211466	0	-0.16169	-0.190697	0.123239
free ubiquitin chain polymerization (GO:0010994)	0	0	0	0	0.0917563	0.211142	0	-0.0939688	0	-0.364071	-0.397043	0	0	0.29427	0.11129	0	-0.0241944	0	-0.364071	0	-0.086927	0.118943	0.161995
fructose 1,6-bisphosphate metabolic process (GO:0030388)	0	0	0	-0.00878202	0.122636	0.100907	0.477093	0.182922	0	-0.0789392	-0.136702	0.0323816	0	0.136786	1.05767	-0.145662	-0.102246	0	-0.0789392	-0.0664278	0.18039	0.940773	0.142344
fructose 2,6-bisphosphate metabolic process (GO:0006003)	0	0	0	-0.0380593	0.0607379	0	-0.421264	-0.107576	-0.215431	-0.411195	0.18172	0	0	0	-0.67978	-0.0753165	-0.102246	0	-0.411195	-0.385596	-0.105669	-0.366995	0.0754556
fructose 6-phosphate metabolic process (GO:0006002)	0	-0.0091942	0	-0.0849087	0.256751	0.0857901	0.437774	0.158765	0	-0.730976	-0.54564	0.0180132	0	0.114746	0.454323	-0.118418	-0.0014348	0	-0.730976	-0.0491652	0.155003	0.398784	0.187583
fructose catabolic process (GO:0006001)	0	0	0	-0.234153	0.0607379	0.000950021	0.512755	0.068363	0	-0.139837	0.18172	0	-0.0830157	0.00145179	0.401501	-0.0753165	-0.0295442	0	-0.139837	-0.001525	0.327661	0.470216	0.0226297
fructose catabolic process to hydroxyacetone phosphate and glyceraldehyde-3-phosphate (GO:0061624)	0	0	0	-0.234153	0.0607379	0.000950021	0.512755	0.068363	0	-0.139837	0.18172	0	-0.0830157	0.00145179	0.401501	-0.0753165	-0.0295442	0	-0.139837	-0.001525	0.327661	0.470216	0.0226297
fructose metabolic process (GO:0006000)	0	0	0	0	0.244324	0.143845	0.512755	0.0465315	0	0.0955268	-0.307333	0.0180132	0	0.170178	0.841094	-0.048567	-0.0599429	0	0.0955268	-0.241954	0.215573	1.04201	0.258836
fructose transmembrane transport (GO:0015755)	0	0	0	0	0	0	-0.128406	0	0	-0.411195	-0.268636	0	-0.0830157	0	0.125258	0	-0.0295442	0	-0.411195	0	0	0.136067	0.0226297
fucose catabolic process (GO:0019317)	0	-0.0170062	0	0	0.0295709	0	0.0315763	-0.0557373	0	-0.246385	-0.136702	0	0	0	-0.0558187	-0.0369999	0	0	-0.246385	0	-0.0505326	-0.0612813	0.0662586
fusion of virus membrane with host plasma membrane (GO:0019064)	0	-0.0287129	0	0	0.0349535	0	-0.604143	0.493464	0	-0.0952238	0.439018	0	-0.0623971	0.0116001	-0.250276	-0.048567	-0.0599429	0	-0.0952238	0	0.467863	-0.255191	0.0754556
galactolipid biosynthetic process (GO:0019375)	0	0.279196	0	0	0.14542	0.000950021	-0.11232	-0.320707	0	-0.125842	-0.22906	0.0323816	0	0.00145179	0.11129	-0.0686539	-0.0861463	0	-0.125842	-0.000221254	-0.315237	0.118943	0.0613253
galactose catabolic process (GO:0019388)	0	0	0	-0.0309722	0.0917563	0	0.453028	0.062728	0	0.548112	0.389649	0	0	0.00145179	0.335937	0	0	0	0.548112	-0.000221254	0.0632185	0.118943	0.0613253
galactose metabolic process (GO:0006012)	0	0	0	-0.112646	0.0917563	0	0.477093	-0.20365	0	0.835066	0.523456	0	0	0	0.340519	0	0	0	0.835066	0	-0.197216	0.284308	0.0662586
galactosylceramide biosynthetic process (GO:0006682)	0	0.279196	0	0	0.14542	0.000950021	-0.11232	-0.320707	0	-0.125842	-0.22906	0.0323816	0	0.00145179	0.11129	-0.0686539	-0.0861463	0	-0.125842	-0.000221254	-0.315237	0.118943	0.0613253
galactosylceramide metabolic process (GO:0006681)	0	0.202323	0	0	0.101061	0	-0.0826155	-0.238807	0	-0.0952238	-0.167304	0.0180132	0	0	0.0772589	-0.048567	-0.117963	0	-0.0952238	0	-0.231056	0.0881101	0.0754556
gamma-aminobutyric acid metabolic process (GO:0009448)	0	0.00598206	0	-0.0380593	0.0295709	0.0857901	0.120892	-0.698176	0	0.176065	0.18172	0	-0.0830157	0.0523867	0.125258	0	0	0	0.176065	-0.172472	-0.6634	0.136067	0.0226297
gamma-aminobutyric acid transport (GO:0015812)	0	-0.044377	0	-0.0309722	0.0917563	0.000950021	-0.378564	0.062728	0	-0.364071	0.152338	0.00534091	0	0.00145179	-0.318685	-0.0686539	-0.0241944	0	-0.364071	0	0.0632185	-0.323323	0.161995
gamma-delta T cell activation (GO:0046629)	0	0.00598206	0	-0.169172	0.109135	0	-0.100216	0.253411	0	0.024674	0.230505	0.0180132	0	0.00145179	-0.084969	-0.0568344	-0.0792004	0	0.024674	0	0.240887	0.0287317	0.0876979
ganglion development (GO:0061548)	0	-0.145604	0	-0.202276	0.0349535	0.000950021	-0.172319	-0.557592	0	0.397878	0.28887	0	0	0.00145179	-0.130689	-0.654571	-0.285406	0	0.397878	0	-0.779172	-0.0272698	0.0340904
ganglioside biosynthetic process (GO:0001574)	0	0	0	-0.0309722	0.0260366	0	-0.556598	-0.0939688	0	0.464496	0.517551	0	-0.545997	0	-0.426397	-0.0686539	-0.0861463	0	0.464496	-0.000221254	-0.227631	-0.47238	0.042626
ganglioside catabolic process (GO:0006689)	0	0	0	-0.169172	0.0201018	0.000950021	-0.100216	0.0562877	0	-0.321262	0.337995	0	-0.0731662	0.0271319	-0.084969	-0.205666	-0.150139	0	-0.321262	0	0.059383	0.0287317	0.0126647
ganglioside metabolic process (GO:0001573)	0	0	0	-0.328356	0.0260366	0	-0.201008	0.318172	0	0.830744	0.922672	0	0	0.00145179	0.172334	-0.205666	-0.279637	0	0.830744	-0.0184171	0.292142	0.136067	0.00275104
gap junction assembly (GO:0016264)	0	-0.0384139	0	-0.0253858	0.0475488	0.057438	-0.100216	-0.883615	0	0.117203	-0.534621	0	-0.0731662	0.0271319	-0.084969	-0.205666	-0.150139	0	0.117203	0	-1.21372	0.0287317	0.0453926
gas homeostasis (GO:0033483)	0	0	0	-0.0253858	0.109135	0.000950021	-0.341546	-0.0805411	0	-0.60633	-0.534621	0	0	0.0271319	-0.281882	-0.205666	-0.0792004	0	-0.60633	-0.12269	-0.074527	-0.565853	0.128836
gas transport (GO:0015669)	0	-0.145604	0	-0.202276	0.0201018	0	0.326503	0.106861	0	-0.158976	0.28887	0	-0.0155024	0	0.366725	-0.230732	-0.208842	0	-0.158976	0	-0.109306	0.30981	0
gastro-intestinal system smooth muscle contraction (GO:0014831)	0	0	0	0.0123745	0.0607379	0	0	-0.698176	0	0.0328922	0	0	0	0	0.0362143	0	0	0	0.0328922	0	-0.6634	-0.105962	0.0754556
gastrulation (GO:0007369)	0	-1.13761	0	-0.17954	0.0329882	0	-0.0815666	-0.0557373	0	0	-0.226081	0	-0.101804	0	0.0010732	-0.205666	-0.022585	0	0	-0.135966	-0.0428707	0.00099327	0.0180369
gastrulation with mouth forming second (GO:0001702)	0	-0.044377	0	-0.0309722	0.0586651	0	0.0984597	-0.320707	0	-0.125842	-0.397043	0	-0.0817707	0	0.0339964	-0.0686539	0	0	-0.125842	-0.144287	-0.315237	0.030209	0.0180369
gene expression (GO:0010467)	0	0.0741643	0	-0.362716	12.1071	4.75406	0	2.57277	3.33493	6.11888	8.26489	9.82591	0	16.6993	2.10516	-0.280336	-0.1715	0	6.11888	2.77337	2.27606	0.940758	8.54921
gene silencing by miRNA (GO:0035195)	0	0	0	-0.218998	0.0586651	0.000950021	-0.714413	0.253411	0	-0.381356	0.396288	0.0180132	0	0.0271319	-1.15041	-0.511158	-0.0792004	0	-0.381356	0	0.236819	-0.395178	0.122152
generation of neurons (GO:0048699)	0	-1.30468	0	-0.46278	0.0607379	0	-0.323934	-3.35193	0	1.90652	0.811159	0.0180132	0	0	-0.343728	-0.353365	-0.285406	0	1.90652	-0.099748	-3.61798	-0.0631363	0.0180369
genetic imprinting (GO:0071514)	0	0	0	0	0.0698226	0.0857901	-0.0555907	0.158765	0	0.001075	0.152338	0.0180132	0	0.114746	-0.0432415	-0.028378	-0.0014348	0	0.001075	0	0.155003	-0.0487686	0.123239
genitalia development (GO:0048806)	0	0.0385273	0	-0.165197	0.0987701	0.000950021	0.128787	-1.0282	0	-0.311511	-0.252932	0.0180132	-0.232259	0.0416876	0.125258	0	0	0	-0.311511	0	-0.946629	0.0881101	0.0489315
gland development (GO:0048732)	0	0.957729	0	-0.00878202	0.199609	0.0857901	0.210154	-2.29708	0.00741831	-0.609244	-1.06502	0.0180132	-0.252061	0.29432	-0.859853	-0.028378	-0.00462285	0	-0.609244	-0.241954	-1.98664	-0.43688	0.519298
gland morphogenesis (GO:0022612)	0	-0.643877	0	-0.0253858	0.0698226	0.057438	-0.100216	0.253411	-0.00709259	-0.60633	0.230505	0	0	0.0271319	-0.084969	-0.205666	-0.0792004	0	-0.60633	-0.280126	-0.27397	-0.0850839	0.128836
glandular epithelial cell development (GO:0002068)	0	-0.28631	0	0	0.109135	0.000950021	-0.100216	-0.557592	0	0.465849	0.337995	0	-0.0731662	0.0271319	0.172915	0	0	0	0.465849	0	-0.524562	0.101065	0.0126647
glandular epithelial cell differentiation (GO:0002067)	0	-0.044377	0	0	0.0586651	0	0.0984597	0	0.106153	-0.125842	-0.0828822	0.00534091	0	0.00145179	0.11129	-0.230732	-0.0861463	0	-0.125842	0.0879302	0	0.118943	0.0180369
glial cell development (GO:0021782)	0	0	0	-0.0849087	0.109135	0	-0.118838	-0.92761	0.493652	0.266206	-0.496106	0	0	0.0523867	0.11129	0	-0.113028	0	0.266206	0.339135	-0.839939	-0.214179	0.0876979
glial cell differentiation (GO:0010001)	0	0.687503	0	0	0.0586651	0.000950021	0.389567	-0.590257	0	1.0176	0.471297	0	-0.262875	0.00145179	-0.273448	0	-0.0295442	0	1.0176	-0.326374	-0.524562	-0.163508	0.0226297
glial cell migration (GO:0008347)	0	-0.0384139	0	-0.392342	0	0	-0.655958	-0.883615	0	-1.40422	-0.751994	0	-0.0731662	0	-0.084969	-0.412153	-0.252925	0	-1.40422	-0.12269	-1.21372	-0.293796	0.0126647
glial cell-derived neurotrophic factor receptor signaling pathway (GO:0035860)	0	0	0	0	0.0295709	0	-0.128406	-0.364734	0	-0.139837	-0.101938	0	-0.0830157	0	-0.109416	0	-0.0295442	0	-0.139837	0	-0.356921	-0.366995	0.0754556
gliogenesis (GO:0042063)	0	-0.544443	0	-0.0253858	0.0607379	0.1824	0.0984597	-0.58416	0	0.369422	0.258573	0	0	0.0523867	0.0958712	-0.0515785	-0.0295442	0	0.369422	-0.172472	-0.775026	0.0378025	0.058268
global genome nucleotide-excision repair (GO:0070911)	0	0	0	-0.0253858	1.25407	0.640844	-0.118838	-0.169109	0	0.266206	-0.496106	0.197118	0	0.885799	0.213088	-0.0568344	-0.000571497	0	0.266206	0	-0.144102	-0.0962978	0.426602
glomerular epithelial cell development (GO:0072310)	0	-0.28631	0	-0.169172	0.0475488	0.000950021	-0.655958	-0.276827	0	0.117203	0.127042	0	-0.456219	0.00145179	-0.539579	-0.205666	-0.022585	0	0.117203	-0.12269	-0.27397	-0.0850839	0.0126647
glomerular epithelial cell differentiation (GO:0072311)	0	0.00598206	0	0	0.0586651	0.000950021	-0.378564	-0.320707	0	-1.08056	-0.605807	0	-0.0817707	0.00145179	-0.318685	0	0	0	-1.08056	0	-0.584549	-0.627478	0.0613253
glomerular filtration (GO:0003094)	0	0	0	-0.00878202	0.0586651	0.0132156	0.284968	-0.0557373	0	0.363513	0.268963	0	-0.0459415	0.00145179	0.125258	-0.0369999	-0.0438526	0	0.363513	0	-0.0505326	0.145557	0.105934
glomerular visceral epithelial cell development (GO:0072015)	0	-0.28631	0	-0.169172	0.0475488	0.000950021	-0.341546	-0.0805411	0	0.117203	0.127042	0	-0.456219	0.00145179	-0.281882	-0.412153	-0.0792004	0	0.117203	-0.12269	-0.074527	-0.0850839	0.0126647
glomerular visceral epithelial cell differentiation (GO:0072112)	0	-0.145604	0	-0.0422935	0.0586651	0.000950021	-0.701221	-0.320707	0	-0.609244	-0.307333	0	-0.687164	0.00145179	-0.539579	-0.0753165	0	0	-0.609244	-0.00553094	-0.524562	-0.593882	0.0340904
glomerular visceral epithelial cell migration (GO:0090521)	0	0	0	-0.0380593	0.0295709	0.000950021	0.120892	-0.107576	0	0.0328922	-0.268636	0	0	0.00145179	-0.356149	0	0	0	0.0328922	-0.001525	-0.105669	-0.105962	0.0226297
glomerulus vasculature development (GO:0072012)	0	-0.044377	0	0	0.238959	0.000950021	0.657303	-0.617127	0	0.142336	-0.856866	0.0323816	-0.0817707	0.00145179	0.777475	0	0	0	0.142336	0	-0.584549	0.961751	0.161995
glucan biosynthetic process (GO:0009250)	0	0	0	-0.0380593	0.0586651	0	-0.147053	-0.107576	-0.0206132	-0.032681	-0.565807	0	-0.00579032	0.00145179	-0.292935	-0.00375321	-0.0241944	-0.198564	-0.032681	-0.261904	-0.274749	-0.116565	0.258431
glucan catabolic process (GO:0009251)	0	0	0	-0.293569	0.170486	0	-0.326869	-0.0939688	0	0.661287	0.887164	0.120873	0	0.0397093	-0.66002	-0.174301	-0.150139	0	0.661287	-0.385596	-0.086927	-0.722505	0.0754556
glucocorticoid biosynthetic process (GO:0006704)	0	0	0	0	0.00165777	0	0	0.0180527	0	-0.0521816	-0.101938	0	-0.308616	0	0.0362143	-0.0187342	-0.0861463	0	-0.0521816	0	0.0200136	0.0367613	0
glucocorticoid metabolic process (GO:0008211)	0	0	0	0	0.0260366	0	0	0.0180527	0	0	0.0616765	0	-0.308616	0	0.0014677	-0.0955332	-0.0861463	0	0	0	0.0200136	0	0
gluconeogenesis (GO:0006094)	0	-0.103833	0	-0.202276	0.771378	0.1824	1.59881	0.13178	0	-0.228062	0.359667	0.262328	0	0.44533	1.77428	-0.447085	-0.262599	0	-0.228062	-0.001525	0.36581	2.70765	0.549582
glucosamine-containing compound catabolic process (GO:1901072)	0	0	0	-0.00878202	0.00902107	0	-0.873421	-0.20365	0	-0.0789392	-0.268636	0	0	0	-0.211876	-0.0369999	-0.0438526	0	-0.0789392	0	-0.197216	-0.0612813	0.00275104
glucosamine-containing compound metabolic process (GO:1901071)	0	0	0	-0.144943	0.0607379	0.000950021	0.0317829	-0.0939688	0	0.661287	0.223842	0	0	0.00145179	-0.250276	-0.308756	-0.0861463	0	0.661287	-0.000221254	-0.086927	-0.268557	0.0180369
glucose 6-phosphate metabolic process (GO:0051156)	0	0	0	0.0724395	0.170486	0.0132156	-0.332349	0.253411	0	-0.418396	-0.605807	0	0	0.170178	-0.109416	0	-0.010565	0	-0.418396	-0.099748	0.239396	-0.108215	0.135871
glucose catabolic process to pyruvate (GO:0061718)	0	-0.0287129	0	-0.113504	1.03193	0.277617	0.251147	0.415766	0	-0.408899	-0.233103	0.262328	0	1.04401	0.454323	-0.407368	-0.332561	0	-0.408899	-0.000221254	0.369152	1.07356	0.707521
glucose homeostasis (GO:0042593)	0	0.198883	0	-0.0231627	0.0607379	0	0.657303	-0.107576	-0.0206132	-1.7067	-0.637738	0	-0.0333658	0.000442432	0.473927	-0.0686539	-0.0241944	0	-1.7067	-0.475638	-0.197216	0.578624	0.0226297
glucose import (GO:0046323)	0	0.0639214	0	0	0.0295709	0	0.477093	-0.0149742	0	-0.032681	0.339916	0	0	0	0.466312	-0.0753165	-0.0599429	0	-0.032681	-0.001525	-0.0112828	0.59872	0.0226297
glucose import across plasma membrane (GO:0098708)	0	-0.0490352	0	-0.0380593	0.0295709	0	0.284968	-0.107576	0	-0.139837	-0.268636	0	0	0	0.23835	-0.0753165	-0.102246	0	-0.139837	-0.001525	-0.105669	0.284308	0.0226297
glucose import in response to insulin stimulus (GO:0044381)	0	0.00598206	0	0	0.0607379	0.000950021	0.120892	0	0	0	0.303011	0.0180132	0	0.00145179	0.23835	-0.0753165	-0.0295442	0	0	0	0	0.284308	0.0754556
glucose metabolic process (GO:0006006)	0	-0.0121624	0	-0.144943	0.58568	0.0857901	1.32805	0.062728	0	0.221823	0.539183	0.0807699	-0.0260822	0.411141	1.32785	-0.308961	-0.310549	0	0.221823	-0.001525	0.215573	1.69909	0.448672
glucose transmembrane transport (GO:1904659)	0	0	0	-0.17954	0	0	0.240813	-0.0557373	0	-0.162176	-0.316092	0	-0.101804	0	0.340519	-0.0753165	-0.0438526	0	-0.162176	0	-0.0428707	0.22459	0.00275104
glucose-6-phosphate transport (GO:0015760)	0	0	0	0	0	0	0.120892	-0.107576	0	-0.411195	-0.268636	0	-0.0830157	0	0.23835	0	0	0	-0.411195	0	-0.356921	-0.105962	0.0226297
glucosylceramide metabolic process (GO:0006678)	0	0	0	-0.0380593	0.0607379	0	-0.128406	0.328252	0	-0.139837	-0.101938	0.0180132	0	0	-0.109416	-0.264661	-0.208842	0	-0.139837	0	0.327661	0.136067	0.123239
glucuronate catabolic process (GO:0006064)	0	0	0	0	0.106059	0.000950021	0.120892	0	0	0.363513	0.303011	0.0180132	0	0.0523867	0.125258	0	-0.102246	0	0.363513	-0.001525	0	0	0.0754556
glucuronate catabolic process to xylulose 5-phosphate (GO:0019640)	0	0	0	0	0.106059	0.000950021	0.120892	0	0	0.363513	0.303011	0.0180132	0	0.0523867	0.125258	0	-0.102246	0	0.363513	-0.001525	0	0	0.0754556
glucuronate metabolic process (GO:0019585)	0	0	0	0	0.00902107	0	0.120892	0	0	0	-0.00201365	0	-0.208722	0	0	0	-0.0139201	0	0	0.0422515	0	0	0.00275104
glutamate catabolic process (GO:0006538)	0	0	0	-0.234153	0.106059	0.277617	-0.128406	-0.107576	0	-0.411195	-0.459711	0.0180132	0	0.164011	-0.109416	-0.0753165	-0.0295442	0	-0.411195	-0.001525	-0.356921	-0.105962	0.0754556
glutamate metabolic process (GO:0006536)	0	0	0	-0.144943	0.0586651	0.19381	0.0984597	-0.244574	0	-0.283803	-0.496106	0.0104509	0	0.194136	-0.253705	-0.0753165	-0.0295442	0	-0.283803	-0.001525	0.244561	0.118943	0.0453926
glutamate receptor signaling pathway (GO:0007215)	0	0	0	-0.0508352	0.0118251	0	-0.044984	-0.382289	0	0.266206	0.152338	0	0	0	-0.268379	-0.000282212	0	0	0.266206	0	-0.648559	-0.183976	0
glutamine family amino acid biosynthetic process (GO:0009084)	0	-0.175327	0	-0.232167	0.0987701	0.081183	0.0984597	-0.034528	0	-0.405607	0.303011	0	-0.0260822	0.0293097	0.11129	-0.253271	-0.0295442	0	-0.405607	-0.0276303	0.131419	-0.0376686	0.161995
glutamine family amino acid catabolic process (GO:0009065)	0	0	0	-0.0253858	0.106059	0.20542	0	-0.0844558	0	0.266206	-0.307333	0.0180132	0	0.157781	-0.0885259	-0.0568344	-0.0295442	0	0.266206	-0.000221254	-0.074527	0.0491808	0.0876979
glutamine family amino acid metabolic process (GO:0009064)	0	-0.0384139	0	-0.15644	0.104818	0.249222	0.517518	-0.127914	0	0.828118	0.811628	0.00534091	0	0.136786	0.242854	-0.0753165	-0.0241944	0	0.828118	-0.0283173	0.288025	0.136067	0.0754556
glutamine metabolic process (GO:0006541)	0	0.0799722	0	0	0.109135	0.0737023	-0.033427	0.00857445	0	0.249499	0.28887	0.0180132	0	0.0630802	0.0958712	-0.00974599	0	0	0.249499	0	0.103549	0.0367613	0.07127
glutamine transport (GO:0006868)	0	-0.0384139	0	-0.392342	0.0475488	0	-0.341546	-0.276827	0	0.266206	0.230505	0	-0.0731662	0	-0.084969	-0.412153	-0.150139	0	0.266206	0	0.52698	-0.293796	0.128836
glutathione biosynthetic process (GO:0006750)	0	0	0	0.0582655	0.045546	0.081183	0.212758	-0.144255	0.546163	-0.997161	-0.682152	0	0	0.0905112	0.172915	-0.0187342	-0.0295442	0	-0.997161	0.445272	0.327661	0.209949	0.0754556
glutathione catabolic process (GO:0006751)	0	0	0	0	0.0201018	0	-0.100216	-0.276827	0.0847687	-0.321262	-0.534621	0	0	0.00145179	-0.084969	0	-0.022585	0	-0.321262	0.0687095	-0.27397	-0.293796	0.0453926
glutathione derivative biosynthetic process (GO:1901687)	0	-0.0384139	0	0	0.135038	0.000950021	0.580536	-0.0384072	0	1.24404	1.45735	0.0180132	-0.0830157	0.498352	0.401501	0	-0.0295442	0	1.24404	0	0.244561	0.18836	0.0226297
glutathione derivative metabolic process (GO:1901685)	0	-0.0384139	0	0	0.135038	0.000950021	0.580536	-0.0384072	0	1.24404	1.45735	0.0180132	-0.0830157	0.498352	0.401501	0	-0.0295442	0	1.24404	0	0.244561	0.18836	0.0226297
glutathione metabolic process (GO:0006749)	0	0	0	0.259223	0.114486	0.151353	0.284968	-0.281978	0.0847687	1.4318	1.78452	0	0	0.885474	0.229569	0	-0.0792004	0	1.4318	0.00212878	0.327661	0.0460209	0.078398
glutathione transport (GO:0034635)	0	-0.365307	0	0	0.106059	0.000950021	0.512755	0.328252	0	-0.411195	-0.268636	0.0529975	0	0.0523867	0.125258	-0.0753165	-0.0295442	0	-0.411195	-0.001525	-0.356921	0.136067	0.194755
glyceraldehyde-3-phosphate metabolic process (GO:0019682)	0	0	0	-0.169172	0.109135	0.000950021	0.389567	0.0562877	0	-0.109206	0.337995	0	-0.0731662	0.0905112	0.297357	-0.0568344	-0.0792004	0	-0.109206	0	0.240887	0.361567	0.0876979
glycerol biosynthetic process (GO:0006114)	0	0	0	0	0.0607379	0	0.284968	0.328252	0	0.363513	0.303011	0.0180132	0	0	0.23835	0	-0.0295442	0	0.363513	0	0.327661	0.284308	0.123239
glycerol ether biosynthetic process (GO:0046504)	0	0	0	-0.0309722	0.14542	0.000950021	-0.378564	-0.0939688	0	0.142336	0.0531221	0.00534091	0	0.00145179	-0.318685	0	0	0	0.142336	-0.000221254	-0.086927	-0.323323	0.0613253
glycerol ether metabolic process (GO:0006662)	0	0	0	0.0123745	0.0295709	0.000950021	0.284968	0.068363	0	0.176065	0.303011	0	0	0.00145179	0.23835	-0.0753165	-0.0295442	0	0.176065	0	-0.105669	0.284308	0.0226297
glycerol metabolic process (GO:0006071)	0	0	0	0	0.14542	0.000950021	-0.044984	0.13178	0	-0.184147	-0.214857	0.0180132	0	0.0905112	0.0362143	-0.0955332	-0.150139	0	-0.184147	0.128261	0.131419	0.0367613	0.122152
glycerol transport (GO:0015793)	0	0	0	-0.169172	0.0475488	0	0.389567	-0.276827	0	-0.109206	0.127042	0	-0.0731662	0	0.297357	-0.205666	-0.0792004	0	-0.109206	0	-0.27397	0.361567	0.0126647
glycerol-3-phosphate metabolic process (GO:0006072)	0	0	0	-0.0309722	0.0586651	0.000950021	-0.11232	-0.320707	0	0	-0.0828822	0	0	0.00145179	-0.0977181	-0.230732	-0.1715	0	0	0	-0.315237	0.118943	0.0613253
glycerolipid biosynthetic process (GO:0045017)	0	0	0	-0.293569	0.122636	0	-0.264939	-0.20365	0	0	-0.268636	0.120873	0	0	-0.211876	-0.0369999	-0.00629551	0	0	0	-0.197216	-0.219693	0.105934
glycerolipid catabolic process (GO:0046503)	0	0	0	0	0.0698226	0.277617	0.251147	0.158765	0	0.113247	0.294673	0.00534091	0	0.0905112	-0.496757	-0.0955332	-0.0921703	0	0.113247	-0.263293	0.155003	0.249486	0.0207048
glycerolipid metabolic process (GO:0046486)	0	-0.175327	0.19394	0	0.0607379	0	-0.044984	-0.144255	0	0.27138	0.439018	0	-0.0260822	0	-0.0320767	0	-0.0295442	0	0.27138	-0.172472	-0.337668	-0.0376686	0.0754556
glycerophospholipid biosynthetic process (GO:0046474)	0	-0.0569638	0.245713	0.351686	0.14542	0	-1.52711	-1.30266	-0.304036	-1.53619	2.25687	0.0180132	-0.477365	0	-3.82687	-0.205666	-0.100633	0	-1.53619	-0.416588	-1.28879	-1.90201	0.105934
glycerophospholipid catabolic process (GO:0046475)	0	0	0	0	0.0481171	0.039533	-0.231802	0.062728	0	-0.321262	-0.246743	0	-0.0660148	0.0397093	-0.610728	-0.048567	-0.102246	0	-0.321262	0	0.0632185	0.470216	0
glycerophospholipid metabolic process (GO:0006650)	0	-0.0140136	0	-0.0111587	0.0698226	0	-0.556598	0.170485	0	0.826671	-0.501846	0	-0.0623971	0.00116082	-0.662693	-0.0753165	-0.0477108	0	0.826671	-0.0491652	0.327661	0.164122	0.0300034
glycine metabolic process (GO:0006544)	0	0	0	0	0.0586651	0.1824	0.0780806	0.00857445	0	-0.0415488	-0.191841	0	0	0.164011	0.145038	-0.00974599	-0.0792004	0	-0.0415488	0	0.0134819	0.18836	0.129612
glycine transport (GO:0015816)	0	-0.0091942	0	0	0.0698226	0.000950021	0.244493	-0.666976	0	-0.730976	-0.54564	0.00534091	-0.0333658	0.00145179	0.297357	-0.028378	-0.0861463	0	-0.730976	0	-0.623629	0.398784	0.0876979
glycogen biosynthetic process (GO:0005978)	0	0	0	-0.0380593	0.0586651	0	-0.147053	-0.107576	-0.0206132	-0.032681	-0.565807	0	-0.00579032	0.00145179	-0.292935	-0.00375321	-0.0241944	-0.198564	-0.032681	-0.261904	-0.274749	-0.116565	0.258431
glycogen catabolic process (GO:0005980)	0	0	0	-0.144943	0.170486	0	-0.128406	-0.0939688	0	0.661287	0.887164	0.120873	0	0.0397093	-0.66002	-0.174301	-0.222768	0	0.661287	-0.385596	-0.086927	-0.722505	0.0754556
glycogen metabolic process (GO:0005977)	0	-0.00373062	0	-0.169172	0.179159	0	-0.231802	-0.135831	-0.0270711	0.475472	0.801964	0.0721414	0	0.0116001	-0.610728	-0.0761718	-0.208842	-0.00311978	0.475472	-0.699038	-0.252482	-0.509287	0.33773
glycolipid biosynthetic process (GO:0009247)	0	0	0	-0.00878202	0.115132	0.000950021	0	0.141035	0	0.879685	-0.457391	0.00534091	-0.106826	0.0961365	0.11129	0	-0.0599429	0	0.879685	0	-0.172601	0.019242	0.0662586
glycolipid metabolic process (GO:0006664)	0	0	0	-0.169002	0.0586651	0.0737023	-0.421264	0.36692	-0.0775045	1.88006	1.19177	0.0180132	-0.22157	0.0630802	-0.281882	-0.631251	-0.484938	0	1.88006	-0.198823	0.476144	-0.486038	0.123239
glycolipid transport (GO:0046836)	0	-0.044377	0	-0.0309722	0.0260366	0.000950021	-0.11232	-0.0939688	0	0.142336	0.268631	0	0	0.0397093	-0.0977181	0	-0.0861463	0	0.142336	-0.144287	-0.086927	-0.0962978	0.0180369
glycolytic process (GO:0006096)	0	-0.264795	0	-0.0141379	0.975161	0.298451	0.163573	0.06091	0	-0.300805	0.184199	0.337453	0	1.15086	0.308473	-0.176455	-0.310549	0	-0.300805	-0.12269	0.059383	1.00896	0.682739
glycolytic process through glucose-6-phosphate (GO:0061620)	0	-0.0170062	0	-0.100226	1.14383	0.429096	0.241681	0.389665	0	-0.380061	-0.218907	0.374117	0	1.22563	0.420423	-0.370954	-0.310549	0	-0.380061	-0.000221254	0.355593	1.00925	0.809599
glycoprotein biosynthetic process (GO:0009101)	0	-0.140755	0	-0.0407771	0.109135	0	-1.22955	-0.372764	0.0882474	-1.17233	-1.4977	0.0477049	-0.336117	0	-1.4776	-0.654571	-0.0861463	0	-1.17233	0.0687095	-0.623629	-1.92177	0.119635
glycoprotein catabolic process (GO:0006516)	0	0	0	-0.217345	0.0152454	0.000950021	0	-0.341022	0	-0.381356	-0.382362	0	0	0.00145179	0.125258	-0.600771	-0.1715	0	-0.381356	-0.0491652	-0.315237	0.101065	0.0754556
glycoprotein metabolic process (GO:0009100)	0	-0.0384139	0	-0.139102	0.0522242	0.170453	-0.134402	-0.034528	0	1.0248	0.753808	0.0180132	-0.0564683	0.130623	-0.451729	-0.226337	-0.208842	0	1.0248	-0.0310708	-0.105669	-0.305693	0.0226297
glycosaminoglycan biosynthetic process (GO:0006024)	0	-0.54912	0	-0.426464	0.201185	0.089445	1.03734	-6.42401	0	2.98276	-1.37932	0.0180132	-2.6916	0.0523867	-1.23885	-1.4667	-0.279637	0	2.98276	-0.496756	-6.41822	-1.20539	0.33773
glycosaminoglycan catabolic process (GO:0006027)	0	0.00598206	0	-0.0407771	0.0295709	0.000950021	0.975864	-2.22628	0	2.69873	0.85068	0	-1.75516	0.0469007	0.841094	-0.209162	-0.150139	0	2.69873	-0.593151	-1.9578	0.470216	0.0815045
glycosaminoglycan metabolic process (GO:0030203)	0	-0.429174	0	-0.144943	0.045546	0.000950021	0.482613	-3.39334	-0.0206132	2.01934	0.559865	0	-1.00167	0.0397093	0.410191	-0.732919	-0.349113	0	2.01934	-0.500055	-3.38938	0.25798	0.0662586
glycoside catabolic process (GO:0016139)	0	0	0	-0.0160816	0.0607379	0.0366343	0	-0.0676647	0	0.0955268	-0.307333	0.0180132	-0.0623971	0.0630802	0.0196422	-0.174301	-0.0599429	0	0.0955268	0	-0.061749	0.0881101	0.174302
glycoside metabolic process (GO:0016137)	0	0	0	0	0.0917563	0.0737023	0	-0.0939688	0	-0.125842	0.268631	0.0323816	-0.0817707	0.119532	0	-0.0686539	-0.0861463	0	-0.125842	0	-0.086927	0.030209	0.258431
glycosphingolipid biosynthetic process (GO:0006688)	0	0	0	-0.0253858	0.0221117	0	-0.11232	0.219481	0	0.266206	0.468908	0	0	0	0.156212	-0.0568344	-0.0861463	0	0.266206	-0.0838406	0.215573	0.209949	0
glycosphingolipid catabolic process (GO:0046479)	0	0	0	-0.0849087	0.0522242	0.0857901	-0.0555907	-0.0442721	0	-0.430071	-0.382362	0.00534091	-0.0333658	0.114746	-0.0432415	-0.280336	-0.262599	0	-0.430071	0	-0.0383227	0.00692495	0.0876979
glycosphingolipid metabolic process (GO:0006687)	0	0	0	-0.0407771	0.0260366	0.00133891	-0.373662	0.473798	-0.0270711	1.44108	0.811159	0	0	0.00145179	-0.129613	-0.145662	-0.285406	0	1.44108	-0.385596	0.603489	0.284308	0.0754556
glycosyl compound catabolic process (GO:1901658)	0	0	0	0	0.0917563	0.0737023	0	-0.0939688	0	-0.125842	0.268631	0.0323816	-0.0817707	0.119532	0	-0.0686539	-0.0861463	0	-0.125842	0	-0.086927	0.030209	0.258431
glycosylceramide biosynthetic process (GO:0046476)	0	0.236806	0	-0.0253858	0.109135	0.000950021	-0.341546	-0.276827	0	-0.321262	-0.19539	0.0180132	0	0.00145179	-0.281882	-0.205666	-0.0792004	0	-0.321262	0	-0.27397	-0.293796	0.0453926
glycosylceramide catabolic process (GO:0046477)	0	0	0	0	0.0917563	0.0737023	0	-0.0939688	0	-0.125842	-0.397043	0.0323816	0	0.0397093	0	-0.0686539	-0.1715	0	-0.125842	0	-0.086927	0.030209	0.258431
glycosylceramide metabolic process (GO:0006677)	0	0	0	-0.0309722	0.0917563	0.0737023	0.0984597	-0.0939688	0	-0.125842	-0.397043	0.0323816	0	0.0397093	0.11129	-0.230732	-0.1715	0	-0.125842	-0.144287	-0.315237	0.030209	0.161995
glyoxylate metabolic process (GO:0046487)	0	0	0	0	0.101061	0	0.0531071	0.0465315	0	0.218427	0.201979	0	0	0.0630802	0.144604	0	-0.0599429	0	0.218427	0	0.0500476	0.170618	0.122152
gonad development (GO:0008406)	0	-0.719285	0	-0.00878202	0.168528	0.000950021	0.113153	-0.169109	0.0977562	-0.321262	-0.818987	0.120873	0	0.00145179	0.30027	-0.028378	-0.0861463	0	-0.321262	0.0245019	-0.469434	-0.131427	0.0876979
granulocyte activation (GO:0036230)	0	-0.0091942	0	-0.0024032	0.0698226	0	-0.815271	-0.666976	0	-0.211466	-0.382362	0	-0.769651	0	-0.651657	-0.028378	-0.0014348	0	-0.211466	0	-0.623629	-0.697444	0.0876979
granulocyte chemotaxis (GO:0071621)	0	0	0	-0.945674	0.0349535	0	-4.80666	-1.92024	0	-3.69003	-2.06462	0	-0.232259	0	-1.39493	-2.64706	-1.22111	0	-3.69003	0.0693354	-2.75597	-1.77901	0.00959712
granulocyte differentiation (GO:0030851)	0	1.08898	0	-0.483096	0.0586651	0.057438	-0.388302	0.137679	0	-0.762818	0.441521	0	0	0.0397093	-0.461567	-0.205666	-0.134804	0	-0.762818	0	0.131419	-0.323323	0.122152
granulocyte migration (GO:0097530)	0	0	0	-0.0849087	0.0522242	0	-0.479216	-0.169109	0	-0.430071	-0.382362	0	0	0	-0.377595	-0.118418	-0.0295442	0	-0.430071	0	-0.362379	-0.0487686	0.0226297
growth hormone receptor signaling pathway (GO:0060396)	0	-0.044377	0	0	0.0329882	0	-0.201008	-0.0557373	0	-0.333069	-0.569852	0	0	0	-0.292935	-0.0753165	0	0	-0.333069	0	-0.0428707	-0.323323	0.00275104
growth hormone receptor signaling pathway via JAK-STAT (GO:0060397)	0	0	0	0	0.0295709	0	-0.341886	-0.00589219	0	-0.311511	-0.382362	0	0	0	-0.276339	-0.0686539	-0.022585	0	-0.311511	0	-0.00314868	-0.293796	0.0050007
growth hormone secretion (GO:0030252)	0	0	0	-0.0309722	0.0586651	0.000950021	0.0984597	-0.0939688	0	0.0283526	0.268631	0	0	0.00145179	0.11129	0	-0.0861463	0	0.0283526	-0.000221254	-0.086927	0.118943	0.0613253
guanine nucleotide transmembrane transport (GO:1903790)	0	0	0	-0.202276	0.238959	0.211142	-0.11232	-0.0939688	0	-0.125842	-0.397043	0.0323816	0	0.119532	0.203953	-0.230732	-0.1715	0	-0.125842	0	-0.086927	0.118943	0.404513
hair cell differentiation (GO:0035315)	0	-0.0287129	0	-0.0160816	0.0607379	0.0366343	-0.0826155	-0.238807	0	-0.0952238	-0.167304	0	0	0.0116001	0.144604	-0.174301	-0.0599429	0	-0.0952238	0	-0.469434	0.170618	0.122152
heart contraction (GO:0060047)	0	-0.712847	0	0	0.0355173	0.000950021	0.535168	0.256723	-0.0225501	0.661934	1.3113	0	-0.353759	0.00145179	0.332217	0	0	0	0.661934	-0.241954	0.239342	0.284308	0.0226297
heart development (GO:0007507)	0	-2.65899	0	-0.315486	0.0698226	0.057438	1.49437	-2.67752	0	1.06434	1.67023	0	-0.0623971	0.00145179	0.917208	-0.345917	-0.102246	0	1.06434	-0.985122	-3.06277	1.11792	0.0876979
heart field specification (GO:0003128)	0	0.30842	0	-0.0380593	0.0607379	0.000950021	0	0	0	0.363513	0.441521	0	0	0.00145179	0.0362143	0	0	0	0.363513	0	-0.105669	0.0367613	0.0226297
heart looping (GO:0001947)	0	-0.257628	0	-0.0849087	0.0295709	0.0366343	0.201305	-1.18441	0	0.618816	0.565022	0	0	0.0397093	0.125258	-0.059132	-0.102246	0	0.618816	0	-1.04323	0.136067	0.0311668
heart morphogenesis (GO:0003007)	0	-0.948431	0	-0.0024032	0.0586651	0.100907	0.60239	-1.25908	-0.0206132	-0.408899	-0.449659	0	-0.0623971	0.0131938	0.526938	-0.0797101	-0.279637	0	-0.408899	-0.280126	-1.31074	1.02955	0.12256
heart process (GO:0003015)	0	-0.342578	0	0	0.0475488	0	0.580536	-0.107065	0	-0.137481	0.313521	0	0	0.00145179	0.420423	0	-0.022585	0	-0.137481	0	-0.252482	0.549028	0.0050007
heart trabecula formation (GO:0060347)	0	-0.0384139	0	-0.0253858	0.0201018	0.057438	0.0716692	-0.276827	0	0.024674	-0.349347	0	-0.0731662	0.0271319	0.172915	-0.0568344	-0.150139	0	0.024674	0	-0.27397	0.209949	0.0126647
heart trabecula morphogenesis (GO:0061384)	0	0	0	-0.202276	0.0118251	0	0.52857	-0.734854	0	-0.562583	-0.349347	0	-0.122069	0.00145179	0.367074	-0.222104	-0.150139	0	-0.562583	0	-0.929667	0.490397	0.0207048
heat acclimation (GO:0010286)	0	-0.044377	0	-0.0309722	0.0917563	0	0	-0.0939688	0	-0.364071	-0.22906	0.0323816	0	0.0397093	0.0339964	0	-0.0241944	0	-0.364071	-0.000221254	-0.086927	0.030209	0.161995
hematopoietic progenitor cell differentiation (GO:0002244)	0	-0.401935	0	-0.113504	0.0987701	0	-0.482575	-0.698176	0	-0.246385	0.479563	0	0	0	0.452022	-0.230732	-0.0792004	0	-0.246385	-0.001525	-0.822764	0.382351	0.0876979
hematopoietic stem cell differentiation (GO:0060218)	0	0.135335	0	0	0.0522242	0.000950021	0.120892	-0.387963	0	-0.211466	-0.237705	0	0	0.00145179	0.297357	0	0	0	-0.211466	-0.0491652	-0.362379	0.398784	0.056185
hematopoietic stem cell migration (GO:0035701)	0	0.00598206	0	0	0.0295709	0.000950021	0.284968	-0.107576	0	0	0.303011	0	0	0.00145179	0.23835	0	-0.102246	0	0	0	-0.356921	0.136067	0.0226297
hematopoietic stem cell proliferation (GO:0071425)	0	0.105602	0	0	0.14542	0	-0.201008	-0.144255	0	0.46067	0.303011	0	0	0.00145179	-0.35163	-0.0187342	-0.0861463	0	0.46067	0	-0.131806	-0.163508	0.232859
heme biosynthetic process (GO:0006783)	0	0	0	0	0.343847	0.0857901	0.453028	-0.107576	0	-0.139837	-0.382362	0.0180132	0	0.334124	0.917208	-0.0753165	-0.0295442	0	-0.139837	0	0.244561	0.544498	0.161995
heme catabolic process (GO:0042167)	0	0	0	0	0.0348284	0.000950021	0.0199518	0	0	-0.430071	-0.20837	0	-1.51787	0.00145179	0.11129	-0.280336	-0.0295442	0	-0.430071	0	0.0632185	0.118943	0.0876979
heme transport (GO:0015886)	0	0	0	-0.0253858	0.0475488	0	0.0716692	0	0	0.117203	0.127042	0	-0.0731662	0	0.0272386	-0.0568344	-0.0792004	0	0.117203	0	-0.074527	0.101065	0.0453926
hemidesmosome assembly (GO:0031581)	0	0	0	-0.392342	0.266975	0.000950021	0.703657	-0.557592	0	0.627655	0.389649	0.0435583	-0.0155024	0.0630802	0.366725	-0.230732	-0.208842	0	0.627655	-0.490496	-0.524562	0.30981	0.286174
hemoglobin metabolic process (GO:0020027)	0	0	0	-0.0380593	0.0607379	0.000950021	0.120892	0.328252	0	-0.762818	-0.459711	0	0	0.0523867	0.23835	-0.264661	-0.208842	0	-0.762818	0	0.700465	0.0367613	0.123239
hemopoiesis (GO:0030097)	0	0.957729	0	-0.743522	0.203479	0.000950021	-2.1604	0.797444	0	-1.05201	-0.838254	0.0180132	0	0.00145179	-1.73906	-0.84692	-0.185721	0	-1.05201	-0.000221254	1.06351	-0.738657	0.258431
hemostasis (GO:0007599)	0	-0.0384139	0	0.0582655	0.0475488	0.1824	-0.341546	-0.0805411	0	-0.109206	0.230505	0	0	0.0905112	-0.281882	0	0	0	-0.109206	0	-0.074527	-0.293796	0.0876979
heparan sulfate proteoglycan biosynthetic process (GO:0015012)	0	-0.239363	0	0	0.14542	0.143845	-0.0881772	-1.33625	0	0.470946	0.294673	0.00534091	-0.122069	0.170178	-0.719274	-0.0955332	-0.0545988	0	0.470946	0	-1.22641	-1.13391	0.161995
heparan sulfate proteoglycan biosynthetic process, enzymatic modification (GO:0015015)	0	-0.044377	0	0	0.0586651	0.211142	-0.11232	-0.320707	0	0.142336	0.0531221	0.00534091	0	0.119532	-0.0977181	-0.0686539	-0.0241944	0	0.142336	0	-0.315237	-0.323323	0.0613253
heparan sulfate proteoglycan biosynthetic process, polysaccharide chain biosynthetic process (GO:0015014)	0	-0.0287129	0	0	0.0607379	0.0366343	-0.0826155	-1.18397	0	0.397878	0.303011	0	-0.0623971	0.170178	-0.776605	0	-0.0599429	0	0.397878	0	-1.10855	-0.844265	0.0754556
heparan sulfate proteoglycan metabolic process (GO:0030201)	0	-0.196083	0	-0.0024032	0.106059	0.0943149	-0.178014	-1.53221	0	0.780061	0.252561	0	0	0.130623	-0.426397	-0.193168	-0.0861463	0	0.780061	0	-1.41244	-1.02807	0.174302
heparin metabolic process (GO:0030202)	0	0	0	0	0.0607379	0.000950021	0	-0.698176	0	-0.411195	-0.459711	0.0180132	-0.534659	0.00145179	-0.109416	0	-0.0295442	0	-0.411195	-0.001525	-0.6634	-0.105962	0.0754556
hepaticobiliary system development (GO:0061008)	0	-0.429174	0	-0.00878202	0.0987701	0.000950021	-0.201008	-0.478194	0.144715	-0.333069	-0.569852	0	0	0.064901	-0.461567	-0.0753165	-0.0438526	0	-0.333069	0.0879302	0.506544	-0.323323	0.194755
hepatocyte differentiation (GO:0070365)	0.263092	0.00598206	0	-0.0309722	0.0917563	0.000950021	0.0984597	-0.320707	0	0.548112	0.268631	0.00534091	-0.0817707	0.0397093	0.203953	-0.0686539	-0.0241944	0	0.548112	0	-0.315237	0.249486	0.161995
hepatocyte growth factor receptor signaling pathway (GO:0048012)	0	0.105602	0	-0.0652968	0.0987701	0.081183	-0.201008	-0.144255	0	0.672393	-0.908566	0.0529975	-0.0260822	0.0293097	-0.35163	-0.0955332	-0.0861463	0	0.672393	0	-0.337668	0.118943	0.0453926
hepoxilin biosynthetic process (GO:0051122)	0	0	0	0	0.00902107	0	0	-0.20365	0	-0.246385	0.389649	0	0	0.00145179	0.013301	-0.0369999	-0.0438526	0	-0.246385	0	-0.197216	0	0.0662586
hepoxilin metabolic process (GO:0051121)	0	0	0	0	0.00902107	0	0	-0.20365	0	-0.246385	0.389649	0	0	0.00145179	0.013301	-0.0369999	-0.0438526	0	-0.246385	0	-0.197216	0	0.0662586
heterochromatin assembly (GO:0031507)	0	0.0834527	0	0	0.106059	0.159442	-0.308276	0.68417	0.0847687	-0.408899	-0.443468	0.0180132	0	0.0771573	-0.356149	-0.00949804	-0.0599429	0	-0.408899	0.409504	0.622977	-0.105962	0.174302
heterochromatin organization (GO:0070828)	0	-0.342578	0	-0.165197	0.0607379	0.039533	-0.904938	-1.0282	0	-0.311511	-0.523843	0	0	0.114746	-1.36141	-0.0686539	-0.0477108	0	-0.311511	0	-0.946629	-0.515228	0.0754556
heterocycle biosynthetic process (GO:0018130)	0	0	0	0	0.0607379	0	0.241729	-0.965965	0	-0.283803	-0.640433	0	0	0	-0.250276	-0.0686539	0	0	-0.283803	0	-1.20829	0.230741	0.105934
heterophilic cell-cell adhesion via plasma membrane cell adhesion molecules (GO:0007157)	0	0.613262	0	-0.293569	0.0478854	0	-0.165535	-0.774709	0	-0.469627	-0.318037	0	0	0	-0.187249	-0.205666	-0.0438526	0	-0.469627	0	-0.862923	-0.366995	0
heterotypic cell-cell adhesion (GO:0034113)	0	0	0	-0.248311	0.0586651	0.000950021	-0.0971235	-0.557592	0	-0.41518	-0.610992	0.0180132	-0.534084	0.00145179	-0.250276	-0.0753165	-0.177813	0	-0.41518	-0.478481	-0.67226	-0.0711794	0.00275104
hexose biosynthetic process (GO:0019319)	0	-0.0690316	0	-0.16912	0.885723	0.347596	1.64735	0.0947081	0	-0.311511	0.38726	0.281646	0	0.658879	1.80289	-0.379056	-0.279637	0	-0.311511	-0.000221254	0.327661	2.72412	0.665974
hexose catabolic process (GO:0019320)	0	0	0	-0.0253858	0.0475488	0	0.201305	0.253411	0	0.266206	-0.349347	0	0	0	0.172915	0	-0.022585	0	0.266206	0	0.240887	0.101065	0.0453926
hexose import across plasma membrane (GO:0140271)	0	-0.044377	0	-0.0309722	0.0260366	0	0.453028	-0.0939688	0	-0.364071	-0.397043	0	0	0	0.335937	-0.0686539	-0.0861463	0	-0.364071	-0.000221254	-0.086927	0.414446	0.0180369
hexose metabolic process (GO:0019318)	0	0	0	0.0941824	0.14542	0	0.690687	0	0	0.835066	0.523456	0	-0.0969537	0.0905112	0.666048	-0.028378	-0.0861463	0	0.835066	-0.165086	0.00457884	0.633505	0.174302
hexose phosphate transport (GO:0015712)	0	0	0	0	0	0	0.120892	-0.107576	0	-0.411195	-0.268636	0	-0.0830157	0	0.23835	0	0	0	-0.411195	0	-0.356921	-0.105962	0.0226297
hexose transmembrane transport (GO:0008645)	0	-0.0287129	0	-0.135862	0	0	0.281025	-0.227175	0	-0.26694	-0.255027	0	-0.0830157	0	0.492734	-0.0686539	-0.0637699	0	-0.26694	0	-0.202124	0.262231	0
high-density lipoprotein particle assembly (GO:0034380)	0	-0.120574	0	-0.0380593	0.0586651	0	0.477093	0.0847342	-0.143302	0.363513	0.339916	0.0180132	-0.255599	0	0.662831	-0.00375321	-0.185721	0	0.363513	-0.478481	0.0819202	0.59872	0.00959712
high-density lipoprotein particle remodeling (GO:0034375)	0	-0.259508	0	0.188888	0.0295709	0	0.163573	0	0.0125449	-0.208689	0.232911	0	-2.03469	0	0.401501	0.62024	-0.0014348	0	-0.208689	-0.0491652	0	0.274862	0.0754556
hindlimb morphogenesis (GO:0035137)	0	0.236806	0	-0.0253858	0.0201018	0	-0.100216	-0.0805411	0	0.117203	-0.349347	0	0	0	-0.084969	-0.205666	-0.0792004	0	0.117203	0	-0.074527	-0.0850839	0.0876979
hippo signaling (GO:0035329)	0	-0.550923	0	-0.202276	0.0586651	0.057438	-0.431284	-1.51791	-0.179946	-0.364071	-1.39669	0	0	0.0271319	-1.18077	-0.701029	-0.113028	0	-0.364071	-0.41775	-1.72191	-1.06363	0.0876979
histamine metabolic process (GO:0001692)	0	-0.044377	0	0	0.14542	0	0.0984597	-0.0939688	0	0.0283526	0.152338	0.0323816	-0.0817707	0	0.11129	0	0	0	0.0283526	-0.144287	-0.315237	0.249486	0
histidine catabolic process (GO:0006548)	0	0	0	0	0.0607379	0	0.163573	-0.0676647	0	-0.0952238	0.100896	0	-0.0623971	0	0.144604	0	-0.0139201	0	-0.0952238	0	-0.231056	0.30981	0.00622762
histidine metabolic process (GO:0006547)	0	0	0	0	0.0607379	0	0.163573	-0.0676647	0	-0.0952238	0.100896	0	-0.0623971	0	0.144604	0	-0.0139201	0	-0.0952238	0	-0.231056	0.30981	0.00622762
histone H2A acetylation (GO:0043968)	0.038096	0	0	-0.115797	0.304314	0.0857901	-0.11232	-0.0844558	0	-0.430071	-0.446316	0.0323816	0	0.444598	-0.377595	-0.145662	0	0	-0.430071	0	-0.074527	-0.247578	0.450849
histone H2A monoubiquitination (GO:0035518)	0	0	0	-0.890494	0.0607379	0	-0.474936	0.195775	0	0.142336	0.563794	0.0180132	0	0.130623	-0.356149	-0.431692	-0.0792004	0	0.142336	0	0.184616	-0.219693	0.122152
histone H2A ubiquitination (GO:0033522)	0	0	0	-0.402312	0.256751	0.081183	-0.268466	0.389665	0	0.0409215	0.736244	0.168245	0	0.237472	-0.1978	-0.260139	-0.0295442	0	0.0409215	0	0.36581	-0.0850839	0.122152
histone H2A-K119 monoubiquitination (GO:0036353)	0	0	0	-0.912999	0	0	-0.30331	0	0	-0.283803	-0.682152	0	0	0	-0.250276	-0.36442	-0.0599429	0	-0.283803	-0.099748	-0.061749	-0.255191	0.0340904
histone H2B ubiquitination (GO:0033523)	0	-0.0091942	0	-0.252093	0.256751	0.0857901	-0.231802	0	0	-0.211466	-0.54564	0.0807699	0	0.114746	-0.377595	-0.280336	-0.0014348	0	-0.211466	0	0	-0.190697	0.187583
histone H3 acetylation (GO:0043966)	0	0.0385273	0	-0.0309722	0.0586651	0.000950021	-0.649588	0.389665	0	-0.211466	0.502059	0.00211604	0	0.00145179	-0.763244	-0.205666	-0.0438526	0	-0.211466	0	0.52698	-0.366995	0.0876979
histone H3 deacetylation (GO:0070932)	0	0	0	-0.293569	0.0917563	0.000950021	-0.326869	0.068363	0	-0.125842	0.663081	0.0180132	0	0.0397093	-0.250276	-0.511158	-0.305654	0	-0.125842	0	0.432256	-0.268557	0.105934
histone H3-K14 acetylation (GO:0044154)	0	0.00598206	0	-0.392342	0.109135	0	-0.341546	-0.0805411	0	-0.321262	-0.349347	0.0807699	0	0	-0.281882	-0.205666	-0.150139	0	-0.321262	0	-0.074527	-0.293796	0.0453926
histone H3-K27 demethylation (GO:0071557)	0	-0.0490352	0	-0.0380593	0.0295709	0	-1.30701	0	0	-0.411195	-0.268636	0	0	0	-1.05831	-0.0753165	-0.0295442	0	-0.411195	-0.001525	0	-1.13825	0.0226297
histone H3-K36 demethylation (GO:0070544)	0	-0.0091942	0	-0.0024032	0.0522242	0	-0.231802	0.0259809	0	-0.211466	-0.237705	0	0	0	-0.180975	0	0	0	-0.211466	0	0.0297646	-0.190697	0.056185
histone H3-K36 methylation (GO:0010452)	0	0.00598206	0	0	0.0586651	0.000950021	0	0	0	-0.125842	-0.397043	0.00534091	0	0.0397093	-0.318685	0	-0.0241944	0	-0.125842	0	0	-0.0962978	0.0613253
histone H3-K4 demethylation (GO:0034720)	0	0	0	-0.0160816	0.0349535	0	-0.30331	-0.0676647	0	0	-0.0554214	0	0	0	-0.473364	-0.048567	-0.0139201	0	0	0	-0.061749	-0.255191	0.0754556
histone H3-K4 dimethylation (GO:0044648)	0	0	0	-0.0253858	0	0	-0.341546	0.0562877	0	0	0.230505	0	0	0	-0.539579	0	-0.022585	0	0	0	0.059383	-0.293796	0.0876979
histone H3-K4 methylation (GO:0051568)	0	0	0	0	0.0917563	0.000950021	-0.764726	0	0	0.0492651	0.232911	0.0978386	0	0.030861	-0.982959	0	-0.010565	0	0.0492651	0	-0.0430252	-0.449261	0.270297
histone H3-K4 monomethylation (GO:0097692)	0	0	0	-0.0160816	0	0	-0.30331	0.0465315	0	0	0.201979	0	0	0	-0.776605	0	-0.0139201	0	0	0	0.0500476	-0.515228	0.0754556
histone H3-K4 trimethylation (GO:0080182)	0	0	0	-0.0380593	0.0475488	0	-0.604143	-0.00589219	0	0	0.152789	0.00534091	0	0.00145179	-0.708085	-0.0686539	-0.0477108	0	0	0	-0.00314868	-0.515228	0.152875
histone H3-K9 demethylation (GO:0033169)	0	-0.145604	0	-0.202276	0.0586651	0.000950021	-0.701221	0	0	-0.364071	-0.307333	0	0	0.00145179	-0.819011	-0.230732	-0.0792004	0	-0.364071	-0.00553094	0	-0.913022	0.0340904
histone H3-K9 methylation (GO:0051567)	0	0	0	0	0.0698226	0.000950021	-0.100216	-0.276827	0.0847687	-0.109206	-0.349347	0.0180132	0	0.0271319	-0.084969	0	0	0	-0.109206	0.345317	-0.27397	-0.293796	0.0453926
histone H4 acetylation (GO:0043967)	0.158649	0	0	-0.202276	0.0698226	0	-0.348994	-0.107576	0	-0.364071	0.268631	0.0164731	0	0.0397093	-1.44858	-0.136368	-0.0139201	0	-0.364071	0	0.155003	-0.395178	0.372892
histone H4 deacetylation (GO:0070933)	0	-0.196083	0	-0.0024032	0.106059	0.000950021	-0.479216	-0.169109	0	0.0492651	0.337995	0.0807699	0	0.114746	-0.377595	-0.028378	-0.0295442	0	0.0492651	0	-0.16169	-0.403833	0.056185
histone H4-K12 acetylation (GO:0043983)	0	-0.044377	0	0	0.0260366	0	-0.378564	0	0	0	0.152338	0	0	0	-0.603928	0	-0.0241944	0	0	-0.000221254	0	-0.323323	0
histone H4-K16 acetylation (GO:0043984)	0	0	0	-0.0652968	0.0118251	0	-0.418622	0	0	0.001075	0.223842	0	0	0	-0.999858	-0.0369999	0	0	0.001075	0	0	-0.344875	0.0876979
histone H4-K20 methylation (GO:0034770)	0	0	0	0	0.0607379	0	0.120892	-0.107576	0	0	-0.101938	0.0180132	0	0	0.125258	0	-0.0295442	0	0	0	-0.105669	0.136067	0.0754556
histone H4-K20 trimethylation (GO:0034773)	0	0	0	0	0.0607379	0	0.120892	-0.107576	0	0	-0.101938	0.0180132	0	0	0.125258	0	-0.0295442	0	0	0	-0.105669	0.136067	0.0754556
histone H4-K5 acetylation (GO:0043981)	0.063342	0	0	-0.0309722	0.00902107	0	-0.128406	0	0	0	0.143949	0	0	0	-0.426397	-0.0686539	-0.0139201	0	0	0	0	-0.103266	0.0754556
histone H4-K8 acetylation (GO:0043982)	0.063342	0	0	-0.0309722	0.00902107	0	-0.128406	0	0	0	0.143949	0	0	0	-0.426397	-0.0686539	-0.0139201	0	0	0	0	-0.103266	0.0754556
histone acetylation (GO:0016573)	0	0.00598206	0	-0.144943	0.109135	0.000950021	-0.902111	0.253411	0	-0.609244	-0.441138	0.00732583	0	0.110613	-1.94417	-0.21651	-0.0256725	0	-0.609244	0	0.327661	-0.722505	0.338499
histone arginine methylation (GO:0034969)	0	0	0	-0.00878202	0.122636	0.0132156	0.128787	0.182922	0	-0.246385	-0.136702	0.0323816	0	0.136786	0.222796	0	-0.00629551	0	-0.246385	0	0.18039	0.284308	0.213068
histone citrullination (GO:0036414)	0	0	0	-0.0380593	0	0	-0.815271	-0.107576	0	0.0328922	-0.101938	0	0	0	-0.356149	0	0	0	0.0328922	-0.385596	-0.105669	-0.366995	0.0754556
histone deacetylation (GO:0016575)	0	0.00598206	0	-1.23287	0.235998	0.000950021	-0.373662	0.473798	0	0.363513	1.31234	0.0740101	0	0.0630802	-0.466815	-0.968741	-0.185721	0	0.363513	-0.0208578	1.11296	-0.293796	0.258836
histone deubiquitination (GO:0016578)	0	0	0	-0.202276	0.0379436	0	0	0.158765	0	-1.44939	-0.468604	0	0	0.00145179	-0.496757	-0.0955332	-0.150139	0	-1.44939	0	0.155003	-0.0711794	0.213068
histone exchange (GO:0043486)	0.848219	0.0799722	0	0.0645399	1.72757	2.71133	-0.373662	1.70403	0.94347	1.72772	1.96796	1.70515	0	3.68674	0.401501	1.03401	0.242291	0	1.72772	2.02394	1.54657	0.262231	0.876276
histone lysine demethylation (GO:0070076)	0	-0.0140136	0	-0.202276	0.0425557	0	-1.25091	0	0	-0.208819	0.232911	0	0	0	-1.49573	-0.221517	-0.0392033	0	-0.208819	-0.0495609	0.0134819	-1.36486	0.0453926
histone lysine methylation (GO:0034968)	0	0	0	0	0.104818	0.191401	-0.431284	0.0390818	0.0731742	0.447341	0.346847	0.168475	0	0.437706	-0.441822	0.0419839	0	0	0.447341	0.00150783	0.0744636	-0.226209	0.194755
histone mRNA catabolic process (GO:0071044)	0	0	0	0	0.109135	0	-0.843127	0.068363	0	-0.732952	-0.349347	0.120873	0	0.0397093	-0.948617	0	0	0	-0.732952	0	0.0744636	-0.722505	0.128836
histone mRNA metabolic process (GO:0008334)	0	0	0	-0.0160816	0.878579	0	-0.390029	0.529708	0.728187	-0.683906	0.268631	1.58539	0	0.248431	-0.426397	0	0	0	-0.683906	0.527139	0.476144	-0.323323	0.590287
histone methylation (GO:0016571)	0	0	0	0	0.382597	0.117336	0.212045	0.599792	0.201068	0.176065	0.303011	0.322725	0	0.677462	0.144604	0	0	0	0.176065	0.127089	0.817375	0.414446	0.426602
histone modification (GO:0016570)	0.0744984	0.00598206	0	-0.340662	0.388146	0.133446	-0.604143	1.63637	0	0.548112	1.29769	0.0180132	0	0.369415	-0.827618	-0.242243	-0.0438526	0	0.548112	-0.0183861	1.87776	-0.190697	1.42102
histone monoubiquitination (GO:0010390)	0	0.0834527	0	-0.548681	0.271978	0.0737023	-0.487174	0.241766	0	-0.246385	-0.699742	0.159311	0	0.254724	-0.754382	-0.407368	-0.0599429	0	-0.246385	0	0.217452	-0.403833	0.306915
histone phosphorylation (GO:0016572)	0	0	0	0.0123745	0.304456	0.100907	0	0.81838	0	0.363513	0.389649	0.0323816	-0.376249	0.136786	0.0542007	0.0549363	0	0	0.363513	0	0.767283	0.0656362	0.323924
histone ubiquitination (GO:0016574)	0	0.00598206	0	-0.459947	0.29464	0.211142	-0.373662	-0.108991	0	-0.146473	-0.534621	0.0595791	0	0.130623	-0.651657	-0.308961	-0.022585	0	-0.146473	0	-0.105669	-0.305693	0.236027
histone-serine phosphorylation (GO:0035404)	0	-0.044377	0	0	0.0917563	0.000950021	-0.11232	0.635899	0.106153	0.142336	0.268631	0.0323816	-0.0817707	0.0397093	0.11129	0	0	0	0.142336	0.0879302	0.603489	-0.0962978	0.161995
histone-threonine phosphorylation (GO:0035405)	0	0.00598206	0	0.0123745	0.0295709	0.000950021	-0.815271	0.068363	0	0.176065	0.18172	0	0	0.00145179	-0.356149	0	0	0	0.176065	0	0.0744636	-0.366995	0.0754556
homeostasis of number of cells (GO:0048872)	0	0	0	-0.0380593	0.0586651	0	0.284968	-0.107576	0	0.218427	-0.565807	0	-0.00579032	0.00145179	0.222796	-0.205666	-0.0599429	0	0.218427	0	-0.274749	0.168474	0.0876979
homocysteine metabolic process (GO:0050667)	0	0	0	0	0.0586651	0	0.0780806	-0.320707	0	0.249499	-0.191841	0	-0.0155024	0.00145179	0.145038	-0.00974599	-0.0792004	0	0.249499	0	-0.315237	0.101065	0.0340904
homologous chromosome pairing at meiosis (GO:0007129)	0	0	0	0	0.0586651	0	0.023267	0.06091	0	0.212361	0.184199	0	0	0	0.125258	0	0	0	0.212361	0	0.059383	0.10191	0
homologous chromosome segregation (GO:0045143)	0	0	0	0	0.0295709	0	-0.0609512	0.0390818	0	0	0.0616765	0	0	0	0.0958712	0	0	0	0	0	0.0356572	0.118943	0.0226297
homophilic cell adhesion via plasma membrane adhesion molecules (GO:0007156)	0	0.702775	0	-0.0107565	0.0348284	0.000950021	0.477093	-0.808945	0	0.559309	0.439018	0	-0.134138	0	0.557324	0	-0.0140698	0	0.559309	-0.504132	-0.855562	-0.345961	0.0124258
homoserine metabolic process (GO:0009092)	0	-0.0490352	0	-0.0380593	0.0295709	0	0	-0.107576	0	0.176065	0.18172	0	-0.0830157	0	0.0362143	-0.0753165	-0.102246	0	0.176065	0	-0.105669	0.0367613	0.0226297
homotypic cell-cell adhesion (GO:0034109)	0.217878	-0.904699	0	-0.392342	0.472475	0.143845	-1.02766	1.71033	0	-0.311511	-0.791241	0.120873	-0.873765	0.831076	-0.702575	-0.379056	-0.222768	0	-0.311511	-1.17889	1.88893	-0.486038	0.959848
hormone transport (GO:0009914)	0	-0.0170062	0	-0.112646	0.0586651	0	-0.264939	-0.20365	0	-0.78911	-0.268636	0.0180132	-0.0459415	0	0.125258	-0.309315	-0.102246	0	-0.78911	-0.209461	-0.197216	-0.219693	0.0226297
humoral immune response mediated by circulating immunoglobulin (GO:0002455)	0	0	0	0	0.0260366	0	0.7634	0.676678	0	0.27138	0.439018	0	-0.0260822	0.00145179	0.808072	-0.0955332	-0.229733	0	0.27138	0	0.632912	1.03694	0.0754556
hyaluronan biosynthetic process (GO:0030213)	0	-0.0384139	0	-0.169172	0.0475488	0.000950021	-0.100216	-0.557592	0	-0.321262	-0.751994	0	-0.0731662	0.00145179	0.0958712	-0.205666	-0.0792004	0	-0.321262	0	-0.839939	-0.0850839	0.0453926
hyaluronan catabolic process (GO:0030214)	0	0	0	0	0.0295709	0	-0.100216	0.178844	0	0.356376	-0.382362	0	0	0.00145179	-0.0706801	0	-0.0014348	0	0.356376	-0.170358	0.168327	0.0123017	0.128836
hyaluronan metabolic process (GO:0030212)	0	-0.0287129	0	-0.0380593	0.0349535	0.000950021	-0.145424	-0.381931	0	0.351372	-0.751994	0	0	0.00145179	-0.109416	-0.0686539	-0.0295442	0	0.351372	-0.099748	-0.524562	-0.0432989	0.122152
hydrogen peroxide biosynthetic process (GO:0050665)	0	0	0	-0.0309722	0.0917563	0.0737023	0.0984597	0.284446	0	0.0283526	0.268631	0.00534091	0	0.119532	0.203953	-0.0686539	-0.1715	0	0.0283526	-0.000221254	0.278508	0.030209	0.0613253
hydrogen peroxide catabolic process (GO:0042744)	0	-0.0384139	0	-0.168683	0.155534	0.211142	0.477093	-0.0442721	0	0.0749742	-0.110306	0.0595791	0	0.130623	0.307675	-0.028378	-0.022585	0	0.0749742	0	-0.105669	0.583497	0.0126647
hydrogen peroxide metabolic process (GO:0042743)	0	0	0	-0.161607	0.21059	0.473653	0.512755	0.06091	0	0.136192	0.184199	0.120873	-0.0623971	0.353319	0.528028	-0.0369999	-0.0599429	0	0.136192	0	0.059383	0.441647	0.0226297
hydrogen sulfide metabolic process (GO:0070813)	0	-0.044377	0	-0.0309722	0.0586651	0	0.0984597	-0.0939688	0	0.0283526	-0.22906	0	0	0.00145179	0.11129	-0.0686539	-0.0861463	0	0.0283526	0	-0.086927	0.030209	0.0180369
hyperosmotic response (GO:0006972)	0	-0.28631	0	-0.169172	0.0201018	0.057438	-0.100216	-0.276827	0	-0.109206	0.230505	0	-0.456219	0.0271319	-0.281882	-0.412153	-0.0792004	0	-0.109206	0.0687095	-0.27397	-0.0850839	0.0126647
hypotonic response (GO:0006971)	0	0	0	0	0.0475488	0.000950021	-0.341546	-0.0805411	-0.00709259	-0.321262	-0.19539	0	0	0.0271319	-0.281882	-0.0568344	-0.022585	0	-0.321262	-0.12269	-0.27397	-0.293796	0.128836
icosanoid biosynthetic process (GO:0046456)	0	0	0	0	0.0260366	0	0.0317829	-0.238807	-0.00709259	0.296559	0.303011	0	0	0.00145179	0.11129	0	-0.0366924	0	0.296559	-0.099748	-0.400419	0.230741	0
icosanoid metabolic process (GO:0006690)	0	0	0	0	0.0203959	0.0857901	-0.352455	-1.57985	-0.00709259	0.296559	-0.457867	0	-0.163134	0.0397093	-0.318008	-0.205666	-0.139737	0	0.296559	-0.099748	-1.37621	-0.0963785	0
icosanoid secretion (GO:0032309)	0	0	0	0	0.0698226	0.057438	-0.024158	0.558229	0	-0.333069	-0.565807	0.0180132	0	0.0116001	-0.109416	-0.0753165	-0.0599429	0	-0.333069	-0.134002	0.523527	-0.116565	0.0226297
icosanoid transport (GO:0071715)	0	-0.529354	0	-0.00878202	0.0586651	0.0132156	-0.264939	-0.0557373	0	-0.0789392	-0.136702	0.0180132	-0.0459415	0.0523867	-0.0558187	-0.145662	-0.0438526	0	-0.0789392	0	-0.0505326	0.145557	0.105934
imitative learning (GO:0098596)	0	-0.044377	0	0	0.0260366	0.000950021	0.0984597	0.062728	0	0.0283526	-0.22906	0	-0.0817707	0.00145179	0.11129	0	0	0	0.0283526	-0.000221254	0.0632185	0.030209	0.0180369
immature B cell differentiation (GO:0002327)	0	-0.0490352	0	-0.483096	0.0295709	0	-0.128406	-0.107576	0	-0.762818	-0.459711	0	0	0	-0.356149	-0.264661	-0.102246	0	-0.762818	-0.001525	-0.105669	-0.105962	0.123239
immune response-activating cell surface receptor signaling pathway (GO:0002429)	0	0	0	-0.234153	0.0260366	0.000950021	-0.732458	0.241766	0	-1.11619	-0.699742	0	0	0	-0.356149	-0.78957	-0.150139	0	-1.11619	0	0.217452	-0.255191	0.0050007
immune response-inhibiting cell surface receptor signaling pathway (GO:0002767)	0	0	0	-0.0160816	0.0349535	0.0366343	-0.0826155	-0.238807	0.0465379	-0.542229	-0.307333	0	0	0.0630802	0.0772589	-0.048567	-0.117963	0	-0.542229	0.032051	-0.231056	0.0881101	0
immune response-regulating cell surface receptor signaling pathway (GO:0002768)	0	0	0	-0.323667	0.0987701	0.039533	-0.341886	-0.107065	0.0882474	-0.78911	-0.252932	0.00534091	0	0.00145179	-0.459128	-0.546894	-0.1715	0	-0.78911	0.282789	-0.0921895	-0.293796	0.0226297
immunoglobulin mediated immune response (GO:0016064)	0	0	0	0.0765366	0.00543646	0	-0.479216	0.740307	0	-0.430071	0.468908	0	-0.0333658	0	0.203953	-0.118418	-0.262599	0	-0.430071	0	0.700465	0.249486	0.0226297
immunological synapse formation (GO:0001771)	0	-0.0287129	0	-0.0160816	0.0349535	0	-0.30331	1.40733	0	-0.870744	-0.307333	0	0	0	0.401501	-0.174301	-0.0599429	0	-0.870744	0	1.33717	0.475631	0.0754556
import into cell (GO:0098657)	0	0	0	-0.781628	0.0607379	0.441217	-0.873948	0.256723	0.28205	-0.680125	0.930457	0	0	0.0905112	-0.441822	-0.775924	-0.464366	0	-0.680125	0.325405	-0.392169	-0.970443	0.129612
import into nucleus (GO:0051170)	0	0.279196	0	-0.165197	3.16767	0.143845	0.0199518	1.01777	4.02165	-0.139628	-0.751994	0.9619	0	1.59197	-0.109416	0	-0.0248158	0	-0.139628	2.91093	0.855041	0.019242	3.35783
in utero embryonic development (GO:0001701)	0	0.279924	0	-0.100226	0.0607379	0.000950021	0.241681	-0.0917386	0	-0.380061	0.392735	0	-0.334892	0.00145179	-0.334139	-0.230732	-0.12327	0	-0.380061	-0.000221254	-0.074527	-0.588379	0.123239
inclusion body assembly (GO:0070841)	0	0.00598206	0	0	0.0917563	0.000950021	0	-0.320707	0	0.142336	-0.397043	0	-0.0817707	0.00145179	0.0339964	0	-0.0861463	0	0.142336	-0.000221254	-0.315237	0	0.105934
indolalkylamine biosynthetic process (GO:0046219)	0	0.00598206	0	0	0.0295709	0	0	0	0	-0.139837	-0.101938	0	0	0	0.0362143	0	0	0	-0.139837	0	0	0.0367613	0.0226297
indolalkylamine catabolic process (GO:0046218)	0	0	0	-0.0024032	0	0	-0.0555907	0.389665	0	-0.430071	-0.237705	0	-0.0333658	0	-0.0432415	-0.280336	-0.0295442	0	-0.430071	0.163113	0.36581	0	0
indolalkylamine metabolic process (GO:0006586)	0	0.00598206	0	0	0.0260366	0	-0.11232	-0.0939688	0	-0.364071	-0.22906	0	0	0	-0.0977181	0	0	0	-0.364071	-0.000221254	-0.086927	-0.0962978	0.0180369
indole-containing compound biosynthetic process (GO:0042435)	0	0.00598206	0	0	0.0295709	0	0	0	0	-0.139837	-0.101938	0	0	0	0.0362143	0	0	0	-0.139837	0	0	0.0367613	0.0226297
induction of bacterial agglutination (GO:0043152)	0	0	0	-0.0309722	0	0	0.0984597	-0.0939688	0	-0.125842	-0.22906	0	-0.486929	0	0.11129	0	-0.0861463	0	-0.125842	0	-0.086927	0.118943	0
induction of positive chemotaxis (GO:0050930)	0	0	0	0	0.0607379	0	0.212758	-0.615332	0	-0.184147	0.223842	0	-0.0260822	0	0.274486	0	0	0	-0.184147	-0.0276303	-0.569727	-0.0376686	0.161995
inflammatory response (GO:0006954)	0	0	0	-2.11879	0.0260366	0	-16.0278	-5.20776	0	-14.0285	-8.15611	0	-0.18148	0	-6.54871	-2.89672	-1.22111	-0.162581	-14.0285	0.241241	-6.18689	-6.86416	0.0180369
inhibition of cysteine-type endopeptidase activity (GO:0097340)	0	0.00598206	0	-0.0253858	0.0698226	0	0.0716692	-0.0805411	0.0847687	-0.321262	0.127042	0	0	0.00145179	0.453484	-0.0568344	-0.0792004	0	-0.321262	0.0687095	-0.074527	0.361567	0.0453926
inhibitory postsynaptic potential (GO:0060080)	0	0	0	0	0.0201018	0	0.0716692	-0.0805411	0	-0.109206	-0.19539	0	0	0	0.0958712	0	-0.022585	0	-0.109206	0	-0.074527	0.101065	0.0876979
inhibitory synapse assembly (GO:1904862)	-0.550982	0	0	0	0.00165777	0	0	-0.35896	0	0.0328922	0.134363	0	-0.0260822	0	0.0362143	-0.0187342	-0.150139	0	0.0328922	0	-0.337668	-0.0376686	0.0180369
innate immune response (GO:0045087)	0	-0.0170062	0	1.00003	0.0260366	0.039533	-5.45003	-2.51305	0.648092	-10.2499	-3.31335	0	0	0.00145179	-2.48077	0.539256	-0.262599	0	-10.2499	3.97845	-2.38271	-3.5838	0.0180369
innate immune response activating cell surface receptor signaling pathway (GO:0002220)	0.0596286	0	0	-3.15916	1.40721	0.371159	-2.3234	0.284446	4.3904	-4.46187	-7.38296	1.28481	-0.232259	2.97205	-1.73989	-2.55921	-0.543574	0	-4.46187	4.93344	0.327661	-1.06003	0.971132
innate immune response in mucosa (GO:0002227)	0	0	0	0	0	0.0388557	-0.067445	0	0	-0.0653895	0.063364	0	-0.0830157	0.00145179	-0.0432415	-0.028378	-0.022585	0	-0.0653895	0	0	-0.0612813	0
inner dynein arm assembly (GO:0036159)	0	0.0639214	0	0	0	0	-1.40359	-0.107576	0	0.0283526	0.0438577	0	0	0.00145179	-0.292935	0	0	0	0.0283526	0	-0.105669	-0.116565	0
inner ear auditory receptor cell differentiation (GO:0042491)	0	0	0	-0.0309722	0.0260366	0.000950021	0	-0.0939688	0	0.0283526	0.268631	0	0	0.00145179	0.0339964	0	0	0	0.0283526	-0.326374	-0.086927	0.030209	0.0613253
inner ear morphogenesis (GO:0042472)	0	1.31462	0	0	0.0260366	0.00133891	-0.487174	-0.364734	-0.00709259	-0.246385	-0.233103	0	0	0.00145179	-0.0977181	0	0	0	-0.246385	-0.172472	-0.328025	-0.255191	0.0604713
inner ear receptor cell development (GO:0060119)	0	-0.0170062	0	-0.00878202	0.00902107	0	0.0315763	-0.0557373	0	-0.0789392	-0.136702	0	0	0	0.013301	-0.0369999	-0.0438526	0	-0.0789392	-0.209461	-0.0505326	0.0123017	0.00275104
inner ear receptor cell stereocilium organization (GO:0060122)	0	-0.0091942	0	-0.0024032	0.0522242	0	0.244493	-0.169109	0	-0.0653895	-0.237705	0.00534091	0	0	0.0382633	-0.028378	-0.0295442	0	-0.0653895	-0.178071	-0.16169	0.00692495	0.0226297
inner mitochondrial membrane organization (GO:0007007)	0.369528	0	0	0	0.19196	0.000950021	1.0844	0	0.00808109	-0.139837	-0.167304	0.0529975	0	0.224491	4.08188	-0.205666	-0.0241944	0	-0.139837	0	0	1.24924	0.222969
inorganic anion transmembrane transport (GO:0098661)	0	-0.0490352	0	0	0.0295709	0	0.284968	-0.0381571	0	-0.146473	0.100896	0	-0.308616	0	0.125258	0	-0.00235989	0	-0.146473	0	-0.16169	-0.293796	0.0322998
inorganic anion transport (GO:0015698)	0	0	0	0	0.0295709	0	0.482613	0.504351	0	0.266206	-0.349347	0	-0.0623971	0.00145179	0.273474	0	-0.0868326	0	0.266206	0	0.439667	0.25798	0.0453926
inorganic cation import across plasma membrane (GO:0098659)	0	-0.469599	0	-0.0164437	0.0698226	0.057438	0.517465	-0.107576	0	-0.205867	0.530993	0.0180132	0	0.00145179	0.274486	-0.173542	-0.255867	0	-0.205867	0	-0.119308	-0.361506	0.0754556
inorganic cation transmembrane transport (GO:0098662)	0	-0.100551	0	0	0.0295709	0	1.0155	-0.364734	-0.179946	-0.521897	0.653171	0	-0.0155024	0	0.366725	-0.139487	-0.222768	0	-0.521897	-0.209461	-0.75043	0.426676	0.0126647
inorganic ion transmembrane transport (GO:0098660)	0	0	0	0	0.0349535	0.000950021	0.188558	-0.118768	0	-0.158976	-0.191841	0	-0.0155024	0.0271319	0.23907	0	-0.117963	0	-0.158976	0	-0.315237	0.462786	0.07127
inosine metabolic process (GO:0046102)	0	0	0	-0.0380593	0.0607379	0.000950021	-0.128406	-0.107576	0.144715	-0.762818	-0.459711	0	0	0.00145179	0.0362143	-0.0753165	-0.0295442	0	-0.762818	0.128261	-0.105669	0.0367613	0
inositol lipid-mediated signaling (GO:0048017)	0	-0.719285	0	-0.169703	0.0698226	0.000950021	-1.63825	-1.58928	0	0.533752	-0.682152	0.0180132	-0.0731662	0.000975507	-1.83645	-0.0686539	-0.102246	0	0.533752	-0.144287	-1.9578	-1.33254	0.0876979
inositol metabolic process (GO:0006020)	0	0	0	-0.00878202	0.0586651	0	-0.067445	0.182922	0	0.184693	0.268963	0	0	0	-0.211876	-0.0369999	-0.00629551	0	0.184693	0	0.18039	0.0656362	0.105934
inositol phosphate biosynthetic process (GO:0032958)	0	0	0	0	0.0607379	0	-0.044984	-0.144255	0	-0.997161	-0.682152	0.0180132	0	0	-0.154505	-0.0187342	-0.0295442	0	-0.997161	0	-0.131806	-0.0376686	0.0754556
inositol phosphate catabolic process (GO:0071545)	0	0	0	-0.0422935	0.0586651	0	-0.403712	-0.0250321	0	-0.364071	-0.307333	0.0180132	-0.0155024	0.00145179	-0.318685	-0.230732	-0.0241944	0	-0.364071	-0.00553094	-0.0199313	-0.593882	0.105934
inositol phosphate dephosphorylation (GO:0046855)	0	0	0	-0.0652968	0.0607379	0	-0.431284	-0.034528	0	-0.405607	-0.349347	0.0180132	-0.0260822	0.00145179	-0.35163	-0.253271	-0.0295442	0	-0.405607	0	-0.0284479	-0.635781	0.0754556
inositol phosphate metabolic process (GO:0043647)	0	-0.794986	0	0.259223	0.0607379	0	-0.348994	-0.784877	0	-0.364071	0.523456	0.0180132	0	0	-0.603928	0.0419839	-0.0139201	0	-0.364071	-0.099748	-1.05988	-0.292373	0.0876979
inositol phosphate-mediated signaling (GO:0048016)	0	-0.220742	0	-0.17954	0.0329882	0	-0.388302	0.876133	0	-0.162176	0.337995	0	0	0	-0.461567	-0.522012	-0.134804	0	-0.162176	-0.79448	0.795679	-0.524199	0.00275104
insulin metabolic process (GO:1901142)	0	0	0	0	0.0295709	0	-0.421264	-0.107576	0	-0.411195	-0.459711	0	-0.0830157	0	-0.356149	0	0	0	-0.411195	0	-0.105669	-0.366995	0.0754556
insulin receptor signaling pathway (GO:0008286)	0	-0.0932941	0	-0.470491	0.109135	0.117336	-0.52549	-1.19506	-0.304036	-1.74922	-1.28806	0.0323816	0	0.254724	-0.986811	-1.29484	-0.378785	0	-1.74922	-0.531262	-1.20829	-1.06363	0.0226297
insulin secretion (GO:0030073)	0	0	0	0	0.0329882	0.000950021	-0.0815666	0.0465315	0	-0.0771869	-0.0693061	0	0	0.00145179	-0.461567	-0.0753165	-0.0438526	0	-0.0771869	0	0.0500476	-0.524199	0.0613253
insulin secretion involved in cellular response to glucose stimulus (GO:0035773)	0	0.00598206	0	0	0.0201018	0	-0.100216	0	0	0.024674	0.0438577	0	0	0	-0.539579	0	-0.0792004	0	0.024674	0	0	-0.293796	0.0126647
insulin-like growth factor receptor signaling pathway (GO:0048009)	0	0.105602	0	0	0.045546	0	-0.044984	-0.35896	0	0.46067	0.439018	0	0	0	-0.35163	-0.0187342	-0.0295442	0	0.46067	0	-0.569727	-0.366995	0.0754556
integrated stress response signaling (GO:0140467)	0	-0.0751387	-0.353462	-0.470491	0.0917563	0.000950021	-0.556598	-0.238807	0.693214	-1.81719	-0.837149	0	0	0	-0.250276	-0.739141	-0.543574	0	-1.81719	0.549359	-0.227631	-0.268557	0.190823
integrin activation (GO:0033622)	0	-0.0287129	0	-0.0160816	0.155534	0	0.512755	-0.0676647	0	-0.283803	0.439018	0.0180132	0	0.0116001	0.401501	-0.048567	-0.0599429	0	-0.283803	-0.099748	-0.231056	0.30981	0.174302
integrin-mediated signaling pathway (GO:0007229)	0	0.164561	0	-0.172517	0.235998	0.000950021	-0.997342	-1.14375	0	-0.683906	-1.05912	0.0706808	0	0.00145179	-0.618986	-0.441248	-0.698482	0	-0.683906	-0.209461	-1.34213	0.729653	0.161995
interferon-gamma-mediated signaling pathway (GO:0060333)	0	-0.044377	0	0.403957	0.204082	0.352287	-3.55395	-0.780256	2.01186	-4.46187	-1.71385	0.0529975	-0.0830157	0.369415	-0.948617	0	-0.287922	0	-4.46187	8.37321	-0.81599	-0.997564	0.123239
interleukin-1-mediated signaling pathway (GO:0070498)	0.365527	0	0	-5.14968	3.03818	0.347596	-2.1604	-0.557592	4.23782	-8.02747	-12.3738	2.80479	-0.0155024	4.95458	-1.32713	-3.80165	-0.379107	0	-8.02747	5.4757	-0.806197	-0.918719	1.80128
interleukin-12-mediated signaling pathway (GO:0035722)	0	-0.365307	0	-0.624129	1.41013	0.461418	-1.5431	3.16484	0.38219	-1.14672	0.697827	0.337453	-0.287651	2.14719	-0.822058	-1.48632	-0.150139	0	-1.14672	0.386235	3.75221	-0.79076	0.834661
interleukin-15-mediated signaling pathway (GO:0035723)	0	0	0	0	0.0152454	0	-0.378564	1.38458	0	-0.852155	0.832998	0	0	0	0.0772589	-0.00375321	-0.0599429	0	-0.852155	0	1.2922	0.0940986	0.0226297
interleukin-17-mediated signaling pathway (GO:0097400)	0	0	0	0	0.0586651	0	-0.067445	-0.20365	0	0.00784467	-0.0435912	0	0	0	-0.211876	0	-0.0438526	0	0.00784467	0	-0.197216	0.0656362	0.0662586
interleukin-18-mediated signaling pathway (GO:0035655)	0	-0.0384139	0	-0.392342	0.0475488	0.057438	-0.655958	-0.276827	0	-0.97435	-0.534621	0	0	0.0905112	-0.281882	-0.412153	-0.150139	0	-0.97435	-0.280126	-0.524562	-0.293796	0.128836
interleukin-2-mediated signaling pathway (GO:0038110)	0	0	0	0	0.0607379	0	-0.431284	1.59468	0	-0.678351	0.565022	0.0180132	0	0	-0.154505	-0.0187342	-0.0861463	0	-0.678351	0	1.50551	-0.163508	0.0180369
interleukin-21-mediated signaling pathway (GO:0038114)	0	-0.0287129	0	0	0.0607379	0.0366343	-0.30331	0.915516	0.0465379	-0.870744	0.303011	0	0	0.0116001	0.0772589	0	-0.117963	0	-0.870744	0.032051	0.844954	-0.0711794	0.0340904
interleukin-23-mediated signaling pathway (GO:0038155)	0	-0.0170062	0	-0.00878202	0.0917563	0	-0.067445	0.182922	0.283883	-1.59834	-0.268636	0.0180132	0	0	-0.0558187	-0.0369999	0	0	-1.59834	0.224167	0.18039	-0.461983	0.0662586
interleukin-27-mediated signaling pathway (GO:0070106)	0	-0.0751387	0	-0.0309722	0.343847	0.0943149	-2.16025	0.249647	0.0847687	-1.40794	-0.837149	0.243017	0	0.0905112	-0.426397	-0.0686539	0	0	-1.40794	1.37065	0.232741	-1.41117	0.190823
interleukin-35-mediated signaling pathway (GO:0070757)	0	-0.175327	0	-0.0652968	0.14542	0.081183	-1.12446	0.344279	1.0125	-0.997161	-0.496106	0.0180132	-0.308616	0.0905112	-0.35163	-0.0955332	0	0	-0.997161	0.858227	0.327661	-0.366995	0.0754556
interleukin-6-mediated signaling pathway (GO:0070102)	0	-0.499611	0	-0.833258	0.156486	0.000950021	-1.84252	-0.787449	0	-1.18374	-0.848776	0.0180132	0	0.0116001	-1.39493	-0.407368	-0.0599429	0	-1.18374	0	-0.730631	-1.57094	0.105934
interleukin-7-mediated signaling pathway (GO:0038111)	0	0	0	-0.0113772	0.106059	0	-0.418622	0.328252	1.30048	-0.799796	0.471712	0.0180132	0	0	-0.318685	-0.0369999	0	0	-0.799796	1.03041	0.327661	-0.344875	0.0701524
interleukin-9-mediated signaling pathway (GO:0038113)	0	-0.0170062	0	0	0.0586651	0.0132156	-0.264939	0.436815	0	-0.480793	0.389649	0	0	0.00145179	-0.0558187	0	-0.00629551	0	-0.480793	0	0.407683	0.0656362	0.00275104
intermediate filament bundle assembly (GO:0045110)	0	0.00598206	0	-0.169172	0.0698226	0	-0.100216	-0.557592	0	-0.321262	-0.19539	0.0180132	-0.0731662	0	0.0958712	-0.412153	-0.150139	0	-0.321262	0	-0.524562	0.101065	0.128836
intermediate filament organization (GO:0045109)	0	0	0	-0.0160816	0.0475488	0	-0.247454	-0.557592	0	-0.381356	-0.382362	0	-0.140774	0	0.125258	-0.407368	-0.102246	0	-0.381356	-0.170358	-0.501967	0.168474	0.0226297
intermembrane lipid transfer (GO:0120009)	0	0.00598206	0	0	0.0475488	0.000950021	-0.341546	0	0	-0.109206	-0.349347	0	0	0.00145179	-0.281882	0	0	0	-0.109206	0	0	-0.565853	0.0126647
internal peptidyl-lysine acetylation (GO:0018393)	0.143331	0	0	-0.0160816	0.0481171	0	-0.604143	-0.135831	0	-0.0952238	-0.167304	0	0	0.0397093	-0.819011	-0.0761718	-0.0685745	0	-0.0952238	0	-0.109306	-0.180892	0.123239
internal protein amino acid acetylation (GO:0006475)	0.22399	0	0	-0.0160816	0.0607379	0	-0.30331	-0.238807	0	-0.542229	0.201979	0	0	0.0116001	-0.776605	-0.36442	-0.210575	0	-0.542229	-0.099748	-0.231056	-0.255191	0.122152
interstrand cross-link repair (GO:0036297)	0	0.00598206	0	0.186861	1.5898	1.82855	-0.0195804	2.20857	1.94771	1.68917	1.77496	0.531481	0	2.76434	0.145038	2.01222	0.0681741	0	1.68917	2.04403	1.98701	0.177571	1.03326
intestinal absorption (GO:0050892)	0	0	0	-0.165197	0.0475488	0.000950021	0.255301	-0.00589219	0	-0.521897	-0.141935	0	0	0.00145179	0.203953	-0.193168	-0.022585	0	-0.521897	-0.12269	-0.0921895	0.398784	0.0050007
intestinal cholesterol absorption (GO:0030299)	0	-0.0170062	0	-0.112646	0.0586651	0	0.477093	-0.0557373	0	-0.246385	-0.268636	0	-0.80855	0	0.222796	-0.145662	-0.00629551	0	-0.246385	0	-0.197216	0.284308	0.0662586
intestinal epithelial cell differentiation (GO:0060575)	0	-0.223703	0	-0.00878202	0.00902107	0	0.284968	-0.434918	0.0125449	-0.480793	-1.40901	0	0	0	0.340519	-0.0369999	-0.0438526	0	-0.480793	-0.0664278	-0.412142	0.42738	0.0226297
intestinal lipid absorption (GO:0098856)	0	0	0	-0.232167	0.045546	0	0.534515	-0.034528	0	-0.678351	-0.214857	0	-0.723493	0	0.274486	-0.253271	-0.0295442	0	-0.678351	0	-0.131806	0.358665	0.0453926
intra-Golgi vesicle-mediated transport (GO:0006891)	0	0	0	-0.357367	0.0987701	0.000950021	-0.0815666	-0.0442721	0	-0.246385	-1.41498	0.0323816	0	0.00145179	-0.109416	-0.137632	-0.0014348	0	-0.246385	0	-0.0298381	0.0881101	0.0274518
intracellular cholesterol transport (GO:0032367)	0	-0.317489	0	-0.293569	0.0425557	0.000950021	-0.326869	0	0	0.0689691	-0.22906	0	0	0.00145179	-0.250276	-0.308756	-0.222768	0	0.0689691	-0.000221254	0	-0.268557	0.0180369
intracellular distribution of mitochondria (GO:0048312)	0	0.00598206	0	-0.0380593	0.0607379	0	-0.421264	-0.107576	0	-0.139837	-0.268636	0.0180132	0	0.0523867	-0.356149	0	-0.0295442	0	-0.139837	-0.001525	-0.105669	-0.366995	0
intracellular estrogen receptor signaling pathway (GO:0030520)	0	0	0	0	0.0475488	0	-0.431284	0.178844	0	0.00784467	0.401374	0	0	0	-0.334139	0	0	0	0.00784467	0	0.327943	-0.193751	0.0453926
intracellular lipid transport (GO:0032365)	0	-0.196083	0	0.115877	0.0295709	0.000950021	-0.178014	-0.108991	-0.12976	0.171058	0.523456	0	0	0.00145179	0.145038	-0.0753165	-0.0313949	0	0.171058	-0.220821	-0.105669	0.125324	0.0226297
intracellular pH elevation (GO:0051454)	0	0	0	-0.0309722	0.0586651	0.000950021	-0.11232	0.062728	0	-0.125842	0.152338	0.00534091	-0.486929	0.00145179	0.0339964	0	0	0	-0.125842	-0.000221254	0.0632185	0.249486	0.0180369
intracellular pH reduction (GO:0051452)	0	0	0	-0.423236	0.192374	0.039533	-1.4432	-0.157554	0.196996	-1.39839	-1.03581	0.146153	0	0.114746	-0.603928	-1.28842	-0.229733	0	-1.39839	0.102192	-0.259691	-1.20539	0.0226297
intracellular protein transmembrane transport (GO:0065002)	0	-0.0690316	0	-0.252093	0.731365	0.000950021	0.0716692	-0.148015	1.37985	0.111683	-0.791241	0.281646	0	0.658879	0.453484	-0.679828	-0.117963	0	0.111683	0.986949	-0.116532	0.426676	0.426602
intracellular protein transport (GO:0006886)	0	0.576825	0	-0.392342	1.0903	0.000950021	-0.525634	-0.319154	0.0881168	-0.376144	-4.14471	0.321638	0	0.369415	-2.34573	-1.12106	-0.150139	0	-0.376144	0	-0.27397	-1.09369	0.844073
intracellular sequestering of iron ion (GO:0006880)	0	0	0	-0.0380593	0.106059	0.0857901	-0.128406	-0.107576	0	-0.139837	-0.268636	0.0180132	0	0.164011	-0.109416	-0.264661	-0.102246	0	-0.139837	-0.001525	-0.105669	-0.105962	0.0754556
intracellular steroid hormone receptor signaling pathway (GO:0030518)	0	-0.0690316	0	-0.0309722	0.0586651	0	-0.604143	-0.275491	0	0	-0.283465	0	0	0.00145179	-0.891574	-0.0896706	0	0	0	-0.000221254	-0.231056	-1.09369	0.122152
intracellular sterol transport (GO:0032366)	0	-0.365307	0	-0.0380593	0.0295709	0.000950021	-0.378564	-0.0149742	0	-0.032681	-0.268636	0	0	0.0116001	-0.292935	-0.205666	-0.185721	0	-0.032681	-0.001525	-0.0112828	-0.318527	0.00959712
intraciliary retrograde transport (GO:0035721)	0	0	0	0	0	0.000950021	0.163573	-0.515984	-0.143302	0.363513	0.339916	0	0	0.0116001	-0.109416	-0.00375321	-0.0241944	0	0.363513	-0.261904	-0.47157	0.168474	0.0226297
intraciliary transport involved in cilium assembly (GO:0035735)	0	0.650023	0	0	0.045546	0	0	-1.59065	-0.411516	1.61406	0.825665	0	0	0.0523867	-0.0598051	-0.0345633	-0.022585	0	1.61406	-0.504132	-1.72191	-1.00276	0.0662586
intrinsic apoptotic signaling pathway (GO:0097193)	0	0.298869	0	-1.20693	0.485961	0.081183	-1.85098	0.635899	0.792133	-3.51712	-2.2303	0.0529975	-2.10462	0.114824	-1.4776	-0.67798	-0.305956	0	-3.51712	0.965663	0.697432	-1.26534	1.63005
intrinsic apoptotic signaling pathway by p53 class mediator (GO:0072332)	0.063342	-0.175327	0	-0.264721	0.304314	0	-0.815271	0.068363	0.0433585	-0.625483	0.310931	0.0588485	-0.441029	0.00145179	-0.754382	-0.560779	-0.323646	0	-0.625483	-0.209461	0.18039	-0.909161	0.693327
intrinsic apoptotic signaling pathway in response to DNA damage (GO:0008630)	0	0.0992299	0	-0.660288	0.496105	0.000950021	-1.03737	0.571086	0	-2.34952	0.544244	0.192836	-0.750867	0.12702	-1.06449	-0.264661	-0.252925	0	-2.34952	0.269831	0.505925	-1.0821	0.979263
intrinsic apoptotic signaling pathway in response to DNA damage by p53 class mediator (GO:0042771)	0	0.00598206	0	-0.293569	0.155534	0	-0.845485	0.123397	0	-0.724395	-0.203591	0.0180132	-0.411806	0.0271319	-0.890022	-0.308961	-0.262599	0	-0.724395	-0.12269	0.112765	-1.02807	0.433754
intrinsic apoptotic signaling pathway in response to endoplasmic reticulum stress (GO:0070059)	0	0	-0.799183	-0.0422935	0.0586651	0	-0.81215	-0.118768	1.04795	-1.77262	-0.99225	0	-0.0623971	0	-0.393771	-0.0753165	-0.134804	0	-1.77262	0.779362	-0.105669	-0.306282	0.529574
intrinsic apoptotic signaling pathway in response to oxidative stress (GO:0008631)	0	-0.145604	0	-0.623692	0.184719	0.000950021	-0.701221	0.106861	0	-0.364071	-0.457867	0.0180132	-0.687164	0.164011	-0.539579	-0.654571	-0.0792004	0	-0.364071	-0.00553094	0.103549	-0.13948	0.196826
ion homeostasis (GO:0050801)	0	-0.0532013	0	0	0.0295709	0	0.244351	0.137679	0	-0.283803	-0.496106	0	0	0	-0.250276	0	-0.0861463	0	-0.283803	0	0.258557	-0.147461	0.105934
ion transport (GO:0006811)	0	0	0	-0.0639302	0.0523099	0	-0.341886	-0.364734	0	-0.321262	-0.637261	0	0	0	0.11129	-0.00974599	-0.305654	0	-0.321262	0	-0.535877	-0.180892	0.0799131
ionotropic glutamate receptor signaling pathway (GO:0035235)	0	0	0	-0.0849087	0.0522242	0	-0.0555907	-0.169109	0	-0.211466	-0.110306	0	0	0	-0.180975	-0.028378	-0.0014348	0	-0.211466	0	-0.16169	-0.190697	0
iron coordination entity transport (GO:1901678)	0	0	0	0	0.0475488	0	-0.100216	-0.0805411	0	0.117203	0.230505	0	-0.0731662	0	0.0958712	0	-0.022585	0	0.117203	0	-0.074527	0.101065	0.0453926
iron import into cell (GO:0033212)	0	-0.28631	0	-0.169172	0.185688	0.057438	-0.100216	-0.0805411	-0.00709259	-0.60633	-0.349347	0.0807699	0	0.0271319	0.0272386	-0.412153	-0.150139	0	-0.60633	-0.12269	-0.074527	0.0287317	0.0876979
iron ion homeostasis (GO:0055072)	0	0	0	-0.0309722	0.235017	0	-0.184711	0.371869	0	-1.05512	-1.32392	0.146153	-0.122069	0.114746	-0.097982	-0.446287	-0.0139201	0	-1.05512	0	-0.524562	0.00300795	0.0226297
iron ion transmembrane transport (GO:0034755)	0	-0.478705	0	-0.0849087	0.170486	0.0857901	0.244493	-0.169109	0	-1.08056	-0.751994	0	0	0.237472	0.11129	-0.280336	-0.0861463	0	-1.08056	-0.0491652	-0.623629	0.136067	0.0876979
iron ion transport (GO:0006826)	0	-0.175327	0	-0.392342	0.233499	0.0857901	-0.649588	-0.725007	0	-1.47908	-2.02901	0.0807699	0	0.302654	-0.109416	-1.53614	-0.432868	0	-1.47908	0	-1.45317	-0.13948	0.068029
iron-sulfur cluster assembly (GO:0016226)	0	0	0	-0.113504	0.106059	0	0.146351	0.241766	0.0847687	-0.246385	-0.327967	0.0180132	0	0.0771573	0.340407	-0.253271	-0.0599429	0	-0.246385	0.032051	0.217452	0.145557	0.105934
isocitrate metabolic process (GO:0006102)	0	0.00598206	0	-0.234153	0.304456	0.0857901	0.512755	0.068363	0	0.363513	0.303011	0	0	0.684979	0.401501	-0.0753165	0	0	0.363513	-0.001525	0.0744636	0.470216	0.194755
isoleucine metabolic process (GO:0006549)	0	0	0	0	0.0917563	0.000950021	0.0984597	-0.0939688	0	0.142336	-0.397043	0.0323816	0	0.119532	0.11129	-0.0686539	-0.1715	0	0.142336	0	-0.086927	0.118943	0.105934
isopentenyl diphosphate biosynthetic process (GO:0009240)	0	0.00598206	0	-0.234153	0.106059	0	0.120892	0.328252	0	-0.139837	-0.459711	0.0529975	0	0.00145179	0.125258	-0.0753165	-0.208842	0	-0.139837	-0.385596	0.327661	0.136067	0.0754556
isoprenoid biosynthetic process (GO:0008299)	0	0.170641	0	-0.293569	0.122636	0	-0.067445	-0.0557373	-0.0689868	-0.480793	-0.837149	0.0323816	0	0.00145179	-0.0558187	-0.145662	-0.102246	0	-0.480793	-0.659516	-0.0505326	0.145557	0.105934
isoprenoid metabolic process (GO:0006720)	0	0.202323	0	-0.144943	0.0607379	0	0.163573	-0.0676647	-0.100486	-0.542229	-0.682152	0	0	0	0.144604	-0.048567	-0.0599429	0	-0.542229	-0.478481	-0.061749	0.30981	0.0754556
isotype switching (GO:0045190)	0	-0.175327	0	0	0.14542	0.000950021	-0.044984	0.344279	0.169881	-0.184147	0.439018	0	0	0.0905112	0.11129	-0.0187342	0	0	-0.184147	0.128261	0.632912	0.118943	0.232859
keratan sulfate biosynthetic process (GO:0018146)	0	-0.00373062	0	-0.0577535	0.0607379	0.0857901	-0.390029	-0.617342	0	0.475472	0.509291	0.0180132	-0.944404	0.0397093	-0.819011	-0.296047	-0.0295442	0	0.475472	-0.134002	-0.562864	-0.974103	0.19594
keratan sulfate catabolic process (GO:0042340)	0	0	0	0	0.0586651	0.0737023	0.188558	-0.0250321	0	0.627655	0.682763	0.0180132	-0.0155024	0.0630802	0.23907	0	0	0	0.627655	0	-0.0199313	0.30981	0.0126647
keratan sulfate metabolic process (GO:0042339)	0	0	0	-0.100226	0.0586651	0.100907	-0.457063	-0.481921	0	0.807169	0.855151	0.0180132	-0.78988	0.0716164	-0.859644	-0.222308	-0.022585	0	0.807169	-0.069356	-0.42038	-1.02807	0.128836
keratinocyte differentiation (GO:0030216)	0	0	0	-0.202276	0.0547201	0	-1.81066	-0.795738	0	-0.870605	-0.910419	0.00534091	-0.0969537	0	-2.49347	-0.775924	-0.208842	0	-0.870605	-0.001525	-1.11729	-3.02437	0.042511
keratinocyte proliferation (GO:0043616)	0	0	0	-0.0253858	0.185688	0.057438	0.0716692	0.253411	0	-0.109206	-0.0693061	0.197658	0	0.0271319	-0.084969	-0.205666	-0.022585	0	-0.109206	0	0.240887	-0.0850839	0.0876979
ketone biosynthetic process (GO:0042181)	0	0	0	0	0.0295709	0	0	0.0390818	0	-0.0789392	0.0836193	0	-0.0459415	0.00145179	0.013301	-0.0369999	-0.0438526	0	-0.0789392	0	0.0406984	0.0123017	0.0226297
ketone body biosynthetic process (GO:0046951)	0	0	0	0.0123745	0.0586651	0	0.128787	-0.20365	0	0.363513	0.18172	0.0180132	0	0.00145179	0.222796	0	0	0	0.363513	0	-0.412142	0.284308	0.0226297
ketone body metabolic process (GO:1902224)	0	0	0	0	0.0607379	0	0.0984597	-0.144255	0	0.46067	0.223842	0.0180132	0	0.0293097	0.172915	-0.0187342	0	0	0.46067	0	-0.337668	0.209949	0.0453926
kidney development (GO:0001822)	0	1.67362	0	0	0.0475488	0.000950021	0.973761	-2.67585	-0.4607	1.59581	-0.711435	0	-0.0817707	0	0.526938	0	0	-0.234751	1.59581	-0.881749	-2.91597	0.410515	0.0754556
kidney epithelium development (GO:0072073)	0	0.202323	0	0	0.0607379	0	0.326503	-0.0676647	0	-0.0952238	-0.307333	0.0180132	0	0	0.401501	0	-0.0139201	0	-0.0952238	0	-0.061749	0.170618	0.174302
kidney mesenchyme development (GO:0072074)	0	0.522097	0	0	0.244324	0.0366343	-0.0826155	-0.0676647	0.0465379	-0.283803	-0.468604	0.0180132	0	0.0630802	0.0772589	0	0	0	-0.283803	0.032051	-0.061749	-0.255191	0.258836
kidney morphogenesis (GO:0060993)	0	-0.0490352	0	-0.0380593	0.0295709	0.000950021	-0.128406	0	0	-0.411195	-0.268636	0	0	0.00145179	-0.109416	0	0	0	-0.411195	-0.172472	0	-0.366995	0.0226297
killing by host of symbiont cells (GO:0051873)	0	0	0	0	0.0698226	0.000950021	0.0984597	0	0	0.0542149	0.063364	0	0	0.00145179	-0.0885259	-0.145662	-0.12327	0	0.0542149	0	0	0.118943	0.0662586
kinetochore assembly (GO:0051382)	0	0	0	-0.00878202	0.304456	0.100907	-0.264939	1.29757	0	0.835066	0.523456	0.0323816	0.489644	0.136786	-0.211876	0.62024	0	0	0.835066	0.591148	1.23082	0.284308	0.213068
kinetochore organization (GO:0051383)	0	0	0	0.111904	0.685308	0.880571	-0.147053	3.0094	0	1.80594	1.06394	0.0807699	1.04276	0.694459	0.222796	1.60258	0.239181	0	1.80594	1.11303	2.79573	0.59872	0.519298
kynurenine metabolic process (GO:0070189)	0	0	0	-0.00878202	0.00902107	0	-0.067445	0.182922	0	-0.246385	-0.268636	0	0	0	0.125258	-0.145662	-0.00629551	0	-0.246385	0	0.18039	0.0123017	0
lactation (GO:0007595)	0	-0.196083	0	0	0.0698226	0.0857901	0.120892	0.389665	0	-0.211466	-0.237705	0	0	0.0397093	0.11129	-0.028378	-0.0295442	0	-0.211466	-0.178071	0.36581	0.136067	0.0876979
lamellipodium assembly (GO:0030032)	0	-0.0140136	0	0	0.0586651	0.057438	-1.25091	0.357872	-0.0356579	-0.751738	-1.16418	0.0180132	0	0.00145179	-1.18077	-0.0568344	-0.0861463	0	-0.751738	-0.25413	0.327661	-1.36486	0.122152
lamellipodium organization (GO:0097581)	0	0.0141759	0	0	0.0586651	0.0366343	-1.4386	-0.590257	-0.0270711	-0.8704	-1.40531	0.0180132	0	0.00145179	-1.31129	-0.0369999	-0.0599429	0	-0.8704	-0.205589	-0.524562	-1.52139	0.122152
late endosome to Golgi transport (GO:0034499)	0	0	0	-0.0380593	0.106059	0.000950021	0	0	-0.0270711	0.363513	0.18172	0.0180132	0	0.00145179	-0.109416	-0.0753165	-0.102246	0	0.363513	-0.172472	0	-0.105962	0.123239
late endosome to lysosome transport (GO:1902774)	0	0	0	-0.0380593	0	0	-0.421264	-0.107576	0	0.0328922	-0.268636	0	0	0	-0.356149	-0.0753165	-0.102246	0	0.0328922	0	-0.105669	-0.366995	0.0226297
late endosome to vacuole transport via multivesicular body sorting pathway (GO:0032511)	0	-0.291273	0	-0.115797	0.212564	0.20542	0	-0.6229	0.050274	-0.430071	-0.446316	0.197118	0	1.25472	0.0382633	-0.0568344	-0.0861463	0	-0.430071	-0.0838406	-0.580137	0.118943	0.0876979
late nucleophagy (GO:0044805)	0	0	0	-0.0253858	0.0201018	0.000950021	-0.341546	0	0	0.117203	0.230505	0	0	0.0271319	-0.539579	-0.0568344	-0.252925	0	0.117203	0	0	-0.293796	0.0453926
left/right axis specification (GO:0070986)	0	-0.365307	0	-0.0380593	0.106059	0	-0.128406	0.068363	0	-0.139837	-0.268636	0.0180132	0.0684167	0	-0.67978	-0.0753165	-0.0295442	0	-0.139837	0	0.0744636	-0.366995	0.123239
left/right pattern formation (GO:0060972)	0	-0.28631	0	-0.0253858	0.109135	0	-0.341546	0.0562877	0	-0.109206	-0.19539	0	0	0	-0.859853	-0.0568344	-0.022585	0	-0.109206	0	0.059383	-0.293796	0.0876979
lens fiber cell development (GO:0070307)	0	0	0	-0.0160816	0.013473	0	0.0531071	-0.492331	0	0.397878	-0.307333	0	-0.0623971	0	0.0772589	-0.048567	-0.0599429	0	0.397878	-0.099748	-0.469434	-0.515228	0.122152
lens fiber cell differentiation (GO:0070306)	0	-0.0287129	0	0	0.0349535	0	-0.0826155	-0.492331	0	0.218427	-0.307333	0	0	0	0.144604	-0.048567	-0.0139201	0	0.218427	-0.099748	-0.469434	0.170618	0.0340904
leptin-mediated signaling pathway (GO:0033210)	0	-0.0091942	0	-0.0849087	0.0698226	0.000950021	-0.231802	-0.169109	0	-0.730976	-0.237705	0.0180132	0	0.00145179	-0.377595	-0.280336	-0.0861463	0	-0.730976	-0.0491652	-0.16169	-0.403833	0.0226297
leucine catabolic process (GO:0006552)	0	-0.0490352	0	0.137212	0.0607379	0.000950021	0	-0.698176	0	0.627655	0.18172	0	0	0.0523867	0.125258	0	0	0	0.627655	0	-0.6634	0.0367613	0.0754556
leucine metabolic process (GO:0006551)	0.241397	-0.28631	0	0.0582655	0.109135	0.000950021	-0.100216	-0.557592	0	0.723221	0.337995	0	0	0.0271319	0.172915	-0.0568344	0	0	0.723221	0	-0.524562	0.101065	0.128836
leucine transport (GO:0015820)	0	-0.044377	0	-0.202276	0.0917563	0	0.244493	-0.617127	0	-1.08056	-0.605807	0.0323816	0	0	0.203953	-0.777618	-0.279637	0	-1.08056	-0.144287	-0.584549	-0.323323	0.0613253
leukocyte adhesion to vascular endothelial cell (GO:0061756)	0	-0.044377	0	-0.516045	0.0379436	0.057438	-0.968117	0.937174	-0.0270711	-1.83439	-0.609329	0	0	0.00145179	-0.719274	-0.222104	-0.0545988	0	-1.83439	-0.146482	0.845484	-0.565853	0.0207048
leukocyte aggregation (GO:0070486)	0	0	0	-0.340662	0.0607379	0	-0.968117	-1.18397	0	-0.283803	-0.682152	0	0	0	-0.776605	-0.36442	-0.210575	0	-0.283803	0	-1.10855	-0.515228	0.0340904
leukocyte cell-cell adhesion (GO:0007159)	0	-0.00373062	0	-0.0577535	0.104818	0.0857901	-0.390029	1.14931	-0.317406	-1.50048	-0.856866	0.00534091	-0.283826	0.0397093	-0.426397	-0.467424	-0.279637	0	-1.50048	-0.35662	1.04923	0.361567	0.0180369
leukocyte chemotaxis involved in inflammatory response (GO:0002232)	0	0.279196	0	-0.0309722	0.0586651	0	-0.11232	-0.320707	0	-0.683906	-0.0828822	0.00534091	-0.0817707	0.00145179	-0.318685	-0.469696	-0.381678	0	-0.683906	-0.000221254	-0.315237	-0.0962978	0.0180369
leukocyte tethering or rolling (GO:0050901)	0	0	0	-0.392342	0.0295709	0.000950021	-1.01228	1.01029	0	-1.53221	-0.502152	0	0	0.00145179	-0.771745	-0.110131	-0.0246819	0	-1.53221	-0.0491652	0.908053	-0.593882	0.0226297
leukotriene B4 metabolic process (GO:0036102)	0	-0.0490352	0	-0.0380593	0.0295709	0.0857901	0	-0.107576	-0.0270711	0.0328922	0.063364	0	0	0.0523867	0.0362143	-0.0753165	0	0	0.0328922	-0.172472	-0.105669	0.0367613	0
leukotriene D4 biosynthetic process (GO:1901750)	0	0	0	0	0	0	-0.067445	-0.0557373	0	-0.246385	-0.136702	0	0	0	-0.0558187	0	0	0	-0.246385	0	-0.0505326	-0.0612813	0
leukotriene D4 metabolic process (GO:1901748)	0	0	0	0	0	0	-0.067445	-0.0557373	0	-0.246385	-0.136702	0	0	0	-0.0558187	0	0	0	-0.246385	0	-0.0505326	-0.0612813	0
leukotriene biosynthetic process (GO:0019370)	0	0	0	0.0598135	0	0	0.0716692	-0.320707	0	-0.364071	-0.349347	0	0	0	0.0772589	0	0	0	-0.364071	-0.0310708	-0.469434	0.145557	0
leukotriene metabolic process (GO:0006691)	0	-0.0287129	0	0.0582655	0.0108631	0	0.251147	-1.32838	-0.00709259	-0.246385	-0.699742	0	0	0.00145179	0.23907	-0.14194	-0.0881193	0	-0.246385	-0.172472	-1.52375	0.354703	0
leukotriene transport (GO:0071716)	0	-0.28631	0	0	0.0698226	0.057438	-0.341546	-0.0805411	0	0.024674	0.127042	0.0180132	-0.0731662	0.0905112	0.0958712	-0.0568344	-0.022585	0	0.024674	0	-0.074527	0.101065	0.128836
limb development (GO:0060173)	0	1.04167	0	0	0.0692961	0.1824	0.628022	-1.04529	0	0.453029	-0.307333	0	-0.0623971	0.0630802	0.308473	-0.0753165	-0.134804	0	0.453029	-0.12269	-0.934533	0.249486	0.0876979
limb morphogenesis (GO:0035108)	0	1.42565	0	0	0.104818	0.000950021	0.0984597	-0.617127	0	0.723221	0.232911	0	0	0.00145179	0.131668	-0.0187342	-0.0295442	0	0.723221	-0.205589	-0.778356	0.118943	0.161995
linoleic acid metabolic process (GO:0043651)	0	0	0	0	0.0607379	0.211142	-0.067445	-0.275491	-0.0270711	0.266206	0.313521	0	-0.769651	0.130623	0.0471359	-0.0753165	-0.117963	0	0.266206	-0.220821	-0.252482	-0.0612813	0.0540268
lipid biosynthetic process (GO:0008610)	0	-0.0490352	0	-0.0309722	0.0698226	0.039533	-0.418622	-0.320707	-0.707888	-0.361551	-0.587364	0	-0.163134	0.00145179	0.125258	-0.142915	-0.150139	0	-0.361551	-2.64	-0.268499	-0.0962978	0.174302
lipid catabolic process (GO:0016042)	0	0	0	-0.0422935	0.0214003	0	0.163573	-0.118768	0	-0.300805	-0.52684	0	-0.912018	0	0.172915	-0.427086	-0.188519	0	-0.300805	0	-0.105669	0.0491808	0
lipid droplet formation (GO:0140042)	0.156922	0	0	-0.0024032	0.0522242	0	-0.0555907	-0.387963	-0.0270711	-0.211466	-0.54564	0	0	0	-0.180975	-0.118418	-0.0861463	0	-0.211466	-0.178071	-0.362379	-0.0487686	0.0876979
lipid droplet organization (GO:0034389)	0	0	0	-0.0380593	0.0698226	0	-0.0609512	-0.244574	0	-0.683906	-0.640433	0	0	0	-0.0366166	-0.280336	-0.249793	0	-0.683906	-0.112229	-0.565649	0.0287317	0.161995
lipid homeostasis (GO:0055088)	0.240354	-0.175327	0	-0.0462297	0.0586651	0.000950021	-0.701221	0.328252	0	-0.609244	0.934502	0	-0.0969537	0.00145179	-0.553334	-0.0515785	-0.0792004	0	-0.609244	-0.569473	0.293195	-0.701377	0.114705
lipid hydroxylation (GO:0002933)	0	0.00598206	0	0	0	0	0.389567	-0.0805411	0	0	-0.0693061	0	-0.0731662	0	0.297357	0	-0.022585	0	0	0	-0.074527	0.361567	0.0126647
lipid import into cell (GO:0140354)	0	0	0	-0.340662	0.0349535	0	-0.968117	-0.0676647	0	-0.0952238	0.100896	0	-0.0623971	0.0116001	-0.776605	-0.36442	-0.0139201	0	-0.0952238	0	-0.231056	0.0881101	0.0340904
lipid modification (GO:0030258)	0	0	0	0	0	0	0.622014	-0.167418	0	-0.0614977	0.18172	0	0	0	0.297357	0	-0.0241944	0	-0.0614977	-0.0586295	-0.252476	0.358665	0
lipid oxidation (GO:0034440)	0	0	0	0	0.0295709	0	-0.024158	-0.515984	0	-0.333069	-0.99225	0	0	0	0.0772589	-0.00375321	0	0	-0.333069	0	-0.47157	0.030209	0.0613253
lipid phosphorylation (GO:0046834)	0	0	0	0	0.0276918	0	-0.479216	-0.169109	0	-0.0653895	0.468908	0	-0.0333658	0	-0.377595	0	-0.0295442	0	-0.0653895	0	-0.16169	-0.190697	0
lipid translocation (GO:0034204)	0	0	0	-0.113504	0.0607379	0	-0.308276	-0.770637	-0.0775045	-0.246385	-0.443468	0.0323816	-0.0817707	0	-1.00789	-0.14194	-0.0599429	0	-0.246385	-0.64775	-0.689761	-0.876242	0.0754556
lipid transport (GO:0006869)	0	-0.180168	0	-0.392342	0.0349535	0.057438	-0.532632	-0.119729	0	-0.48043	0.565022	0	-0.697864	0.035515	0.466312	-1.12106	-0.0599429	0	-0.48043	-0.101334	-0.131806	1.14624	0.0180369
lipid transport across blood-brain barrier (GO:1990379)	0	0.30842	0	-0.0380593	0.106059	0.000950021	0.120892	0.068363	0.144715	-0.139837	0.18172	0.0180132	-0.0830157	0.0523867	0.23835	-0.885602	-0.102246	0	-0.139837	0.128261	-0.105669	0.284308	0.123239
lipopolysaccharide-mediated signaling pathway (GO:0031663)	0	-0.044377	0	-1.32948	0.0329882	0.000950021	-3.14179	-1.27879	0	-4.20011	-1.39522	0	0	0.00145179	-1.24553	-1.33419	-0.339477	0	-4.20011	-0.0184171	-1.1628	-0.764115	0.0340904
lipoprotein biosynthetic process (GO:0042158)	0	-0.175327	0	0	0.0260366	0.000950021	-0.044984	-0.144255	0	-0.184147	-0.101938	0	-0.308616	0.0905112	-0.154505	-0.0187342	-0.0861463	0	-0.184147	-0.172472	-0.337668	-0.163508	0.0180369
lipoprotein catabolic process (GO:0042159)	0	0	0	0	0.0260366	0	0.0984597	-0.034528	-0.0270711	0.27138	0.303011	0	-0.0260822	0.00145179	0.172915	-0.0955332	0	0	0.27138	-0.172472	-0.0284479	-0.163508	0.0180369
lipoprotein localization (GO:0044872)	0	0	0	-0.232167	0.0260366	0	-0.744871	-0.144255	0	0.27138	-0.349347	0	-0.0260822	0	-0.603928	-0.0187342	0	0	0.27138	0	-0.337668	-0.635781	0.0453926
lipoprotein metabolic process (GO:0042157)	0	0.170641	0	0	0.00902107	0	0.477093	-0.0557373	0	0.00784467	-0.0435912	0	-0.80855	0	0.5132	-0.0369999	-0.0438526	0	0.00784467	-0.209461	-0.0505326	0.42738	0
lipoprotein transport (GO:0042953)	0	0	0	-0.252093	0.0276918	0	-0.815271	-0.169109	0	0.176065	-0.382362	0	-0.0333658	0	-0.651657	-0.028378	0	0	0.176065	0	-0.362379	-0.697444	0.056185
lipoxin biosynthetic process (GO:2001301)	0	0	0	0.0582655	0.0201018	0	0.0716692	-1.28756	0	-0.321262	-0.349347	0	0	0.00145179	0.0958712	0	-0.0792004	0	-0.321262	0	-1.21372	0.0287317	0.0453926
lipoxin metabolic process (GO:2001300)	0	-0.044377	0	0	0.0586651	0.000950021	0.244493	-1.41129	-0.0206132	0.303324	0.268631	0.00534091	0	0.0397093	0.11129	0	-0.0241944	0	0.303324	-0.144287	-1.34818	0.118943	0.0180369
lipoxygenase pathway (GO:0019372)	0	0	0	0	0.0425557	0.000950021	-0.128406	-0.965965	0	-0.283803	0.389649	0	0	0.0397093	0.023069	-0.0686539	-0.150139	0	-0.283803	0	-0.884189	0	0.042626
liver development (GO:0001889)	0	-0.401935	0	-0.113504	0.0987701	0.000950021	-0.714413	-0.909554	0.0882474	0.661287	-0.546066	0	0	0.0523867	-0.67978	-0.137632	-0.0363716	0	0.661287	0.032051	0.845484	-0.800498	0.23023
long-chain fatty acid biosynthetic process (GO:0042759)	0	0	0	0	0.0295709	0	0.593261	-0.765156	0	0.405976	0.551268	0	-0.252988	0.030861	0.399901	-0.0345633	-0.177813	0	0.405976	0	-0.67226	0.553972	0.0226297
long-chain fatty acid catabolic process (GO:0042758)	0	0	0	-0.0380593	0.0295709	0	0	-0.107576	0	-0.139837	-0.101938	0	0	0.00145179	-0.109416	-0.264661	-0.102246	0	-0.139837	-0.001525	-0.105669	0	0.0226297
long-chain fatty acid import into cell (GO:0044539)	0	0.135335	0	-0.252093	0.0698226	0	-0.815271	-0.0442721	0	-0.211466	0.063364	0.00534091	-0.0333658	0.00145179	-0.966913	-0.280336	-0.0014348	0	-0.211466	-0.0491652	-0.16169	0.136067	0.0876979
long-chain fatty acid metabolic process (GO:0001676)	0	-0.00595288	0	-0.0253858	0.0586651	0.227484	0.603218	-0.909554	-0.0270711	0.738504	0.439018	0	-0.769651	0.225286	0.526938	-0.316943	-0.102246	0	0.738504	-0.150521	-0.914837	0.28961	0.0126647
long-chain fatty acid transport (GO:0015909)	0	0.170641	0	-0.357367	0.0295709	0	-0.482575	-0.107065	0	-0.246385	0.590618	0	-0.22157	0.00145179	0.452022	-0.511158	-0.0241944	0	-0.246385	-0.0892694	-0.176844	0.481912	0.0497294
long-chain fatty-acyl-CoA biosynthetic process (GO:0035338)	0	-0.0490352	0	-0.0849087	0.235017	0.160722	0.284968	-0.341022	0.0125449	0.218427	0.303011	0.0180132	0	0.534954	0.297357	-0.230732	-0.0246819	0	0.218427	-0.170358	-0.315237	0.168474	0.180475
long-chain fatty-acyl-CoA metabolic process (GO:0035336)	0.214134	-0.146596	0	-0.113504	0.271978	0.0737023	0.389567	-0.20365	0	0.196292	0.337995	0.0323816	0	0.57679	0.340407	-0.14194	-0.0248158	0	0.196292	-0.0838406	-0.185117	0.249486	0.174302
long-term memory (GO:0007616)	0	-0.044377	0	-0.35945	0.0260366	0	0.251147	-0.320707	0	-0.364071	-0.349347	0	-0.122069	0	-0.318685	-0.78957	-0.364387	0	-0.364071	-0.146482	-0.296762	0.249486	0.0876979
long-term synaptic depression (GO:0060292)	0	-0.0384139	0	0.0582655	0.109135	0.057438	-0.100216	0	0	0.117203	0.230505	0	0	0.0905112	0.0958712	-0.0568344	-0.252925	0	0.117203	0	0	-0.293796	0.0876979
long-term synaptic potentiation (GO:0060291)	0	0.137793	0	0	0.155534	0.000950021	0.0386848	0.509544	0	-0.146473	0.523456	0	0	0.00145179	-0.119244	-0.028378	-0.262599	0	-0.146473	-0.220821	0.46843	-0.13948	0.0754556
low-density lipoprotein particle receptor catabolic process (GO:0032802)	0	-0.885435	0	0	0.106059	0.0857901	-0.479216	0.158765	0	0.30494	0.337995	0.00534091	0	0.0397093	-0.377595	-0.028378	-0.0295442	0	0.30494	-0.0491652	0.700465	-0.190697	0.056185
low-density lipoprotein particle remodeling (GO:0034374)	0	0	0	0	0.0118251	0	-0.128406	-0.00589219	0	-0.521897	-0.252932	0	-1.07134	0	-0.276339	0	0	0	-0.521897	0	-0.00314868	-0.105962	0.0226297
low-density lipoprotein receptor particle metabolic process (GO:0032799)	0	-0.885435	0	0	0.106059	0.0857901	-0.479216	0.158765	0	0.30494	0.337995	0.00534091	0	0.0397093	-0.377595	-0.028378	-0.0295442	0	0.30494	-0.0491652	0.700465	-0.190697	0.056185
lung development (GO:0030324)	0	1.16551	0	-0.0253858	0.0260366	0	-0.268466	-1.58527	0	1.42976	0.604741	0	-0.456219	0	0.11129	0	0	0	1.42976	-0.000221254	-1.42664	0.10191	0.122152
lung epithelium development (GO:0060428)	0	0.417372	0	-0.0849087	0.0276918	0	-0.231802	-0.666976	0	0.30494	0.246336	0	-0.0333658	0	-0.180975	-0.028378	-0.0295442	0	0.30494	0	-0.623629	-0.0487686	0.0226297
lung morphogenesis (GO:0060425)	0	0	0	0	0.0607379	0	0.120892	-0.107576	0	0.363513	0.441521	0	0	0.00145179	0.125258	0	0	0	0.363513	0	-0.105669	0.136067	0.0754556
lymph node development (GO:0048535)	0	-0.0490352	0	-0.0380593	0.0607379	0	0.120892	0.328252	0	-0.139837	-0.268636	0	-0.0830157	0.00145179	0.125258	-0.0753165	-0.0295442	0	-0.139837	-0.001525	0.327661	0.136067	0.194755
lymphatic endothelial cell differentiation (GO:0060836)	0	0.522097	0	0	0.013473	0	0.163573	-1.18397	0	0.397878	0.303011	0	0	0.0630802	0.144604	0	0	0	0.397878	0	-1.10855	0.170618	0.00622762
lymphocyte activation involved in immune response (GO:0002285)	0	0	0	0	0.0522242	0.000950021	-0.044984	-0.557592	0	-0.408899	-0.233103	0	0	0.00145179	0	-0.00949804	-0.0248158	0	-0.408899	0.032051	-0.498097	-4.3599	0.0180369
lymphocyte apoptotic process (GO:0070227)	0	-0.044377	0	0	0.0917563	0.0737023	-0.11232	-0.0939688	0	-0.125842	-0.0828822	0.00534091	0	0.0397093	-0.0977181	-0.0686539	-0.0241944	0	-0.125842	-0.000221254	-0.086927	-0.0962978	0.105934
lymphocyte chemotaxis (GO:0048247)	0	0	0	-1.37974	0.0152454	0	-1.6573	1.06176	0.197849	-3.71473	-1.29645	0	0	0.00145179	0.220076	-1.57627	-0.730372	0	-3.71473	0.694564	-0.996862	-0.329171	0.0226297
lymphocyte differentiation (GO:0030098)	0	-0.259508	0	0	0.0846759	0	-2.29791	3.87965	0	-1.33917	1.56302	0.0536773	-0.126931	0	-1.23849	-0.412153	-0.0563551	0	-1.33917	-0.383664	3.87744	-3.16074	0.0572229
lymphocyte mediated immunity (GO:0002449)	0	0	0	-0.17954	0.0586651	0	-0.147053	0.937174	0	-0.032681	0.60972	0	-0.00579032	0.0116001	0.322054	-0.0753165	0	0	-0.032681	0.0879302	1.2922	-0.318527	0.00959712
lymphocyte migration (GO:0072676)	0	-0.0287129	0	-0.82057	0.0148742	0	-1.51959	2.34568	0	-3.23109	-0.806566	0	0	0	0.274486	-1.03997	-0.38638	0	-3.23109	0.0432475	2.12175	0.513026	0.0180369
lymphocyte proliferation (GO:0046651)	0	-0.0384139	0	0	0.0349535	0	-0.744871	1.70403	0	-0.989796	0.439018	0	0	0	-0.130689	-0.161773	-0.00629551	0	-0.989796	0	1.54657	-3.73776	0.0226297
lymphoid progenitor cell differentiation (GO:0002320)	0	0.236806	0	0.0582655	0.0201018	0	-0.341546	-0.276827	0	0.266206	0.473619	0	-0.0731662	0	0.172915	-0.205666	-0.022585	0	0.266206	0	-0.27397	0.209949	0.0876979
lysine catabolic process (GO:0006554)	0	0	0	0	0.109135	0	0.188558	-0.118768	0	0.249499	0.28887	0.0435583	0	0.0271319	0.514529	-0.00974599	0	0	0.249499	0	-0.109306	0.462786	0.0340904
lysine metabolic process (GO:0006553)	0	0	0	0	0.109135	0	0.188558	-0.118768	0	0.249499	0.28887	0.0435583	0	0.0271319	0.514529	-0.00974599	0	0	0.249499	0	-0.109306	0.462786	0.0340904
lysosomal lumen acidification (GO:0007042)	0.18866	0.170641	0	-0.828486	0.122636	0.0132156	-0.067445	0.0390818	0.283883	0.184693	-0.268636	0.0323816	0	0.136786	0.125258	-0.309315	-0.00629551	0	0.184693	0.224167	0.0406984	0.0656362	0.0662586
lysosomal microautophagy (GO:0016237)	0	0	0	-0.0253858	0.0475488	0.000950021	-0.100216	0	0	0.117203	0.230505	0	0	0.0271319	-0.539579	-0.205666	-0.252925	0	0.117203	0	0	-0.293796	0.0126647
lysosomal protein catabolic process (GO:1905146)	0	0.30842	0	-0.234153	0.106059	0.000950021	0	-0.107576	0	-0.411195	-0.459711	0.0180132	0	0.0523867	-0.109416	-0.0753165	0	0	-0.411195	0	0.327661	-0.105962	0.0226297
lysosome localization (GO:0032418)	0	-0.0384139	0	-0.718901	0.161067	0.0319511	-1.33697	-0.557592	0	0	-0.422114	0.115619	0	0.136786	-1.44858	-0.701029	-0.208842	0	0	-0.0283173	-0.475918	-1.39612	0.190823
lysosome organization (GO:0007040)	0.0354868	0	0	-0.0422935	0.0698226	0	-0.538591	0.0184325	0	0.249499	0.609973	0.0514084	0	0.00145179	-0.682815	-0.0753165	-0.0313949	0	0.249499	-0.0184171	0.0191222	-1.07516	0.0613253
lytic vacuole organization (GO:0080171)	0.0848874	0	0	-0.100226	0.0586651	0	-0.457063	0	0	0.351372	0.563794	0.0180132	0	0.00145179	-0.651657	-0.0686539	-0.0735341	0	0.351372	-0.069356	0	-1.29625	0.0226297
mRNA 3'-end processing (GO:0031124)	0	0.576825	0	0	1.55045	0.277617	-0.0826155	0.181038	0.92944	-0.606254	-1.51266	0.43334	0	1.27226	-0.1612	0	-0.0792004	0	-0.606254	0.543373	0.155003	-0.0612813	1.23394
mRNA 3'-end processing by stem-loop binding and cleavage (GO:0006398)	0	0	0	0	0.304456	0.000950021	0	0.328252	0	-0.139837	0.18172	0.397053	0	0.0523867	0	0	-0.0295442	0	-0.139837	0	0.327661	0	0.123239
mRNA 3'-splice site recognition (GO:0000389)	0	0.00598206	0	-0.0309722	0.0586651	0.000950021	0	1.1249	0	-0.125842	0.152338	0	0	0.0397093	-0.0977181	-0.0686539	-0.0861463	0	-0.125842	0	1.06351	0.030209	0.0613253
mRNA 5'-splice site recognition (GO:0000395)	0	-0.044377	0	-0.423291	0.0586651	0.000950021	-0.11232	0	0	0.0283526	0.152338	0	0	0.0397093	-0.0977181	-0.0686539	-0.0861463	0	0.0283526	0	0	-0.0962978	0.161995
mRNA catabolic process (GO:0006402)	0	0	0	0	0.14542	0.0342805	-1.02766	0	0.0731742	-1.79311	-1.4977	0.0180132	0	0.0397093	-1.11634	-0.0568344	-0.00629551	0	-1.79311	0	0	-0.638636	0.327304
mRNA cis splicing, via spliceosome (GO:0045292)	0	-0.0532013	0	-0.252093	0.14542	0.20542	0	0	0	0.0542149	0.2719	0	0	0.444598	0.0189953	-0.145662	-0.0861463	0	0.0542149	0	0	0.019242	0.232859
mRNA cleavage (GO:0006379)	0	0	0	0	0.0607379	0	-0.421264	0	0	-0.411195	-0.268636	0.0180132	0	0.00145179	-0.356149	0	0	0	-0.411195	-0.001525	0	-0.366995	0.123239
mRNA cleavage involved in gene silencing by miRNA (GO:0035279)	0	0	0	0	0.0295709	0	-0.421264	0	0	-0.139837	-0.101938	0	0	0	-0.356149	0	0	0	-0.139837	-0.001525	0	-0.366995	0.0226297
mRNA cleavage involved in mRNA processing (GO:0098787)	0	0	0	0	0.192374	0	-0.014366	-0.00589219	0.0882474	-0.78911	-0.523843	0.0180132	0	0.0416876	-0.109416	0	-0.022585	0	-0.78911	0.0687095	-0.00314868	-0.105962	0.152875
mRNA destabilization (GO:0061157)	0	0.0799722	0	-0.144943	0.0522242	0	-1.99071	0.0682039	0.0125449	-1.83439	-1.05924	0	-0.00988503	0	-2.35753	-0.0753165	-0.102246	0	-1.83439	0	0.0632185	-1.35184	0.174302
mRNA export from nucleus (GO:0006406)	0	0.374905	0	-0.333742	2.39138	0.763217	-0.0653014	0.724722	5.05783	-0.894953	-1.76169	0.379192	0	1.73844	-0.469648	-0.0568344	-0.0295442	0	-0.894953	3.74319	0.599179	-0.105962	3.14089
mRNA metabolic process (GO:0016071)	0	1.22049	0	-0.392342	2.25046	0.000950021	-0.264939	0.994631	0.518211	-1.19551	0.942585	0.935207	0	0.642819	0.11129	0	-0.0295442	0	-1.19551	0.226344	0.824715	0.118943	1.73935
mRNA methylation (GO:0080009)	0	0.0141759	0	-0.144943	0.170486	0	-0.556598	0.068363	0.0847687	-0.125842	-0.22906	0.0529975	0	0	-0.66002	-0.308756	-0.0366924	0	-0.125842	0.0422515	0.0744636	0.0287317	0.258836
mRNA modification (GO:0016556)	0	0.123832	0	-0.0380593	0.256751	0	-0.341886	0.0390818	0.348404	-0.139837	-0.382362	0.120873	0	0.00145179	-0.398624	-0.280336	-0.0139201	0	-0.139837	0.226344	0.0356572	0.0562002	0.68355
mRNA polyadenylation (GO:0006378)	0	0	0	0	0.29464	0	-0.266572	-0.0116143	0	-1.01497	-0.622427	0	0	0.0523867	-0.473364	0	-0.000571497	0	-1.01497	0	-0.00317573	-0.0962978	0.187583
mRNA processing (GO:0006397)	0	1.81731	0	-1.18497	11.5376	2.18703	-0.244104	1.04114	1.92156	-0.670535	-1.73979	5.77642	0	10.1857	-0.109416	-0.324489	-0.0868326	0	-0.670535	1.29928	0.78349	0.019242	8.54921
mRNA pseudouridine synthesis (GO:1990481)	0	0.00598206	0	0	0.109135	0.000950021	0.0716692	0	0.0847687	-0.109206	-0.349347	0.0180132	0	0.0271319	0.172915	-0.0568344	0	0	-0.109206	0.0687095	0	0.101065	0.323924
mRNA splice site selection (GO:0006376)	0	0.647312	0	-0.144943	0.0607379	0	-0.196495	0.736971	0	-0.140313	0.301575	0	0	0.00145179	0.155265	-0.0753165	-0.177813	0	-0.140313	0	0.668844	-0.147461	0.105934
mRNA splicing, via spliceosome (GO:0000398)	0.0744984	1.81731	0	-1.00594	11.5376	2.54538	-0.100216	1.63155	2.53107	-0.336783	1.17504	5.31128	0	10.8724	-0.109416	-0.205666	-0.0295442	0	-0.336783	1.62039	1.30227	0.0367613	8.54921
mRNA stabilization (GO:0048255)	0	0.574973	0	-0.16912	0.0987701	0.081183	-0.417667	-0.148015	0	-0.422166	-0.283465	0	0	0.0523867	-0.1612	-0.0568344	-0.0295442	0	-0.422166	0	-0.116532	-0.105962	0.129612
mRNA transcription (GO:0009299)	0	0	0	-0.392342	0.109135	0.000950021	-0.701221	0.00857445	0.144715	-0.158976	-0.457867	0.0180132	0	0.00145179	-0.819011	-0.654571	-0.285406	0	-0.158976	0.102192	0.0134819	-0.593882	0.196826
mRNA transcription by RNA polymerase II (GO:0042789)	0	0	0	-0.169172	0.0201018	0	-0.655958	0.0562877	0.0847687	-0.321262	-0.534621	0	0	0	-0.539579	-0.412153	-0.252925	0	-0.321262	0.0687095	0.059383	-0.293796	0.128836
mRNA transport (GO:0051028)	0	0.576825	0	-0.547361	2.12638	0.400368	-0.115146	0.771727	4.43725	-1.51552	-2.12252	0.359761	0	1.15928	-0.625432	-0.0823729	-0.0861463	0	-1.51552	3.1395	0.652726	-0.190858	2.82056
mRNA-containing ribonucleoprotein complex export from nucleus (GO:0071427)	0	0.474909	0	-0.416825	2.13335	0.509531	-0.0468796	0.694721	4.3404	-0.920023	-1.61351	0.291958	0	1.39124	-0.473364	-0.0304807	-0.0363716	0	-0.920023	3.06992	0.581375	-0.103266	3.02131
macroautophagy (GO:0016236)	0	-0.044377	0	-0.423291	0.6163	0.143845	-0.922096	-0.73004	0	-0.668115	-1.53329	0.260005	0	1.4679	-1.71318	-0.852765	-0.150139	0	-0.668115	-0.178071	-0.584549	-1.1998	0.122152
macromolecule biosynthetic process (GO:0009059)	0	-0.044377	0	-0.202276	0.0917563	0.000950021	-0.11232	-0.320707	0	0.142336	-0.397043	0.00534091	0	0.0397093	0.11129	-0.0686539	-0.0241944	0	0.142336	0	-0.315237	0.118943	0.105934
macromolecule catabolic process (GO:0009057)	0	-0.0883393	0	-0.169172	0.0607379	0	-0.390029	0.062728	0	0.637826	0.801964	0	0	0.0116001	-0.281882	-0.467424	-0.102246	0	0.637826	0	0.0632185	-0.323323	0.0909176
macromolecule depalmitoylation (GO:0098734)	0	0	0	-0.0160816	0.0349535	0	-0.0826155	0.0465315	0	0.0955268	0.201979	0	0	0.0116001	-0.250276	-0.174301	0	0	0.0955268	0	0.0500476	-0.255191	0.0340904
macromolecule modification (GO:0043412)	0	-0.0287129	0	0	0.101061	0.326172	-0.968117	-0.238807	0.0465379	-0.283803	-0.468604	0.0180132	-0.0623971	0.369415	-1.15041	0	-0.0139201	0	-0.283803	0.032051	-0.231056	-1.24741	0.258836
macrophage activation (GO:0042116)	0	0	0	-0.169172	0.0260366	0	-2.54286	1.09732	0	-3.64213	-2.45125	0	0	0.00145179	-1.22058	-0.0823729	-0.210575	0	-3.64213	0.0879302	0.979547	-0.909161	0.00959712
macrophage activation involved in immune response (GO:0002281)	0	0	0	0.111904	0.0152454	0.000950021	-0.968117	0.284446	0	-0.852155	-0.407184	0	0	0.0116001	-0.763244	0	-0.0241944	0	-0.852155	0.0879302	0.278508	-0.554021	0.00959712
macrophage chemotaxis (GO:0048246)	0	0	0	-0.392342	0.0349535	0	-0.172319	-0.844434	0	-1.28637	-0.832693	0	-0.0155024	0.00145179	0.0958712	-0.654571	-0.208842	0	-1.28637	0	-0.779172	0.101065	0.0126647
macrophage derived foam cell differentiation (GO:0010742)	0	-0.317489	0	-0.202276	0.0586651	0.000950021	-0.378564	-0.0939688	0	-0.683906	0.268631	0	-0.0817707	0.00145179	-0.318685	-0.230732	-0.0861463	0	-0.683906	-0.000221254	-0.086927	0.118943	0.0613253
macrophage differentiation (GO:0030225)	0	0	0	-0.470491	0.109135	0	-0.843127	-0.676031	0	-1.81719	-0.837149	0	0	0	-0.250276	-0.308756	-0.222768	0	-1.81719	0.229974	-0.623629	-0.103266	0.128836
macrophage migration (GO:1905517)	0	0	0	-0.293569	0.0260366	0	-0.556598	-1.29547	0	-1.81719	-1.06507	0	-0.208722	0	-0.0977181	-0.511158	-0.150139	0	-1.81719	0	-1.20829	-0.268557	0.0180369
macropinocytosis (GO:0044351)	0	0	0	-0.0253858	0.0698226	0.000950021	-0.100216	0.558229	-0.00709259	-0.109206	0.230505	0.0180132	0	0.00145179	0.0958712	-0.0568344	-0.252925	0	-0.109206	-0.12269	0.52698	0.209949	0.128836
magnesium ion homeostasis (GO:0010960)	0	0	0	0	0.0586651	0.000950021	0	-0.0939688	0	0.0283526	-0.397043	0	0	0.0397093	-0.0977181	-0.0686539	-0.0861463	0	0.0283526	-0.000221254	-0.315237	0	0.0613253
magnesium ion transport (GO:0015693)	0	0	0	-0.202276	0.0586651	0.000950021	-0.033427	-0.320707	0	0.120732	-0.612865	0	0	0.0271319	-0.130689	-0.948698	-0.0792004	0	0.120732	-0.00553094	-0.315237	-0.341423	0.0126647
maintenance of DNA methylation (GO:0010216)	0	0.00598206	0	-0.0309722	0.0586651	0.0737023	-0.378564	0.284446	0	0.303324	0.389649	0	0	0.0397093	-0.603928	0	-0.0241944	0	0.303324	0	0.278508	-0.323323	0.105934
maintenance of DNA repeat elements (GO:0043570)	0	0.00598206	0	-0.0309722	0.0917563	0.0737023	0	0.062728	0	0.303324	0.268631	0	0	0.119532	0.11129	-0.0686539	-0.0241944	0	0.303324	-0.000221254	0.0632185	0.030209	0.105934
[truncated: 4,214 more rows]

## Sheet: GOCC_log10fdr
	SRP282132__hiPSC-derived choroid plexus organoids (CPOs)__SARS-CoV-2__72 hpi__24 hpi	SRP292405__hPSC-derived Lung Organoid__SARS-CoV-2__Day15__Day5	SRP297170__Caco2__SARS-CoV-2	all_virus_meta_GSE79172_MERS_MDC001_3_24	all_virus_meta_GSE79218_MERS_MMVE001_12_48	all_virus_mock_meta_GSE79218_MERS_MMVE001_24_36	Series13_FerretNW_SARS-CoV-2_d14_Series12_FerretNW_SARS-CoV-2_d7_DE.genes	all_virus_mock_meta_GSE68820_SARS_lung_wt_4_7	SRP256479__Calu3__SARS-CoV-2__Control__24h__16h	all_virus_mock_meta_GSE68820_SARS_lung_TLR3_2_4	all_virus_meta_GSE68820_SARS_lung_wt_2_7	all_virus_mock_meta_GSE79218_MERS_MMVE001_12_48	SRP256479__Caco2__SARS-CoV-2__12h__4h	all_virus_meta_GSE79218_MERS_MMVE001_24_36	Series13_FerretNW_SARS-CoV-2_d14_Series10_FerretNW_SARS-CoV-2_d1_DE.genes	all_virus_meta_GSE79172_MERS_MDC001_0_24	all_virus_meta_GSE79172_MERS_MDC001_0_12	SRP261138__Autopsy patient lung__SARS-CoV-2	all_virus_meta_GSE68820_SARS_lung_TLR3_2_4	SRP256479__Calu3__SARS-CoV-2__24h__16h	all_virus_meta_GSE68820_SARS_lung_wt_4_7	Series13_FerretNW_SARS-CoV-2_d14_Series11_FerretNW_SARS-CoV-2_d3_DE.genes	all_virus_meta_GSE79218_MERS_MMVE001_0_48
[truncated: 511 more rows]

[truncated: 1 more sheets: GOMF_log10fdr]
