# Supplementary material for: Deciphering COVID-19 host transcriptomic complexity and variations for therapeutic discovery against new variants
Source: iScience. 2022 Sep 3;25(10):105068. doi: 10.1016/j.isci.2022.105068 (PMC9439871; doi:10.1016/j.isci.2022.105068)
Supplement: Data S7. Selected (valid) CoV signatures V2 and the merged meta-signature, related to Figure 3 [file mmc8.xls]

## Sheet: CoV_Sigs_valid_2
	SRP282132__hiPSC-derived choroid plexus organoids (CPOs)__SARS-CoV-2__72 hpi__24 hpi	SRP292405__hPSC-derived Lung Organoid__SARS-CoV-2__Day15__Day5	SRP297170__Caco2__SARS-CoV-2	all_virus_meta_GSE79172_MERS_MDC001_3_24	all_virus_meta_GSE79218_MERS_MMVE001_12_48	all_virus_mock_meta_GSE79218_MERS_MMVE001_24_36	Series13_FerretNW_SARS-CoV-2_d14_Series12_FerretNW_SARS-CoV-2_d7_DE.genes	all_virus_mock_meta_GSE68820_SARS_lung_wt_4_7	SRP256479__Calu3__SARS-CoV-2__Control__24h__16h	all_virus_mock_meta_GSE68820_SARS_lung_TLR3_2_4	all_virus_meta_GSE68820_SARS_lung_wt_2_7	all_virus_mock_meta_GSE79218_MERS_MMVE001_12_48	SRP256479__Caco2__SARS-CoV-2__12h__4h	all_virus_meta_GSE79218_MERS_MMVE001_24_36	Series13_FerretNW_SARS-CoV-2_d14_Series10_FerretNW_SARS-CoV-2_d1_DE.genes	all_virus_meta_GSE79172_MERS_MDC001_0_24	all_virus_meta_GSE79172_MERS_MDC001_0_12	SRP261138__Autopsy patient lung__SARS-CoV-2	all_virus_meta_GSE68820_SARS_lung_TLR3_2_4	SRP256479__Calu3__SARS-CoV-2__24h__16h	all_virus_meta_GSE68820_SARS_lung_wt_4_7	Series13_FerretNW_SARS-CoV-2_d14_Series11_FerretNW_SARS-CoV-2_d3_DE.genes	all_virus_meta_GSE79218_MERS_MMVE001_0_48
AAMP	0.897104			-1.2936	3.07418	1.48455						3.07418		1.48455			-1.20364						2.25394
AAR2	0.738965
AASS	-0.630018	2.08096					9.51552	1.27065		1.79589	2.39125								1.79589		1.27065		-2.58984
ABCA5	-0.79939	-1.83355		-1.72358	-2.64739				0.900818		1.30087	-2.64739								0.900818			-3.35708
ABCF3	0.741903				1.40284	1.25543								1.25543			-1.16693						2.25745
ABI3BP	-1.1574				1.16278		6.95508	-1.30336		1.40346	1.71582			1.28198	13.1255				1.40346		-1.30336	4.13187	-1.57746
ABR	0.588479				-1.61729					-1.26456						-1.19144	-1.19078		-1.26456
ABT1	0.929286			-1.29097		-1.20581				-1.15901				-1.20581	2.19733	-1.69631	-1.33847		-1.15901				1.32687
AC002117.1	-0.936963
AC002550.5	0.922453
AC005562.1	1.08503
AC007405.4	-0.807372
AC010287.1	-1.45286
AC010729.2	0.782512
AC011737.2	-0.666746
AC016582.2	-1.12173
AC016831.7	-0.919225
AC034220.3	0.916889
AC073052.1	-1.29547
AC074289.1	-0.947145		1.15503
AC083843.1	-1.64924								0.804698											0.804698
AC092597.3	-1.12563
AC093642.5	-0.827823
ACO2	0.748546			1.26548	1.14029	1.163	2.32414			1.24684	1.27999	1.14029		1.163	2.88614				1.24684	-0.775399		2.88344	-1.29749
ACOT7	1.17295				8.80167		3.36047			1.36434	1.20316			3.73647	4.25413		-1.24502		1.36434			5.15341	9.44475
ACOT9	0.595173			-1.23752	2.69433		2.72799			-1.48417	-1.92002	2.69433			3.96103		1.27037		-1.48417			2.6383	1.3048
ACOX2	0.688672				-1.2407			-1.15755			-1.23131	-1.2407					1.25026				-1.15755
ACOX3	1.2912	-3.20702			1.86244	1.38704	2.47177				1.38593			1.38704	4.1123								1.3435
ACP2	0.761547				-1.32833				0.772275	-1.39194	-1.42191			-1.12882	5.60242		-1.14418		-1.39194	0.772275		3.79553	-1.29734
ACRC	-0.687896			1.45559					1.08604											1.08604			2.90277
ACTA2	0.771551			2.06986	7.73982		10.1933	-1.17275		-1.34483	-1.23512			2.71144	7.26033	2.00268	1.64477		-1.34483		-1.17275	8.80118	5.96891
ACTG2	1.87772				1.68033		19.3287	1.25581							19.4403						1.25581	19.5177	1.66574
ACVR1C	-1.34037			-1.57343	1.25937	1.29849			1.71271			1.25937		1.29849			1.13231			1.71271			1.27957
ACY1	1.04923			1.68668	1.53127		8.25268			1.25089		1.53127		1.26755	8.37186	1.50754			1.25089			16.4825	1.95959
ADAM12	0.721632						2.75382								9.73124							9.85984
ADAM20P1	-1.16966
ADAM32	-0.722978																						1.20276
ADAMTS18	-0.853496				-1.74002		8.55939								4.25648							8.47206	-2.70022
ADAMTS9-AS2	-1.06386
ADCK1	0.959552				1.08846	1.12487		1.09529		-1.16236	-1.07892	1.08846		1.12487					-1.16236		1.09529		1.38017
ADM	-1.35529	-2.01934		-2.83686	-2.69828	-1.74502		-1.41288		-4.40469	-9.31281	-2.69828		-1.74502		-2.52808	-1.68217	-1.64538	-4.40469		-1.41288	-2.79709	-2.49781
AEN	0.696851			-1.31652	1.51751				1.44797	-1.32471	-1.59336	1.51751			-2.72767	-1.8311	-1.72883	-2.03068	-1.32471	1.44797		-4.99355	5.17783
AF131217.1	-1.92908
AGAP1	-0.631716				1.28225		2.46209			1.3578	1.16773						-1.15205		1.3578			9.52768	1.25014
AGPAT9	-0.630553		-0.623811	-1.91428	-1.63506	-1.51802		-1.23357	1.48977	-1.55643	-1.61364			-1.51802		-2.40607	-1.27423		-1.55643	1.48977	-1.23357
AGTRAP	0.800981			1.34402	1.27274	1.11387	-5.50141				-1.14385	1.27274		1.11387	-7.23692	1.26448						-6.42849	1.21778
AIMP2	0.966129				2.50291				0.684684		-1.17486			1.46348	4.29225					0.684684			2.92485
AK1	1.56829			1.56983		1.19943	6.85287			1.78794	1.29531			1.19943		1.25565			1.78794
AK4	-0.626173	-1.82537		1.43327	1.52908				-1.1029	-1.38425	-1.66358	1.52908				1.4659	1.3712		-1.38425	-1.1029		-3.23489	-1.16888
AK4P1	-1.0605
AKAP5	-0.736262			1.55294	1.05633						-1.49256	1.05633									-1.51524		1.101
AL022393.7	-1.1078
AL022393.9	-0.835838
AL132780.1	-8.10918
AL133243.1	-0.73283
AL133243.2	-0.670977		-0.785068
ALDH1B1	0.682144				1.802		11.3242	-1.2876		-3.09201	-2.77905	1.802			10.9948	-1.25344			-3.09201		-1.2876	10.5512	3.41741
ALMS1-IT1	-1.10536	-6.86258	1.10554
ALPK2	2.88816	-4.87919			1.30084							1.30084				1.33965	1.5697						1.33705
AMD1P3	-1.16927
AMTN	2.16788																						-1.11289
ANAPC11	0.591468				1.78807	1.46011	6.38657			1.36843	1.53544			1.46011	5.87773	1.24059	1.15515		1.36843			5.18852	1.16304
ANG	-1.27635	-4.98523							-1.91556					1.17567			-1.50978			-1.91556			-2.63111
ANGPTL4	-0.934313			-1.3197	-1.75363		3.97772	-1.70422		-2.9635	-7.52924	-1.75363			4.84286	-1.55478	-1.32397		-2.9635		-1.70422	3.07132	4.91902
ANKDD1A	-0.613584	-4.1007		-1.23103	-2.07788									-1.30231		-1.37984	-1.25549						-2.4154
ANKHD1-EIF4EBP3	0.734551			1.35153	-1.28319																		-1.26048
ANKRD20A1	-2.76903				1.17954							1.17954					-1.41032						-1.30602
ANKRD37	-1.61405				1.51422					4.43805	-1.25604	1.51422		-1.80634		-1.62977	-1.31029		4.43805		-1.55666		1.76312
ANKS1B	0.660608				1.04823		8.29421								8.255							8.07919	-1.10121
ANTXR2	0.854256				1.69573		-5.88634			1.74611	2.14954	1.69573			-7.35143	1.32936	1.17106		1.74611			-6.68893	2.01497
ANXA1	0.834991			-1.59712	3.95443			-1.55318		-1.28391	-2.63624				-3.79704	-1.476			-1.28391		-1.55318	-4.56703	1.97781
AP000473.8	-0.978353
AP000560.3	-1.06366
AP001372.2	-0.896562	3.198
AP1M1	0.703276							1.152								-1.24395	-1.41124				1.152		1.72551
AP2M1	0.743779	-1.14719			1.33869	1.33412				1.2654		1.33869		1.33412					1.2654		1.13871
APOBEC2	-0.61956							1.56522			2.36258										1.56522
APOL4	0.877191			1.18592	1.04025				2.79975											2.79975			-1.48302
APRT	1.2009				1.77165	1.34059					1.176	1.77165		1.34059			-1.146						2.10917
AQP1	-1.46479			-1.7615	-1.32089	-1.26612	12.7071	-1.47513		2.75471	1.76898	-1.32089		-1.26612	12.612	-2.07751	-1.713		2.75471		-1.47513	12.371	-1.38302
AR	1.04755				-1.16596	-1.18931								-1.18931									-3.00021
ARHGEF10	-0.589671														-2.83382							-2.86914	-1.14727
ARHGEF26-AS1	-1.00084
ARL2	1.48002			1.4279	1.51923		2.70998	-1.09731		1.34896	1.11713			1.52036	4.02648	1.32735			1.34896		-1.09731	4.46544
ARMCX7P	0.776847												-4.9346
ARPC1B	1.00146			1.30699	1.68683	1.47403					1.14806			1.47403		1.40013	1.17728						1.74169
ARPC4	0.750541				2.26351			1.30807			1.37973	2.26351									1.30807		2.03944
ARRDC3	-0.75546			1.7506	-1.55683		-3.07778	-1.20687		1.20539	1.39933		2.62641		-3.7806		-1.21163		1.20539		-1.20687		-3.69354
ARSJ	0.997142				2.13273			-1.52075		-2.55975	-3.9345	2.13273							-2.55975		-1.52075		2.71554
ASF1A	0.645599				1.93935	1.36735			0.958843			1.93935		1.36735						0.958843
ATP13A3	-0.767709			-1.81036	-1.73457						1.13227			-1.63544		-1.79312	-1.30402	-1.51091					1.80706
ATP6V0D1	0.621924															-1.32545	-1.48256						1.32313
ATP7A	-0.62721				-1.72502	-1.26054	-3.44573	-1.11092	-0.891223	-1.3205	-1.2875			-1.26054	-4.56414	1.20681	1.19555		-1.3205	-0.891223	-1.11092	-3.54741	-1.19615
AUP1	0.93115				1.69005										2.20113								1.49627
B3GNTL1	1.05072			1.79134	1.2663			1.1019			1.13967	1.2663	0.79591			1.6824	1.31034				1.1019		1.56691
BBOX1	0.87003										-1.2364
BCAS2P2	-1.24691
BCAT2	1.17331				1.45107		4.18974			1.19811	1.09444	1.45107			4.45663				1.19811			5.45374	2.08107
BCYRN1	0.767693	-2.92746											1.07105							1.6357
BEND5	-0.969111	2.79277			-2.96098						1.37846	-2.96098			5.89379							4.76947	-5.24097
BHLHE40	-0.833448		1.29379	-1.60841	-1.60445						-1.19156	-1.60445				-3.28686	-2.94799	-1.42138		-3.10329			-1.78528
BIN3	0.848718			-1.26728	-1.41912			1.17887				-1.41912				-1.44243	-1.64405				1.17887		1.34175
BMF	0.696603	2.14492		-1.32013	-1.39673				-1.98991		1.26853	-1.39673					-1.25947			-1.98991		-2.87328	-1.68878
BMP2	-0.668108	-6.43696					3.58088		0.886249	-1.32364	-1.6297				5.45852		-1.20448		-1.32364	0.886249		5.23746	-4.41743
BMS1P4	1.45001
BNIP3L	-0.615591				-1.25122		-3.95892			1.17291	1.33501	-1.25122	-0.752449	1.30595	-6.21825				1.17291	-2.31784		-3.90398	-2.82547
BRMS1	1.57559			-1.35495	2.74538					-1.29187	-1.2732	2.74538		1.51496		-1.46954	-1.37056		-1.29187				2.39772
BSCL2	0.640646				1.4201	1.2294				1.21275	1.26347	1.4201	1.53366	1.2294			-1.18206		1.21275	2.26405			1.57362
BSG	0.976333						3.99952			1.62412	1.35051				3.57652		-1.34273		1.62412			3.51494	1.07989
BTBD6	0.862071				-1.19993		4.85306			1.34543	1.38822	-1.19993			3.92359				1.34543			2.75748	-1.22423
C11orf65	-0.654742				-1.15496	-1.13989						-1.15496		-1.13989
C11orf71	-0.928742						3.46679								3.67232		-1.15746
C11orf98	1.04787								1.16755											1.16755
C12orf10	0.83852			-1.19437	1.45783							1.45783				-1.4382	-1.46988						1.41049
C12orf57	0.756062			-1.43125	-1.95503	-1.3057								-1.3057		-1.43253	-1.32511						-2.13892
C14orf132	0.62334	2.56391				1.24001								1.24001									-2.4517
C14orf159	0.644567			1.73501	1.28394									1.2478		1.54886	1.23068
C19orf48	1.68009		-0.826345	1.3123	1.87623				1.38814			1.87623		1.66092			-1.3916			1.38814			5.43952
C1orf21	-0.695525			-1.73328	-2.2186																		-8.07862
C22orf15	1.22498				-1.16917	-1.16967								-1.16967			-1.24771						-1.57571
C3orf35	-0.915363				-1.43167							-1.43167
C8orf4	0.991598				-2.78935																		-4.12436
C8orf46	1.08704				-1.4048																		-1.86515
C9orf40	-0.890882				2.32332							2.32332				1.90974	1.796						2.18506
C9orf41	-0.626747				1.26277							1.26277					1.21197						1.29624
CA5B	-0.688805	-2.63204			-1.13272		-4.89798					-1.13272			-6.46774					-2.19158		-8.10917	-1.26797
CALB1	0.743324	-4.27956				1.07152								1.07152
CALR	0.660152								1.69879	1.16183	-1.30145								1.16183	1.69879
CAMKK2	0.746489	-2.77889								-1.25985	-1.41993								-1.25985				2.28679
CAMLG	-0.671652				1.13945							1.13945											-1.87862
CARS	0.756216		-0.78041							-1.58551	-1.88583								-1.58551				2.6293
CASP6	0.664577	2.80172			1.9732	1.56738				1.48443	1.42953	1.9732		1.56738			1.51678		1.48443
CASP8	1.0847				1.34127		-3.58573		0.795352	-1.40228	-1.32266				-3.87955	1.47525	1.44365		-1.40228	0.795352			1.50879
CBLB	-0.691649			-1.34139			-4.85075	1.22713	-1.35427	-1.81149	-1.20787								-1.81149	-1.35427	1.22713	-4.79335
CCDC102B	0.768425			1.57503	-1.71875	-1.24079						-1.71875		-1.24079			1.1348						-4.09137
CCDC109B	0.799098				2.18938				1.05087		-1.16454	2.18938		2.04656						1.05087
CCDC157	1.16792
CCDC167	1.16087			1.34987	2.51082							2.51082		1.38009	5.02926							4.06885	1.75824
CCL20	-0.836817				1.52117			1.88226		-3.88248	-2.53703		-1.66761						-3.88248	2.87381	1.88226		1.569
CCNG2	-1.18923					1.22866	-4.80922			1.24657	1.61304		-1.48042	1.22866	-4.73987	1.52128	1.6198		1.24657	-2.05536		-5.52035	-4.11437
CCNL2	0.65509	0.954778			-1.09324			1.08721	-0.894859	-1.17441	-1.10115	-1.09324							-1.17441	-0.894859	1.08721		-1.13601
CCSAP	-1.01586		0.634589
CD27-AS1	-0.804835								1.41285											1.41285
CD2BP2	0.717431			-1.24544	2.40557		2.72637	1.21467			1.21342	2.40557			2.99142	1.36357					1.21467	3.21918	1.94329
CD44	0.746798				4.21173	1.57162	-3.51806			-1.28412	-1.10498	4.21173		1.57162	-2.715				-1.28412				4.26554
CD55	-0.605321				1.99131		-7.48293			1.59602	1.38907			1.48851	-8.55557				1.59602			-8.49472	1.31132
CDC123	0.599401			-1.18699	2.53654									1.78212									1.73552
CDC20B	0.764957
CDC25C	0.893302			1.61701	7.15973	2.54482	2.79692	1.25847		3.79122	4.1708		0.86206	2.54482	2.77629	2.31093	1.74215		3.79122		1.25847		5.29147
CDC45	1.31888				7.039			1.39617		1.83181	2.34705	7.039		3.41079	5.83923	1.40685			1.83181		1.39617		6.03056
CDH1	-1.1744	5.10137		-1.65936	1.06214			-1.33721	-0.921686		-1.28902					-1.85899				-0.921686	-1.33721
CDH6	0.741185	5.15397			-1.30612							-1.30612						-1.94524				-5.13047	1.31501
CDKN1C	-1.38581			-1.87366	-7.53794						-1.23874			-2.04989						-1.84912			-21.4371
CDKN2AIPNL	0.693489				3.55342	1.91384	2.92452	1.24331			1.21139	3.55342		1.91384			1.24104				1.24331		1.73041
CDR2L	0.655723				1.91193		11.5505			1.49195	1.37537	1.91193			4.16693		-1.36584		1.49195			5.2614	2.21707
CDRT4	-2.09915	-1.9018								2.23791			-4.43588						2.23791		-1.46938
CENPK	0.763239				5.37968	3.60281	-4.11345	1.15768	1.15972	2.12292	2.67838	5.37968		3.60281		1.59764	1.38355		2.12292	1.15972	1.15768		3.03709
CENPO	0.883645	5.26697			3.52688	1.96226		1.14966	1.31299		1.39443	3.52688		1.96226	-3.71459	1.35353				1.31299	1.14966	-5.42016	3.32876
CH17-262A2.1	-1.10466
CH507-154B10.1	-0.914347	2.29923
CHCHD5	0.701817				1.23731		3.03919		-0.82706	1.33988	1.56163	1.23731			2.69908	-1.32714	-1.61374		1.33988	-0.82706		3.09768
CHD1L	-0.701003					1.17411					1.11628			1.17411	3.71705							3.24216	1.50543
CHIC1	-0.611658							-1.17007			-1.41727										-1.17007
CHMP1A	0.89726			-1.23359	1.11862						1.06934	1.11862				-1.19824	-1.28029						1.24625
CHRM3-AS2	-0.830837
CIDECP	0.7806			-1.4383	-1.30781											-1.66296	-1.4911						1.35161
CLDN1	-0.802649	-2.37417			1.39584				-0.726188	-1.33614	-1.30931		-1.46542			-1.63017	-1.47588		-1.33614	-0.726188			1.33985
CLDN2	0.796112			1.76619	2.25399	1.84043				-3.926	-13.1916	2.25399	-0.72773	1.84043		1.57974	1.50455		-3.926	3.50519			2.17736
CLEC4A	-1.10287				-1.24989							-1.24989					-1.40126
CLEC5A	-1.74811			-3.24186			-12.7337	-1.49058			-1.38678				-17.1564	-3.959	-2.00651				-1.49058	-12.4865
CLK1	-1.29507			-1.44053																			1.41033
CLK4	-0.862082			-1.44296	-2.42297					-1.44459	-1.22363	-2.42297			-3.19595		1.25219		-1.44459
CLN8	1.14262	-2.32727			-2.57396	-1.72816	-2.84653		-0.807809	-1.19946	-1.13593	-2.57396		-1.72816	-5.64541				-1.19946	-0.807809		-4.59295	-4.97088
CLPTM1L	0.826854	1.31297			2.26738						-1.10156	2.26738		1.53047			-1.13472						2.5213
CNPY4	0.769489				1.9376			-1.18584	-0.978313	1.65049	1.20038	1.9376		1.78406		1.52425	1.31809		1.65049	-0.978313	-1.18584
CNTN5	0.817496				-1.04416							-1.04416
COG4	0.777544			1.38738	1.31753	1.27246						1.31753		1.27246		1.50565	1.33733
COL1A1	1.22925				8.68084		16.7087	-1.39796		2.96539	1.59212				16.8092		-1.23904		2.96539	-1.83441	-1.39796	9.41848	9.26614
CORO2B	1.02367				1.26096							1.26096											1.21288
CPNE2	0.691089								1.11743		-1.12099									1.11743
CPPED1	0.665052				2.57803	1.37676	3.94499	-1.08778				2.57803		1.37676	7.43854	-1.29792	-1.11555				-1.08778	2.48777	1.76382
CRADD	0.67397				1.34464							1.34464		1.06734
CRAMP1L	0.845172										1.15018						1.36399
CREB3	0.660909			-1.29333	2.54593	1.47032				-1.34297	-1.74503	2.54593		1.47032					-1.34297			2.4126	1.70387
CREBRF	-0.65239	-2.38605					-10.2481								-15.2174							-11.6486
CRX	-0.949815				1.09091							1.09091
CRY1	-0.593964	1.88728		-1.83183	1.90093							1.90093				-1.49991					1.50156	7.65626
CSGALNACT1	-1.49514				-1.67876	-1.3138		-1.17785		-1.30682	-1.42758	-1.67876	-0.876064	-1.3138	-4.38303		1.17645		-1.30682		-1.17785	-5.39576	-2.11275
CSNK2B-LY6G5B-1181	-1.3102												2.12534
CSRP1	0.820244				1.5912	1.18837	6.18664	-1.38293		1.32523	-1.55887	1.5912		1.18837	6.50722				1.32523		-1.38293	5.42456	2.48627
CTA-941F9.10	-0.613549																			2.70298
CTB-181F24.1	-1.88707
CTB-63M22.1	-1.02672
CTB-89H12.4	-0.717627																	-1.40567
CTC-325H20.4	-1.05076
CTC-435M10.3	1.68187
CTC-529I10.2	-0.762552
CTD-2002J20.1	0.982612
CTD-2135D7.2	1.0638
CTD-2287O16.1	-0.594027
CTD-2292M16.8	-0.928405
CTD-2410N18.4	-0.835655
CTD-2541J13.2	-0.799863
CTD-2541M15.3	-0.998159
CTD-2544N14.3	-0.987082
CTD-2547G23.4	-1.14227												1.69441
CTD-2619J13.8	-1.16417
CTD-2647L4.4	-0.926761
CTD-3092A11.2	-0.65127
CTPS1	0.683169								1.24784						3.98555					1.24784
CTSC	0.696948			1.33529	2.57743			-1.18645				2.57743		1.87733		1.37934	1.20583				-1.18645		1.60761
CTSK	-0.861484	-5.14126	0.946778		-2.4426			-1.26802	-1.49831		-1.81322			-1.70409						-1.49831	-1.26802		-2.47704
CTTN	0.978974				1.26429		3.80426	-1.46013			-1.6586	1.26429			3.0626	1.34791	1.27579				-1.46013		1.13673
CUEDC2	0.678114			1.27815	1.57721	1.35178	3.51059			1.18888				1.35178	3.61754	1.21464			1.18888			3.73033	1.39992
CUL7	0.790496				-1.31997	-1.17374	3.53096		-1.32345	1.57716	1.64789	-1.31997		-1.17374	3.75333				1.57716	-1.32345		2.93111	-1.11211
CUX2	0.744168				-1.11628		3.47784			1.62579	1.47119	-1.11628		-1.08278					1.62579				-1.24497
CYB5D2	0.736921		-0.638194	1.31567	-1.24087		-6.13408							1.28132	-9.78087	1.23772							-2.05314
DAAM1	-0.658678	-0.983076			2.05945				-1.10122		-1.34935	2.05945				1.34565	1.18008			-1.10122	-1.2499		1.2269
DARS-AS1	-0.904029
DAXX	0.687959				1.74896	1.26565		-1.49195		-3.31445	-4.29959			1.26565					-3.31445		-1.49195	2.63413	2.38315
DCAF4L1	-0.789208		1.06321		1.14308							1.14308					1.10968						1.27238
DCHS2	0.774692				-1.19361																		-1.48408
DCLK1	1.07379				1.90791					1.52309	1.54788	1.90791							1.52309				1.73029
DCTPP1	0.688711				2.4719		3.24706	1.28906	0.850464	1.57786	1.95531	2.4719		1.93824	5.8949		-1.15553		1.57786	0.850464	1.28906	4.04125	1.51617
DCUN1D3	-0.632244		0.657473	-1.54688	-1.35985		-2.70345			-1.6038	-1.75383	-1.35985		-1.3713		-1.79173	-1.31307		-1.6038			-2.98849	-1.48159
DDIT3	-0.646068		-2.20626		-2.40632			-1.20282		-1.74487	-1.97775						-1.14468		-1.74487		-1.20282		6.24038
DDIT4	-1.64248		-3.79307	-2.35483	-5.08307		-3.03751	1.36077	-1.37365		1.48156			-1.3734	-4.28177	-1.62426	-1.68346			-1.37365	1.36077	-3.43797	2.48278
DDOST	0.7954				2.62377	1.37653		-1.20285	0.647732	1.28219	-1.1952	2.62377		1.37653					1.28219	0.647732	-1.20285		1.79267
DDX19A	0.61424				1.54118	1.16054		1.12969	0.832101			1.54118		1.16054		-1.23501				0.832101	1.12969		1.23806
DDX39A	0.78544				2.06264									1.40944	2.40647	-1.14593	-1.2845						3.74422
DDX49	1.24717				2.19421	1.30584				-1.33073	-1.46707	2.19421		1.30584	2.87183	-1.21224	-1.2981		-1.33073				2.84509
DGKE	-0.974172		0.761239		-1.26659		-9.8278				1.08235	-1.26659			-11.0559							-10.3194	-1.63796
DHFR	0.612748	1.74134			2.36039	2.43667		1.17074		-1.57038		2.36039		2.43667		1.42717			-1.57038		1.17074		2.0482
DIRAS2	-0.774454				-2.07245	-1.24813						-2.07245		-1.24813									-2.16878
DKFZp434P228	1.10281
DMAP1	0.933208			1.41828	1.84014						-1.10375			1.50674	2.31327	1.46722	1.29565						1.36769
DNAH3	0.882805				-1.33391				2.07881			-1.33391					1.17078			2.07881			1.08362
DNAJB12	0.750309										-1.12169					-1.79105	-2.00467						1.39183
DNAJC17	1.11828			1.40695	1.69885	1.2547	2.92335	-1.22266			-1.29126	1.69885		1.2547	4.69158						-1.22266	3.11814	2.40037
DNAJC27-AS1	-0.724995																-1.40336
DNASE1L3	-1.16443				-2.72338		4.80058	4.31621		-9.12236		-2.72338			6.24963	-2.97535	-1.86428		-9.12236		4.31621	6.15888	-3.19431
DNHD1	-0.996204			1.34177													1.12197						1.26053
DNM3OS	-0.837776							-1.73503		-1.35684	-2.98143								-1.35684		-1.73503
DOCK8	-1.0556			1.64016	-1.96027	-1.44894	-3.84765	1.27746			1.72999	-1.96027		-1.44894	-4.27455	1.43197	1.20467				1.27746	-3.42315	-1.92806
DONSON	-0.650706				1.26345			1.2057	1.35779		1.37569			1.17915						1.35779	1.2057		1.67902
DPM3	0.977553				-1.09603		7.70633					-1.09603			3.70739		-1.18053					2.97385	-1.26627
DPP3	1.1582				1.45356							1.45356			3.0301		-1.20386					2.92376	2.00358
DPY19L2P4	-0.954178
DSP	1.23263	2.02884		1.36412																-1.48542			-2.64927
DTL	0.676403	2.84274			1.51026	1.83614			1.62086	2.26072	2.90033			1.83614		1.59631	1.54098		2.26072	1.62086			1.7978
E2F7	0.869804				4.94516	-1.56385		1.26805		2.36	3.07204	4.94516	-0.898724	-1.56385			-1.25499		2.36		1.26805		9.50736
EAF2	-0.758574			1.5322	1.61806			1.35093	1.38698	1.20051	1.59119			1.2518	8.86778				1.20051	1.38698	1.35093		1.73961
EBLN2	-0.765234				-1.38589				-1.3857			-1.38589		1.16258		-1.50416	-1.2941			-1.3857			-1.99147
ECH1	0.774642	-0.900313		1.71485	-1.14125				-0.715579							1.67335	1.26543			-0.715579
ECHS1	0.68445			1.21555	3.03979	2.25739					-1.16387	3.03979		2.25739		1.20057							1.21407
EDEM2	0.590336			1.38268	-1.51408						-1.15755												-1.36695
EDF1	0.766075			1.2124	1.68331		3.28011			1.19307	1.23831	1.68331		1.95397	3.85519				1.19307			3.75067
EDN2	1.3673				1.14288	-1.12699	3.73539			-4.36886	-1.7514			-1.12699	3.48141			-4.09318	-4.36886			11.994
EDNRA	1.25935										-1.27947						-1.53491				-1.40933
EEF1A1P12	-0.753341																			-1.72162
EEF1A1P19	-0.674097
EEF1D	0.639922				3.12302		3.32152			1.35117	1.36802	3.12302		2.35804	4.55602				1.35117			3.06612	1.39475
EEF2KMT	1.27289
EFR3B	0.84637	2.02636						-1.25099		-1.43177	-2.09271		-0.693311						-1.43177		-1.25099		-1.2252
EFTUD2	0.634734				2.14339	1.46012						2.14339		1.46012		-1.15715	-1.11123						2.14575
EGR1	0.801104		1.66625	-1.40353	1.34014	-1.39749	-7.41964	-1.34944		-2.26187	-2.63872	1.34014		-1.39749	-9.86686	-5.00441	-1.87986	-2.27772	-2.26187	-1.58021	-1.34944	-8.64587	-1.54842
EIF1B	-0.592976			1.58146	-1.32309						1.15398	-1.32309		-1.26341		1.48755	1.47602						-1.36457
EIF4G1	0.588354			-1.37585	3.59444						-1.24013	3.59444											4.85854
ELOF1	0.74432			-1.63834	2.02329				0.700723		1.13902	2.02329		1.16466		-1.53233	-1.35415			0.700723			2.24878
ELOVL1	0.906065				1.7602					1.37665	1.20833	1.7602		1.15369			-1.19255		1.37665				3.17132
ELP6	1.08392
EMG1	0.706009				4.94282	2.00659		1.13086	0.96188			4.94282		2.00659			1.18318			0.96188	1.13086		2.87707
ENO2	-0.778732		0.858817	-2.09507	2.36829		3.96073	-1.18925			1.1169			1.26925	7.5103	-1.55144	-1.26212			-1.14759	-1.18925	4.91449	2.46754
ENTPD7	0.599679			-1.16783	2.40271	1.31147	3.63222		1.00766		-1.19858			1.31147	3.72247			-1.58844		1.00766		2.90926	2.88781
EPHB2	0.801723	2.34269			1.68847	1.14013		-1.15968	-0.84459		-1.45476	1.68847		1.14013						-0.84459	-1.15968		1.62205
ERI3	0.827711														2.89514	-1.33025	-1.3003						1.27194
ERICH6B	-0.866092
ERO1L	-0.930144				3.60762			-1.12329			-1.07849	3.60762		1.74307							-1.12329		1.12207
ERO1LB	-0.683348		0.884647		1.1228				0.940799		1.09358	1.1228								0.940799			-1.47606
ETFB	1.08125			1.31737	1.59133	1.72081	4.9594		-0.600838	1.24885	1.23663			1.72081	5.11137	1.2954	1.16925		1.24885	-0.600838		4.5612
ETS2	-0.770638	-0.889577		-1.32943	1.60758	1.31511				-1.28646	-1.35743	1.60758		1.31511			1.20318		-1.28646
ETV4	1.18226			1.86618	1.94691					1.57858		1.94691				2.02908	1.60302		1.57858				2.74742
EXO1	2.26806	4.94291			9.26599			1.31203		2.274	2.72469	9.26599		4.95029	2.8486	1.37853			2.274		1.31203	9.71872	8.23603
EXOC2	0.626018	-2.1361													-4.71472								1.32701
EXOSC10	0.673916				2.14229						-1.12818	2.14229		1.48795	2.56739		-1.19379						2.11478
EYS	-0.947065				-1.12142							-1.12142		-1.07587									-1.08036
F3	-0.85029			-1.58163	1.97102		-4.9639	-1.35536		-2.89706	-6.37813	1.97102			-5.62722	-2.67626	-1.55069		-2.89706	-0.627707	-1.35536	-6.60095	-2.28067
FAM110C	-1.69866				1.20505		3.7054	-1.24069			-1.86694	1.20505	-0.921386		3.46639						-1.24069	8.41595	1.18671
FAM122B	-1.10415	1.20898			1.54585	1.12755		-1.24713			1.41139	1.54585		1.12755			1.21444				-1.24713
FAM13A	-0.852077			1.82995	1.47236	1.10528				2.05967	2.21905	1.47236		1.10528		1.56256	1.60341		2.05967
FAM13A-AS1	-0.799254				-1.24203				-1.70331			-1.24203								-1.70331			-2.36975
FAM153A	-0.85765					1.06309								1.06309			-1.36596
FAM21C	0.640471				-1.61791							-1.61791		-1.21329		-1.18712	-1.25243						-1.20668
FAM63B	-0.764058										1.29099					1.54846	1.90098						-1.36225
FAM86C1	1.53601		-0.622784
FAM86DP	1.02249			1.21743	-1.6329	-1.31261								-1.31261									1.30872
FAM92A1P1	0.843757
FAM92B	1.02472									1.74813	1.83978								1.74813
FANCI	0.604996	1.98104		1.25943	6.09697				1.25118	2.70527	3.12398	6.09697		3.60392		1.68922	1.14439		2.70527	1.25118			5.2248
FBN2	0.725465				1.78444		4.22016		1.11265			1.78444								1.11265			1.63257
FBXO48	-0.683856					-1.24178								-1.24178
FBXW9	1.24681				1.60201							1.60201					-1.31907						2.09453
FGF11	-0.701216					-1.07213			-2.33802	1.63761	1.42764			-1.07213					1.63761	-2.33802
FGFR3	-0.956253				-1.78749		8.63058	-1.18385	-1.67173	1.28742									1.28742	-1.67173	-1.18385		-1.27566
FIBP	0.775285				2.83439		2.33871	1.20211		-1.44597	-1.16464	2.83439		2.25559	2.47757				-1.44597		1.20211	2.64498	1.73709
FIP1L1	-0.598613				-1.19562					-1.23565		-1.19562							-1.23565
FLAD1	1.00622				1.47754		5.34248	1.14619		-1.16361		1.47754			3.91483				-1.16361		1.14619		1.74261
FLOT2	0.782914										-1.15234
FMN2	0.793912	-2.65816			1.56808						1.16703	1.56808											1.46135
FN1	1.01488	1.10952		1.41623	5.0636					2.43594	1.37342			2.39388	2.68283	-2.69225	-4.06863		2.43594	-1.0662			2.72052
FNBP4	-0.693642				-1.66869	-1.45315		-1.13993		-1.43242	-1.42152	-1.66869		-1.45315			1.20036		-1.43242		-1.13993		-1.22331
FOS	0.69457		1.45662		1.56458	-1.32929	-4.18032			-2.55075	-2.20122	1.56458		-1.32929	-5.74543	-3.93901	-1.61258		-2.55075			-4.88689	-18.3992
FREM1	0.807816	-2.46052			1.05542							1.05542
FRZB	-1.06742	-7.22019			1.33105		11.2188								11.1199		-2.26869					10.8749	1.20289
FUT11	-0.722444				1.28151	1.12429	-8.94724				-1.1016	1.28151		1.12429	-10.9731							-9.63367
GABRA1	-1.09373																						-1.07733
GABRA2	-0.751315												-0.866456										-1.05016
GABRB2	-0.823059
GABRG2	-0.662374				-1.1797							-1.1797				-1.23202	-1.2741						-1.90162
GALNT13	-0.995638
GALNT7	0.632418			1.37865				1.17548		-1.20356	1.21876			-1.17636		1.24177	1.35696		-1.20356		1.17548
GALT	0.75783				-1.1817		3.14148			1.18207	1.21117	-1.1817			4.15019				1.18207			8.23665
GAP43	0.962631				-1.07953		2.72295			3.38455	2.30788	-1.07953			12.0672				3.38455			3.20767
GATAD2A	0.726244	1.27683		-1.49566		-1.32457				-1.21432	-1.35598			-1.32457		-1.28638	-1.23893		-1.21432				1.9653
GATSL3	1.01579		1.02031	1.37849	-4.59656	-1.41992				1.34377	1.60358	-4.59656		-1.41992		1.30785	1.4515		1.34377	-1.78362			-3.15857
GCC1	0.915651				1.6415					-1.27378	-1.30972			1.38508					-1.27378				2.8728
GCLC	-0.85068				-1.70287	-1.54919		-1.14467		-1.15992	-1.36698	-1.70287		-1.54919	-2.74961	-1.43142	-1.23086		-1.15992		-1.14467	-3.17156	-3.80263
GEMIN4	0.818389				3.31541	1.42826						3.31541		1.42826	3.17499								4.36064
GINS2	0.898483	6.68076			9.93659					1.74331	1.78664	9.93659		4.18966					1.74331				7.16949
GINS3	0.812722		-0.599407	1.47412	2.60999	1.32974		1.22304	1.42797		1.57914			1.32974		1.5346				1.42797	1.22304		2.59597
GINS4	1.02062	5.16727			5.64511	3.01841	-2.79305	1.27309		1.30447	1.35629	5.64511		3.01841					1.30447		1.27309		2.87692
GLMP	0.702877						2.53907								2.53592							2.79679
GLTSCR2	-0.741526	1.78556									1.41552					1.39277							-1.29063
GMPPB	1.06232				5.11282				0.79352	-1.98814	-2.75493	5.11282		1.8267	2.34094				-1.98814	0.79352			4.01763
GNAI2	0.683716				1.47904	1.29989	-3.2985		-0.629886	1.44619	1.52025	1.47904		1.29989	-4.06312				1.44619	-0.629886			1.37356
GNAZ	0.751388				-1.08015			-1.20635		1.16787				-1.09173					1.16787		-1.20635	-4.23436	-1.18318
GPC6	-0.786084				1.15639		5.56061	-1.23427		1.70505	1.83322	1.15639			4.63599				1.70505		-1.23427		1.18352
GPR137B	-1.08029		1.40109	-1.45113							1.1424		-1.12809			-1.87533	-1.26409			-1.37887			-1.32744
GPR151	1.5318																-1.14104
GPR176	0.929444	-5.9438			1.35434						1.46154	1.35434
GRN	0.980192				-2.91123	-1.67852						-2.91123		-1.67852						-0.866995			-3.75121
GSDMB	-0.797087		1.58703	2.79441	-2.25908	-1.1891			2.15014			-2.25908		-1.1891		3.77533	3.44239			2.15014			-2.94393
GSS	1.14113	2.31367			1.61982	1.32493	2.49699			1.39961	1.23394	1.61982		1.32493	3.56129				1.39961			3.76715	2.28227
GSTP1	0.972376			1.20444	2.70358	1.49183			0.679842	1.23109	1.24222			1.49183		1.22164			1.23109	0.679842			1.47844
GSTZ1	0.893151				1.77959		3.82164		-1.27975	1.38222	1.24963	1.77959			2.93854				1.38222	-1.27975
GTF3C5	0.779824							-1.13227			1.22447						-1.2971				-1.13227
GUK1	0.926892			1.23193			2.79312			1.26322	1.3575			1.31837	3.14459	-1.19459	-1.50441		1.26322			2.47464	1.51593
GUSBP3	-1.08228
HACE1	-0.619351				-2.37785						1.10807												-1.31219
HARS	0.782861				2.92402				0.863604	-1.30437	-1.28038			2.14086		-1.19276	-1.16266		-1.30437	0.863604			3.30979
HAS3	-0.731267			1.18996		-1.2639		-1.4593			1.25469			-1.2639	3.37918						-1.4593		-1.25385
HAUS8	0.922975			1.32012	2.29591	1.51144		1.14405	1.19016		1.46736			1.51144		1.70085	1.40095			1.19016	1.14405		2.44775
HBEGF	1.05706		0.948589		2.16009	1.30913		-1.90815		1.25892	-2.36674			1.30913		-2.41415	-1.71593		1.25892		-1.90815		2.31329
HCFC1	0.821319			-1.3569	1.65527						1.13324	1.65527				-1.25439							1.87831
HECW2	0.813722					-1.64947	-7.93539	-1.14427		-1.70657	-1.98333			-1.64947	-13.4377	-1.41174			-1.70657		-1.14427	-8.63382	3.5935
HESX1	-1.01178			1.54248	1.31978	1.37406						1.31978		1.37406	-3.35564	1.6523	1.32365						1.18797
HILPDA	-0.749609			1.5459	1.17203				0.836812	-1.25325	-1.71697					1.49066	1.26585		-1.25325	0.836812	-1.26719		1.40063
HIST1H1C	-0.835671				-1.84552	-1.33836				1.5533	1.71586			-1.33836					1.5533	4.18298
HIST1H2AE	-1.29092		-0.950227		1.72159				5.33297			1.72159		1.49607		1.44316				5.33297			2.19733
HIST1H2BG	-1.01213		-0.939491	1.2925	2.89161	1.92514						2.89161		1.92514		1.73941				3.51153			4.44847
HIST2H2BE	-0.871084				1.43591			1.1199			1.66806	1.43591									1.1199		1.35685
HJURP	1.33928			1.49712	6.1895					1.31154	1.50205	6.1895		2.3177	3.66141	2.54052	1.65319		1.31154	1.07807		4.16245	6.2366
HK2	-0.972311				1.53689	-1.06461	-3.03844	-1.22921		-1.96153	-2.3769			-1.06461				-1.43938	-1.96153		-1.22921		2.34921
HKDC1	-0.857218				1.61064	1.42609	7.07076			-2.10743	-1.76598	1.61064		1.42609	12.5363		1.1057		-2.10743			12.172	2.82068
HLA-DRA	-1.64543				1.07088		-2.35771					1.07088								4.79128
HLA-F-AS1	-1.62828				-1.22532							-1.22532		1.33539									-1.29628
HMGN1	-0.618653				1.82677			-1.13551		1.30084				1.42373		1.1793	1.29594		1.30084		-1.13551		1.35954
HMGN2P5	0.810347
HMOX1	-1.4421				2.72806					-2.0315	-1.3955	2.72806				-1.41866			-2.0315				8.25636
HMOX2	0.799219				2.50565					-1.23786	-1.41678	2.50565		1.52264		-1.24232	-1.21506		-1.23786				2.75848
HNMT	0.676681			1.67956	1.10406		2.63471	-1.23728		1.58514	1.12544	1.10406				1.44402	1.37161		1.58514		-1.23728	2.96172	-1.11107
HNRNPU-AS1	-0.960386		1.44131		-1.26939	-1.63631						-1.26939		-1.63631		1.4259	1.23054						-1.55541
HPS1	0.996192					-1.34948					1.27064			-1.34948	2.45496								1.3886
HSD17B3	1.0612				1.05242							1.05242											1.19612
HSPE1P3	1.30179
HTR2A	0.80162																						-1.07865
HUNK	0.717014	8.3336						-1.13662		1.6654	1.63083		-1.02369						1.6654		-1.13662
HYOU1	0.669116				1.20168				1.40905		-1.35875	1.20168			2.96438	-1.68932	-1.47874			1.40905			1.44148
ID3	0.817678			-1.31967	-3.20013	-1.57622	5.40532	-1.21723		-1.27197	-1.5252			-1.57622	7.09798	-1.63684	-1.35144		-1.27197	2.92366	-1.21723	3.82454	1.22668
IER5L	-0.987219	6.70165			-3.08918	-2.00664					-1.56711	-3.08918		-2.00664		1.58769	1.25712						-1.78634
IFI27	0.844591			1.68806	2.99833				3.68005								-1.23917			3.68005			3.13338
IFIT1	-0.812936			4.35337	1.57841		-7.38129	-3.56807		-3.41882	-14.2912	1.57841			-5.20662	2.5113			-3.41882	1.38041	-3.56807	-7.63566	2.69179
IFRD1	-1.23277		-0.789148	-1.39512	-1.61368	-1.26683		-1.15018		-1.95455	-2.32418	-1.61368		-1.26683		-1.33937			-1.95455		-1.15018
IFRD2	0.861647				2.69677	1.45855	4.34574			1.18344	1.18893	2.69677		1.45855	5.06181	-1.41656	-1.23688		1.18344				3.89049
IGF2	-0.732677	4.76383			-2.16146	-1.14643	16.9402			1.24514	1.17513			-1.14643	17.1339				1.24514	3.77154		17.6814	-2.51213
IGIP	-0.71236		0.651304		-1.64217							-1.64217				1.84785	2.11629						-1.75714
IL16	-1.12254			1.46048	1.07974			1.54191			1.91324					1.33908	1.15981				1.54191		1.24172
IL2RG	-1.01889				-1.43087			1.36293	3.83904	-1.45326	1.19176	-1.43087					-1.167		-1.45326	3.83904	1.36293		-1.50059
IL32	2.17829			1.37928	1.36561	-1.41786							-0.586859	-1.41786		1.39576				1.91927			2.1198
IL33	1.43102				-2.32139		-6.65303	-1.21063		1.27026							1.33715		1.27026		-1.21063		-11.2095
ILK	0.644577				1.21934						-1.14263												1.75689
INSIG2	-1.09948				1.21455			-1.30336			-1.28792	1.21455				1.32555	1.46787				-1.30336
ITFG3	1.07262				-1.21146					1.61792	1.59035	-1.21146					-1.14328		1.61792				-1.25905
ITGA9	-0.858585				-1.98576	-1.24533				1.4531	1.32741			-1.24533			-1.43117		1.4531				-2.21542
IVD	0.761485			1.85509	1.33127	1.27171				1.44708	1.36095			1.27171	2.17064	1.58033	1.28557		1.44708				1.43278
JAGN1	0.943483										-1.17458				2.45747								1.63964
JAK2	-0.723953	-3.1778			-2.11452		-3.23308		2.21531	-1.71543	-1.50631	-2.11452			-3.9443				-1.71543	2.21531		-3.56569
JAKMIP2-AS1	1.1636
JMJD8	1.21327				1.29582					1.42149	1.25886	1.29582							1.42149				1.34675
JPH1	-0.645077										1.2912					1.52088	1.56378						1.20035
KAT2A	1.04043			1.90981		-1.34054	2.32234				1.25158			-1.34054	4.15935	1.2932	1.27449					2.80647
KATNB1	1.29166							1.15233									-1.26879				1.15233
KCNH8	-0.721007	-2.984
KCNJ13	-0.669761																-1.13774						-1.12656
KCNJ14	-1.05944		0.837323		1.94506	-1.21739						1.94506		-1.21739									4.15961
KCNQ1OT1	-0.831691	1.04604			-1.36682					-1.18693		-1.36682				1.44376	1.61533		-1.18693	1.99928			-2.35586
KCNS3	-1.16094				1.68212	1.11679		-1.23748		2.06061	1.5036	1.68212		1.11679					2.06061		-1.23748		1.65187
KCTD11	-1.02922				1.73336				-1.18294				-0.640966			1.40063	1.44176			-1.18294
KCTD16	-0.694948																						1.09685
KCTD21	0.789227				-1.85471		-8.162		-0.770344							2.008	2.18428			-0.770344
KDM3A	-0.654069			-1.49862	-1.29312		-3.58946								-4.29149	-1.22381	-1.28167					-3.94768	-3.58941
KIF26B	0.667398				-1.36486		8.3088	-1.16571		1.40249	1.23215	-1.36486					-1.50346		1.40249		-1.16571	7.79331	-1.32126
KLF11	0.650709		0.698486	-1.28803	-1.58089				-0.887499	-1.27207	-1.2808	-1.58089	-0.716483			-1.39037	-1.34377		-1.27207	-0.887499	-1.44122		-1.52397
KLHDC8A	1.8537				1.06805		9.09015	-1.74075		-1.5605	-4.25527	1.06805			9.27207	1.17703	1.15049		-1.5605		-1.74075
KLHL1	1.03112
KLHL28	-0.720824		0.798654	-1.5335	-2.16297	-1.46295	-5.32541					-2.16297		-1.46295	-7.34575		1.40783					-7.02022	-1.56005
KLHL3	-0.655073			2.9026	-5.47316	-1.66011	4.83324		1.14418		1.31073			-1.66011	3.62624	2.12091	1.24625			1.14418			-4.00907
KLHL31	-0.77044																1.20195					-14.0753
KLHL32	-1.2189				1.08852						-1.22987	1.08852
KLLN	-1.10699			1.90282		-1.79646								-1.79646		1.57396	1.53365						-1.31137
LAMC2	0.979669				1.54547			-1.30266			-1.38248						1.29943			-0.958047	-1.30266		2.00195
LANCL3	0.828995			-1.24311	-7.20885					-1.96034	3.60103								-1.96034		4.63087		-4.73344
LARS2	0.624892				1.18967		2.76387	1.34738	0.988722					1.14477						0.988722	1.34738	10.2929	1.91421
LAS1L	0.667318				2.25183						-1.10498	2.25183		1.4457	2.78987								2.19307
LCORL	-0.632116				-2.37526				1.0765		1.20835	-2.37526					1.13938			1.0765
LDLRAD4	0.705914
LETM1	0.86495				1.31231							1.31231											1.89933
LGALS3BP	0.640609		0.631981					-1.9787	1.03349	-1.46105	-3.06048						-1.41659		-1.46105	1.03349	-1.9787
LINC-PINT	-1.14367								1.32419											1.32419
LINC00473	-1.30222					-1.03769								-1.03769
LINC00624	-1.27529
LINC00632	-0.619554
LINC00893	-0.837498								-1.60633											-1.60633
LINC01004	-1.03744
LINC01119	-0.670617
LINC01204	0.754793
LINC01355	-0.855581		0.605017																	2.18727
LINGO2	-0.670285																1.12961			-2.92903
LMAN2	0.750198				2.03504						1.13097	2.03504		1.48353									1.48532
LMBRD2	-0.607421					1.14364					1.11973			1.14364	-3.38494							-3.58136
LNX1	0.810795	3.08341			-1.29301	1.40864	-4.30352	-1.49971			-1.2754			1.40864	-4.24025						-1.49971	-5.21363	-1.38041
LNX2	-0.617785			-1.38319	-1.3405					-1.48834	-1.56147	-1.3405			3.30042	1.30904	1.49664		-1.48834
LOX	-0.904842			-1.42542	1.9075	1.57564	10.548	-1.47247			-3.30446			1.57564		-1.29563	-1.22518				-1.47247	10.0301	-1.29345
LPL	-1.40578	-6.86258		-1.50547				-1.1646		-1.42825	-2.23724					-2.12125	-1.81511		-1.42825		-1.1646
LRCH2	-0.852507				-1.9325							-1.9325											-1.97946
LRP2	-1.17437	6.88409		-1.56858	-1.47892				3.89968	1.72208	1.39699	-1.47892							1.72208	3.89968	-1.1897		-3.19834
LRP8	-0.863473		0.679768		1.52806		-4.06881				-1.25438				-4.5617							-4.46007	3.3375
LRR1	0.727371				2.20092			1.57139	1.05381	2.52522	2.91455	2.20092					1.30392		2.52522	1.05381	1.57139		1.99856
LRRC1	-0.627058				-1.46138					1.21948	1.28179	-1.46138	-0.610049			1.20646	1.19551		1.21948				-3.24853
LRRC37A3	-0.672764				-1.13006											1.32513
LSMEM1	-1.60997								1.60558											1.60558
LTBP2	0.806256				2.66956			1.34459		2.13235	2.63708			1.39333					2.13235	-3.93279	1.34459		3.60999
LVRN	-1.20612
LYPLA2	1.04764				-1.44047			1.16086			1.37998			-1.25156		-1.25774					1.16086		1.08977
MACROD2	-0.906902				-1.2126	-1.07401		-1.38085	-0.974134	1.30681		-1.2126		-1.07401					1.30681	-0.974134	-1.38085		-1.66933
MAGED2	0.677284				1.64026		3.26981	-1.21805	-0.694976	1.51879				1.46879	3.41256	1.26445	1.12259		1.51879	-0.694976	-1.21805	3.63917	-1.10346
MAGED4	1.57336						8.24131								10.2471							10.2388
MALL	1.74489				1.46292	1.44286				-1.42576	-1.20314			1.44286					-1.42576	-1.26462			1.84946
MAP3K8	-0.995108			-1.55599			-5.6189	-1.18383		-1.67015	-2.14438			1.13723	-5.36612	-3.20766	-2.71163		-1.67015	1.79322	-1.18383	-5.91569	-15.7068
MAPKAPK3	0.750094				2.13252			1.23188			1.24793	2.13252					-1.33692				1.23188		3.15779
MAPKBP1	-0.778921				1.89107			-1.11793						1.33789							-1.11793		2.77731
MARK2	1.12041					-1.15375		1.15151			1.08725			-1.15375							1.15151		1.24668
MARVELD2	-1.32148				-1.49203						-1.13019												1.23779
MATR3	1.36901	0.748824		-1.19272	1.5385						-1.06719	1.5385		1.51444
MCM10	1.92275	1.56852			4.82698	2.64197		1.42599	1.64954		1.53442			2.64197		1.56606	1.55864			1.64954	1.42599		5.33616
MCM3	0.715113				2.84697	1.92703		1.3062	1.36874	1.37804	2.03141	2.84697		1.92703		1.32967			1.37804	1.36874	1.3062		2.55796
MCRS1	0.739404															-1.50871	-1.49072						1.91074
MDP1	0.664349				-1.77	-1.2261	4.54071	1.13902		1.21661	1.2454			-1.2261	3.47916				1.21661		1.13902	6.54696	-1.71701
MECR	0.916849				1.68011							1.68011		1.38397	3.10628							2.92362	2.80525
MED27	0.628282			-1.22316	1.45761				0.724732		-1.15977			1.19855						0.724732			1.64799
MELK	0.83472				10.9299	4.19119	-4.16976	1.18103	1.28683	2.27518	2.36986	10.9299		4.19119		1.93237	1.51006		2.27518	1.28683	1.18103		7.4447
MEST	-0.864905				4.22667			-1.70743		2.71592	1.79111			1.90256		1.41419	1.25249		2.71592		-1.70743		4.02266
METTL1	0.767906		-0.707993	-1.20946	2.65548				1.40951		-1.65319	2.65548		1.40024		-1.56549	-1.34594			1.40951			5.02817
MFAP5	0.903545			1.99404		-1.27227				2.1069	2.25426			-1.27227					2.1069
MFSD4	-0.634826										1.34384
MICAL2	1.0238			-1.32029				-1.18823			-1.47675			-1.16429		-1.41741	-1.34048			-0.92739	-1.18823
MICALL1	0.960483			-1.39385	1.32446				-0.99902	-1.29848	-1.47732	1.32446							-1.29848	-0.99902			1.72108
MIF	0.741348				1.71584	1.37001	4.69967	1.26313						1.37001	6.09137		-1.1427				1.26313	5.66298	1.41382
MIR155HG	-0.727615			-2.63565	1.19779				2.12488							-2.52494	-1.63945			2.12488			1.63856
MIR186	-1.01283
MKRN3	-0.860748							-1.3393		1.36818	1.18458								1.36818		-1.3393		-1.66289
MLK7-AS1	-1.12521																						-1.12392
MMP1	1.03894			-19.3015	12.6074		4.77246							2.25028	7.94399	-22.5338	-2.61141					8.41467	18.1464
MMP7	3.26314				1.38861			1.24264			-1.26231		-0.804963		-5.52668					-1.27151	1.24264	-7.28869	1.36077
MN1	0.731659						10.5369								5.31651							10.4622	1.15385
MORC2-AS1	0.780898				-1.75563							-1.75563				-1.45132							-1.53699
MPPE1	0.720275				-1.70819		2.55015	1.13475			1.40159				3.02201						1.13475	2.99244	-1.50813
MPV17	0.594507			1.30758	1.19995	1.31659		-1.24657		1.47741		1.19995		1.31659		1.22625	1.10943		1.47741		-1.24657		1.51755
MRPL43	0.724012				1.41203	1.08661	2.71218				1.10093	1.41203		1.08661	3.36791		-1.12447						1.16379
MRPS10	0.631828										-1.18597
MRTO4	0.720357				2.95225		2.62746		1.24822		-1.20592				3.21786	-1.27018				1.24822		2.57438	3.13347
MSN	0.658302	-1.19439			2.93881	1.13291	-7.51884			-1.222	-1.45072	2.93881		1.13291	-7.74176				-1.222			-7.88159	2.22575
MT1E	-1.71766			-1.41825	5.17784	2.54579						5.17784		2.54579		-1.86395	-2.02064						6.04858
MT1X	-1.34969			-1.48361	2.60125		10.1082					2.60125	1.00382	1.51463	5.45221	-1.72105	-1.70569					10.3951	2.71332
MT2A	-1.04127				3.82093	2.57295			2.84107			3.82093	1.09425	2.57295		-1.43589	-1.73612			2.84107			4.04946
MTR	-0.642635			1.22399	1.211					1.34877	1.34013			1.26496		1.33018	1.34168		1.34877				-1.27635
MTX1	0.782674			1.33855	2.2122		4.4689			1.17808	1.16247			1.41697	3.85226		-1.1983		1.17808			3.86838	2.38866
MUL1	0.700694			-1.29348						-1.30523	-1.45488					-1.27728	-1.43221		-1.30523				2.31639
MYCL	-0.999659	-3.0802					3.82386		1.27793						2.57936					1.27793
NAA10	1.58564				2.26082		2.1621	1.14032		1.37316	1.40837			1.45271	2.6499	-1.45066			1.37316		1.14032	3.38684	2.62955
NAMPTP1	-0.718853	-2.21485																-2.40652
NANS	0.607182				1.77643			1.20511	0.710916	1.38735	1.37731	1.77643		1.17264			1.27557		1.38735	0.710916	1.20511		1.41172
NAP1L5	0.66589			-1.23173	1.77304					1.56447	2.16534			1.57955		-1.47475			1.56447				1.95132
NAPB	-0.733315				-4.63292	-1.91228	4.22137	-1.11595			-1.20248	-4.63292		-1.91228	2.51951	1.65723	1.87975				-1.11595		-1.73134
NBPF10	-0.69417															1.48048	1.32601						1.32744
NBPF19	-0.594837
NCAPH	1.18791				-1.42745			1.31606		1.98735	2.47126			-1.24808	3.07004				1.98735	1.37548	1.31606		1.40824
NDRG1	-1.76888					1.26584	-3.21103		-2.98845	-1.40923	-1.48016		-0.718247	1.26584	-4.4118	1.48265	1.26419		-1.40923	-2.98845		-3.99915	-1.59224
NDUFA11	0.692052				1.93478		4.78112				-1.07786	1.93478		1.4562	5.41976	-1.20641	-1.35341					3.34526
NDUFA13	0.831269			1.40819	1.14413				0.682908	1.24684	1.16825	1.14413		1.32744			-1.28903		1.24684	0.682908
NDUFAF3	0.968654			1.49904		1.18545	4.37315				-1.10447			1.18545	4.74581	1.19988						2.96223
NDUFS6	0.677204				2.45815		6.44568			1.26952	1.10954	2.45815		1.69415	5.77329		1.19247		1.26952			4.07912	1.13676
NDUFS7	1.06425				1.32076		7.01932				1.07011			1.28573	5.22484		-1.18845					5.19653	1.40498
NDUFS8	0.868255				2.72734		3.81929			1.29081	1.0853	2.72734		1.99124	3.31691		-1.26272		1.29081			3.45163	1.79409
NDUFV1	0.805786			1.58053	2.44381	1.86617	4.6722							1.86617	5.82015	1.28599						5.20104	2.0021
NEAT1	-0.705658				-2.02472			-1.12871			-1.09668	-2.02472									-1.12871		-2.77487
NEFH	0.901918			1.34097	1.18492		4.16527	2.96997			2.17007	1.18492			3.08436						2.96997	10.3262	2.39985
NEK2	1.12929			1.36632	7.94433	2.57841	2.97066			1.24264	1.52475	7.94433	0.856054	2.57841		2.13704	2.19483		1.24264			9.22292	6.15827
NEK8	0.977006									1.41249	1.35972						1.15974		1.41249				1.0816
NFIL3	-0.629142				1.38428	-1.56045	-2.70126		-0.950286	-2.68972	-5.01879	1.38428		-1.56045	-3.45672	-1.40893	-1.40765		-2.68972	-0.950286
NFKBIZ	0.7493			-1.3462	3.15367		-3.84284			-1.34541	-1.4585				-5.26707	-1.50945	-1.24877		-1.34541			-4.19325	-2.99992
NHP2	1.46377				2.45635	1.42177	2.87462							1.42177	3.95813							3.5718	2.55482
NID1	-1.07093	3.0985					6.0801	-1.09741			-1.33856				13.2371		1.75411				-1.09741	4.8483	-1.94595
NKRF	-0.713989				1.41045							1.41045			2.26602		1.43285						1.93377
NOG	-0.954555						8.8684	1.62417							8.96205	-1.40482	-1.34554				1.62417	8.99844
NOMO1	0.695313				1.21707	1.11083	2.3503			1.48743	1.42143	1.21707		1.11083	3.31896				1.48743			2.74063	1.39859
NOMO2	0.754082						2.3503								3.31896							2.74063
NOP16	1.29367				2.84706				1.10057		-1.17865			1.20689	2.87898					1.10057			7.68484
NOP2	0.782396				2.59994	1.35031		1.1567	1.06501	-1.1896	-1.1525			1.35031					-1.1896	1.06501	1.1567		5.74437
NOTCH2NL	-0.590027				1.19786								3.24325			1.52385	1.40132	-2.04705					1.3382
NPHP3	-0.695479			-1.28946	-1.98418					1.28846				-1.55729					1.28846				-2.17137
NQO1	0.739306			-2.03914	5.80616	1.78694		-1.25059	1.08645	1.42623		5.80616		1.78694		-2.38168	-1.42421		1.42623	1.08645	-1.25059	-3.24844	3.71482
NR2C2AP	0.73435				3.08528	1.84075			1.02767		-1.16501	3.08528		1.84075	3.55305					1.02767			3.49813
NR2F2-AS1	-0.839284
NRN1	-1.18562				-1.17483	-1.09026		1.69086		1.38793	2.9506	-1.17483		-1.09026					1.38793		1.69086		-1.68072
NRSN2	0.825455				-2.00369	-1.50329						-2.00369		-1.50329
NT5E	0.99256				2.16208		5.31354			-1.36031	-1.68904			1.86259	3.55523	1.17513			-1.36031			5.74437	1.98267
NTM	0.852949	5.38768				-1.13884	9.64646							-1.13884	9.71575							9.70319	-1.09243
NTMT1	1.12544								0.724898											0.724898
NTN4	-0.820834	-7.91539	-0.626842	1.18162	-1.4076					1.48259	1.35005		0.902297						1.48259				-3.51573
NUDT10	-0.993947				-1.29947
NUP62	0.658886	0.747378			1.59465			1.15842	0.743346		1.21871	1.59465			-2.92995					0.743346	1.15842		1.88109
OAZ2	0.6434				4.21624	2.09557			-0.677037			4.21624		2.09557						-0.677037
OCLN	-0.80665				-1.12325			-1.39734		1.27269	-1.23337					1.38714	1.39291		1.27269		-1.39734		1.1923
OCRL	-0.712534			1.24482	-1.81736	-1.50211		-1.15194			-1.14543			-1.50211		1.347	1.36655				-1.15194		-1.86541
ODAM	2.37772				1.17514							1.17514
OLFML3	0.92426							-1.3775		1.44791	-1.25817						-1.07819		1.44791		-1.3775
ORAI2	0.82866				1.44799		-2.57048		-0.607836		1.21073	1.44799			-4.65991	1.46346	1.25875			-0.607836	1.33788	-4.05844	1.99063
ORC1	1.32917			1.1986	3.60963	1.80263		1.39124	1.28194	1.32513	1.91011	3.60963		1.80263		1.40024			1.32513	1.28194	1.39124	10.5914	3.69233
ORMDL2	0.597577			-1.33334	1.87847	1.25925					-1.34302	1.87847		1.25925		-1.33084	-1.28288						1.3117
OSBPL3	0.774958			-1.51976	1.1091						1.40858			-1.18305	-3.12387	-1.79368	-1.37274					-3.74525	1.97671
OSER1	-0.593649
OTUD3	-1.33409				-1.6866						-1.33195	-1.6866			3.00123	1.19015							2.2063
OVCA2	1.19442					-1.20722								-1.20722	2.12863								1.15984
P4HA1	-0.721025	-1.60461		1.33176	-1.24868	-1.89702	-4.00174	-1.2769	-0.951611		-1.5908	-1.24868		-1.89702						-0.951611	-1.2769		1.43342
PACS2	0.763311				-2.09718	-1.39542			-0.957623			-2.09718		-1.39542	2.3332					-0.957623			-2.02264
PAFAH1B3	1.00269	1.69997		1.23792	1.99337		3.758				1.14588	1.99337		1.9556	5.91343		-1.22148					4.74348	1.20278
PAIP2B	-0.775096			1.24468			-2.5238		-1.28328											-1.28328			-1.19961
PAM16	0.949775				1.2216		3.28846	-1.11486	0.770788		-1.16167	1.2216			4.35662					0.770788	-1.11486	3.81226	1.86885
PANK1	-1.05496			1.57641				-1.2056		1.87937	1.533				-7.1649	2.0548	2.15809		1.87937		-1.2056	-7.46542	1.44921
PARP16	-0.721176	5.14215				1.22339								1.22339
PCLO	-0.760714	2.04022							0.836169	1.82652	1.84008								1.82652	0.836169		3.17575
PDE5A	-0.665724							-1.21953	-1.34737	1.6455	1.39416						1.42284		1.6455	-1.34737	-1.21953
PDK1	-0.869719	-1.74695		-1.64829		1.17248		1.18361	-1.89645	1.33698	1.70232			1.17248		-1.45095	-1.40173		1.33698	-1.89645	1.18361
PDXDC2P	-0.589439				-1.32944	1.42135								1.42135									-1.5341
PELI1	-0.6204	-1.97917			-4.64148	-2.12148	-8.61284			-1.83074	-1.38276	-4.64148		-2.12148	-9.56714	-2.71716	-2.26481		-1.83074			-9.84814	-3.61714
PHB	0.724802	2.06641			2.41243		3.66411		0.814458			2.41243		1.49333	5.22281	-1.16601				0.814458		3.3166	2.65575
PHF21B	-0.987747				-1.36359	-1.12899		1.35269			1.26868	-1.36359		-1.12899			-1.14676				1.35269
PHLDA3	1.42362				1.46137					1.2234	-1.16051	1.46137			3.00797				1.2234	-1.16508			1.40581
PHPT1	0.813669				1.69926	1.42959				1.718	1.67805	1.69926		1.42959					1.718				1.40111
PI4K2B	-0.929414				1.68614							1.68614		1.35997									1.33096
PIGT	0.962925				-1.20875					1.23343		-1.20875							1.23343				-1.5231
PIH1D1	0.805252				1.14717	1.21645	2.43972			1.18945	1.20637	1.14717		1.21645	2.76873				1.18945			3.61227	-1.55017
PIK3AP1	0.942713						-3.29159			-2.21011	-1.87403						-1.14709		-2.21011
PISD	0.602323					-1.26762			0.863493		1.30183			-1.26762						0.863493			3.29659
PITPNC1	-0.674674										1.27176					-1.24967	-1.20212						-1.12023
PIWIL2	-1.02983		-0.958531							-1.83017	-2.54744					1.2582	1.30505		-1.83017
PLAG1	-0.673776				-1.98192	-1.20324								-1.20324		1.4363	1.40204						-2.73393
PLAU	0.955732				2.49557		-4.29839	-1.32942		-1.4173	-2.63463				-3.9437	-1.46718	-1.41211		-1.4173		-1.32942	-3.69855	4.01113
PLAUR	1.45259			-2.35983	7.62342		-5.25868		1.72349	-1.47578	-1.99638	7.62342		2.58355	-6.87666	-2.7451	-1.94254		-1.47578	1.72349		-5.3666	6.95651
PLN	-1.50324										1.65058
PLOD1	0.621436				2.5176						-1.476	2.5176											2.13918
PLXNA4	0.927205				-1.76888	-1.16205	-4.2222					-1.76888		-1.16205									1.35464
PMAIP1	0.762914	-2.40193			2.72586			1.13259	1.63467	-1.72556	-1.33634					-2.19976	-2.07501		-1.72556	1.63467	1.13259		3.23332
POLR2F	0.872758				1.05149		3.09137				-1.22506	1.05149			3.63204	-1.16116	-1.1505					2.37343
POLR2L	0.832359	-0.865925			1.73944							1.73944		1.6224		-1.18015	-1.17995						1.36048
POP4	0.840019			-1.45536	3.16494	1.50454								1.50454	2.7391								1.78996
PPFIA4	-1.16667		0.978951	1.64541			4.17946			1.5793	2.03244				4.19087	1.63617	1.21206		1.5793			3.48092
PPME1	0.839401				1.49693		-3.17239			-1.33572	-1.47933				-3.57839				-1.33572				1.50751
PPP1CA	0.793157				3.02648	1.33735		1.22253		1.25064	1.44314	3.02648		1.33735					1.25064		1.22253	2.29128	2.14775
PPP1CC	-0.596739				1.92602	1.16723		1.26326		1.16669	1.39162	1.92602		1.16723			1.17916		1.16669		1.26326		1.58182
PPP1R11	0.590899				-2.55928					-1.19555	-1.40879	-2.55928							-1.19555
PPP1R3C	-1.01592				1.58729		7.98234			1.40481	-1.21596	1.58729			7.83205				1.40481		-1.47395	7.53613	1.68408
PPP1R3E	-0.642932		0.61174	1.51486			-6.51129							1.22746		1.71632	1.3528
PPP1R7	0.698814			1.30663	2.17101									2.12104		1.34097	1.35379						1.15821
PPP2R1A	0.954218			-1.24062	1.64967							1.64967				-1.29524	-1.37193						1.37569
PPP2R4	0.771609				-1.45399	-1.64999					1.19655			-1.64999
PPT2	1.04817				1.26752						1.11165	1.26752					-1.22117						1.19051
PRDX4	0.69649				1.69266	1.27883		-1.19163	0.799635	1.37751		1.69266		1.27883	5.44579				1.37751	0.799635	-1.19163	4.49791	1.43622
PRKAB2	-0.596316	-2.22908		-1.65109	-1.51215	-1.36289					1.18192			-1.36289			1.23878
PRKCB	-1.38021			1.22053			-4.9856	1.61631		1.33736	2.96458				-5.3042	1.30699			1.33736		1.61631	-4.8487
PRMT5	0.625278				2.55582	1.57241		1.18606	0.604778			2.55582		1.57241			1.11435			0.604778	1.18606		4.3151
PRND	-0.91466									-1.36955	1.54153								-1.36955
PROCR	1.11565			-1.30604	2.13955	1.61037	12.9784			-1.31155	-1.71392			1.61037	13.0915	-1.49061	-1.39496		-1.31155			5.71624	1.56062
PRSS37	-1.06783							1.25755			1.10148										1.25755
PSMB10	1.71926			1.42009			2.73322			-2.57127	-2.31761				4.73383	1.4912	1.29821		-2.57127	2.88874		4.33324	-1.43109
PSMB6	0.599319				1.85617				1.01981		-1.23097	1.85617		1.38393	2.80113		-1.11282			1.01981			1.62961
PSMC3	0.822087			-1.35613	4.02712				0.801556		-1.24916	4.02712		2.27237	2.36836					0.801556		2.40978	3.10983
PSMC3IP	0.920377			-1.84795	7.29513	3.44108			1.54968	1.24583	1.14177			3.44108					1.24583	1.54968			7.78498
PSMC4	0.670904			-1.41766	3.19285				1.19064	-1.26863	-1.53824	3.19285		1.47982		-1.72965	-1.54679		-1.26863	1.19064			2.86417
PSMD1	0.658023			-1.26684	2.62237	1.51805					-1.12987	2.62237		1.51805		-1.20788							2.08837
PSMD5-AS1	-1.10718		-0.712489
PSME3	0.630105				-1.38715			1.22883			-1.1371	-1.38715		-1.47007		-1.82935	-1.51649				1.22883
PSMG3	0.906555				1.53565		3.21429			-1.17245	-1.21117	1.53565		1.20111	3.85143				-1.17245			3.39218	2.16528
PTGER3	1.06385			1.30347				-1.51753								1.27922	1.08727				-1.51753		-1.15981
PTK7	0.806161						3.13434			1.35049				1.20406	2.21405				1.35049
PTPMT1	0.885183				1.48312						-1.08627	1.48312		1.43526	2.47556
PTRHD1	0.685114						4.32906							1.59767	4.20574		-1.21916					13.2722	-2.20078
PUS7	0.852704				-1.27933	-1.53489			1.2188					-1.53489	3.04316	-1.50599				1.2188			1.52198
PVALB	-1.34275			-1.35476	-1.10246							-1.10246											-1.69008
PWAR1	-0.669455
PWAR5	-1.00869
PYCR1	1.00574				1.60065			-1.49188		2.44829	1.70699					-1.24365			2.44829		-1.49188		2.90375
PYGB	1.04477	1.91445			1.22888					1.38954	1.44087	1.22888				-1.37893	-1.58813		1.38954	-0.989707			1.55389
QTRT1	1.95295				4.25058					-1.21974	-1.18562	4.25058		1.64876					-1.21974				3.97621
RAB12	-0.710002						-7.92283				-1.16357				-13.9194							-10.517	-1.10873
RAB5C	1.06341				1.9867						-2.24658	1.9867					-1.3054						1.72357
RAB8B	-0.737022			-1.34519		-1.30716		1.24915		-1.64052	-1.23893			-1.30716	-2.73614		1.21328		-1.64052		1.24915
RABEPK	0.810374				-1.41986			1.1015	0.900476		-1.21759				3.03807		1.24098			0.900476	1.1015	4.16385
RAD23A	0.772169	-2.27601		1.19824	-1.15228			-1.14947			-1.1647				2.54402						-1.14947	2.3422	1.49709
RALGDS	0.759401			-1.67712	-2.15097	-1.49004			-0.986721		1.34693	-2.15097	-1.18729	-1.49004	-3.03752	-1.41832	-1.40548			-0.986721	-1.14102		-2.49981
RAMP2-AS1	0.822136
RANP4	-1.48499
RASSF4	1.03855				-2.79015						1.32534	-2.79015				1.24208	1.1533					-4.47988	-1.74389
RBM11	-0.737553			1.41584					1.08849								1.51677			1.08849
RBM3	0.586737			-2.35558	1.56644	1.29533		1.20528		-1.46725	-1.25839			1.29533		-1.69645	-1.25887		-1.46725		1.20528
RBM5-AS1	-0.680403
RCE1	1.1673															-1.2982	-1.29811						1.32549
RFWD3	0.785773				1.4935		2.82747	1.2087	1.36874	1.19659	1.45549								1.19659	1.36874	1.2087		2.68299
RFXANK	0.953904				1.74049				0.609177		1.09632			1.69534			-1.2322			0.609177		2.95995	1.56202
RGPD3	-0.980382
RGS4	1.13834				2.01338	1.50021				-1.34679	-1.39266			1.50021			-1.21525		-1.34679				2.12845
RHOC	0.933951				2.41844	1.2329		-1.19466	-0.73688	-1.63581	-2.29237	2.41844		1.2329	2.36974				-1.63581	-0.73688	-1.19466	2.35005	2.21328
RIMKLBP2	-1.25366
RN7SL1	0.696963				-1.13002							-1.13002								8.46968			1.43181
RNASE4	-1.21514		0.806072		-1.17344		4.09181		-1.71383						8.26481					-1.71383		3.03154	-6.15623
RNASEH1	0.828061			-1.45128	3.26709					-1.17445	-1.11186	3.26709		1.58898		-1.25803			-1.17445				2.22864
RNF165	-0.945763	2.43492		1.19826	-1.09325	-1.09398				1.83305	1.78653	-1.09325		-1.09398		1.22			1.83305	-1.49585
RNU1-16P	-1.11718
RORA	-0.85028				-1.63964		-6.30211			1.2031	1.34791	-1.63964		-1.46348	-10.3419				1.2031			-11.5478	-2.7211
RP1-111C20.4	-1.13226
RP1-127B20.4	-1.1743
RP1-197B17.5	0.978843
RP11-1023L17.1	-0.58767
RP11-10N23.2	-1.05333
RP11-1102P22.2	-0.943676
RP11-1114A5.4	-0.901046		1.37364
RP11-121L10.2	-1.00666		0.940777
RP11-125O18.1	0.987788
RP11-131L12.3	-0.895806
RP11-138A9.1	-0.691351
RP11-138A9.2	-0.857676
RP11-147L13.8	-0.781843
RP11-152N13.5	-0.80467
RP11-159D12.2	-0.685856
RP11-159D12.5	-0.860771								-2.46171				-3.88554							-2.46171
RP11-159D12.8	-0.991994		1.26893
RP11-179G5.1	-1.4315
RP11-180C16.1	-1.33535	5.14215
RP11-196G18.22	-0.731899
RP11-1E4.1	-0.924387
RP11-203B9.4	-0.945543
RP11-20G6.3	0.69684
RP11-211A18.2	-1.21921
RP11-212I21.4	-1.00206
RP11-21K12.2	-0.927604
RP11-230F18.5	-1.34025
RP11-236L14.2	-1.02598
RP11-244H3.4	1.05947
RP11-262H14.4	-0.878635
RP11-264M12.2	-1.45621
RP11-284N8.3	-0.798028
RP11-290F24.6	-1.27375		1.64417
RP11-294J22.7	-0.666591
RP11-299G20.5	0.947089
RP11-2E11.6	-1.55817
RP11-2E11.9	-1.16631
RP11-319E12.1	0.941123
RP11-327J17.2	-0.924107
RP11-327J17.7	-1.29074
RP11-346C20.3	-1.1223	5.28956
RP11-348N5.7	-0.994775
RP11-352M15.2	-0.84807
RP11-354M20.3	-1.23325
RP11-357P18.2	-1.29864
RP11-362K14.6	-0.999769
RP11-372K14.2	-0.833386
RP11-37B2.1	-0.984981		-0.738592																	1.94382
RP11-380G5.2	-1.08965
RP11-390E23.6	-0.730224
RP11-393I2.4	-1.47249
RP11-417F21.1	-0.954756																	-2.31112
RP11-423P10.2	-0.832454
RP11-437B10.1	-1.38479																	-1.34712		2.3131
RP11-441O15.3	-1.34301												2.18177
RP11-442H21.2	-1.53419
RP11-452N17.1	-1.04847												0.953008
RP11-474G23.2	0.968963		-1.54871										-11.1015							-4.46315
RP11-480A16.1	-0.681827								-0.903779											-0.903779
RP11-489G11.3	-1.18
RP11-48G14.2	-1.06519
RP11-493E12.2	-0.901589
RP11-4L24.4	-0.906355
RP11-508N22.12	-0.871514																	-2.37497
RP11-549J18.1	-0.74047
RP11-565F19.2	0.857611
RP11-568G11.4	-1.38447
RP11-575L7.8	-1.17247
RP11-57K17.1	1.03374
RP11-582E3.6	-0.738894
RP11-603J24.9	1.38929
RP11-61L19.1	-0.983559
RP11-629F19.1	-1.22132
RP11-637A17.2	-0.712121
RP11-645C24.5	-0.884643
RP11-661O13.1	-0.961563
RP11-671J11.5	0.744318
RP11-679B19.1	0.757122
RP11-67L2.2	-0.647283								-1.71156											-1.71156
RP11-701H24.3	-0.881488
RP11-701H24.7	-0.79907
RP11-707O23.1	-1.06823
RP11-724O16.1	-0.807538
RP11-725P16.2	-1.30779
RP11-73K9.2	-1.02325
RP11-73M18.2	1.61457
RP11-745O10.4	-4.27148												5.16823							-5.79113
RP11-759A24.2	-0.920091																	-3.81632
RP11-774O3.3	0.913098
RP11-779P15.1	-2.03421
RP11-798G7.8	-0.64348																			1.00861
RP11-798M19.6	-1.43739
RP11-814H16.2	-1.33479
RP11-81H14.2	0.994648
RP11-841O20.2	-0.840827
RP11-84C10.4	-1.13817
RP11-861A13.3	-1.01696
RP11-87H9.4	-0.856445
RP11-888D10.4	-1.26199
RP11-889L3.1	-0.771941																			-1.41371
RP11-903H12.5	-0.984819																			-1.9479
RP11-90P5.2	1.69308
RP11-968A15.2	-1.33718
RP11-96K19.2	-0.989073
RP11-972P1.7	-1.09394		1.68278
RP13-487P22.1	-0.990709
RP13-554M15.2	-0.929844	3.62646
RP3-406P24.5	-0.856696
RP4-594I10.3	1.12377
RP4-669L17.10	-0.835301
RP4-706A16.3	-0.940525																			-1.17691
RP4-718P11.1	-0.918047
RP5-1000K24.2	-1.4007
RP5-1074L1.4	-0.941491		0.791757
RP5-894A10.2	-0.670801
RP6-24A23.8	-1.12602
RPA4	-1.44079				2.25502							2.25502				1.7571	1.7042
RPL15P3	-0.722241																			-1.69722
RPL31P61	-1.02568
RPL32P29	-0.944722								-1.84915											-1.84915
RPP14	0.773872	3.1473			-1.46146	-1.18324			0.974267		-1.08798	-1.46146		-1.18324	-5.75832	1.23883	1.34577			0.974267		-6.16436	1.24568
RSPH10B2	2.09112										-1.20619
RUVBL1	1.07146				4.18167						-1.19074			1.80505	2.19005		1.24232						3.16055
S100A10	0.665277	-3.79619		-2.0303			2.92	1.28117						1.15902	3.97942	-1.80352	-1.26632			-1.11828	1.28117	4.16467	-1.76434
S100A16	1.05686	-3.75496			3.50944	2.05326		-1.15494			-1.26327			2.05326			-1.52072			-0.733425	-1.15494		2.04151
S100B	0.689071			1.5842			9.13563				1.51678				9.2718	1.4195	1.3644				1.24793	9.41535
SAMHD1	0.7036				1.37834		-3.66261		0.889483	-2.4474	-2.05064					1.21718			-2.4474	0.889483			2.09119
SCAI	-0.94587			1.32169	-1.8565	1.24494				1.17077	1.37567	-1.8565		1.24494		1.25564	1.27499		1.17077				-1.56511
SCAMP2	0.84737				1.97995	1.24804				-1.14848	-1.1646	1.97995		1.24804		-1.2564	-1.31792		-1.14848				1.66912
SCAMP3	0.599865					1.13862		1.20079			1.10261			1.13862							1.20079		1.21413
SCARNA15	-0.988205								1.27235											1.27235
SCD	-0.937895												-0.728912				-1.60966			-2.37633			1.70764
SCG5	-0.736757	5.21872		1.32893			2.42815				-1.49654				10.4091	1.31146	1.18941						1.2386
SDAD1P1	-0.652742																			-2.26515
SDHA	0.64284				1.98071	1.51599	2.64984		0.603595					1.51599	3.5652	1.31224	1.18578			0.603595		3.92382	1.4415
SEC13	0.717999				1.68202	1.30528	2.56843	-1.13809	0.918701		-1.36556	1.68202		1.30528	3.52496					0.918701	-1.13809	3.15219	1.6238
SEPN1	0.942741			1.56357	-1.58108	-1.38296				1.69888	1.44115			-1.38296			-1.20633		1.69888	-1.23967			1.35216
SERPINE1	0.849116			-1.61186	1.63282					-1.86021	-1.95885		-0.927891			-2.81002	-2.9073		-1.86021				11.5563
SERTAD3	0.867099			-1.71787		-1.45078			-0.608243	-1.31518	-1.46197			-1.45078		-1.53904	-1.5152		-1.31518	-0.608243			1.37365
SFXN2	0.775242			1.3536	1.45596	1.36591		-1.17964		-1.25412	-1.71184	1.45596		1.36591	3.00427				-1.25412		-1.17964
SFXN4	0.606843			1.56689	-1.27711				0.713018		1.17558					1.32932	1.23748			0.713018			2.22534
SH3BGRL3	0.810033				1.47775	1.32308		1.43376		-1.22373	1.34051			1.32308			-1.29008		-1.22373	-1.20456	1.43376		2.03368
SH3BP5	1.76272	-2.21644		-1.53314	2.51305	1.85752		-1.17332		1.26807	1.22262	2.51305	-1.02357	1.85752					1.26807	-1.5579	-1.17332		1.41223
SH3PXD2A	-1.58319			1.30508	-1.71943	-1.29212				1.28913	1.20553	-1.71943	-1.27152	-1.29212		1.49401	1.44278		1.28913
SHARPIN	1.01785			1.25332			3.82341				1.15876				3.30815	1.17278						4.22019
SHMT2	0.87266							1.30457			1.4003				4.43942						1.30457	4.22072	3.71041
SIGMAR1	0.731741				-1.58229						-1.30162	-1.58229				1.83134	2.21236					-3.0602	2.14643
SIVA1	1.13731				2.48009	2.06671	9.39879		0.892615	1.53604	1.34343	2.48009		2.06671	5.62649		-1.36489		1.53604	0.892615		5.90594	2.14341
SKA1	1.6076				8.67587	4.13701		1.69351		3.86134	5.15819			4.13701	8.32119	1.60149			3.86134	1.56306	1.69351		7.33549
SKA3	1.35736			1.53994	5.4334	2.65788						5.4334		2.65788		1.92184	1.67027			1.46951			4.89406
SLC12A1	0.936146
SLC15A4	-0.615388			-1.36729													-1.18127						1.34228
SLC23A2	-0.636424						-3.75241								-4.25392							-4.70585	-1.29574
SLC25A19	1.23958	3.06469			1.67557	1.06969					1.17225			1.06969									2.04139
SLC25A36	-0.716314	0.79137		-1.25821	-1.33585					1.30307	1.44974	-1.33585					1.15169		1.30307				-1.72226
SLC25A6	0.655246	0.713297			1.61085				-0.729127			1.61085		1.2716						-0.729127			-1.23448
SLC2A1-AS1	-0.756175
SLC2A4	-0.808377				-3.64621	-1.4711	14.1614				1.56411			-1.4711	9.95179							14.3387	-3.88516
SLC30A10	-0.980006						9.65271		-3.8239						9.82572		-1.22789			-3.8239		10.1134
SLC31A2	0.833937			-1.25482	1.24027		-4.84883		1.83688	-1.81555	-1.69968	1.24027		-1.30888	-5.13745				-1.81555	1.83688		-5.03469	-1.60821
SLC35A4	0.747912			1.16269	1.21486						-1.12208											-3.48971	1.38704
SLC35B1	0.653835			-1.30742	2.48431				0.74377	-1.17368	-1.50975	2.48431		1.49359	2.99454	-1.32747	-1.12675		-1.17368	0.74377		3.32404	2.11079
SLC35C1	0.997746				1.34973			1.13956			1.15246	1.34973				-1.37175	-1.37948				1.13956		2.1498
SLC35F2	0.74368			-1.85455	1.26225		4.09017	2.35899			3.43588				10.1072	-1.43345					2.35899	5.57537	1.45663
SLC37A4	0.606357						2.82711			1.23099	1.17954				2.40853				1.23099
SLC38A7	0.841736				-1.74349	-1.17535						-1.74349		-1.17535		-1.34039	-1.28626
SLC5A6	0.877749				1.2978				1.31767	1.30837	1.63394	1.2978					-1.16128		1.30837	1.31767			1.48937
SLC7A11-AS1	-1.87883
SLITRK5	-0.852743				-1.05614							-1.05614											-1.05194
SMARCD3	0.748226			1.65884	-1.86444	-1.22963	13.1636				-1.09216	-1.86444		-1.22963	13.3409	1.62253						13.6545	-1.51542
SMG1P2	-1.2955
SMG1P3	-0.747509
SMG1P5	0.856255
SMG1P6	-1.67788
SMPDL3B	1.08281				-1.28663	-1.22148	7.28249			-2.12911	-1.74182	-1.28663		-1.22148	16.506		-1.30756		-2.12911			7.62505	-1.35328
SMYD5	0.908717				1.17072							1.17072					-1.22035					-4.3169	1.30857
SNRPC	0.665022	1.23612		-1.25772	1.58518				0.893764		1.06154			1.41708	2.85409	-1.36055	-1.22383			0.893764			1.42006
SNRPN	0.73711	-1.71493		1.43423				-1.2203		1.6961	1.23507				3.44942	1.39272	1.16082		1.6961		-1.2203		-1.20973
SNTA1	0.99575				1.07678		7.14192		-1.49949		-1.40447	1.07678			5.56534					-1.49949		3.31831
SNURF	-0.95782			1.48806	1.22375			-1.2366		1.71524	1.15944					1.58928			1.71524		-1.2366
SOBP	-0.638171	5.63354						-1.18192		1.23103						-1.43721	1.12811		1.23103		-1.18192		1.19257
SORL1	-0.684689			1.51159			-7.07886	1.19874		1.22701	1.66341				-8.59234	1.94514	1.34879		1.22701		1.19874	-7.43134
SPHK1	1.05595			-1.99181	1.4617			-1.33573		-2.97338	-5.05327	1.4617				-1.78398	-2.14859		-2.97338		-1.33573		1.71663
SPOCK1	-0.831977	-5.36132		1.44989	2.35533							2.35533		1.42708	7.04766	1.33146							3.12676
SPON1	1.05812				-1.11935	-1.08874	8.4173	-1.375			-1.63812		-0.585293	-1.08874	7.83743						-1.375		-1.21476
SPZ1	-0.865867																-1.11696
STAMBPL1	-1.04469	5.12107		-1.31431	1.48887				1.39381	1.1474				1.42344	3.55935		1.47893		1.1474	1.39381			2.65468
STARD4	-0.794428					-1.35252			-0.822136	1.42733	1.41368			-1.35252			1.12035		1.42733	-0.822136
STAT4	1.5147				-1.26928			3.40994	2.43651	-1.85776	2.58165				3.11145				-1.85776	2.43651	3.40994		-1.22128
STC1	-1.03957	-4.84476			-1.26247		9.14695	-1.21847	1.56656	1.60039	1.59583		-1.68526	-1.44407	9.011				1.60039	1.56656	-1.21847	8.7284	-1.33604
STC2	-0.707376		-2.00121		-2.07046		2.38906		0.846254	-1.47204	-1.90833			-1.31278	9.75151				-1.47204	0.846254		9.68556	1.86375
STEAP3	0.859249				1.94741	1.10061		-1.20952		1.84874	1.8353	1.94741		1.10061		-1.24064	-1.17094		1.84874		-1.20952		2.56802
STK35	-0.62756				1.77533	1.19115					1.1909	1.77533		1.19115							1.20273		1.71694
STRA13	1.4508	0.989034			3.16527	2.05367				1.43579	1.46359	3.16527		2.05367					1.43579				3.82192
STUB1	1.13909				1.31272	1.31282	2.70046			1.179	1.10509	1.31272		1.31282	2.70072		-1.26499		1.179			2.47926	2.08075
SUMO3	0.733611			-1.20543	1.162				0.601626		-1.18285	1.162		1.44821		-1.297	-1.187			0.601626
SUSD4	-0.999575				-1.19238		-7.68236		-1.73672	1.19502	1.20088	-1.19238					-1.214		1.19502	-1.73672			-1.14124
SYCP2	-0.935592			1.3283	-1.59317							-1.59317			-2.74515	1.27602	1.2913						-3.85937
SZRD1	0.858781
TACO1	0.817359				1.22928					1.23256		1.22928		1.29875					1.23256				1.45794
TAF6	1.05046	-2.87506					2.50989			1.18108									1.18108			4.82563	1.59561
TAF9BP1	-1.05187
TAGLN	1.05824	-4.81801			2.41153	1.329	9.3488		-1.97209		-1.13203	2.41153	-0.695508	1.329	8.35312		-1.17042			-1.97209		8.60112	3.3412
TAGLN2	0.868619	-2.11819		-1.86227	6.17749	1.87145				1.17964	1.10195	6.17749		1.87145			-1.16591		1.17964				5.86753
TAGLN3	0.932235			-1.53485	1.59954	1.13824	11.897			-1.4276		1.59954		1.13824	12.0875	-1.38247	-1.17917		-1.4276			12.5154	1.66139
TANGO2	1.04201						2.76418								3.32371							4.59771
TARBP2	1.07266				2.02493	1.42377		1.12316		1.14477	1.13728	2.02493		1.42377		-1.29147	-1.25984		1.14477		1.12316		2.44156
TARS2	0.71394			1.24193	1.40024	1.12593				1.20575	1.16055	1.40024	0.673854	1.12593	2.84005				1.20575				1.58542
TAS2R20	-1.48397				-1.0862	-1.02204								-1.02204									-1.11006
TAX1BP3	0.997983				1.41681					1.1757	1.09134	1.41681		1.24071			-1.17019		1.1757
TBC1D3	8.05228				-1.61094							-1.61094											-1.23926
TBCD	0.893414				-1.06437		2.94127				-1.09467	-1.06437			3.51047							4.29521
TCEAL1	0.600828	2.16685		1.29323	-1.11619		8.20895	-1.18051	-0.987021	1.53453	1.42397	-1.11619		1.19308	8.02643				1.53453	-0.987021	-1.18051		-1.54443
TCTA	0.689686				1.6366			-1.19345				1.6366		1.28799			-1.2505				-1.19345	-3.31742	1.3351
TCTEX1D2	0.658383				1.64076			-1.23488		-1.14696	-1.1669					1.34638	1.21783		-1.14696		-1.23488		-1.30235
TEAD2	1.26709		0.700614		-1.22641	-1.23748	10.8783	-1.18151	-1.24011	2.00366	1.83978	-1.22641		-1.23748	3.31925				2.00366	-1.24011	-1.18151		-1.48576
TECR	1.14027				1.93392		3.31069			1.60648	1.43208			1.37954	4.25826		-1.35059		1.60648			3.5511	1.58423
TENM1	-0.793209
TFCP2L1	-1.5391			-1.66649												-1.31013				-1.64571
TFIP11	0.719741				1.56958							1.56958											2.09528
THAP3	1.01447				-1.0981					1.22555	1.51434	-1.0981				1.38361	1.34683		1.22555				2.14221
THBS2	1.03118				1.78773		9.92012			1.86173	1.38957	1.78773			9.74613		1.11299		1.86173			9.42736
THTPA	1.04205			1.38958	1.76418		3.10107		0.826274	1.16549	1.29739	1.76418		1.42669	2.84527				1.16549	0.826274		4.82673	1.2912
TICAM2	-1.15264
TIMM13	0.880741						3.95214			1.21622	1.1648				5.18739	-1.32322	-1.70723		1.21622			3.60571	1.46656
TIMM17B	0.862817				1.159	1.32661				1.43139	1.37211			1.32661	2.47613				1.43139				1.24108
TINCR	-0.991207
TLL2	1.45412						7.84883								7.82894					1.30412
TLR4	1.40206						-8.63031	-1.1674		-1.26518	-1.43203			-1.17552	-9.52799				-1.26518		-1.1674	-8.64332	-2.30339
TM9SF1	0.978661				2.19693	1.37061					-1.17243			1.37061									1.56747
TMEM11	0.700653				1.75553				0.926379	-1.17914	-1.32549			1.2165					-1.17914	0.926379			2.00336
TMEM144	-0.744961	2.48324		2.24388	-2.66537	-1.32178		-1.30635		1.4649	1.18204			-1.32178					1.4649		-1.30635		-2.87644
TMEM176B	0.790439			1.31902	-1.28779		13.445			1.1694	-1.30177	-1.28779			13.5387	1.52899	1.18945		1.1694			13.5751	-1.7251
TMEM199	0.896195	2.86966		-1.24021	1.3981				0.686111		-1.19477	1.3981				-1.27013				0.686111			1.73919
TMEM206	0.668385				1.86012				0.827825	1.2253	1.45792	1.86012		1.59238					1.2253	0.827825			1.70287
TMEM222	0.943133					-1.15439					-1.06912			-1.15439			-1.13429						1.30322
TMEM43	0.677016			-1.33382	2.22978	1.18843		-1.21732			-1.42117			1.18843		-1.47919	-1.32274				-1.21732		2.05528
TMUB2	0.739823										-1.10187												1.22479
TNC	1.07686				-1.44364		13.6689	-1.5355		2.5953	-1.26178				13.5257				2.5953		-1.5355	13.2356
TNFRSF11B	0.819976	-5.98984		1.37102	1.35576			-1.29902		-1.59033	-1.40362	1.35576	-1.52905	1.30951		1.29307	1.54958		-1.59033		-1.29902		2.54951
TNFRSF12A	1.04081	-5.14126		-5.31537	1.9508			-2.00954		-1.95941	-7.31152	1.9508				-3.95292	-3.68213		-1.95941		-2.00954	-2.60215	12.4743
TNFRSF19	1.45158	5.1291								1.93485	1.54112				-3.19342	1.29642	1.2408		1.93485		-1.53284	-4.49115
TOMM22	0.639472			-1.31627	2.68258						1.05327												1.75249
TOR1A	0.811708			1.25253	-1.24204	-1.13994								-1.13994									-1.63766
TPD52L2	1.05469				2.66481			-1.11144		1.15919		2.66481							1.15919		-1.11144		2.15264
TPPP3	0.868498	5.30358				-1.08129			-1.77891	1.32426	1.54124			-1.08129					1.32426	-1.77891
TRANK1	0.945213			2.6292	-3.31295	-1.26221	-5.96808					-3.31295		-1.26221	-6.14057	1.61171	1.23742			1.02003		-7.1038	-3.08385
TREML3P	-1.16914
TREX1	1.21312				1.25617		3.7194	-1.56557	0.94476	-3.52606	-5.39869	1.25617		1.23983	5.29775		-1.46493		-3.52606	0.94476	-1.56557		1.11235
TRIM21	0.587919			1.2947	1.98206	1.3895		-1.15675		-2.56339	-2.90133		-1.06308	1.3895		1.32032	1.29726		-2.56339		-1.15675		1.82731
TRMT1	0.947448				1.41849		2.74498			1.3458	1.48696	1.41849			3.67522	-1.21079	-1.2778		1.3458			3.73728	3.87354
TRMT61B	0.671424				1.6424						-1.14048	1.6424		1.17666			1.53795						1.67982
TSPAN2	-0.872918					1.20841		-1.16911		1.77444	1.77484		-1.19121	1.20841		1.3136	1.22365		1.77444	-1.21312	-1.16911
TSSC1	1.30087				1.18917			1.17765				1.18917					-1.09816				1.17765		1.47394
TSTA3	1.37337				1.23196						-1.18228	1.23196		1.32523			-1.30943						2.66689
TTC39A	0.828992				-1.55588	-1.38856			-0.719792		-1.18939			-1.38856			1.13074			-0.719792			1.09521
TTLL4	-0.692942			1.39685	-2.23031	-1.82916				-1.19946	-1.19116	-2.23031		-1.82916					-1.19946				2.0225
TUBB2A	0.759169	-4.54969		-1.32783	2.39381	1.26409		-1.17698		1.20642	-1.45644	2.39381		1.26409			-1.20998		1.20642		-1.17698		2.81881
TUBB3	0.786386			-1.90625	3.07421	1.31045		1.35674		-1.43657	-1.35073			1.31045		-2.97164	-2.213		-1.43657	-1.32182	1.35674		4.15873
TUBB4B	1.1801				5.05659				1.04016		-1.2087	5.05659		2.20962						1.04016			7.69177
TUBB6	0.800434	-3.27069		-1.41845	1.5541	1.26268			-0.793193	1.21584		1.5541		1.26268	2.82253	-1.52354	-1.17198		1.21584	-0.793193		3.20272	1.37303
TUBD1	-0.668097				1.69881		9.16098		1.13107	1.22407	1.19032	1.69881			3.54006	1.90263	1.93557		1.22407	1.13107		9.54432	2.5812
TUBE1	-0.620874			-1.61963	-1.65369	-1.17744	-3.29302							-1.17744		-1.24427						-3.45462
TUBG1	0.942287			1.22809	1.83533	1.53223		1.16608		1.31961	1.27145	1.83533		1.53223					1.31961		1.16608		2.50534
TULP4	0.715784			1.23939	-2.45514	-1.76165	-8.83681				-1.1334	-2.45514		-1.76165	-12.1241							-9.64544	-1.72304
U2AF1	-0.706614	2.43653		-1.22906	1.6126			-1.15545				1.6126									-1.15545	2.45573	1.69215
U2AF1L4	0.798658				-1.58843	-1.24159		-1.12931		1.31765	1.21906	-1.58843		-1.24159			-1.13219		1.31765		-1.12931		-1.47389
UBA5	-0.769115				1.18936					-1.29279	-1.37833						1.12261		-1.29279				1.23786
UBQLN1	-0.586064						-2.80658			1.14967	-1.1282				-3.18681	-1.32873			1.14967			-2.86315	-1.29992
UBXN11	1.35425				1.08161	-1.19505				1.28334	1.36379	1.08161		-1.19505			-1.13721		1.28334
UCKL1	0.932999						4.64298			1.23495	1.29457				4.79797		-1.12566		1.23495			4.9937
UCP2	0.888395			1.45838	1.32597			1.27901	-2.40918	-1.76981	-1.35085	1.32597					-1.3275		-1.76981	-2.40918	1.27901		1.53987
UGT2A1	-0.880151
UHRF2	-0.619687				-1.43792		-3.70584				1.26686	-1.43792			-3.56747	1.16699	1.10762					-3.04838
UQCRC1	0.60885			1.44771	2.30763		2.16564	1.15418			1.12449			1.87921							1.15418	2.5164	2.90768
UQCRHL	-0.633043						2.49884								4.00365							3.78002
URB1	0.623803				1.16057					-1.42807	-1.38128	1.16057					1.23832		-1.42807				1.94409
UROD	0.629441			1.2581	1.338		2.2512			1.19021	1.06722	1.338		1.38229	3.37558	1.29758			1.19021			2.91816	1.32977
UROS	0.710956				1.22307	1.29379						1.22307		1.29379	2.31657
USB1	0.717362
USP3	-0.702592			-1.3627	1.28114			1.14662			1.09726					-1.28733					1.14662		1.5404
USP3-AS1	-1.06451
USP49	-0.608443				-1.09624	-1.12876					1.12152			-1.12876	-8.65309								1.13271
USP53	-0.703318	-2.28868		-1.47289		-1.24528				-1.17644	-1.09968			-1.24528	-5.79997			-2.04175	-1.17644			-4.89608	-1.55163
UTS2B	-0.984384
VANGL1	1.27298	-2.33989			-2.14776	-1.40266		-1.2868	-0.779156	1.43989		-2.14776		-1.40266			1.18745		1.43989	-0.779156	-1.2868		-1.60939
VEGFA	-0.709078					-1.42236		-1.20074	-0.655616	-1.19395	-1.49173			-1.42236					-1.19395	-0.655616	-1.20074		2.67994
VPS28	0.746391			1.26956	-1.27873	1.25016	4.3354		-0.589503		1.14354	-1.27873		1.25016	3.61228					-0.589503		4.22892	-1.40252
VPS39	0.714107										1.10037					1.29423							1.39879
VPS72	0.738807				1.28291				0.756159					1.27799	2.28429	-1.24299	-1.1548			0.756159		2.6357	1.3486
VTN	1.4316				-1.28532	-1.44367	12.3226	-1.24429			-1.13645	-1.28532		-1.44367	12.4899		-1.29433				-1.24429	7.43717
WASL	-0.665735			-1.3272	-1.28226	-1.47067		-1.16672		1.18699				-1.47067			-1.13861		1.18699		-1.16672		-1.45248
WBSCR17	0.70937	-3.22045			-1.41442			-1.53945		4.52482		-1.41442							4.52482		-1.53945		1.49819
WDR46	0.994761				3.24764		11.955					3.24764		1.71335	3.9176							12.6636	2.8699
WFS1	0.752622				-1.63211		5.74321				-1.58035				5.77967	-1.56178	-1.86429				-1.18358	6.82834	-1.77778
WNT5B	1.03169			1.84822	2.39097		5.81799			1.3382	1.40698	2.39097			3.42673	2.00533	1.34081		1.3382			9.89675	2.52584
WRAP53	0.922926				1.62185	1.12142	3.18316		0.639051			1.62185		1.12142	3.29951					0.639051		3.35033	1.69953
WSB1	-0.838427			1.35121	-4.66497	-1.42709	-2.88083	-1.15714	-0.759046	-1.63295	-1.75038	-4.66497		-1.42709	-3.38641	1.48124	1.4372		-1.63295	-0.759046	-1.15714		-6.49772
XK	-0.899209										1.57513						1.38392						-1.07966
XXbac-BPG252P9.10	-0.950542
XXbac-BPG252P9.9	2.33009
XXbac-BPGBPG55C20.2	-0.752738		0.854561						-1.21143											-1.21143
XYLT2	0.982236			1.30038	-1.24979		7.82434			1.3686	1.40888	-1.24979			4.95137	1.4324	1.4105		1.3686			4.43958	-1.34589
ZBTB25	-0.638093						-5.09589	1.17103			1.43494				-10.3937						1.17103	-9.58286
ZC3HC1	0.626402				1.55137				0.856421			1.55137		1.23946	4.87438		1.14451			0.856421		3.64461	2.54392
ZFHX2	0.852124			1.28839	-1.10501						1.25188	-1.10501			8.40839	1.31754	1.41717					8.02212	-1.10631
ZFYVE28	-0.910221				-1.36284					2.0434	1.83657			-1.13932					2.0434
ZMPSTE24	0.685184										-1.12936					-1.36467							1.49783
ZMYND10	0.92588							-1.30746		1.72315	1.50709								1.72315		-1.30746		-1.26498
ZNF331	-0.613965				-1.30956							-1.30956			3.75699								-1.33951
ZNF35	0.60881			-1.28765	1.28751									1.27559		-1.55499	-1.24806						2.61927
ZNF404	-0.66694			2.10795	-1.72316				-1.31967			-1.72316				1.72651	1.95192			-1.31967			-1.40414
ZNF423	0.969632				-2.44531	-1.4738	4.32371					-2.44531		-1.4738	8.23074							7.82669	-2.21014
ZNF483	-0.868449				1.16039							1.16039
ZNF540	-0.929922				-1.16171									-1.0764									-1.19157
ZNF576	0.924281				1.74363		3.10579		0.614588			1.74363		1.3153	3.36907					0.614588		4.80402	2.51823
ZNF669	0.861532													-1.36227									-1.55327
ZWINT	0.858565	2.03684			8.22362				1.00308		-1.18737	8.22362		3.99593		1.31228				1.00308		8.36334	6.38198
ZYX	0.737505				1.53763			1.12095		1.23106	1.67871	1.53763					-1.28373		1.23106		1.12095		2.20186
A1BG-AS1		4.91264			1.814							1.814		1.20022									1.45208
AAGAB		-2.25699		1.28641	-1.28345	-1.15241		1.12359			1.18493	-1.28345		-1.15241		1.33457	1.2557				1.12359
AARS		-1.20257			-1.2643	-1.45293			0.698039	-1.54637	-1.63506	-1.2643		-1.45293					-1.54637	0.698039			3.22192
ABCA1		-2.30706		-1.69326	-1.52013		-8.1341			1.77027	1.75953				-9.42455	-1.5791	-1.21028		1.77027			-9.0479	-3.41137
ABCC4		-1.43715			3.26723	1.40435		1.1844			1.14869	3.26723		1.40435							1.1844		4.01305
ABCC6		-7.69363			-1.11185		13.1436					-1.11185			13.3045							6.01088	-1.84544
ABCD3		2.96387		-1.42535						1.2267	1.17318					-1.32983			1.2267				-1.42862
ABLIM1		1.36132							-0.857886						-2.96405		-1.15126			-0.857886		-4.55174	-1.6004
AC002398.11		4.97158
AC002480.5		-4.48604
AC004381.6		-2.92326
AC004538.3		-4.34895
AC004540.4		6.47711
AC005538.3		5.14215
AC005944.2		-1.11726											-0.947095							-1.127
AC007050.18		-6.74185
AC009303.2		-5.94848
AC011558.5		-1.35437
AC012123.1		8.59552
AC012146.7		-3.95339
AC020571.3		5.96814	-0.927727										0.693213
AC025048.1		-4.86396
AC027612.6		-6.06686
AC093673.5		-2.79665							-1.06823											-1.06823
AC096772.6		-2.98224
AC104655.3		6.38766
AC127904.2		2.04806
AC132217.4		2.95327
AC239868.1		3.49134
ACACB		5.12107		1.29845	-1.60022		5.06767			1.47727	1.49929				6.63402	1.30501			1.47727			8.40546	-2.09442
ACAD11		-1.74705					3.39706	-1.11893		1.28765					5.01829		1.55402		1.28765		-1.11893	5.11168	-1.59319
ACAT2		-4.16109			1.96237			1.35592	-1.28587	-1.43012	-1.31403	1.96237	-0.826857	1.32202					-1.43012	-1.28587	1.35592
ACOT13		-1.74705		1.5289	1.96695	1.34824		-1.12983		1.69007	1.50615	1.96695		1.34824		1.52698	1.45763		1.69007		-1.12983		1.49523
ACSM3		5.14215		1.49415	-1.13247	1.32245					-2.19548	-1.13247		1.32245		1.47078
ACSM4		-6.68877
ACTA1		-5.7341			1.137		7.36131				-1.20973	1.137			4.16052	-1.1518	-1.10799					11.758	-1.09976
ACTB		-1.11355						1.27637												-0.752822	1.27637		1.74846
ACTC1		-4.41517				-1.06574	5.64935							-1.06574	5.53331							5.02468	-1.06359
ACTG1		-0.688751			2.65472	2.33873		1.31806			1.3801	2.65472		2.33873						-1.21136	1.31806		3.10225
ACTR2		-0.682472		-1.30229	1.38407	1.29751	-6.9948				1.17291			1.29751	-7.41313	-1.27592				-0.852139		-7.50953
ACTR6		-1.13054									1.21479						1.34525						-1.3081
ACVR2A		-1.65624		-1.88148				-1.14457			-1.17121					-2.99764	-1.98197				-1.14457		-1.25842
ACVR2B		-1.0181								1.37589	1.51186			1.29846			1.25788		1.37589				-1.36852
ADAM15		6.16084			2.27352		4.44121			1.34699		2.27352			5.78775		-1.16769		1.34699			4.1964	2.89332
ADAM19		-5.64838		-1.52521	1.17648	1.14972	-2.91427				1.76496			1.14972	-4.71808	-1.75255	-1.28796			-1.80344	1.77154	-3.12393	-2.05015
ADAM28		5.63071						-1.15761	0.921435		-1.11408						-1.15909			0.921435	-1.15761
ADAMTS19		1.89245															-1.42415
ADAMTS8		-5.66133				-1.06127	10.8446	-1.20525		1.47542	1.19858			-1.06127	10.8481				1.47542		-1.20525	10.7285
ADCY1		3.41967			-1.23484		-3.39104					-1.23484			-3.36091		1.15491						-1.29807
ADCY2		-7.30676						-1.30372		2.22264	1.38657								2.22264		-1.30372		-1.15371
ADCY3		5.61338			2.42178	1.5831				1.25084	1.25667	2.42178		1.5831		-1.25688	-1.29532		1.25084				2.56625
ADD2		2.41902		-1.44631	1.69992	1.14111								1.14111		-1.82939	-1.4985						1.23934
ADGRF4		-3.35971
ADGRG1		5.12107																		-1.73266
ADGRG2		-4.56868					8.68242															8.95459
ADIPOR1		-1.64646			1.32292						-1.0971	1.32292											1.50858
ADNP		0.717199	-0.598511		-1.25351
ADSL		2.13381			3.35385						-1.297	3.35385		1.76226									2.42513
AF127577.10		5.94772
AFF3		2.6089		1.5596			-11.7379								-7.26793	1.3738	1.2705					-10.8454
AFF4		-1.34578		-1.34418	-1.1299		-3.64814				-1.14371				-5.28425	-1.32805	-1.18291					-4.56696
AGL		-2.6916									1.0648						1.38273						-1.59782
AGPAT4		-1.28616		-1.37696				-1.13151	-1.8667	1.18774	1.1022						-1.30922		1.18774	-1.8667	-1.13151		-1.80068
AHNAK		-4.93579		-1.56895	1.27539			1.12317	-1.47166	-1.3019		1.27539				-1.2963			-1.3019	-1.47166	1.12317
AHR		2.08574								1.4748	1.67263			1.25305	-3.37567				1.4748		-1.2691		-2.72123
AIM2		5.14215			-1.04232							-1.04232											-1.11264
AJAP1		-3.93934			1.07749					1.61555		1.07749							1.61555
AK9		2.93925													-3.45592							-4.72856
AKAP2		1.16602	-0.628387	-1.31387	2.0309						-1.27083	2.0309					1.55512						2.16206
AKAP6		-5.56584								1.41754	1.51691								1.41754			-4.22081
AKT3		-1.2244							-0.790201	-1.28168	-1.41371					1.43265	1.39414		-1.28168	-0.790201		-3.4173	-1.67175
AL928654.7		-3.30693
ALAD		-3.07133		1.59551	2.48816		7.51559			1.19136	1.20687	2.48816		2.0119	6.49331	1.94744	1.78906		1.19136			4.24023	1.27452
ALCAM		2.35849		-1.3589	3.186	1.43519		-1.24534	-0.870142	1.42096	1.12978	3.186		1.43519		-1.46875			1.42096	-0.870142	-1.24534		3.12129
ALDH5A1		2.33632		1.4392	-1.89741		5.43588	-1.28598		1.63172	1.10508	-1.89741			5.20051				1.63172		-1.28598	7.42969	-2.88773
ALG8		1.59214			1.46817	-1.18534				1.35893	1.21155			-1.18534	4.64078		1.20854		1.35893			3.14749	1.92632
ALPL		5.16727						-1.42581		-4.93525	-12.1105				-4.42083		1.46814		-4.93525		-1.42581	-5.94802	-2.37414
ALS2		-1.30971			1.34092	1.09025					-1.19457	1.34092		1.09025	-3.14084	1.1701	1.19422					-3.13295	1.39575
AMACR		4.9189		1.25339	-1.52949						1.09043	-1.52949				1.26288	1.31271						-2.09709
AMOTL2		-2.08068	-0.772476		-1.17463				-0.594455	-1.80413	-1.93219	-1.17463		-1.57604					-1.80413	-0.594455			-1.67888
ANAPC13		0.909567			1.80821				0.668573	1.5947	1.62089	1.80821		1.27081					1.5947	0.668573			1.1955
ANK2		-2.13008	-0.598313		1.63524			-1.43353		-1.38417	-1.27322	1.63524							-1.38417		-1.43353	2.67643	1.3128
ANKHD1		1.70935		-1.29979	2.55763	1.57234					-1.10501			1.57234									1.63538
ANKRD1		-5.04818			-1.18533	-1.70537				-2.41508	-3.44082	-1.18533		-1.70537					-2.41508				1.69941
ANKRD23		-6.86258		1.21288	-1.33276			1.13687					2.05644				1.11185				1.13687		-1.27573
ANKRD33B		-3.03174					-4.95285	-1.25802	1.63135		-1.24513				-10.6266					1.63135	-1.25802	-6.45906
ANKRD36		2.23844			-1.32763												1.25747						-1.67014
ANKRD6		-3.41033			-1.86232				-0.84624	1.23928	1.28213	-1.86232			2.82651		1.28693		1.23928	-0.84624			-1.98489
ANKS6		-1.66945		1.41911	-2.27033	-1.63578					-1.12137			-1.63578									-1.3799
ANO2		-5.56584			-4.83032							-4.83032		-2.1541									-3.78842
ANO4		-5.0316				1.33469								1.33469									1.33133
ANOS1		-2.18321
ANP32E		1.13178			3.13148	1.67945				1.25977	1.32099	3.13148		1.67945		1.35738	1.26891		1.25977				2.0081
ANTXR1		1.52815			1.59665	1.12574				2.22572	2.42008	1.59665		1.12574	4.04651				2.22572		-1.28857		1.67837
ANXA11		-1.56779		-1.36581	1.24129	1.26576		1.27462			1.34507			1.26576	-3.44361	-1.38588	-1.44057				1.27462		-1.08281
ANXA2		-1.75923		-1.44062	1.31188			-1.1005			-1.37584			1.33872		-1.33505					-1.1005
ANXA3		-1.66807			3.35482		-3.02752	-1.17792		-1.63075	-2.52092					1.27883	1.29836		-1.63075		-1.17792	-3.55705	3.07083
AP000783.1		-7.33402
AP002967.1		-2.76753
AP1M2		2.71969			-1.23396											-1.32799	-1.36484						1.63466
AP1S2		-2.61844				1.25221								1.25221									-1.33546
AP3S2		-1.77335		1.38141	1.23293					1.3027	1.13753				2.33033				1.3027				1.79615
AP4B1		5.12107			1.84564							1.84564				1.26484	1.30424						2.06776
AP4M1		6.05229			1.88953	1.21241	2.43676				1.10266	1.88953		1.21241	2.74679							3.66292	1.51957
APC		-1.7141			-1.5298		-4.10733				1.0894			-1.27761	-5.64821		1.38634					-5.53565
APCDD1		3.3999		-1.46069			4.04056	-1.2895		1.48217	1.47658				11.8002	-2.23299	-2.15334		1.48217		-1.2895	11.6406
APLP1		5.8089			-1.14532					1.33062	1.23863	-1.14532			8.37868				1.33062	-1.96915
APLP2		-2.18978			1.6537	1.73768				1.43349	1.47423	1.6537		1.73768			-1.22365		1.43349
APOA1		5.12167			1.13466		26.0557					1.13466			25.8276		-1.11905					27.8983
APOBEC3C		-1.25146			1.37709	1.09219						1.37709		1.09219		1.55117	1.29204						1.42692
APOBEC3D		-5.70765			-1.11108	-1.08113						-1.11108		-1.08113									-1.10955
APOBEC3F		-3.05666		1.59306	1.15547							1.15547				1.9689	1.5698						-1.29104
APOBEC3G		-6.1491		2.13651	1.19165		-18.3138								-15.6722	2.5811	2.17298			2.6394		-15.6755	-1.98246
APOC1		-3.62749		2.79516	-1.25605					1.68849	2.43196		-0.719806		2.32419	2.13928	1.44271		1.68849			4.02175	-1.1749
APOE		-3.63354		2.86874	-2.50836				-1.46389			-2.50836	-0.616361		3.41466	2.34882	1.62134			-1.46389			-2.91751
APPBP2		0.841641			-2.85413	-1.82276					-1.09861	-2.85413		-1.82276	-2.48816	1.33931	1.26612					-2.59113	-2.0139
APPL2		3.54538			-3.2143				-1.08436	1.38413	1.50107	-3.2143				-1.23154	-1.18788		1.38413	-1.08436
ARF1		-1.19908			2.4534	1.34436						2.4534		1.34436		-1.25348	-1.21195						2.01868
ARFGEF1		-1.50138			-2.06553		-3.6441				-1.14818				-5.15277		1.1201					-4.15742
ARG2		3.3504		1.51637	3.18323			-1.30025			-1.91609	3.18323		1.49947	-2.8135	1.41092	1.49542				-1.30025		1.27084
ARHGAP11B		2.60881			5.18514							5.18514		2.38709		2.21655	1.87299					4.03089	4.30262
ARHGAP26		-1.87284							0.868512	-1.60097	-1.15828				-2.63897				-1.60097	0.868512			-2.03916
ARHGAP28		-3.95269								1.52637	1.5467				3.80463				1.52637				-1.12496
ARHGAP39		-4.83068			-1.11705					1.51431	1.44048	-1.11705							1.51431	-1.05483			1.09075
ARHGAP40		-6.24401			-1.50339	-1.17992						-1.50339		-1.17992
ARHGAP42		-5.12872			-1.32633			-1.22909		1.18078			-0.692509		-12.4632		-1.07379		1.18078		-1.22909	-9.463
ARHGAP5		-0.611922		-1.25654				-1.16257			-1.20894				-3.2599		1.23261				-1.16257	-3.25803	-1.33238
ARHGAP5-AS1		-5.43184							-1.54326											-1.54326
ARHGEF10L		2.11255		1.6266	-1.30874	-1.43306		-1.28387	-0.974101		-1.18192	-1.30874		-1.43306		1.30299	1.18168			-0.974101	-1.28387		2.13625
ARHGEF17		2.8177			-2.56092	-1.34178				1.53381	1.6324		0.743095	-1.34178	3.57693				1.53381				-1.9312
ARHGEF19		6.39801			1.20767					1.76528	1.3954	1.20767		1.11577			-1.1474		1.76528			2.90728
ARHGEF19-AS1		6.11792
ARHGEF5		2.85202			-1.19876		3.14036	-1.18136		-1.30056	-1.50385								-1.30056		-1.18136		1.40112
ARID1A		0.811657			-1.43991	-1.37753					1.20525	-1.43991		-1.37753	-4.13346					-0.708436			1.34844
ARID1B		1.25151		1.24998	-1.26412	-1.22151					1.06373	-1.26412		-1.22151	-3.51539	1.26792	1.13493						-1.45122
ARID5B		6.02916			1.28217	-1.23145	-3.05656						0.589373	-1.23145	-3.08178	-1.35852	-1.39222					-3.06789	-2.26985
ARL17A		1.54446			-1.91565							-1.91565
ARL4A		2.2234	-0.992475	-2.06502	-1.84328		3.98422			-1.70688	-1.55054	-1.84328		1.25808	3.59799	-2.21345	-1.81232		-1.70688			5.37435	-3.47094
ARL4C		3.6012		-1.50881	-4.2799			1.20582			1.31351	-4.2799		-1.95585	-5.43561	-3.18676	-2.44747			-1.9251	1.20582	-7.83879	-1.48095
ARL4D		-5.2189		1.69853		-1.19121					-1.2814			-1.19121		1.6955	1.78461
ARL6IP1		-1.09298		-1.2828	1.3014	1.84882				-1.18296		1.3014		1.84882					-1.18296				-1.28489
ARL6IP6		-1.7285			3.08967	1.67722	-8.17697					3.08967		1.67722	-11.6139	1.27607	1.20549					-16.692	-1.16958
ARMC4		-3.07411			-1.39718			-1.32574				-1.39718									-1.32574
ARNT2		2.83331																				-11.6801	-1.3672
ARPC2		-0.848765			1.52284	1.4266						1.52284		1.4266									1.67214
ARPC3		-1.30527			1.18972	1.138								1.138
ARPIN		4.91264							-0.947843											-0.947843
ARSE		-2.37829			1.08277				-1.05478			1.08277								-1.05478
ARSG		-5.56584			-1.31932					1.26687	1.28838								1.26687				-1.88036
ARX		-5.0012			-1.53552						-1.29366	-1.53552					-1.23746						-1.74027
ASAP2		2.49808						-1.26154			-1.17307		-0.904269				1.31962				-1.26154
ASB6		-2.73814			-1.1269	-1.22549	2.78534	1.16101		-1.35038	-1.15464	-1.1269		-1.22549					-1.35038		1.16101
ASL		-4.98523		1.30306	2.55535			1.17732			1.14007	2.55535		2.07089			-1.13151				1.17732		2.59507
ASTN1		5.40672				1.1467								1.1467									1.38143
ASXL3		5.599			1.88241							1.88241											1.94519
ATAD2		1.07454			2.90507	2.32509	-2.727	1.25752	1.16972	1.74859	2.3746	2.90507		2.32509		1.44017	1.36973		1.74859	1.16972	1.25752		2.13387
ATF3		-4.27986	-1.95757		1.23511			-1.45567		-3.50651	-5.22352	1.23511	1.02155			-1.5119	-1.68362		-3.50651		-1.45567		1.70339
ATF7IP2		3.29013		1.98663	-2.28966	-1.35323						-2.28966		-1.35323		1.92816	2.22687
ATG14		-2.71384		-1.27085	1.25005	1.26943		-1.15151			-1.09848	1.25005		1.26943		-1.34861					-1.15151		-2.07863
ATL1		5.8089			1.15854			-1.28557		1.75138	1.32132	1.15854	-1.70988	1.18368					1.75138		-1.28557	-3.90494	-1.14151
ATL2		-2.25124			1.14947	1.12377					-1.13489	1.14947		1.12377			1.20349
ATP12A		-5.11279					-11.9955								-17.025							-15.4691
ATP1A1		-1.42544			1.43121	1.15962					-1.55699	1.43121		1.15962		-1.45462	-1.47833						1.63995
ATP1B2		-3.67677			-1.96159					1.39412	1.13411	-1.96159					-1.56848		1.39412
ATP1B3		-0.929264		-1.39428	3.02777	1.58167	-3.2933			-1.19257		3.02777		1.58167	-4.35204				-1.19257			-3.7687	1.30246
ATP2B1		-1.18339		-1.33536	1.23617						1.1921	1.23617				-1.77602	-1.66774
ATP2B4		-1.04637			-1.21899	-1.12804	-7.9182					-1.21899		-1.12804	-7.74905					-1.3568		-8.27087	-1.2017
ATP5F1		0.776808			2.09643							2.09643		1.54317									1.73984
ATP5I		-0.821692			1.64923	1.17915			0.870632			1.64923		1.17915						0.870632
ATP6V1E1		-2.95337			1.55327				0.589065	-1.18123	-1.38239	1.55327		1.52961	-4.39999				-1.18123	0.589065		-5.76586
ATP9A		1.57193			-1.42468	-1.70555			-1.29491	1.68048	1.52596	-1.42468	-0.750748	-1.70555	-2.57646	1.3197	1.33419		1.68048	-1.29491			-2.4747
AVPI1		-6.78515		-1.52028				-1.16873	1.59113		-1.17645			1.1966		-1.91127	-1.7929			1.59113	-1.16873		-1.49481
AZIN1		0.873725			-1.22803	-1.20461				1.17382				-1.20461	-3.8114		1.16984		1.17382				1.39671
B2M		1.25664			2.26468				1.83006	-1.20816	-1.12604	2.26468		2.18874					-1.20816	1.83006			-2.40228
B3GALT1		6.78972			1.04366			-1.24615		-1.40545	-1.3963	1.04366							-1.40545		-1.24615
B3GALT5		-4.97026					8.19462	2.66658			4.18598		0.699802		7.66524						2.66658	7.09512
B3GNT2		-3.96232		-1.92384		1.38309	-5.41537	1.09273		-1.54412	-1.37211			1.38309	-5.44183	-1.36851			-1.54412		1.09273	-6.15845	1.45375
B4GALT4		-5.10294		-1.51511	1.76262			-1.16884		1.29099	1.10024	1.76262		1.40876					1.29099		-1.16884
BACE2		2.48883		1.647	-1.70003		2.92845			1.69596	1.92557	-1.70003			6.0113	2.04058	1.43852		1.69596
BAIAP2-AS1		5.47112							-1.4795											-1.4795
BBC3		-2.34839			-3.84869	-1.90805			2.17528		1.09682			-1.90805		1.36657				2.17528			-3.0513
BCAM		7.05521					9.42816			1.45559	1.23679				6.71068				1.45559			7.12266	-1.21084
BCAR3		-3.23515	-0.821528		-1.15932			-1.20358		-2.04486	-2.42089					-1.50464			-2.04486		-1.20358		1.29621
BCAT1		-1.20781		-1.29316	2.00864		-4.35344	3.3391			3.21894		0.586592		-3.48757	-1.26548					3.3391	-5.18902	2.29315
BCCIP		1.65959			3.19111			-1.30571	0.798957	-1.21726	-1.39488	3.19111		1.63142			1.31208		-1.21726	0.798957	-1.30571		2.11707
BCL11A		-1.67483		1.81911				1.23155	-1.70657		1.83689					2.3329	1.7136			-1.70657	1.23155		-1.46546
BCL7A		2.10704			-1.40004	-1.39302	-3.90521			1.55331	1.85808			-1.39302	-4.53065		-1.31868		1.55331			-4.62174
BCL9L		-1.85962			-1.41723											1.27871	1.22017			-1.00806			1.75993
BCLAF1		1.68119			1.69966		-3.76273			-1.38046	-1.33338	1.69966			-4.1006				-1.38046			-3.54602	-1.48016
BEND4		-4.84711			1.2437	-1.64128		1.15068		1.60542	2.11904	1.2437		-1.64128			1.18256		1.60542		1.15068		1.44399
BEX4		-1.15174			-1.46806					-1.30572		-1.46806							-1.30572				-2.66406
BEX5		4.6277			1.1472							1.1472				1.4122	1.34447
BICC1		5.99521						-1.25116	-1.60564	1.54806	1.24417				-10.6551				1.54806	-1.60564	-1.25116
BLM		1.36367		1.6276	5.05982	2.82395	-3.74096	1.1902		1.30954	1.57368			2.82395		2.01829	1.45549		1.30954		1.1902	-4.90865	5.16629
BLOC1S2		1.33149		-1.37752	1.28467						1.13388	1.28467		1.23937		-1.34578	-1.14411						1.65546
BMP3		6.11807				1.06288	9.93879			1.84866	1.67611			1.06288					1.84866				1.07869
BMPR1B		5.8316				1.08489		-1.39206			-1.85238			1.08489							-1.39206
BMPR2		-1.66156			-1.29014			-1.319	-0.971101	-1.27785	-1.31205	-1.29014			-3.06983				-1.27785	-0.971101	-1.319		-2.29969
BNIP3		-1.93282		-1.603	1.33531	1.22577			-1.04903		-1.2251	1.33531		1.22577	2.23327	-1.78	-1.16951			-1.04903			-1.20233
BOD1L1		-0.755914
BRCA1		1.64969		1.82178	3.64103	2.06175		1.28221		2.08394	2.65622	3.64103		2.06175		1.77336	1.44249		2.08394	1.5515	1.28221		3.19836
BRCA2		2.0441			2.65833	1.66982		1.18836		2.03815	2.71686	2.65833		1.66982					2.03815	1.61212	1.18836		2.55888
BRCC3		1.3035			1.64649					-1.19615	-1.24177	1.64649		1.44064					-1.19615
BRICD5		-5.43184	0.635205
BRIP1		2.24721			4.08478	1.4111		1.39031	1.5645		1.58009	4.08478		1.4111		1.19078				1.5645	1.39031		4.38213
BST2		-4.97026		1.51104	2.3191	-1.62401		-2.04245	3.97177	-2.14788	-4.36066			-1.62401	3.01617	1.53493	1.35022		-2.14788	3.97177	-2.04245		2.94314
BTG1		1.17866			1.46694		-5.25723	1.17656		-1.17622	1.21594	1.46694			-6.24368				-1.17622		1.17656	-5.65387	-3.23723
BTG2		-1.71446	1.01939	-1.48402	-1.84499	1.28677	-5.65906			-1.48408	-1.18287	-1.84499		1.28677	-6.85322	-3.34501	-3.94817		-1.48408			-5.22411	-1.88643
BTN1A1		7.37302															-1.40298					-3.08538
BTN2A2		3.90327		2.03975	-1.82657	-1.4546			1.43475			-1.82657		-1.4546		1.95181	1.8114			1.43475			-2.05781
BTN3A1		6.94707		2.00079	1.54337							1.54337				1.89271	1.51691			1.40975
BUB3		1.10436			2.01242			1.14886			1.10257	2.01242		1.3752			1.12257				1.14886		1.30495
BZW1P2		-3.52889							1.29955											1.29955
C10orf32		2.46718	-0.854838	-1.46057	-1.89573							-1.89573		-1.43021		-1.37946	-1.24623						-2.90055
C11orf63		5.12107			-1.14638												1.24311						1.27473
C12orf45		2.23045			1.60645							1.60645		1.32803	4.28543					1.39683		10.8587	2.12672
C12orf49		-1.0085		-1.36776	1.43402	1.21254			-1.28991			1.43402		1.21254		-1.70845	-1.36535			-1.28991			1.40109
C14orf119		-1.1241			1.07104							1.07104
C14orf37		1.80634
C15orf39		6.71788		-1.51862	-1.67579	-1.83369								-1.83369		-1.48542	-1.423						2.36501
C15orf40		2.16486			1.49186							1.49186											-1.39391
C15orf65		5.38581
C16orf87		-1.15069											-0.605046				1.27066
C17orf62		3.17733		1.8034
C17orf97		4.91264				-1.25128	-7.94204							-1.25128	-8.2086		1.43597					-11.3663	1.39705
C19orf25		5.16727											0.624349
C1GALT1		-2.27058			2.38143		-3.64564				1.06848	2.38143		1.35085	-5.78339			-1.80288				-6.62019	1.98893
C1QL2		5.33183			-1.0692							-1.0692
C1orf106		1.59244	-0.644868	1.63987	-1.27053							-1.27053				1.41082	1.30003						-1.27916
C1orf168		-5.5035	-0.646017						5.2438											5.2438
C1orf61		-7.55835			1.10673							1.10673											-1.32793
C21orf2		-4.23911			-1.2352	-1.10271						-1.2352		-1.10271		-1.16214	-1.21934						-1.40773
C21orf33		3.51407		1.53179	-1.46039	-1.08087							0.724386	-1.08087		1.21044							-1.77702
C21orf91		-1.15547					-4.35587								-4.84314		1.20357					-5.13694	1.272
C22orf29		3.15266			-3.82647							-3.82647		-1.49287		1.35936	1.21251						-1.72977
C2CD4C		-2.69562			-5.90526						-1.29981	-5.90526		-1.57851									-3.08185
C2orf44		5.28956		-1.25556	2.87074				1.05688			2.87074				1.61289	1.76975			1.05688			4.95267
C3		-4.83068		-1.66884	-1.39265		5.3723	-1.23394			-1.4455				6.53405	-1.54539	-1.23206			2.00149	-1.23394	5.74957	-1.66278
C4orf46		1.36112			2.65905	1.48354								1.48354									2.09782
C5orf38		3.11435			1.09253																		1.12774
C5orf63		-1.86465			-1.07779										9.72233		1.16553
C6orf203		-2.40481														1.49256	1.824
C7orf55-LUC7L2		1.41394
C8orf49		-5.5035
C8orf59		-1.05833			1.24374							1.24374		1.27918
C9orf116		6.24372			1.45802							1.45802		1.12205		-1.24581	-1.25815						1.24382
C9orf135		-7.43229					-5.3306
C9orf3		5.85674			-1.13959	-1.21172						-1.13959		-1.21172			1.16865
C9orf47		-4.09367			1.25563							1.25563											1.14795
C9orf84		-4.56868			-1.2058							-1.2058					1.243						-1.21905
CA11		-2.94949			-1.69874		4.3654		-2.59529			-1.69874			2.90806					-2.59529		7.20952
CA2		-5.0012			2.70926									2.20438			-1.71746			2.33593
CA3		5.81164			1.05534		11.3442					1.05534			10.3607							9.56841	1.16203
CACNB1		2.77477	0.602158		1.21076			1.19828			1.32272	1.21076								-1.40012	1.19828		1.4322
CACUL1		1.38681					-3.07629								-3.12125
CACYBPP2		-5.30671
CADM1		2.72018		-1.65806	-1.08544	1.07119				1.47715	1.65655	-1.08544		1.07119		-1.32602	-1.21919		1.47715
CADM3		5.0937		3.63512	1.11854		10.1119					1.11854			10.0603	4.53537	2.20031
CADPS2		4.21961									-1.24481						-1.92369			1.91008
CALCR		-7.35824			1.05482					-2.20697	-2.01048	1.05482							-2.20697
CALM2		-0.9425			1.45698						-1.25315	1.45698		1.2151	-2.63584		1.10505						1.26151
CALN1		-5.28075			-1.12648		9.99663					-1.12648			10.1664							10.9939	-1.24878
CAMK2D		-1.06841		1.41724		-1.41172				-1.45942	-1.58465			-1.41172					-1.45942				-1.30602
CAMK2N1		4.15381			4.53007					-1.28703				1.61215					-1.28703	-1.67501			3.25535
CAMKMT		-2.27029		1.26455	1.30679												1.16854
CANT1		2.41214			1.65967						-1.25049	1.65967											2.06379
CAP2		-1.5595			1.26995		10.249				-1.19317	1.26995			3.01006							9.82394	1.28967
CAPN12		-1.53357	2.29774						-2.42436											-2.42436
CAPNS1		-1.53803			1.72791					1.295				1.76256			-1.36289		1.295	-1.15991			-1.17494
CASP3		-2.04519			1.38019		2.90662	-1.25482	0.596235	-1.41423	-1.55938	1.38019		1.20444	6.65476	1.26068	1.2872		-1.41423	0.596235	-1.25482	5.71165
CAST		2.04271			1.16763					-1.23216	-1.3118								-1.23216				-1.36557
CBLL1		2.27551			1.22399	-1.24376	-4.17102					1.22399		-1.24376	-4.18691	-1.29065	-1.25428						1.49953
CBS		-1.49342		-1.53153	-1.92707									-1.64022		-2.00042	-1.44045						2.10679
CBWD5		1.7444															1.27807						1.4232
CBX5		0.937615		1.62312	1.49511	1.30553				1.29783	1.09399	1.49511		1.30553		1.55564	1.21589		1.29783				1.89273
CCDC115		1.97577			1.09081	1.21459				-1.17204	-1.20949	1.09081		1.21459					-1.17204				-1.8918
CCDC121		-2.80413						-1.16531		-1.62119	-1.95642						1.23272		-1.62119		-1.16531
CCDC126		-5.0012			-1.27899	-1.14063	-4.07494	-1.26832	-1.1453		-1.22642	-1.27899	-0.775785	-1.14063	-4.16582					-1.1453	-1.26832		-1.60619
CCDC141		-8.00316	-0.839598		-1.20015			-1.14985				-1.20015	-1.39422								-1.14985		-1.0795
CCDC149		3.80246			-1.16511				-0.758978		-1.15315	-1.16511			4.02325	1.22306	1.1706			-0.758978			-2.29948
CCDC15		2.3784			2.18888	1.23125				1.7265	1.52214			1.23125		1.42579	1.3053		1.7265		-1.4147		2.58295
CCDC150		2.00128			2.22128	1.4952						2.22128		1.4952	2.41321								2.00282
CCDC160		5.4498			-1.07407							-1.07407					1.19295						1.14435
CCDC170		-8.07779
CCDC182		-5.14126
CCDC3		-4.48604		-1.37569	2.56649							2.56649				-1.34139							1.86887
CCDC67		5.37498			-1.07799					1.88126	1.45116	-1.07799							1.88126		-2.14816
CCDC71L		-1.82227
CCDC74A		6.90843									1.14065				-3.80503
CCDC81		-7.93318			1.23548		-6.50753					1.23548											1.15707
CCDC90B		-1.60385				-1.27973		-1.31072		1.27984				-1.27973			1.12954		1.27984		-1.31072
CCKBR		-6.28098			-1.59099	-1.21377						-1.59099		-1.21377		-1.39975	-1.67068						-1.57063
CCL2		-6.73902		-4.3676	-2.70002		-5.93289	-2.4186		-4.01946	-13.8496					-5.22598	-1.99279		-4.01946		-2.4186	-3.29671	-2.05264
CCNG1		-2.15479			1.45753	1.39412	-4.14543				1.06434	1.45753		1.39412	-3.67123	1.27394	1.27582					-4.52735	-1.18625
CCNYL1		-2.19909		-1.83475	2.87949			-1.35799		-1.78378	-2.82956	2.87949	-0.955838			-1.8463			-1.78378		-1.35799
CCPG1		-4.43007		1.56183	-2.17756	-1.19732	-5.95728				1.19099	-2.17756		-1.19732	-7.48521	1.63773	1.41049					-6.36442	-4.0629
CCZ1B		-1.27844
CD24		0.811521		1.75996	-1.49468							-1.49468	-0.683823	-1.3791	-2.77339	2.34026	1.70273					-2.7815	-1.77304
CD37		1.0475						1.7659			2.48524									-2.21189	1.7659
CD47		2.83147				1.38024		-1.15907	1.46537	-1.70294	-1.83011			1.38024					-1.70294	1.46537	-1.15907		-1.50403
CD63		-1.08474		-1.39527	1.79101	1.35291		-1.37788		-1.28087	-1.99063	1.79101		1.35291					-1.28087		-1.37788		-1.23187
CD74		4.25183		1.40127	-1.04495			1.78264			3.00301	-1.04495			3.05862		-1.22075			4.22922	1.78264
CD83		2.31367		-1.35146	-1.41413		-4.27318	1.42237		-1.88702	1.34249		-1.06226	1.15763	-2.59971	-1.48098			-1.88702		1.42237		-1.63921
CD8B		7.58864													7.58719							7.5354	1.18273
CDC14A		-2.82856							1.3791		1.23222						1.48202			1.3791	1.20467	2.43216
CDC42		-0.850817		-1.4341	1.28265						-1.06636	1.28265				-1.41354	-1.3137						-1.13711
CDC42EP1		-2.82583		1.32114	1.38928	-1.14461	5.19129	-1.18978		1.28223	1.09786			-1.14461	4.41498	1.38954	1.18706		1.28223		-1.18978	3.03779	3.2192
CDCA7L		4.13535		1.3949	2.97285	2.29554		1.28969			1.72273			2.29554		1.60385	1.26652				1.28969		1.69804
CDH11		5.19322			2.48525		11.4056	-1.33348		1.73413	1.30344			1.32995	11.352				1.73413		-1.33348	5.42973	1.87227
CDH12		-5.56584															-1.19676
CDH2		-1.16034			3.97858	1.5994		-1.27225	-1.46172	1.49473	1.66429	3.97858		1.5994	2.66347				1.49473	-1.46172	-1.27225		3.75562
CDH22		-7.33185			-1.59001		10.1229	1.49799		2.07163	3.1054	-1.59001			10.3168		-1.64686		2.07163		1.49799	10.8692
CDH24		-5.56584			-2.70381																		-2.00523
CDH26		4.94291			-1.10513						1.37804	-1.10513											-1.23976
CDH3		1.99813						-1.80292		-1.52888	-3.01886					1.37101	1.29887		-1.52888	-1.2402	-1.80292	3.60871
CDH7		5.51193			-1.38146	-1.28906						-1.38146		-1.28906			1.15137
CDK17		-1.7062					-3.14037							-1.31433	-4.59586							-3.97236	-1.64865
CDK2		1.1589			3.26053	1.68893				1.77489	1.85945	3.26053		1.68893		1.27621			1.77489				2.12471
CDK4		1.45026			1.93234				0.781135	1.30304	1.35298			1.58583			-1.63859		1.30304	0.781135			3.02469
CDK5RAP3		-5.43184		1.54128	2.60094			1.15396						2.52229	3.06512	1.91977	1.38414				1.15396	3.03008	1.49502
CDKN1A		3.03544	2.30706	-1.68892	-1.25722	-1.47062				-2.57853	-5.36172		-1.84955	-1.47062		-2.06342	-1.85755		-2.57853	-1.56507
CDKN1B		-1.55371			-2.48215			1.11105	-0.698907	1.23209	1.4039	-2.48215		-1.35171	-3.5031	1.37345			1.23209	-0.698907	1.11105	-3.66841	-2.02851
CDKN2D		-4.46417	0.684239		-1.82632		-2.43194	1.23453		-1.20623		-1.82632		-1.20745	-4.12937	1.43189			-1.20623		1.23453		-1.51224
CDO1		4.88091					6.29251	-1.36442			-1.76927				5.21653						-1.36442	15.5449
CDON		5.16727			-1.14707		13.5361			1.41298	1.2399	-1.14707			7.62718				1.41298	-1.07324		5.8293
CECR1		-1.4995		2.13652	1.51918	1.46388								1.46388		1.51011	-1.23492						1.12787
CECR2		-2.5487				-1.15936		-1.29271		-1.25143	-2.01493			-1.15936					-1.25143		-1.29271	-6.92659	-1.3205
CELF1		-0.75149								-1.14791	-1.08063					1.40463	1.19164		-1.14791			-2.80879	1.42395
CELF2		-1.70942		-1.46935	1.59718		-3.01617	1.10965		1.16149	1.2731	1.59718			-3.24695	-1.39001	-1.15217		1.16149		1.10965	-2.74182	2.13834
CELSR2		1.66677				1.17829	-8.05138							1.17829		-1.21395	-1.15828			-0.884854		-11.9973
CENPF		1.41141		1.46156	12.2827	2.94631		1.4131		4.89158	5.97247		0.789272	2.94631	4.89365	1.83552	1.44411		4.89158		1.4131	4.90986	5.50736
CENPI		2.74355		1.33182	2.46372	1.5673	-5.68138	1.22503		2.82036	2.99552	2.46372		1.5673		1.56703	1.37714		2.82036		1.22503		2.28383
CENPU		2.55925							0.823201						3.79282					0.823201
CEP192		-1.0023		1.55325	-1.23682			1.30865			1.45157	-1.23682				2.02147	1.92953			1.00201	1.30865
CEP41		3.38856		1.35216		-1.16512								-1.16512			1.31478					8.11958	1.50278
CEP70		-1.66126			1.2971					1.25673	1.88891	1.2971	0.723808				1.17892		1.25673
CEP78		1.9526		1.37306	3.434	1.97533			0.823454			3.434		1.97533		1.43133	1.3555			0.823454			2.07898
CEP85L		-1.80875					-4.06471								-6.62308							-7.8992
CER1		-12.8322
CES2		1.88708			-1.57521		7.86592					-1.57521			10.1653							17.2535
CETN2		1.65391		-1.34012	2.14133					1.33202	1.30342	2.14133		1.89169					1.33202
CFAP44		2.54904							0.822242											0.822242
CFAP54		5.47112							5.7229											5.7229
CFAP69		5.4498	-0.886801										0.635589
CFAP97		-0.977276					-3.79399								-3.51285
CFC1		4.94291			-1.1926			1.29825				-1.1926									1.29825
CFLAR		-4.85449		-1.23382	1.25764	1.39313	-3.1076		0.608507	-2.15892	-1.99966	1.25764		1.39313	-2.45386				-2.15892	0.608507
CGNL1		-1.76987			-2.46096	-1.37398			-1.13961		-1.14542			-1.37398		-1.32623	-1.33485			-1.13961		-3.32532	-5.34427
CH17-472G23.2		-2.58532
CH507-513H4.3		-0.932578
CH507-513H4.4		-0.932578
CH507-513H4.5		-0.836644
CH507-513H4.6		-0.932578
CHAF1A		2.58588			3.44595	1.99848		1.33312	0.913918	1.70383	2.11854			1.99848	2.79284	1.43363			1.70383	0.913918	1.33312		3.91477
CHCHD10		-1.69418		1.79502	1.4855		5.93818				1.34774	1.4855			6.45602							4.36343	2.24409
CHCHD3P3		-3.05133
CHD3		1.37817			-1.77393	-1.19868		1.17115	-1.11478	1.79822	2.4132		0.598186	-1.19868	2.65688	1.33285			1.79822	-1.11478	1.17115
CHKA		2.28943			-3.1254	-1.29742		-1.19693	-0.601962	-1.42288	-1.64206	-3.1254		-1.29742		-1.19763	-1.27056		-1.42288	-0.601962	-1.19693	2.63505	-2.51961
CHML		2.61904		-2.91667	2.26613					1.25093	1.24834	2.26613		1.72464		-3.04823	-2.04458		1.25093
CHMP3		3.40719			1.33133			-1.13109			-1.19369	1.33133		1.46622							-1.13109		-1.55512
CHMP4C		5.66757						-1.2681		-1.52485	-1.78559								-1.52485		-1.2681		-1.51845
CHMP5		-2.69295		1.30135	1.26245			-1.22925		-1.21177	-1.34486	1.26245		1.22866		1.26548	1.25833		-1.21177		-1.22925		-1.49553
CHN1		2.88003			1.48408		3.78651			1.3044				1.35627	4.41708				1.3044				1.50796
CHRAC1		2.14982		-1.5114				-1.17			-1.13085					-1.82938	-1.73928				-1.17		-1.38869
CHRNB1		5.78376		-1.48279	1.52815	1.2851		-1.11458		-1.41837	-1.46313	1.52815		1.2851					-1.41837		-1.11458
CHST11		-3.13075		-1.4476	1.77039		-2.94096			1.45921	1.30674			1.20896	-3.52248	-1.67449	-1.35298		1.45921	-3.49235		-2.60545	1.28836
CHST9		-2.24441							-1.18152											-1.18152
CIRBP		2.46732			-1.48307				-0.746652	-1.50763		-1.48307				1.18136	-1.10157		-1.50763	-0.746652			-1.3991
CITED2		-6.86258	-0.807023	1.65115	1.9454			1.10406	1.98495		1.30251	1.9454			-2.63989	-1.42735	-1.66245			1.98495	1.10406	-2.69087	1.55474
CKB		0.996909		4.37332	1.22707	1.06408	5.23			2.05788	1.54369			1.06408	4.29927	3.96536			2.05788			5.11863
CLCN5		1.61628		1.39068	-1.7036						-1.10288	-1.7036		-1.23736									-1.55398
CLDN11		-7.16396			2.07761	1.33456					2.26291	2.07761		1.33456		1.30913	1.20206						1.71183
CLDN4		7.63274		-1.5385	-1.13437	-1.1435	4.37739		-0.774516		-5.77801	-1.13437		-1.1435	3.75258	-1.49213				-0.774516			-1.61491
CLIC6		5.81164				1.02407		-1.18388		1.2705				1.02407	-4.47574				1.2705		-1.18388	-5.14518
CLMP		-6.46888			1.76857							1.76857											1.88175
CLSPN		2.0474			4.4927	2.45293		1.89916	2.05186	3.22961	4.80124	4.4927		2.45293		1.52718	1.31246		3.22961	2.05186	1.89916		3.84263
CLTB		-3.25922		-1.28679	1.55764	1.33644	3.83875		-0.731638	-1.47592	-2.34376	1.55764		1.33644	4.58121	-1.58356	-1.39593		-1.47592	-0.731638		4.16391	1.42346
CLTC		-0.691986				-1.21626	-3.92145				-1.15229			-1.21626	-4.36415							-4.17431	1.32791
CLVS2		-9.50845
CMB9-55A18.1		-5.57496
CMTM6		-1.08293		-1.54135	1.2155		-7.30615		-0.785995	-1.23654	-1.31118	1.2155			-8.60366				-1.23654	-0.785995	-1.19507	-8.74144	-1.73338
CMTM8		1.29271			-1.83812	-1.24063	9.50478			1.78908	1.51868			-1.24063	4.16138				1.78908				-1.95829
CNN1		-4.0054			2.49358	1.25158	17.5055				-1.31621			1.25158	17.5955						-1.23744	17.6241	2.05756
CNOT6		1.33662			1.1935		-5.67894				1.12617	1.1935			-5.48525		1.33382					-6.5314	-1.38041
CNPY2		1.91046			1.26998				0.914694	1.62169	1.41679						1.25657		1.62169	0.914694
CNTFR		2.26969			-1.06426		8.6355			-1.52404	-1.37708	-1.06426			8.55729				-1.52404			8.33534	-1.06514
CNTN1		-6.19454								1.34208	1.38688				3.26845				1.34208
CNTN3		-6.86839
CNTNAP2		-3.67412			2.79635	1.5744			-1.6347					1.5744						-1.6347			2.82008
COA4		-3.4265
COL13A1		-4.5818			2.49214		10.0597	-1.51246		1.85299	1.50993				9.95492				1.85299		-1.51246	9.70375	2.30949
COL14A1		5.12167						-1.22506		2.55146	3.55099				8.42927				2.55146		-1.22506	7.92429
COL19A1		-5.08607																					-1.0517
COL1A2		-1.46718			14.3621	1.87781	15.5864	-1.50886		1.72133				1.87781	15.5244				1.72133		-1.50886	15.3204	10.3392
COL22A1		5.12107			1.4846		7.84991				1.16659												1.80514
COL25A1		-6.97529									-1.3902
COL2A1		2.65873			1.09593					1.46019		1.09593	-0.928368				-1.12984		1.46019				1.12965
COL3A1		5.38581			7.00324	1.73776	16.6268	-1.76552		1.5861	-1.36538			1.73776	16.601				1.5861		-1.76552	16.4414	6.13028
COL4A1		-3.27193		-1.40053	1.91877	1.77503	10.8417	-1.16548			-1.64699	1.91877		1.77503	16.1036	-1.37684	-1.52868				-1.16548	16.0788
COL4A2		-1.41114			-1.22984		15.5476				-1.4625	-1.22984			15.4958	-1.46757	-1.3126					15.3038	-1.43576
COL4A6		-1.37247			1.79708	1.16568				1.50772	1.49998			1.16568	7.23065				1.50772				1.54204
COL5A1		-2.84896					15.522	-1.27612		2.01261	1.22143				15.6005				2.01261		-1.27612	15.6056	1.16922
COL5A2		-7.00965		1.28711	2.26061	1.52155	13.5551	-1.44361		2.42089	1.14308	2.26061	-0.963116	1.52155	13.5156	1.23519	1.17791		2.42089		-1.44361	6.58794	1.50882
COL6A1		-1.32844			3.34586		16.0442			1.32244	1.14087		-1.13545		15.9541	-1.41741			1.32244	-1.11453		15.7185	3.90017
COL6A2		-4.07725			1.21521		16.9212	-1.20965		1.3461		1.21521	-1.15721		12.6326				1.3461	-0.93026	-1.20965	16.8703
COL6A4P2		-3.48168
COL7A1		6.10791			1.13754					1.6039	1.33292	1.13754							1.6039	-1.88402
COL9A2		-5.162			-2.41658		12.8402				1.26364	-2.41658			12.9107							12.9002	1.55669
COL9A3		-3.34082	0.969872	2.58713	-1.36677		10.3385		-2.35602	-1.767	-1.56768	-1.36677			10.3249	1.9955	1.63879		-1.767	-2.35602		10.1816	-1.53627
COLEC12		-5.72747		-1.55933	-2.4044		3.36538	-1.66034		2.16972	1.42923	-2.4044			10.9127	-1.39012	1.39372		2.16972		-1.66034	10.5835	-5.16466
COPG2		2.28665							-0.991341	1.21763									1.21763	-0.991341
COTL1		3.57111			1.59911			1.90322			2.38672	1.59911			-2.95966						1.90322		1.26733
COX16		-1.27381			1.20516					1.35501	1.21388	1.20516						2.24236	1.35501				-1.24947
COX17		-3.32129			1.73973	-1.1334					1.12408	1.73973		-1.1334			1.16784
COX20		1.58664
COX20P1		5.12167
COX7A2		-1.0155			1.18761					1.1726	1.12697	1.18761							1.1726				-1.36123
CPE		-2.92412			-1.16942		3.71873				1.32908	-1.16942	-1.43234		12.4569							3.46607	-1.4002
CPM		4.17197					-8.01175				1.77714				-7.91133							-8.81616
CPQ		5.19322					3.40719								3.56413							11.9607
CPZ		-6.80039								2.02091	1.88086								2.02091
CRABP2		1.28868		2.85654	-1.52877							-1.52877			-4.89059	1.8113						-6.32942
CRACR2B		4.91264	0.724627				14.5666		-0.91594						5.11434					-0.91594		4.73176
CRB2		5.59268						-1.50715		-1.65523	-1.74145								-1.65523		-1.50715
CREBBP		1.08132	-0.609067		-1.79338	-1.47891						-1.79338	0.620397	-1.47891	-3.59961		1.32169					-3.0241	-1.30509
CREG2		5.16727			-1.80836						1.42302	-1.80836	-0.747188										-1.76075
CRIM1		1.53555		-1.90825												-1.57054	-1.1907					-2.71844
CROCC		1.89586		1.27126	-1.41848	-1.17646	3.08867		-1.35841	2.00834	2.37093			-1.17646					2.00834	-1.35841
CRY2		2.25512		-1.30499	-2.15899							-2.15899		-1.42499		-1.89225	-2.16959						-1.75576
CRYBG3		-2.19389					-6.68166	-1.12647	0.689431		-1.11199				-13.6774					0.689431	-1.12647	-8.92414
CSDE1		0.668661			-1.12098		-3.26698					-1.12098			-3.5178							-3.1713	-1.09987
CSRNP1		-2.25279		-1.69056	1.53339		-4.40645			-3.04177	-3.5101	1.53339		-1.29075	-5.76595	-4.22365	-3.73592		-3.04177			-5.22325
CSRP2		1.65609		-1.52847	1.38282	-1.40128				1.30755	1.19178	1.38282		-1.40128	3.41377	-1.29439			1.30755				-1.6278
CST1		-3.83857															-1.13082
CST2		-6.73902															-1.1092
CTA-384D8.36		6.14811
CTBP2		1.57426			1.24808			-1.11929									1.12811				-1.11929		1.22942
CTC-260E6.4		-4.98889
CTC-338M12.5		-5.5035
CTC-444N24.11		1.58354	-0.971292
CTC-510F12.6		-4.06705
CTC-523E23.3		-2.23156
CTC-524C5.2		5.4498
CTC-543D15.8		-6.16118
CTD-2256P15.4		7.05521
CTD-2537I9.12		1.45505
CTD-2545M3.2		2.28765
CTD-2547L16.3		-4.03135
CTD-2562J17.7		-2.04712
CTD-2636A23.2		2.04148
CTD-3128G10.6		-2.16262
CTNND2		4.38586			-1.11671		8.40552		-1.7088	1.99837	2.1867	-1.11671							1.99837	-1.7088			-1.54436
CTSH		-1.18281			-1.99104						-1.37488												-2.3334
CTSV		-4.52974
CUL1		2.19193			1.92732			-1.11346			-1.41254	1.92732		1.5533	-2.63332		1.22979				-1.11346		1.91431
CWC27		-1.87024		1.43383		-1.261		-1.22901		-1.22916	-1.45558			-1.261					-1.22916		-1.22901
CXCR4		-4.20245			3.47903		-8.90214				1.2538		-1.86921	1.07857	-10.004							-8.93408	3.23705
CXCR5		-2.56297		1.91691	-1.16278	-1.11052		1.67055			2.06436		1.46463	-1.11052		1.80934	1.74442				1.67055
CXorf23		1.97758		-1.26363	-1.50926	-1.32295								-1.32295			1.30642						-1.48399
CYB5A		1.477		1.44287	1.96943		3.34676							2.14326	3.89787	1.55515	1.46339					3.84078
CYFIP2		3.06355						2.40276	-1.81972	-1.46918	2.18682				-3.3342	1.12443			-1.46918	-1.81972	2.40276	-2.58898
CYGB		-5.43184			-1.82952		14.5609			1.36024	1.24578				14.7444		-1.49376		1.36024			15.1009
CYP1A1		5.33183	-2.36482		-11.5418		6.25194	-1.93856				-11.5418	-2.25318		8.87494		-1.58929				-1.93856	10.5894	1.40542
CYP1B1		-1.54084		-1.67073	-1.19228		3.04939			-1.83246	-2.84645		-3.26221			-1.26686			-1.83246				-1.57532
CYP26A1		-7.13298			-1.72648		-3.34395					-1.72648			-5.46889		-1.17992					-8.04812	-1.4792
CYP2U1		5.40672			-1.85239			-1.27041		1.33266	-1.17007						1.23483		1.33266		-1.27041	7.4766	-2.77177
CYP51A1		1.32747		-1.43695			-3.19875		-1.43944						-2.78637	-1.40337	-1.46464			-1.43944		-3.46653
CYR61		-2.29082	-0.969221		2.15347			-1.53242		-1.453	-2.99264					-1.50065	-1.35537	-2.44065	-1.453	-2.09054	-1.53242		-1.66462
CYTL1		4.88091			1.86105									1.34463			1.20827						2.14942
CYYR1		2.16468					10.1337				-1.13679				10.2242							10.2538	-1.42329
D4S234E		5.95412			1.97618	1.15329								1.15329									1.77344
DAB2		3.6733			-1.15311	-1.35973		-1.23253			-1.44438		0.620888	-1.35973		-1.69931	-1.52215				-1.23253		-2.31815
DACH1		4.13098		1.61029	1.18116		10.2178	-1.17909			1.25897				4.04507	2.96586	2.39471				-1.17909		1.28356
DACH2		3.99562																					1.08061
DACT1		5.42819			1.32099	-1.26356	8.14435			-1.52827	-1.35614	1.32099		-1.26356	7.77973		-1.49272		-1.52827			7.31237
DACT2		-1.56098	-1.5846																				-1.04303
DANCR		1.60234
DBI		-1.17008			1.95306						1.07417	1.95306		1.61423
DBNDD2		-3.62935						-1.11513			-1.064			1.13123			-1.37679				-1.11513
DCAF16		1.17134												1.41421
DCAF5		-1.01943			-1.44924	-1.28364			-0.933859			-1.44924		-1.28364			1.19953			-0.933859
DCDC2		7.24377					-9.14763
DCHS1		4.88091				-1.20999			2.83485	1.53248	1.56404			-1.20999					1.53248	2.83485		2.72246
DCLK2		6.4549			-1.75186			1.50053			2.07552	-1.75186		-1.39323		-1.26164	-1.2233				1.50053		-1.25297
DCLK3		-4.5116			-1.07511	-1.0646								-1.0646	8.35538							8.45842
DCLRE1C		3.29318		1.26578	1.22578	1.28096	-6.0611			-1.52598	-1.4744	1.22578		1.28096	-3.27046				-1.52598
DDC		5.12107					10.1378			1.92726	2.7645				10.2374				1.92726			10.2866
DDR1		-0.642615			-1.165			-1.19618	-0.741157		-1.17187	-1.165								-0.741157	-1.19618		-1.28079
DDRGK1		2.08036			1.23425	1.11908						1.23425		1.11908	2.21124
DDX3X		0.727827		-1.61064	2.05263	1.25357	-6.03686				-1.20361	2.05263		1.25357	-7.00653	-1.55068	-1.38141					-6.64748	1.52802
DDX41		2.01484			2.09372	1.25152						2.09372		1.25152	2.21164	1.3082							3.20483
DDX6		0.80733			-1.28883		-3.92258				1.2967	-1.28883		-1.34706	-5.23666							-4.5985	-1.30576
DEAF1		2.24311					2.64477			1.24391	1.26389								1.24391			2.43524	1.33768
DEK		1.10136			2.10765	1.52294	-3.83702			-1.1731	1.08042	2.10765		1.52294	-3.1904				-1.1731			-3.53033
DENND5A		-1.66812			1.44761		-5.09627					1.44761			-5.67602							-4.80449	1.96127
DEPDC5		2.57761			1.08257						1.41962	1.08257										2.93104	1.43926
DESI1		-1.55776					2.82292		1.04854											1.04854
DGAT2		-5.7341								-1.26307	1.44821								-1.26307				1.1591
DHRS3		8.29318	-0.733508	3.59345	-1.51994						1.17981				2.5733	1.7506				1.84469			-3.41017
DHX40		2.18483			2.21545	1.61113			-0.924146			2.21545		1.61113						-0.924146			-1.42541
DHX9		1.65628		-1.5177	6.0632	2.37556	-2.77906				1.14846	6.0632		2.37556	-2.85758								2.23347
DIAPH2		-1.45685			1.35888	1.33755	-3.31262					1.35888		1.33755	-6.73635							-6.12744
DIAPH3		-1.68483			3.04537		-2.68107					3.04537		1.47527		1.44179	1.16129					-3.79854	3.29641
DIO3		-9.17919			-1.22351	-1.25936					-3.09672	-1.22351		-1.25936						-2.59685	-1.72763		-1.56312
DKC1		1.14107			1.82183				0.854629		-1.08062			1.23877						0.854629			2.009
DKFZP434K028		4.88091															-1.13232
DLC1		-4.8005	-0.674488	1.20229	1.16375	-1.16549	12.3844		-0.706938	1.29804		1.16375		-1.16549	12.3849		1.18242		1.29804	-0.706938		12.2609
DLEU2L		4.88091
DLG2		-4.7699			-1.2122							-1.2122			-8.38945							-6.44401
DLK1		2.3986			-1.50188			-1.37634			-1.24605	-1.50188									-1.37634
DMD		1.89157			-1.36683	-1.15191		-1.15011		1.32982		-1.36683		-1.15191			1.13893		1.32982		-1.15011		-1.09493
DMKN		-2.22081		1.42345	-1.26078			-1.37304	-0.648133	1.70161		-1.26078				1.38778	1.34556		1.70161	-0.648133	-1.37304	-5.77259
DMRTA2		-3.58597			-1.28861		-5.85085					-1.28861										-8.88156
DNAAF5		2.21198
DNAH7		6.5675			-1.21279		-6.5024					-1.21279			-14.2441							-19.9495
DNAJA1		1.58407			3.51874						-1.44335	3.51874		1.23992			1.58003
DNAJB14		-1.19344			-1.4508					1.35604	1.26199	-1.4508				-1.50262	-1.38262		1.35604				-2.02821
DNAJC11		-4.98889			1.89439	1.14425	3.36856	1.15146				1.89439		1.14425	3.25606						1.15146		2.72261
DNAJC15		-2.74737		-1.42349	1.36764		3.10407	1.62813		1.1385	1.78593			1.11338	3.05832	-1.64752	-1.22518		1.1385		1.62813
DNAJC28		3.0456			-1.21629				-2.42517	1.59835	1.76621	-1.21629							1.59835	-2.42517			-1.21367
DNAJC6		-2.89354					4.45253				1.26733				4.16812		1.43151
DNMBP		-2.02221		-1.4352	-1.3346							-1.3346			4.65122		-1.18831						1.38647
DOK4		5.21872		-1.26236			3.93078				-1.11288				6.81049								1.35466
DOPEY2		3.07516		1.53135	1.5341	1.18827						1.5341		1.18827									1.58698
DPH2		1.94466			1.92489				1.13031	-1.16305	-1.16083	1.92489			3.74391				-1.16305	1.13031			4.09838
DPP6		9.06338				-1.12772	11.0894				1.45652			-1.12772	11.2587							5.6993	1.12584
DPPA4		-1.22955				-1.0589								-1.0589			1.21667
DPYSL2		3.11287		-1.2672	2.13895			1.11135	-1.73223	1.53933	1.5996	2.13895			2.51045				1.53933	-1.73223	1.11135		1.51995
DPYSL4		5.42819		1.28032													-1.6222						1.32204
DPYSL5		5.988			-1.09055						-1.28201	-1.09055			10.1253							10.3745
DRAM1		3.10261		1.27494	1.12098				0.612519							1.35728	1.27437			0.612519			-1.64347
DRAM2		-2.07071		1.43956				-1.24816			-1.25661					1.65997	1.75554				-1.24816	2.67581	-1.43129
DSCAM		-2.70969
DSN1		2.76859		1.27929	3.43711	2.66758		1.19289	0.7305	1.46112	2.10677			2.66758		1.98637	1.73597		1.46112	0.7305	1.19289	7.54084	1.80815
DSTN		-0.815853		-1.69748	1.62375	1.88946		-1.14152		1.2449				1.88946		-1.4459	-1.10057		1.2449	-1.55188	-1.14152		-1.16344
DTNA		-1.77813			-1.34591						-1.39488	-1.34591			3.2896
DTX4		6.13521		-1.46835	-1.42744		-6.60277		-0.695987		-1.30096	-1.42744			-9.31519	-1.75827	-1.68275			-0.695987			-2.21684
DUSP14		-1.58945		-2.28702	2.36502	1.82775	-4.38661				-1.13991			1.82775	-3.5276	-2.02527	-1.79777					-5.24704	2.31588
DUSP28		5.96814		1.29858	-1.4546	-1.7355				-3.66583	-3.99928			-1.7355					-3.66583
DUSP4		-3.1507	1.5211			-1.45709				-1.23114			-0.739909	-1.45709	-3.87573	-1.5208	-1.35703		-1.23114			-5.32832
DUSP5		-7.4082	1.03355	-2.64323					1.0968							-3.78489	-2.45692			1.0968			1.90957
DUT		1.69997			2.06691			1.48097		1.68984	2.62199			1.7823		1.45333	1.2335		1.68984		1.48097	3.19215	1.12887
DYNC1I1		-4.04341			-1.38577		3.61349						0.907895		7.94681							7.95642	-2.4013
DYNLL2		1.51655			1.69962	1.45435				1.46452	1.35499	1.69962		1.45435		-1.24895	-1.30421		1.46452				1.38252
DYRK4		3.04665		1.53746	-1.26932							-1.26932				1.22752
E2F1		2.46402		-1.30857	4.59426	2.56368				2.37059	2.67108	4.59426		2.56368			-1.48747		2.37059			7.67863	3.71855
EDA		-5.40689				-1.15931	-2.72481				-1.43632		-0.738896	-1.15931								-4.62853
EDARADD		3.75475		-1.24056	2.95385	1.70749		1.27326			2.10041	2.95385		1.70749		-1.19652	-1.30767				1.27326		3.63734
EEA1		-1.18836			-1.40446	-1.4348				-1.35255	-1.33995	-1.40446		-1.4348					-1.35255			-3.19437
EEF1GP1		5.12107
EFCAB14		-1.53785													-2.87697
EFEMP1		5.78572			1.24159	1.27728	11.2412	-1.30152			1.23533	1.24159		1.27728						-1.33307	-1.30152		-1.441
EFNA1		3.20354		-1.21772	-3.70144		6.83947	-1.44	-1.05008	1.31958	1.21937				5.95951	-1.37996	-1.44296		1.31958	-1.05008	-1.44	3.17352	-2.32443
EFNA5		-2.24195		-1.22473	-2.3464		8.63469	-1.31286			-1.61532			-1.6914						-1.31038	-1.31286		-3.1541
EFNB1		2.80398		1.19432		-1.23654	3.78203	-1.16269			-1.42939		-0.657239	-1.23654	4.52217		1.20481				-1.16269	3.47484
EFNB2		4.45296	-0.735314		1.58363	2.61445		-1.28995	-0.609598	1.16937	1.18812	1.58363		2.61445			-2.37836		1.16937	-0.609598	-1.28995		-1.51943
EFS		4.94291			2.0549		11.2687	-1.42917		1.71765	1.201				5.318				1.71765		-1.42917		1.84222
EFTUD1		-1.51206			1.58795	1.34724			0.684953					1.34724						0.684953			1.29748
EGFLAM-AS4		-4.5432
EGFR		2.07825			1.3594	1.14911		-1.30427		-1.64876	-2.66262	1.3594	-0.715828	1.14911	-4.92203	1.15155			-1.64876	-0.655917	-1.30427	-5.30952	1.75968
EGLN3		-2.72132		-1.71079	-1.23484			1.25438			1.4605	-1.23484				-2.16361	-2.08676	-2.25869			1.25438		-1.3447
EIF1AX		0.679761		-1.37026	1.9205					1.30173		1.9205		1.25859	-2.59491	-1.41583			1.30173			-3.20057	1.74569
EIF2B3		-2.14701			1.81998		2.62174		0.829608					1.19213	7.08688		1.23794			0.829608			2.87798
EIF2S2		-1.18782			1.65419					-1.45706	-1.51187	1.65419		1.22916					-1.45706				1.75281
EIF3L		0.831561			1.11225				-0.864407	1.34571	1.37528			1.58627			-1.27638		1.34571	-0.864407
EIF4EBP3		2.79261	-1.02638					1.16446	2.32311											2.32311	1.16446
EIF5		1.38044					-4.37806	-1.14433	0.625719	-1.48663	-1.47147			-1.62235	-4.63162	-1.59799	-1.43851		-1.48663	0.625719	-1.14433	-4.862	1.23128
ELK3		-1.24282	0.823517		-1.39741					1.40542	1.39029	-1.39741	1.28294						1.40542			-2.96435	-1.23357
ELOVL2		-2.92187					8.56094								8.58763							8.50286
EMC2		-1.51415
EML1		2.72531				1.39379		-1.23739		1.20208				1.39379	2.45065				1.20208	-3.12703	-1.23739
EML5		2.45658			-1.41308					-1.20483	1.10415						1.17491		-1.20483				-1.49756
EMX2		5.75449			1.04251							1.04251
ENC1		-1.94267		-3.04918	1.83433	1.43553	-5.90739	-1.24017		-2.13285	-3.0968	1.83433		1.43553	-11.93	-1.81728	-1.41666		-2.13285		-1.24017	-11.3025	1.88321
ENSA		-1.38004			1.4704						-1.19977	1.4704					-1.20026
ENTPD4		-1.22144			-1.19676					1.30233	1.19103						-1.25173		1.30233				-1.41061
EOMES		-11.3573								-1.3855	2.22931								-1.3855		2.12771
EPB41L2		-1.33436		1.52984										1.2271	3.85785	1.20625	-1.14969						-2.68689
EPB41L4B		3.39878			1.20975		6.68099					1.20975			5.36288		-1.21387					4.22433	1.11091
EPHA7		6.22403				-1.02777	11.0596							-1.02777	11.1408							11.1511
EPM2AIP1		1.28866				1.46569	-3.37551				1.0707			1.46569	-5.29658	2.15726	1.68006					-6.31317
EPN2		-1.73955		1.41022	-1.76296							-1.76296		-1.47822									-1.35316
EPSTI1		-3.39424			3.39818		-2.33683	1.72838	0.962576	-2.72837		3.39818	-0.70129				1.42116		-2.72837	0.962576	1.72838		2.79977
ERBB4		-6.84553			1.1346	1.10149		1.62875	-1.47344	1.3367	1.69046			1.10149					1.3367	-1.47344	1.62875
ERGIC2		-1.48294			2.17776			-1.09414			-1.09664	2.17776					1.43701				-1.09414		1.46043
ERH		0.899618			1.92009	1.22696				1.2943	1.25741			1.22696					1.2943				1.25662
ERLIN1		1.54684		1.70357	3.67064	1.95638					-1.16421	3.67064		1.95638		1.97901	1.72426					-4.12124	2.27684
ERVH48-1		-7.71511
ERVMER34-1		6.0927
ESCO1		-1.39188			-1.98582		-4.66887			-1.2621		-1.98582			-6.20141		1.30423		-1.2621			-5.79756
ETS1		-4.66605			1.68973	1.39809		1.4229		1.33734	2.37215	1.68973		1.39809			1.40825		1.33734		1.4229		1.20319
EVI5L		2.89388		1.32363	-1.90838		5.46602		-1.18009	1.24839	1.41737	-1.90838					-1.21319		1.24839	-1.18009			-1.45103
EWSR1		0.847493		-1.24909	1.74793	1.26907					1.08202	1.74793		1.26907									1.75091
EXOG		2.96692			1.20908						-1.26176	1.20908											1.22219
EXPH5		2.79277			-1.16786		-5.54928					-1.16786			-6.0181							-5.88267	-1.09044
EXT1		-2.64833			2.36097	1.26305		-1.24927		1.73042	1.1276			1.26305	4.46338				1.73042		-1.24927	4.3657	2.86959
EZH2		1.41321			2.11149	1.88999		1.58091		1.55491	2.55792	2.11149		1.88999		1.3654			1.55491		1.58091		1.23479
FABP5		1.97838			1.82705			1.49274	1.22082		2.59886	1.82705		1.647		-1.23547				1.22082	1.49274		1.15434
FADS1		1.08226		1.41094		1.18516			-1.02902	1.62228	1.44178		-0.633214	1.18516		1.18454	-1.36103		1.62228	-1.02902
FAM103A1		-1.69889			-1.74187							-1.74187											-2.20468
FAM110B		3.71625			-1.37093	-1.10485		-1.25747	-1.86135	-1.39343	-1.85728	-1.37093		-1.10485	-3.34556	1.4719	1.51083		-1.39343	-1.86135	-1.25747		-2.44634
FAM111A		1.70493		1.70908	1.35957	1.98805		1.14794			1.19871			1.98805	-3.13412	2.18682	1.3615				1.14794	-4.02279	-1.30267
FAM114A1		5.07172	1.10873	-1.44739	1.60942			-1.2617	-0.755336	1.53061		1.60942		1.16247	3.83137	-1.39109			1.53061	-0.755336	-1.2617
FAM118B		2.51933			1.91554						1.1012			1.69875			1.40262						1.56013
FAM120AOS		1.24992																					1.13414
FAM124A		-3.80599			2.02812							2.02812		1.70728		1.22484	1.23931						1.59853
FAM126B		-3.12843		-1.56042		-1.28348								-1.28348	-3.23329								1.3457
FAM127A		-1.05408																		-0.993723
FAM129A		1.42151		-1.27579	2.37587			1.12129		1.25622	1.7916	2.37587					-1.19375		1.25622	0.923724	1.12129		3.10911
FAM133CP		6.70959
FAM13B		2.44937	-0.922625		-1.76832	-1.25795	-4.42984					-1.76832		-1.25795	-4.95556		-1.19524					-5.1668	-1.52423
FAM149A		5.38768			2.10601					1.44968	1.26065								1.44968				2.52913
FAM155B		-3.03225				-1.38857			1.62683					-1.38857						1.62683
FAM157C		5.42819
FAM159B		-3.96367			1.04646							1.04646
FAM161A		1.40343	0.846797		1.55792			-1.22065	1.31249	1.38442	1.12215	1.55792							1.38442	1.31249	-1.22065
FAM166A		1.39851			1.2706		2.49456					1.2706											1.20466
FAM172A		1.51041		1.337	-1.83712				-1.04805					-1.64372						-1.04805			-2.2412
FAM184A		-2.99795			-1.36594	1.16217					1.13334	-1.36594		1.16217									-1.09154
FAM195A		5.19322		1.33676					0.799906								-1.37432			0.799906			1.65402
FAM198B		5.31402		3.01361							1.10585					1.41021							-2.83942
FAM204A		2.54815			-1.20591	-1.15481								-1.15481									-1.34049
FAM20A		-8.36225			-1.08508			-1.31959		2.44737	1.61863	-1.08508		1.06913			-1.44863		2.44737		-1.31959
FAM210B		1.52644							-0.616233											-0.616233
FAM215B		5.96814	-0.867066
FAM219A		-3.55926							0.78125						-4.23237					0.78125
FAM222B		-1.05084
FAM3C2		-2.46957
FAM46B		5.3706	-0.870728		1.3788					-2.90746	-4.9708	1.3788							-2.90746
FAM46C		7.38794				-1.39062		1.34661		-1.87763				-1.39062			1.56734		-1.87763		1.34661		-4.90568
FAM47E		5.12107	-0.861103		-1.1478			-1.16994				-1.1478									-1.16994		-1.11893
FAM78B		-7.33185			-1.15357	-1.19726	10.0869				-1.53796			-1.19726	4.66355							3.43136	-1.10448
FAM84B		-3.26475	-0.784209		-2.95981	-2.04488		-1.17343	-0.890538		-1.12829	-2.95981		-2.04488						-0.890538	-1.17343		-2.74174
FAM89A		-2.47084		-1.27881	-3.36987	-1.45351			1.03259	-1.29979	1.23382	-3.36987		-1.45351					-1.29979	1.03259			-1.94795
FAM89B		5.21872			-1.41716			1.18666		1.2206	1.34257								1.2206		1.18666
FAM98C		5.16727			-1.2156			1.13108			1.15361	-1.2156									1.13108		1.26551
FARP1		-1.16048			1.14668	1.11876	3.85384	-1.13046	-1.41222		-1.26336			1.11876	3.10682		-1.17491			-1.41222	-1.13046	2.6663
FASTKD3		6.60809			1.3975			1.13315	0.678333	-1.28428	-1.30033	1.3975		1.21621					-1.28428	0.678333	1.13315		1.98221
FAT1		1.67159		1.36258	3.14165	1.67367	7.42243			1.29132	1.21362			1.67367	6.68935				1.29132			5.00002	3.62518
FAUP1		-4.99076
FAXC		2.70804
FBF1		3.25609							3.06651	1.33913	1.31987		-0.26711						1.33913	3.06651
FBLN2		4.11831			-1.18603		10.379	-1.34254		1.50062	1.11793				10.0698		-1.197		1.50062		-1.34254		-2.2505
FBLN7		5.78376			-1.29025		10.1751					-1.29025			10.364							10.7714	-1.19558
FBXL17		1.50174			-1.253	-1.08312			-0.946971		1.10709	-1.253		-1.08312						-0.946971			-1.8207
FBXO34		-3.41713		-1.634	1.22273					-1.25203	-1.32008	1.22273				-2.04809	-1.80975		-1.25203				-1.44076
FBXO42		2.42724			-1.92341						-1.10175	-1.92341		-1.33066
FERMT2		-2.83793			1.84758		2.70055				-1.24997	1.84758			4.22977						-1.21787	2.94624	1.29822
FEZ1		-3.12433			1.09109	1.55211	8.17495				1.25042			1.55211	12.5755							12.7114	-1.31941
FGD6		-1.6088			-2.0219	-1.23038				-1.19646	-1.19297	-2.0219		-1.23038					-1.19646				-1.62809
FGF17		-9.5166				-1.04595								-1.04595
FGF19		5.04863
FGF2		6.17379			-1.47095	-1.29716		-1.33467		1.55657	-1.6201	-1.47095		-1.29716					1.55657		-1.33467		-1.68434
FGF9		7.48395			-1.12436		4.40972	-1.37605			-1.26777	-1.12436			3.17201		1.23299				-1.37605	5.07033	-1.185
FGFBP3		2.54339						-1.22204			-1.22325										-1.22204		1.28224
FGFR1		-0.71159			-1.43397	-1.11168	5.68058	-1.20895			-1.30378			-1.11168	4.30028						-1.20895	2.98096	-1.24258
FGFR2		2.98256			-1.07455		5.85423				1.3733	-1.07455			4.01404							3.39236	-1.17721
FHIT		5.16727			1.0941					1.56154	1.53624	1.0941							1.56154	-1.44876
FKBP10		1.27999			2.06247		4.22885	-1.15365		1.42298				1.48486	11.5433		-1.19073		1.42298		-1.15365
FLII		-1.44267			1.78917	1.34548					-1.10912			1.34548		1.22172							2.19354
FLJ12825		7.40921				1.16855								1.16855			-1.33732
FLNA		-1.11053			1.69746		3.39995	1.19022			1.16072	1.69746					-1.22947			-0.976088	1.19022	3.67465	1.81369
FLNB		-2.15763		1.55168	1.84677	1.20722	2.76763		-0.742691	-1.20242	-1.14981			1.20722	3.48771	1.37382	1.2971		-1.20242	-0.742691		2.54434	2.02372
FLOT1		-1.46804			1.64618				0.862573		-1.30371					1.38155				0.862573			2.35103
FLRT2		-3.97392		-1.22729	-1.47861	1.34617					-1.14631	-1.47861		1.34617									-1.61938
FLRT3		-2.07397	-0.94256		-1.59916		8.40741			-1.3741	-1.80561			-1.33228					-1.3741		-1.37434		-1.70856
FNBP1		-1.72544			-1.4455			1.42513		1.25524	1.92241								1.25524		1.42513		-1.86924
FNDC3A		1.44249			-1.56765	-1.13379			1.39908	-2.08721	-2.32971	-1.56765		-1.13379					-2.08721	1.39908			-1.51961
FNDC4		-6.31901			1.49004			-1.24854													-1.24854		1.4094
FNIP2		2.51561		-1.40067	-2.48581	-1.32938			0.840062	-1.58742	-1.4882	-2.48581		-1.32938		-2.03933	-1.65343	-1.33957	-1.58742	0.840062			-2.69927
FOSL2		1.87444		-1.37261	1.17882	-1.42603				-1.38241	-2.02057			-1.42603		-1.90943	-2.00081		-1.38241
FOXA1		2.65439	-0.852619		1.07239			-1.16529			-1.3092	1.07239			-4.48928						-1.16529	-5.4184
FOXC1		-2.88375							-0.944313						-3.41129	-1.36436				-0.944313		-4.16637	-2.58733
FOXH1		-3.46709									1.15921
FOXJ1		5.12107	-0.930793		-1.1014		-5.52383	-1.20058				-1.1014	0.725414		-13.0858						-1.20058		-1.11396
FOXJ2		-1.18828		-1.25578	1.36556	1.2827	-8.2255				1.09698			1.2827	-13.5704					-0.680243		-9.83071	1.28536
FOXP1		3.45994			-2.26656				-0.63314	1.22934	1.27602			-1.41256					1.22934	-0.63314			-2.14169
FOXP4		2.5811			-1.72126											-1.20082	-1.32058						-1.78467
FRAS1		1.92451			1.50594	1.18005		-1.2384		1.58172	1.75543	1.50594		1.18005	5.10606				1.58172		-1.2384	11.9488	1.34593
FREM2		2.41442								2.12761	3.26931						1.14642		2.12761
FRMD4A		6.00956	-0.682967	1.38732		1.33042				-1.23213	-1.32765			1.33042	4.81633				-1.23213		-1.20423		1.42031
FSCN1		-0.606528					3.69328	1.41035		-1.64017					6.74479				-1.64017		1.41035	5.56419	1.4407
FST		-3.80297					10.1674		1.86725		-4.31969			1.4404	10.1757					1.86725		10.0631	-1.82809
FSTL5		5.82443			1.07826					-1.71254	-1.19371	1.07826							-1.71254				1.08906
FUBP1		0.752472		-1.41443	4.46842	1.70263			0.760114					1.70263		-1.17472				0.760114			2.45082
FURIN		-1.59763			-1.49341	-1.73901						-1.49341		-1.73901	-3.8918		-1.5679			-1.20121		-3.19886	-1.24721
FUS		1.16217			7.6909							7.6909		2.99387		1.32017	1.33807						3.37552
FUT8		-2.04242			2.55943						1.20521	2.55943		1.58967		-1.47837							2.33633
FXR1		-0.957541			1.17898						-1.39841	1.17898				1.42245	1.31275						-1.99953
FZD3		1.445					8.21902	-1.271		2.27054	1.93059			-1.04568	8.31476				2.27054		-1.271
FZD4		-2.4809		-1.65269	-1.41245	-1.64017			2.52845	-1.36718	-1.4556	-1.41245		-1.64017		-1.22167	-1.17806		-1.36718	2.52845			-1.45484
FZD5		-7.29423		-1.52395	-1.83058		9.03245	-1.21597		-1.49293	-1.6371				9.04944	-1.33879			-1.49293		-1.21597		-1.53164
FZD6		3.32599			-1.48157			-1.313		1.26186	1.18254	-1.48157					1.14518		1.26186		-1.313		-2.43769
FZD7		-1.71183			1.09113			-1.16486		1.67554	1.51963	1.09113			-10.6492				1.67554	-2.25551	-1.16486	-13.0455
FZD8		-2.93557				1.28236					1.14158		-1.87537	1.28236		-1.15398							-1.54659
GAB2		-2.75644			-1.24126		-10.4246		-1.28044	-1.65079	-1.86261				-16.0852		-1.30725		-1.65079	-1.28044		-12.97	-2.1605
GABARAPL1		-3.50962		-1.3374	-1.19655	1.18011	-3.49527	-1.19416		1.31234	1.15711		-0.964928	1.18011	-3.84475	-1.50295	-1.61752		1.31234		-1.19416	-4.29783	-6.67344
GABPB1		1.26003		-1.26694	1.9453				0.896936			1.9453		1.20299						0.896936			1.77294
GABRA5		-5.68415																					1.09556
GABRB3		-6.27034
GADD45A		-2.48727			2.58813	1.32322	-2.46176	-1.39975		-1.31264	-1.35608			1.32322	-3.88623	-1.32851	-1.28928	-2.34372	-1.31264		-1.39975	-3.20146	1.5873
GADD45GIP1		2.77187		-1.21737	1.73595	1.42704	5.02706		0.70735			1.73595		1.42704	5.77249	-1.41783	-1.25376			0.70735		6.38469	1.7763
GAL		-5.50046			1.57495		13.7144								13.9064	-2.29942	-2.12937					14.3625	2.26087
GALNT10		-4.31703		1.19994	-1.32527		-2.71947	1.45903		1.22042	1.81116			-1.36835	-4.30849		1.26704		1.22042	-1.58089	1.45903	-3.41747
GAMT		-5.0012			1.41619	1.09709	6.81017		-1.15601	2.27731	2.04996			1.09709	8.56286	1.21015			2.27731	-1.15601		10.3516
GAN		-1.81993		-1.37917	1.5232			-1.13829			-1.22022	1.5232			-5.16418						-1.13829	-5.62475	1.75636
GAREM		-2.95101							-0.719539											-0.719539
GAS7		-2.09025			-5.24992		-7.81576					-5.24992			-12.2886							-8.29224
GAS8		3.20073			-1.77486						-1.23296	-1.77486			2.08697								-1.66461
GATA3		-1.08085	-0.613396			-1.11561		1.45055			1.88081			-1.11561	5.06871						1.45055	6.71828	1.11565
GATA4		-9.89326			-1.26012		15.9055		3.2247	-1.42447	-1.73338	-1.26012			7.0279				-1.42447	3.2247		18.1451
GATA6		-3.40166			2.89091	1.40701	13.4305		-0.741342		-1.13589	2.89091		1.40701	5.233					-0.741342		13.5934	2.25301
GATA6-AS1		-4.25378
GATM		-3.49385	-1.11956		-1.1189	-1.08316				1.74554	1.64675			-1.08316		-1.33497	-1.26137		1.74554				-1.13108
GCFC2		3.71568
GDF10		-5.0012								2.19984	2.00706						1.13704		2.19984				-1.17648
GDF6		-5.79549																					1.23692
GDPGP1		5.21872
GEN1		1.95375			2.12937	1.76864		1.30139	0.669928	2.11502	2.38026	2.12937		1.76864	-3.07253		1.22315		2.11502	0.669928	1.30139		2.17702
GFM2		-4.79172		1.33442	1.08352				0.817309							1.22372	1.49543			0.817309			1.15835
GFPT1		-1.768		-1.53159	1.72709			1.12988			-1.07924	1.72709				-1.46213					1.12988
GFRA1		5.17242			-2.01497					1.37498		-2.01497		-1.16462			-1.26172		1.37498				-2.26288
GGH		2.27026			4.67359	1.9213	-3.36835	-1.2578				4.67359		1.9213	-4.44647	1.59087	1.27225				-1.2578	-3.73181	3.22674
GHR		2.77754					9.84361	-1.24609			-1.17701				9.80265						-1.24609	9.62421	-1.40694
GINS1		1.69389		1.38589	3.26503	1.96664					1.17341	3.26503		1.96664	3.60255	1.62388						7.72811	2.586
GJA1		-2.90151		1.47749	1.52092		-4.47705		0.892719	1.36965	-1.1828		-0.66478		-3.72624	1.83832	1.65568		1.36965	0.892719	-1.51293		-1.70939
GJA4		5.37498			-7.7822		-2.38202			1.69914	2.04892	-7.7822							1.69914			-3.20907	-5.96792
GLDC		5.8089			1.76946	1.30866	8.91137			-4.13249	-7.02428			1.30866					-4.13249				1.45939
GLI1		7.56572		-1.4588		-1.4934	10.0006			1.70867	1.35598			-1.4934	10.0057	-1.50195	-1.3453		1.70867			9.88853	1.21391
GLI3		2.94793			2.47252	1.31219	2.74972	-1.27846		1.29253				1.31219	10.8988	-1.17007	-1.15824		1.29253		-1.27846	4.04235	2.56612
GLIPR1		2.7288			2.13652			1.44521	0.640628		2.06846	2.13652	-0.590952	1.23056		-1.29297	-1.30553			0.640628	1.44521		2.10814
GLIPR2		-6.06072			-1.18531					-1.60932	-1.601	-1.18531							-1.60932				-1.84404
GLIS2		2.00254		-2.21653	-1.39129	-2.21927			-1.44675	1.16767		-1.39129		-2.21927			1.46884		1.16767	-1.44675			1.7598
GLIS3-AS1		-6.65267																					-1.24038
GLRX		-2.97342	0.665124		-1.58751			1.37834	0.77802	-1.635	-1.5008	-1.58751		-1.19452		-1.27671			-1.635	0.77802	1.37834		-1.68053
GLS		-0.845467			-1.94938	-1.32192				-1.19707	-1.11384	-1.94938		-1.32192					-1.19707				-2.69308
GLT1D1		-3.94573			-1.29521						-1.20413						-1.28134						1.48458
GLTP		2.29837			1.75417		-4.06597		-0.615378	1.27734	1.49933				-4.36873				1.27734	-0.615378		-4.82982	2.31677
GLYATL1		5.12107				1.1563								1.1563									-4.99303
GNAL		-2.54171			-1.53865						-1.455	-1.53865											-2.89036
GNB4		-2.44008			1.44231	1.37534	-8.79036	-1.16404		-2.04335	-2.24755	1.44231		1.37534	-13.1411				-2.04335		-1.16404	-8.98237
GNG2		-3.08987		1.83532	2.22619	1.93086		1.89197			1.98903			1.93086		1.47335					1.89197		1.94034
GOLIM4		1.52209		-1.30944	2.05607	1.5395	-3.26465		-0.919732	1.34608	1.24229	2.05607		1.5395	-3.55612	-1.42238			1.34608	-0.919732		-3.4601	-1.37351
GOLM1		1.42506			4.49349		2.76374			1.23811	1.28421			2.04256	2.51836	1.397			1.23811				2.37652
GOLPH3L		-1.88101			-1.3171	-1.67738					-1.28055	-1.3171	1.08589	-1.67738	-4.4913	1.28146	1.28871						-1.54789
GPATCH11		-2.92916
GPATCH4		1.93073	-0.734753		1.39643			-1.16947	0.847257	-1.45024	-1.77784	1.39643			4.99525				-1.45024	0.847257	-1.16947	5.15399	2.97982
GPC4		-5.76661			-1.15999		3.91138	-1.13235			-1.22699	-1.15999			5.42985		-1.21542			-2.31842	-1.13235	4.57327	-1.49161
GPCPD1		1.81548			-4.1923	-1.86234	-6.2218					-4.1923		-1.86234	-7.37897	-1.86006	-1.91453	-1.21792				-6.61909	-3.29199
GPM6A		5.19322			-2.81148			-1.21504							9.52401						-1.21504		-13.2478
GPR37		-5.26873			1.18911				-1.30534			1.18911								-1.30534
GPS2		2.43808			1.13231		2.50515	1.13757						1.37808		-1.28357	-1.33027				1.13757		1.42089
GPSM2		-3.35492		1.44085	4.72406	1.94683				1.65366	1.9736			1.94683		2.27319	2.29535		1.65366				2.35664
GRAMD1B		-4.34907		1.42041				1.28906	1.24135	1.21402	1.84952				2.80463	1.46431	1.26316		1.21402	1.24135	1.28906
GRB14		3.74771			2.03623	1.26338	8.77159	-1.25889				2.03623		1.26338	8.37947						-1.25889		1.76218
GREB1L		7.27127			1.10108		8.30887								8.48902	1.25071	1.21547					8.81785
GREM2		-8.82889						-1.1285		1.48517	1.89062								1.48517		-1.1285
GRHL2		7.47912	-0.749369		-1.18794			-1.31572			-1.39612	-1.18794									-1.31572		-1.17924
GRIN2A		2.07328			-1.43012	-1.1882		-1.4315		1.79723	2.73843	-1.43012		-1.1882					1.79723		-1.4315
GRK5		2.01062			-1.23673			-1.26425			-1.57554									-1.59633	-1.26425		-1.16107
GRP		-3.44248			-1.25126	-1.10385	11.3637			2.24743	2.73066	-1.25126		-1.10385	11.5499				2.24743			11.9287	1.22987
GRWD1		2.10606	-0.597581		2.16287	1.25998	2.81301		1.26138		-1.29679	2.16287		1.25998						1.26138			3.78928
GSC		-10.1004			1.06848		-4.76067					1.06848				-1.28668	-1.29233						1.16618
GSTM3		6.80445								1.54713	1.52961			1.13924			-1.18445		1.54713				-2.58957
GSTO1		-2.58033		1.28158	1.50113		4.20775		0.854229		-1.26824	1.50113		1.23603	6.04999	1.28538				0.854229		5.51401
GTF2A2		-1.3551			1.63746							1.63746											1.33896
GTF2IP1		-0.692558											1.51571							-1.39014
GTPBP6		2.52866			1.56895		5.04256			-1.15434	-1.27922	1.56895			5.43837	-1.12106	-1.12925		-1.15434			5.63445	1.46064
GUCY1A2		3.3451					9.72046								9.88804			-2.04564				10.1483
GXYLT2		3.79014			1.10625			-1.17286		2.36781	2.60711	1.10625							2.36781		-1.17286		1.77183
GYLTL1B		2.04544															-1.25699
GYPB		-9.43803				-1.08192								-1.08192									-1.07479
GYPC		4.04245								-1.66292	-1.66921					1.27452			-1.66292
GYPE		-6.70611			-1.14375							-1.14375											-1.43885
GZF1		5.47112			1.45531							1.45531											1.72033
H19		4.15205			-1.33621							-1.33621					-1.19545						-1.89404
H2AFV		0.740873			2.26936	2.10062				1.88971	2.41617	2.26936		2.10062					1.88971
H2AFX		2.06845		1.49172	3.73204			1.20371		2.01734	2.75319	3.73204		1.44813		1.57173	1.23474		2.01734	1.14359	1.20371		4.41549
H3F3A		0.802249			-1.17945						1.44418	-1.17945											-2.08324
HACD2		-2.37202							-0.972258											-0.972258
HAPLN1		-3.09027			1.1794
HAS2		-1.91755	-0.747308		3.76478	1.41772	4.18687		2.05751		-2.04951	3.76478		1.41772	9.95323					2.05751			3.69029
HCFC1R1		-2.27501								1.42868	1.4546			1.22104			-1.28604		1.42868
HCG18		1.48779			-2.13882							-2.13882					1.26966						-2.57667
HDGF		-1.11655			1.33105		2.42093		0.656005		-1.10201	1.33105			3.33743		-1.26545			0.656005		2.93306	2.09199
HDHD1		2.5723			1.75605	1.43344						1.75605		1.43344		-1.38575
HDHD3		-1.76482					3.08366	-1.1664		1.79262	1.39264				12.498				1.79262		-1.1664	3.18122
HEG1		-3.10451	-0.608439	-1.6486	1.25997					1.19242		1.25997		1.28083	2.65531				1.19242
HERC2		1.09498		1.25219	1.15657
HERC3		3.12016		-1.26495			-6.05933	1.3405	-0.794919	-1.31661			-1.26603		-7.46447	-1.24816			-1.31661	-0.794919	1.3405	-7.07545
HES1		4.31354	-0.706652		-2.49749	-1.6229		-1.22448	-1.67714		-1.42247	-2.49749		-1.6229		1.32397	1.29633	-1.90218		-1.67714	-1.22448	2.48943	-1.84044
HHEX		-7.71105			-1.77255	-1.44907	-3.61413		0.924248			-1.77255		-1.44907	-4.14826	1.4525	1.49658			0.924248		-3.26774	-1.12964
HIGD1A		-2.44653			1.42131						-1.19502	1.42131
HIPK2		-0.614183			-1.15237				-0.656588				-1.03238							-0.656588		3.47943	-1.19956
HIST1H2AJ		4.88091		1.28414	1.96008	1.4609						1.96008		1.4609		1.49167							1.33952
HIST1H4C		2.26195			-1.54405							-1.54405				1.29202				6.05927			1.52347
HLTF		-1.58135		1.60449	-1.16574	1.21623	-4.22003				1.12991			1.21623	-3.58084	1.81332	1.81653					-5.09172
HLX		-5.97585			1.5161	-1.21674				1.29676	1.391	1.5161		-1.21674		-1.4983	-1.71339		1.29676				1.39256
HMCN1		6.47711			-4.4407		10.7592			2.37629	2.13277				10.7474				2.37629		-1.29922	10.6066	-6.52577
HMGA2		-0.889414			1.64031					-1.26268	-1.16371	1.64031	0.695908						-1.26268				2.08621
HMGB1P5		1.00985
HMGCR		1.66087		-1.55043	-1.25465	-1.34076	-3.47677		-0.91637	-1.35099	-1.46909			-1.34076	-3.83352	-1.2929			-1.35099	-0.91637
HNF1A-AS1		5.12107	-0.888351														1.21133
HNRNPA1		0.719562			1.77136					1.19312	1.23859	1.77136		1.58055					1.19312				1.4505
HNRNPA1P48		6.11217
HNRNPDL		0.700614
HNRNPH1		1.03748						-1.09352							-2.49371						-1.09352
HNRNPU		1.30425			2.62322					1.17599	1.14415						1.33878		1.17599				1.93649
HOTAIRM1		8.20326	0.860153
HOXA-AS2		6.00071											0.671277
HOXA1		7.09476			-1.08982		-7.7343	-1.20404		1.34843									1.34843		-1.20404
HOXA3		5.93352			-3.56253	-2.36106	8.99224			1.28678	1.222	-3.56253	1.24435	-2.36106	8.76794	1.37996	1.44974		1.28678			8.40562	-2.59332
HOXA5		4.36655			-1.34412		9.41997	-1.33492		1.89297	1.45644				9.13494	-1.20421	-1.17772		1.89297		-1.33492	8.72419
HOXB1		6.2527
HOXB3		7.09729		1.33612	-2.63349	-1.49786		-1.28452	-0.928794		-1.1705	-2.63349		-1.49786		1.39265	1.21079			-0.928794	-1.28452		-1.43749
HOXB4		5.75449			1.21666	1.35321	9.63255	-1.43756	0.638227		-1.36365	1.21666		1.35321	9.57835					0.638227	-1.43756	9.38386
HOXB8		6.7744			1.03287							1.03287
HOXC4		8.16315			1.41468			1.41001				1.41468									1.41001		1.40234
HOXC6		4.02053			1.12508																		-1.17875
HPN		2.23988			-1.32616	-1.10627				1.31932	1.36875	-1.32616	-0.697951	-1.10627					1.31932
HPRT1		5.0937		-1.26998	3.07266																		2.31429
HRASLS5		-2.73538	-0.629174		-3.66629				-2.91234					-1.66006			-1.22304			-2.91234			-3.19588
HS3ST1		6.26561	-0.63511	-1.87813	-1.75363			-1.23983	-0.674193	-1.71883	-1.56686					-3.4453	-2.41249		-1.71883	-0.674193	-1.23983		-6.91522
HS3ST3A1		-5.37065			1.9346						1.14342	1.9346											1.86604
HS6ST1		-1.53547			-1.53099	-1.2613			0.607663			-1.53099		-1.2613		1.36075	1.32642			0.607663		-3.33979	-2.02451
HS6ST2		3.63057						-1.37583		1.43592									1.43592		-1.37583		-1.10706
HSBP1		-0.641312			1.90741			-1.19609		1.22719		1.90741		1.31246	2.3938		1.10925		1.22719		-1.19609	2.38259
HSD17B4		-1.37347		1.62111	3.80225	2.53024				1.31291	1.2074			2.53024		1.75095	1.79818		1.31291				-1.406
HSD17B7P2		2.32322
HSFX2		-5.7341
HSP90AA2P		4.94291
HSP90B1		-1.52659			2.41854				1.10195		-1.07985	2.41854		1.58644						1.10195	-1.22147		-1.13162
HSPA5		-1.085			2.23432			-1.15876	1.79519	-1.34017	-1.82082	2.23432		-1.25877					-1.34017	1.79519	-1.15876
HTATIP2		-2.16637			1.18666						1.10426	1.18666					1.168
HYDIN		3.27238						1.19023		1.51432	1.33238				-4.98913				1.51432		1.19023	-6.11555
IAH1		-0.973299			1.38865		3.74494	1.21309		1.20759	1.09402	1.38865		1.2793	3.02192		1.27601		1.20759		1.21309	4.16625
IBTK		-1.17393									-1.44441												1.14705
ICOSLG		-4.19124		-1.50915	-1.24604				1.14312			-1.24604	-1.05306			-1.23316				1.14312
ID2		3.288		-1.26052	-8.24397			1.78229		-1.36319	1.69533			-1.57306		-1.20733			-1.36319		1.78229		-4.71608
ID4		3.35397						-1.22775	2.81502		1.22106									2.81502	-1.22775		1.57615
IDH2		3.03449			4.27789		2.55092			1.86896	1.61047			3.0481	3.24794	1.60732	1.17494		1.86896			2.48338	1.76983
IER3		-4.90232	0.882333	-3.52834	-1.46239		-2.49459	-1.4265	-1.50271		-2.22575					-4.53942	-2.71998	-1.76141		-1.50271	-1.4265		-6.43366
IFI16		3.41681		1.55158	2.50219		-5.1374							1.84291	-4.57531	1.32021	1.19845			1.1721		-4.69977
IFIT5		3.13921		2.03527	-1.93502	-1.66348	-8.13142					-1.93502		-1.66348	-7.1944		1.22919			1.09979		-9.22073	-1.52194
IFITM2		-6.09526		1.33351	1.73034			-1.15703	2.81964		-1.59287			2.03131			-1.20255			2.81964	-1.15703		1.88918
IFITM3		-2.17475		1.84633	1.62799			-2.01495		-1.49238	-3.57496			2.03884		1.45203			-1.49238	1.40393	-2.01495	-2.87788	1.74791
IFT122		5.99521		1.27379	1.93888	1.5685		-1.19315	-0.638567	1.35036	1.27404			1.5685		1.24502			1.35036	-0.638567	-1.19315		2.01896
IFT22		1.5846																				-2.96363
IFT57		1.19017						-1.2095	0.715028		-1.21863									0.715028	-1.2095
IFT88		2.12893						-1.19885	-0.67503		-1.09337						1.27556			-0.67503	-1.19885
IGDCC3		5.4114			-7.37586			1.29777				-7.37586									1.29777		3.1399
IGF1R		-1.19897			-1.53271	-1.67		-1.22187	-1.41268	1.3214	1.12815	-1.53271		-1.67		1.6222	1.45002		1.3214	-1.41268	-1.22187		-2.70357
IGF2BP3		-1.47151			4.85	2.13999		2.84437		-1.77142	2.27338			2.13999	-12.2822				-1.77142		2.84437	-11.8608	3.54076
IGFBP5		3.03709			1.6449		9.37145	-1.45623			-1.59269									-3.25755	-1.45623
IGFBP6		-2.73705		-1.17389	5.07249		12.525		0.857166					1.46084	6.87916	-1.28342				0.857166		12.8015	4.8834
IGSF9		3.24215									2.29969						-1.20946			-2.20807
IKZF2		6.06606			1.07804			1.42037			2.13227	1.07804	2.27261			1.25237	1.34329				1.42037
IKZF4		1.79417						1.22711			-1.20893										1.22711
IL10RB-AS1		-2.67161											-2.01216
IL18R1		-8.49789		-1.26127	1.4498	1.1255	-4.58297		3.01071	-1.32489	-1.54624	1.4498		1.1255	-6.52935				-1.32489	3.01071	-1.15827	-4.80059	1.32399
ILF3		0.737401			3.20389	1.46208						3.20389		1.46208			-1.25414						3.27071
ILF3-AS1		2.20468
IMPACT		1.78104		1.29849	-1.29719		-4.56454		-0.671868	-1.31794	-1.13266				-6.7987		1.25538		-1.31794	-0.671868		-6.74197	-1.27931
INPP4A		-2.74307		1.24714		-1.1611	-3.51063							-1.1611	-5.21505							-3.97152	1.59401
INPP5D		6.29207		1.34822	-3.66104		-2.52925	1.33339			1.30738			-1.80158	-2.79195						1.33339		-1.93128
INTS9		5.12107		1.23159	1.22127	-1.20009						1.22127	0.841413	-1.20009		-1.14913	-1.14754						1.21472
IPO9		1.63515						-1.12346		1.56028	1.19633			-1.22127		1.38155	1.46607		1.56028		-1.12346
IQCG		5.47112						-1.21614								1.23793	1.2638				-1.21614		-1.27954
IQCK		3.7703			-1.94508	-1.36458		-1.19959			-1.49814	-1.94508		-1.36458							-1.19959		-2.46011
IQGAP2		2.28177			-1.55417			1.48859			1.78583	-1.55417									1.48859
IRF2		-3.52434	0.905159	1.32615	-1.18286		-5.21064			-1.73233	-1.5315	-1.18286			-4.99258				-1.73233			-5.33097
IRF2BP2		1.44038		1.6584	-1.29681				-0.861121		1.17614	-1.29681				2.1597	2.42198			-0.861121			-3.25522
IRF2BPL		-1.49543			-2.07427								0.625123	-1.6008		-1.45493	-1.60847						-1.71691
IRX1		6.66282
IRX2		3.83656			1.28748	-1.14571		-1.15607				1.28748		-1.14571							-1.15607
IRX3		2.32318	-0.816516	-1.27442	1.16146				0.925934	1.80442	1.55495								1.80442	0.925934			-2.56306
IRX5		2.7881	-0.962211		1.33128			-1.1451	1.46042			1.33128					-1.11152			1.46042	-1.1451		1.19969
ISL1		2.58364
ISY1-RAB43		5.12167	0.656433			-1.15406								-1.15406			-1.13737						-1.08403
ITGAV		-1.68698			1.22412				-0.705634	-1.1806	-1.16334	1.22412					1.2394		-1.1806	-0.705634
ITGB5		-2.70312		-1.30755	5.40926		3.18061		-0.616129	1.99098	1.71789			2.22562	4.99851	-1.21544	-1.26066		1.99098	-0.616129		3.65303	3.80315
ITLN2		-5.56584			-1.19639							-1.19639											-1.48855
ITPKB		-6.03923		1.30102												1.36347
ITPR1-AS1		4.88091
IWS1		-1.49265			1.48912	1.24596					-1.26737			1.24596			1.17688						1.19703
JADE1		-1.19595							-1.02702				0.83707		-5.3246					-1.02702
JAKMIP1		-6.20606						2.49037			2.81767				11.2426						2.49037	11.4341
JAKMIP3		-5.0012			1.26599	1.2519			5.43398			1.26599		1.2519		1.23589	1.19207			5.43398			1.25532
JAM3		2.17159			3.09115	1.24892	9.03472				-1.18766	3.09115		1.24892	8.9102						-1.18291		3.29576
JAZF1		-7.84542				-1.38124				1.23665	1.27052			-1.38124	-9.30556				1.23665			-11.8058
JMJD1C		-1.24947			1.44196				-0.594043		-1.13249	1.44196			-4.14101	-1.56677	-1.40835			-0.594043		-2.80483
JMY		-2.92704			-1.34717	-1.2029	-4.79416	-1.18361	-0.951957	1.43703	1.50679	-1.34717		-1.2029	-4.21781	-1.3276	-1.26124		1.43703	-0.951957	-1.18361	-6.42805	-4.05076
JPH4		-7.35824			-1.52443		8.09054								8.00115		-1.25133						-1.54138
JUN		1.93025		-1.47328	-1.30859	-1.74705		-1.13349		-1.45798	-1.50894	-1.30859	0.877693	-1.74705		-1.45327	-1.48674		-1.45798	-1.35738	-1.13349		-1.23033
JUNB		-5.5035	1.84863		-3.17716	-1.69565				-1.69967	-1.7327	-3.17716	-1.00846	-1.69565	-4.4146	-2.57542	-2.7818		-1.69967	-1.50777		-2.8664	-4.06235
KANSL3		1.18958		1.21547	-1.3065											1.43003	1.21165						1.77556
KB-1107E3.1		5.8089
KB-1572G7.2		5.38581
KCNAB3		-2.91297			1.17418		11.2383	-1.3724	-1.61686	2.06077	1.20742	1.17418			7.0788				2.06077	-1.61686	-1.3724	11.6151
KCNG1		-4.87441		1.54752	2.07087	-1.15716						2.07087		-1.15716		1.58853	1.57603						3.0317
KCNH2		4.35585		1.4496	-1.11237		8.68447			2.7751	3.24731				7.2645	1.74289	1.48255		2.7751			5.56524	-1.19888
KCNIP1		5.38883			-1.57333		9.57418								9.65948							9.67832	-1.82908
KCNJ12		-4.97026			1.33457		11.0041	-1.25691			-1.26567	1.33457			3.8916		1.65402				-1.25691	4.86295	1.39955
KCNJ3		-7.17791									1.90512
KCNK1		-3.4449		-1.25101	-1.08683			-1.17804		-1.48742	-2.41788	-1.08683				-1.44977	-1.35082		-1.48742		-1.17804
KCNK12		-5.15942															1.42819
KCNK6		-4.17879	0.950606		3.25395				-1.69121			3.25395	-1.22094	1.84166	-8.68371					-1.69121		-8.03774	3.4734
KCNMB3		-3.44248	-0.588645	1.38371	-1.82629							-1.82629				1.58117	1.64313						-1.55207
KCNV2		-5.0012			-1.11806												-1.8109						-1.82351
KCP		-4.11431			-1.56086		3.80481		-3.5573		1.31894	-1.56086			6.49179					-3.5573		5.2757	-1.57379
KCTD7		2.06067					-4.02051			1.30481	1.21637								1.30481			-4.40937
KDM7A		-3.20597					-5.22919								-6.64512							-5.66363
KDM8		4.88091	-0.77561
KEL		-5.56584					12.5474								12.6							13.9171
KIAA0101		1.91548			10.2435				1.42876			10.2435		3.80268		1.49257				1.42876			4.63588
KIAA0895L		1.81141		1.31736	-1.43057							-1.43057		-1.13746			1.13951						-1.4117
KIAA1161		-2.58472			-1.49071	-1.23574						-1.49071	-0.809013	-1.23574						-2.05762			-1.10372
KIAA1217		1.82197			-1.32385																	-2.83248	-2.94218
KIAA1324L		-1.07826																					-1.62497
KIAA1407		5.61338		1.38847	-1.6373							-1.6373				1.40617	1.3355						-1.78996
KIAA1456		-2.9279			-1.19233												1.16154						-3.4965
KIAA1462		-4.08583		2.69352	-1.70356	-1.27283								-1.27283		1.73402				-1.41584			-1.25189
KIAA1549		1.58471							-0.720112						-4.62037		1.37152			-0.720112		-3.99867
KIF11		1.4919		1.2513	7.7686	3.17368		1.66052		2.46445	4.5915			3.17368		1.41783			2.46445	1.48442	1.66052		6.22626
KIF1A		-1.43444					-4.21924	-1.20457		1.58245	1.11857				-7.63099		-1.27673		1.58245		-1.20457	-6.43015
KIF1B		-0.966217		-1.59915	1.28604	1.19165	-3.62551	-1.16758			-1.11558	1.28604		1.19165	-4.09497	-1.6003	-1.37026				-1.16758	-3.27382	1.19704
KIF24		2.72135		1.64077	2.75279	2.11768	-5.25321	1.2714				2.75279	0.718342	2.11768	-10.8168	1.58868				0.943523	1.2714	-9.41345	2.56261
KIF26A		-5.45394			-4.35389	-1.27176	11.0708			1.5753	1.49327		-1.71361	-1.27176	10.9956				1.5753			10.7765	-3.46066
KIF5C		-2.77001		-1.65765					-1.90968	-1.98751	-1.71363				3.02139	-1.46814	-1.19742		-1.98751	-1.90968
KIRREL3		-7.35824			1.04425							1.04425											1.09664
KISS1R		5.66757						-1.29247		1.56926	1.33368		-1.17306						1.56926		-1.29247
KIT		-1.76675		-1.36416	1.09232		-10.1335				1.72698	1.09232			-15.3269							-11.0416	1.05069
KITLG		5.34028		-2.3972	8.7467							8.7467				-3.86426	-2.64409						6.4429
KIZ		-2.74561					2.5082								2.94906							2.96852
KLF12		2.7432		-1.28259			-6.7219	-1.23247	-1.19926	1.68517	1.50842					-1.38645			1.68517	-1.19926	-1.23247	-6.99868	-1.65478
KLF3		1.43558			-4.10591	-1.92303					-1.2076	-4.10591		-1.92303		1.85092	2.12947						-2.99246
KLF6		-2.32638			1.4499					-1.87151	-1.68949	1.4499	-0.636319			-1.94006	-1.65104	-1.68072	-1.87151	-1.17742
KLF7		-2.23871			2.42133	1.41217				-1.22125	-1.3487			1.41217					-1.22125	-2.57648			1.73113
KLF8		-4.96356		1.51865												1.48947	1.37088
KLHDC3		-3.06862			1.38488	1.18352					1.1846			1.18352			-1.12618
KLHL14		6.28598			-3.29209							-3.29209					-1.52191						-1.85827
KLHL4		-4.73663								1.68767	1.83994					1.23042	1.19647		1.68767				-3.56518
KLRAP1		3.13921				1.17017								1.17017			1.26104						-1.22443
KNTC1		1.637		1.34533	2.98977	2.33459		1.40645	1.02521	4.50493	5.29179	2.98977		2.33459		1.63746	1.44022		4.50493	1.02521	1.40645	-4.21121	2.17491
KPNB1		0.657949			1.60501	1.16678	-3.40645					1.60501		1.16678	-2.97849		1.26039						1.81339
KREMEN1		4.16028					2.86905		-1.96612		-1.19065		-1.10032				-1.15632			-1.96612
KRT5		5.33808									1.40686
KRT8		-1.11186			-1.17395		7.01618	-1.51571			-2.45336	-1.17395		-1.12384	5.48924						-1.51571	4.66851
L1CAM		-6.24401					3.57789				1.47887				4.45101					-2.96619		12.4967
L1TD1		-7.21024
LACTB		-3.29253		-1.48802	1.59669						1.16037	1.59669											1.22145
LAPTM4A		-1.66105		-1.19081	-1.31841			-1.15925			-1.40512	-1.31841			-2.45795						-1.15925		-1.75386
LAPTM4B		-2.23213		-1.27884	1.79448			-1.14901			-1.26548	1.79448		1.77531	2.76821	-1.43542	-1.26002				-1.14901
LATS2		-1.66584		-1.76412	1.1402	-1.21342	-6.60408		-0.868018	-1.15417	-1.12059			-1.21342	-6.92649	-1.24896	-1.23161		-1.15417	-0.868018		-7.33086	1.40647
LBH		5.73812		-1.3323	1.18261		3.09366	1.10973		2.66635	2.51904		0.739154			-1.28012	-1.11659		2.66635	-2.55121	1.10973		1.18516
LCA5L		-5.56584									1.53873
LDHA		-1.17186		-1.31585	6.6462							6.6462		2.90406						-1.37955		2.87559	5.178
LDOC1		1.93908			1.49502										5.23247
LEF1		6.46537						1.66442			2.13268										1.66442
LEFTY1		-11.4833			-1.54079					1.76417	2.1377	-1.54079				1.24266	1.24063		1.76417				1.21108
LEFTY2		-12.1948																					1.23314
LEPR		-4.05002		1.32656	-1.14306	1.16557		-1.22199	-2.51943		1.13807	-1.14306		1.16557			1.18124			-2.51943	-1.22199		-1.47435
LEPROTL1		-1.37854		1.23545	-1.48612	-1.42179					-1.18278	-1.48612		-1.42179			1.1099						-1.52125
LFNG		5.96814			-1.98554		-6.36805		-0.900921		1.59068	-1.98554	-1.09471		-8.94765	1.30985	1.26799			-0.900921	1.74011	-7.70768
LGALS8		2.98509						-1.14457		-1.79663	-2.09931					1.23999			-1.79663		-1.14457		-1.68325
LGR4		-3.10114									-1.18339				-4.99244							-6.50959	-1.50188
LHFPL2		-0.953013		-1.83132	1.51055			-1.20035			-1.1558			1.1676							-1.20035	-2.90282	-1.63527
LHX1		-4.95806																		-2.28856
LHX9		-6.91754			-1.0797							-1.0797
LIFR		-3.36583			1.41673			-1.11297	0.933992	1.21881	1.10532	1.41673	-1.91669						1.21881	0.933992	-1.11297	7.43176
LIG4		-3.43882		-1.57705			-9.17087	-1.14513			-1.17994				-14.1383	-1.36483					-1.14513	-10.0364	1.26165
LIMA1		-1.88277			2.02828			-1.20674		-1.20082	-1.39414	2.02828		1.17965	-3.54051		1.30641		-1.20082		-1.20674	-5.56621	2.21305
LIMD1-AS1		-5.3298
LIN28A		-1.33656			-1.06305							-1.06305
LIN52		1.41844			1.16385				1.08723		-1.08331	1.16385	0.587045	1.36714		1.54303	1.60494			1.08723		9.92532
LINC00240		-5.68415		1.25045	-1.10061	-1.05236						-1.10061		-1.05236		1.25725	1.1757						-1.04861
LINC00261		1.18418				1.04517								1.04517
LINC00371		-6.71595
LINC00458		-10.0148
LINC00467		-5.0316		1.68998	-1.53396									-1.14201		1.30189	1.24272						-1.18359
LINC00479		-8.15917	-0.612365			1.04677								1.04677
LINC00511		5.24336	-0.747808						-1.08106								-1.73459			-1.08106
LINC00665		-1.33211
LINC00678		-7.14186
LINC00680		5.59268	-1.37826
LINC00836		-6.81888
LINC00888		-2.48806
LINC00909		5.16727	-0.671394
LINC01002		4.91264
LINC01356		-10.4067
LINC01405		-5.5035
LINC01426		-6.24401
LINC01467		-9.35681
LINC01578		1.25028
LINC01586		-6.79139
LINC01604		-5.14126
LIPT2		5.14215	-0.600121		1.2264	1.17632				1.31911	1.22641	1.2264		1.17632			-1.1184		1.31911				1.21064
LL0XNC01-237H1.2		-1.94599							1.54104											1.54104
LMNB1		1.01182		1.19592	1.87065		-3.27262	1.70174		2.06039	3.11142	1.87065		1.84719	-4.19581	1.29382	1.20546		2.06039		1.70174	-3.41075	2.16164
LMNTD1		-7.86431
LMO4		1.37221			1.37146	1.24881		-1.14809	-1.02942	-1.39176	-1.51456			1.24881					-1.39176	-1.02942	-1.14809
LMO7		2.48537			2.01649	1.39894				-1.4939	-1.65652		-0.931668	1.39894			1.09093		-1.4939			-3.16368	1.81846
LNP1		-2.50521		1.54375			11.613							1.60539	7.48455	1.48158	1.38335					12.4699	2.29727
LNPEP		2.10279			1.22181	1.21742	-4.92768	1.20286		-1.40207	-1.20074	1.22181		1.21742	-6.73069		1.16309		-1.40207		1.20286	-4.6199
LONRF1		-1.85801	0.622219	-1.9903	1.14227				-1.07959	1.5834	2.05989	1.14227	-0.721124			-1.83922	-1.35952		1.5834	-1.07959
LONRF2		5.8089			-1.07491			-1.39287			2.44792	-1.07491									-1.39287		-1.12287
LPAR1		2.68823			2.16679		9.14013	-1.21555		-1.21293	-1.89894	2.16679	0.597329			-1.2215	1.34185		-1.21293		-1.21555		2.03309
LPAR4		1.73637						-1.37279		1.65904	1.29431					1.34076	1.22622		1.65904		-1.37279
LPCAT2		5.07172			2.2387	1.32948	-3.8821			-1.21604		2.2387		1.32948	-4.05227				-1.21604	-3.04612			1.66466
LPP		-0.882566			-1.52732			-1.25789			-1.1617	-1.52732									-1.25789		-2.97131
LRAT		-2.09126				1.07204	11.6155			5.30597	4.88761			1.07204	3.46482				5.30597			11.5415
LRIG3		-5.22729			-1.22797			-1.33173				-1.22797			2.91989						-1.33173	9.95459	-2.09796
LRRC16A		1.89576		-1.28562	1.2707	1.08867		-1.17603		-1.67807	-1.92456			1.08867					-1.67807		-1.17603		1.30797
LRRC4		7.16399					3.62514	-1.87269		-2.37236	-3.59126				9.76794				-2.37236		-1.87269	9.6304
LRRC49		2.70837				-1.11617		-1.24296			-1.51099			-1.11617			-1.31664				-1.24296		-1.11181
LRRC56		-4.83638		1.2195	-3.65755	-2.00849	3.29746		-1.1062	1.51201	1.44548	-3.65755		-2.00849	2.56501				1.51201	-1.1062			-2.72122
LRRCC1		-1.71137		1.31004						1.20019	1.40733			1.34067		1.46608	1.26103		1.20019	0.933627
LRRFIP1		-1.77494		-1.30651	1.66571		-3.04287			-1.15408		1.66571		1.3731	-3.63755				-1.15408				1.29437
LRRIQ1		2.17772			-1.13983			-1.21934			-1.32174										-1.21934	-10.772	-1.12497
LRRN1		-1.71423																		-2.78089
LSM12		-0.600529		-1.40707	2.25348						-1.28247	2.25348				-1.44246	-1.29837						3.82179
LTB4R2		-2.65324			-1.51695	-1.32529						-1.51695		-1.32529			-1.26032						-1.40761
LUC7L3		1.14248									-1.2214					1.36524	1.52007						-1.77653
LY6E		-3.58654		1.6917	1.50514		3.84054	-1.30397	2.04287		-1.44187	1.50514			4.01207	1.23958				2.04287	-1.30397	2.9467	1.54539
LYPD1		1.37944			1.87103				-0.926158											-0.926158			1.84874
LYPD6		5.61338	0.610694		-1.64777	1.16618						-1.64777	-0.589233	1.16618			-1.07835						-5.40307
LZTS1		-4.39502			1.14826							1.14826											1.08704
MAATS1		7.99323
MACC1		7.36729		1.61569	-1.33976		-6.37767					-1.33976			-7.76753		1.23211						1.3792
MACF1		-1.29779		1.26421	-1.68166	-1.38058				1.63476	1.55191	-1.68166		-1.38058	-3.40059	1.24655			1.63476			-3.08782	-1.58375
[truncated: 20,953 more rows]

## Sheet: CoV_meta_Sig_2
	Symbol	Value	avg.qvalue
1	ADRB2	-1.30884	0.10294
2	ALAS1	1.50488	0.184693
3	ALDOC	1.35264	0.0357262
4	ARL4C	-1.92949	0.0280029
5	AURKA	3.77987	0.0158014
6	AURKB	3.54407	0.164841
7	BIRC5	4.0648	0.0975098
8	BNIP3L	-1.39294	0.179807
9	BPHL	1.20432	0.174133
10	BRCA1	2.14875	0.113785
11	BUB1B	2.91565	0.0880199
12	CALM3	1.96068	0.0287862
13	CASP10	-1.30003	0.0361376
14	CBR1	2.6006	0.145038
15	CBR3	1.57396	0.188113
16	CCDC85B	2.67375	0.0177108
17	CCDC86	1.21946	0.177045
18	CCL2	-4.54103	0.0217666
19	CCNA2	4.32373	0.0203909
20	CCNB1	2.62321	0.148486
21	CCNB2	3.94769	0.0121892
22	CCNF	2.83691	0.0115963
23	CDC25B	1.07943	0.0399803
24	CDC45	3.40728	0.0896874
25	CDCA4	1.88269	0.014459
26	CDKN1A	-1.41533	0.166322
27	CENPE	2.74336	0.0851905
28	CHAC1	-1.76695	0.161295
29	CHEK2	1.92897	0.0124626
30	COL1A1	4.90509	0.0546642
31	COL4A1	2.77541	0.0179047
32	CRELD2	1.45693	0.187601
33	CSRP1	1.80784	0.0841042
34	CTSD	-1.01683	0.177447
35	CXCL2	-3.78732	0.0975191
36	DDIT4	-1.52333	0.164009
37	DUSP14	-1.13869	0.120019
38	E2F2	2.35448	0.0381097
39	EAPP	-1.90291	0.0480944
40	EGR1	-2.35676	0.0666241
41	EIF5	-1.42672	0.0830479
42	ETFB	1.80406	0.149081
43	ETS1	1.00114	0.0174352
44	EXT1	1.33561	0.0608406
45	EZH2	1.73716	0.0931518
46	FAT1	3.0047	0.0921957
47	FHL2	1.25694	0.120796
48	FOS	-2.8963	0.0835717
49	GADD45A	-1.05983	0.0599974
50	GAPDH	1.345	0.043313
51	GATA2	1.48795	0.0134328
52	GMNN	1.99655	0.151181
53	HERC6	-2.19442	0.0173978
54	HMGCR	-1.4179	0.264595
55	HOXA5	2.54101	0.0209991
56	HSD17B10	1.85015	0.0196356
57	ICAM1	-2.01124	0.0253146
58	IER3	-2.50314	0.152081
59	IFRD2	1.7979	0.0935501
60	IL1B	-3.38649	0.0152109
61	INSIG1	-1.43355	0.0197988
62	ITGAE	2.21036	0.029031
63	ITGB5	1.41673	0.155339
64	JUN	-1.06226	0.140323
65	KIF14	3.53028	0.0823982
66	KIF20A	4.481	0.0357429
67	KIF2C	3.46687	0.0231529
68	LAP3	1.02577	0.0535194
69	LBR	-1.0897	0.0212181
70	LIG1	1.98535	0.0137265
71	LYN	-1.08855	0.14643
72	MCM3	1.73486	0.219586
73	ME2	1.27455	0.0223085
74	MELK	3.10314	0.209049
75	MRPS2	1.49641	0.173181
76	MYCBP	1.66715	0.0218415
77	MYL9	2.58891	0.139186
78	NCAPD2	2.39925	0.0119342
79	NFIL3	-1.58963	0.242775
80	NFKBIA	-2.08671	0.0797291
81	NFKBIE	-1.02492	0.117616
82	NOL3	2.04733	0.00639437
83	NOS3	1.89875	0.0220087
84	NPDC1	1.12381	0.169707
85	NPRL2	1.60851	0.0639821
86	NUP88	1.57796	0.0677974
87	NUSAP1	3.15081	0.0890335
88	ORC1	2.43393	0.157971
89	PAFAH1B3	2.11875	0.184252
90	PARP1	1.49644	0.158713
91	PCBD1	1.17592	0.0386713
92	PIH1D1	1.36569	0.120681
93	PLCB3	1.61965	0.0943017
94	PLK1	2.23481	0.012464
95	PLSCR1	-2.09246	0.02958
96	PSME2	1.10732	0.0293652
97	PSRC1	2.44091	0.101396
98	PTGS2	-3.68861	0.0299275
99	PTPN12	-1.36923	0.115313
100	PTPRF	1.45521	0.0285109
101	RALGDS	-1.30105	0.225157
102	RPA1	1.3683	0.0173604
103	RPA2	1.5249	0.0762511
104	RPN1	1.90249	0.197499
105	SATB1	-1.77368	0.195136
106	SCARB1	1.87104	0.0172127
107	SLC1A4	-1.08794	0.0230858
108	SLC35A1	-1.15592	0.0350227
109	SMC4	1.58404	0.0268135
110	SOCS2	-1.10192	0.257873
111	SOX4	3.85096	0.179205
112	STAP2	1.50394	0.158841
113	STMN1	1.78647	0.0176862
114	STUB1	1.42688	0.0670002
115	TBX2	4.42995	0.00870576
116	TFDP1	1.97355	0.0402265
117	TIPARP	-2.10481	0.0227138
118	TMEM97	1.45739	0.0184736
119	TOP2A	2.81717	0.0305261
120	TOPBP1	1.3369	0.173818
121	TRAP1	2.36216	0.163325
122	TRIB1	-1.71048	0.087231
123	TRIM13	-1.06101	0.0982119
124	TSC22D3	-3.19727	0.0972494
125	UBE2C	3.87867	0.0236434
126	USP6NL	-2.03837	0.0253363
127	ZFP36	-3.07739	0.0967306

## Sheet: dzsig_selection_2
model	Num_Genes	P_Enrichment	SpearmanR_sRGES_EC50	P_SpearmanR	FDR_Enrichment	astemizole	bifemelane	proscillaridin	clioquinol	penfluridol	spiperone	digoxin	ethaverine	hexachlorophene	ZK-93423	anacardic-acid	ketoconazole	IKK-16	lidoflazine	omeprazole	oxiconazole	phenazopyridine	hydroxychloroquine	mefloquine	loteprednol	17-hydroxyprogesterone-caproate	terconazole	nelfinavir	chloroquine	nortriptyline	quinidine	zaldaride	bepridil	chlorpromazine	loratadine	saquinavir	imipramine	oxprenolol	propafenone	tamoxifen	ritonavir	methylene-blue	ivermectin	amodiaquine	BRD-K90999434	sorafenib	lopinavir
SRP253951__A549__SARS-CoV-2__Control__24h	19	0.980844	-0.406087	0.975523	0.999967	5777	875	1485	7006	3630	6636	1819	7243	6948	4014	4798	5942	2089	2571	4992	5324	1774	1316	3985	6588	3309	5840	6847	6049	1482	3519	3012	1892	5978	7024	3850	5647	3935	3896	3614	7013	5239	6997	2227	5624	6055	7325
SRP279205__Lung Air Liquid Interface__SARS-CoV-2__Control__72h	108	0.998806	-0.56	0.997785	0.999967	5801	6004	6723	3325	5108	5659	6820	6270	7022	5895	4953	5620	6958	6787	1426	4058	1520	2852	1638	5418	2441	878	5454	1955	5803	742	5097	1780	3919	6239	5460	2408	1085	2383	4661	2070	6810	6929	4180	3791	5949	1687
SRP267176__PBMC__SARS-CoV-2	132	0.0255908	0.241739	0.127553	0.331553	2059	1442	1318	6240	450	1918	1514	3761	2880	978	5385	2363	487	3011	5960	1860	4689	3762	3837	5659	6248	6006	2567	5608	2494	5744	2290	6862	2697	4164	2784	4915	6841	5947	2550	5906	983	919	3547	4289	2617	7107
SRP256479__Calu3__SARS-CoV-2__Control__24h__12h	15	0.586748	-0.202609	0.828813	0.999967	4912	1056	2520	1669	6330	6930	2699	3269	4425	4595	3111	3488	6222	4121	1415	3604	5484	7278	2812	5080	997	3475	5536	3532	2998	2174	517	1203	2919	986	3970	1924	4620	5819	2773	4958	1948	4220	5183	469	4588	4752
SRP282132__hiPSC-derived choroid plexus organoids (CPOs)__SARS-CoV-2__72 hpi__24 hpi	65	0.000581086	0.12	0.288245	0.0307975	297	2012	1914	6941	340	1814	2344	1339	568	927	2738	759	325	2919	6241	3495	4621	5778	924	4809	5432	2250	1660	6146	1126	5462	1042	4707	1373	1894	2210	4609	6427	2156	1054	6334	3194	823	3291	1024	3195	6210
SRP265955__Liver Organoid__SARS-CoV-2	5	0.986842	-0.0921739	0.665808	0.999967	1736	6705	6999	5397	7158	5021	7094	923	6584	4875	4381	6405	4412	4621	6242	2333	1647	344	4715	1028	2462	303	5499	2915	1771	4028	4695	4380	3149	5219	5325	3645	5163	1859	3780	3407	5774	5575	3195	2802	2914	4046
SRP292405__hPSC-derived Lung Organoid__SARS-CoV-2__Day15__Day5	161	0.0146543	0.314783	0.0670435	0.233004	2134	1427	1771	6194	2923	2203	2287	190	2064	583	1311	1639	1246	4321	6199	4667	6902	5658	4738	6012	6621	979	2660	6038	2884	5070	1801	6462	3275	964	3804	2860	4448	4466	4252	2616	2439	1484	1716	2165	3030	4501
SRP292405__hPSC-derived Lung Organoid__SARS-CoV-2__Day50__Day5	171	0.998057	-0.185217	0.806884	0.999967	7059	4369	6816	1136	6919	4921	6633	5116	5533	6174	3891	3360	6873	5483	1120	6376	5730	1908	5735	5879	2482	4626	5937	1361	6742	1432	5631	1632	5378	3009	5441	1620	3456	555	5849	3308	4440	6648	5096	4743	3638	913
SRP296566__iPSC differentiated male cardiomyocytes subtype WTC__SARS-CoV-2__Control__72 hours__48 hours	114	0.884803	0.248696	0.120631	0.999967	6604	5738	22	3760	4327	7303	24	4297	4242	3801	65	7254	5594	1079	5600	6373	2120	1461	5740	5741	4682	5461	5668	3939	5643	3602	2892	389	5964	7127	5101	5607	1403	3031	5909	4259	5460	3816	2100	6371	4358	5904
SRP296566__ESC differentiated female cardiomyocytes subtype H7__SARS-CoV-2__Control__72hours	200	0.866571	-0.48	0.991197	0.999967	2858	1136	7280	2657	7012	4791	7295	893	7022	6400	4964	972	5773	5428	855	1379	1367	4164	2341	272	1068	3952	5022	2545	4363	2327	1969	2288	3969	1232	3770	3254	5209	1754	2082	1927	6583	6457	4658	930	5437	1256
SRP256479__Calu3__SARS-CoV-2__Control__12h	43	0.615258	0.148696	0.244017	0.999967	3437	7292	4893	659	6446	3769	4807	2095	5042	2171	3739	1229	4736	2319	7141	1551	1959	2229	5677	5289	6251	2962	4559	4632	2810	5276	150	5354	4148	1207	1150	4910	1001	2184	3354	249	2857	4151	2177	5644	3523	3536
SRP289541__Patient Monocyte__SARS-CoV-2	51	0.651991	0.14	0.257049	0.999967	5381	4929	5395	1182	5223	1699	5793	919	3844	3716	3837	4841	3922	4997	372	3639	3802	4060	3609	708	2116	3228	2659	2466	6729	1770	6437	5181	4927	673	5751	1526	1965	1893	4700	524	4091	4513	4571	5594	3448	440
SRP253951__Calu-3__SARS-CoV-2	200	0.998911	-0.468696	0.989561	0.999967	6795	4836	6832	1645	6931	6137	6830	5891	6061	6794	3231	4762	6350	4537	2399	5546	2372	2409	4291	2931	1122	2564	6315	1751	4900	1896	4722	874	4424	3298	4992	2319	2630	1658	4016	2643	6608	7216	4577	2495	5294	1050
SRP253951__A549-ACE2__MOI 2	200	0.948434	-0.502609	0.993844	0.999967	3192	3498	7369	1110	7157	5739	7374	3504	6393	6293	6829	1972	5425	4724	2747	1916	654	2161	2398	801	1451	2177	5604	2018	3422	1647	1367	1585	3221	3198	3240	1573	1370	1839	2536	3235	5541	6692	5877	1002	5408	913
SRP297170__Caco2__SARS-CoV-2	59	0.00693972	0.334783	0.0549018	0.146174	1510	3007	3308	1797	2319	1607	3619	1590	369	1841	4349	5955	3884	1131	6746	688	1716	1396	4417	194	5422	6415	489	2459	2220	4500	1271	3266	3754	4894	1321	6520	6016	2618	2786	642	2009	72	3705	5381	1922	2985
SRP296566__ESC differentiated female cardiomyocytes subtype H7__SARS-CoV-2__Control__48hours	106	0.664352	-0.0904348	0.662849	0.999967	4127	6475	7248	1857	5878	824	7345	2207	5240	5943	5021	3102	3470	4038	3130	833	399	5257	3206	7	685	4799	1605	2977	4856	1903	2105	3157	2587	2962	2978	3143	2809	5749	3546	1541	5665	1899	5711	5333	2896	311
SRP305482__Whole Blood__Severe	57	0.126731	-0.22	0.84919	0.915918	249	369	2129	116	6540	4967	3303	473	4458	4530	2025	2425	3604	5048	342	415	1606	1805	1201	3390	3098	4146	3554	1437	4481	2631	5124	634	2636	2921	3947	2430	2917	5389	2367	2561	6219	5398	6119	3748	5879	4468
SRP301622__Blood__Lethal	119	0.0792848	0.284348	0.0890475	0.700349	3066	4058	2022	6826	1830	2317	1706	1267	4136	2352	614	4721	1181	3628	7046	2719	3495	5183	3043	6365	6029	5381	4208	4132	3496	3194	2880	1506	3791	5540	4449	6460	6577	4305	2872	4968	3379	1792	2778	4454	2990	7320
SRP311379__human ES-derived macrophage__SARS-CoV-2	107	0.958073	-0.344348	0.950297	0.999967	6261	3775	6115	496	6812	6155	5898	4104	3576	6958	1153	6074	6953	4813	1657	5840	2024	601	2812	2807	1063	4405	5086	1719	5414	940	4472	815	5031	6057	4050	1592	1516	3095	4883	2523	6694	6841	3634	3705	5094	656
SRP272808__HPAEpiC alveolar epithelial cell line__SARS-CoV-2	4	0.831705	0.105217	0.312314	0.999967	4705	4458	5402	5874	3683	2094	6089	2494.5	6796	993	4907	2239	4683	1240	5983	1107	4623	6649	3734	1775	4940	3373	4892	3723	6222	4563	3682	7332	5312	2912	4814	2595	4409	5446	4975	2910	960	1282	5954	6306	3567	4461
SRP256479__Calu3__SARS-CoV-2__24h__4h	84	0.878979	-0.0365217	0.567268	0.999967	3755	801	7170	6399	6807	4561	7329	3020	4985	2266	5146	3007	3113	2472	3442	1118	2548	4258	5050	7047	6505	3845	6364	4389	2455	5245	1172	7133	3153	3701	3625	4401	6530	387	3779	7031	2515	2539	3162	3717	3507	6780
SRP256479__Calu3__SARS-CoV-2__16h__12h	172	0.992074	0.218261	0.152777	0.999967	6938	6538	4380	695	5338	3766	4165	4889	6298	4756	4390	5843	5426	4205	686	5489	4479	2789	5008	841	397	3890	5032	2647	6705	4389	4508	4907	5116	1952	5610	5657	1182	4772	5392	2825	3554	4979	5933	5859	3136	376
SRP274382__Whole Blood__1	0	0.5			0.999967	3701	3701	3701	3701	3701	3701	3701	3701	3701	3701	3701	3701	3701	3701	3701	3701	3701	3701	3701	3701	3701	3701	3701	3701	3701	3701	3701	3701	3701	3701	3701	3701	3701	3701	3701	3701	3701	3701	3701	3701	3701	3701
SRP292405__hPSC-derived Lung Organoid__SARS-CoV-2__Day25__Day0	200	0.999256	-0.153043	0.762373	0.999967	6835	6373	5777	1305	6009	5573	5835	6246	4128	6362	903	6393	7047	3912	1534	6980	4743	389	5554	3106	1667	1989	5967	1293	6484	2077	4991	730	5394	2060	5742	4155	686	2702	5942	876	6329	6901	4960	5637	4064	970
SRP282132__hiPSC-derived choroid plexus organoids (CPOs)__SARS-CoV-2__Control__72hpi	135	0.834714	-0.318261	0.935196	0.999967	3732	88	4392	4538	4925	5820	3793	2982	3548	5243	4168	6030	1417	1819	5832	1110	2267	4302	1449	4675	5051	6949	6080	3980	726	5356	1285	2593	2370	6219	6070	2706	7112	3387	1852	6651	6193	6871	2262	1236	6531	6730
SRP292405__hPSC-derived Lung Organoid__SARS-CoV-2__Day9__Day0	199	0.922262	-0.0834783	0.65092	0.999967	6242	5049	5326	1158	5635	3795	5241	3270	2873	4957	906	4228	6705	3855	468	5913	5224	2164	3614	2126	1465	1122	5328	1918	5988	1890	5665	2064	3777	1670	5269	3114	1434	3506	4614	683	6258	6140	4710	4185	3810	157
SRP295094__Calu3__SARS-CoV-2__8 hours__4 hours	22	0.986874	-0.433043	0.982732	0.999967	4265	4379	7305	112	6383	4182	7367	6225	4490	4705	7065	5851	6614	1031	6104	536	3415	2613.5	1839	6554	2086	4594	3422	3826	5226	1863	4060	1440	3567	7230	4855	6562	2058	1044	1850	5503	5639	4869	5665	2652	5068	3321
SRP292405__hPSC-derived Lung Organoid__SARS-CoV-2__Day25__Day9	119	0.999799	-0.107826	0.691992	0.999967	7212	4718	3271	4852	7307	6533	5543	7103	5729	6575	4163	7127	4198	5488	3980	4861	3809	1203	6301	5121	5645	3860	6198	2823	6760	2263	1163	6269	6082	6144	5093	3940	5870	1386	5946	7234	1999	6475	4733	6938	4773	6711
SRP292405__hPSC-derived Lung Organoid__SARS-CoV-2__Day35__Day5	200	0.95691	-0.130435	0.728237	0.999967	6243	407	4938	3803	6755	5469	5645	2856	6559	5525	353	3501	6993	5611	1501	6737	6607	3154	3925	4296	1683	1409	5885	2011	6838	1243	4557	7153	6110	1436	5276	2737	5510	1036	5846	1236	5288	5657	1134	5962	4704	2398
SRP256479__H1299__SARS-CoV-2__36h__4h	31	0.999417	0.217391	0.153767	0.999967	7201	5644	337	5297	5103	6431	401	6908	6720	1774	4927	6727	6820	5443	3550	6874	6906	5029	6652	7348	5251	6794	6735	5177	7071	2908	7220	6387	6505	7038	5844	6715	4655	2350	7033	6234	3615	5348	5056	7179	2902	7254
SRP256479__H1299__SARS-CoV-2__Control__36h	0	0.5			0.999967	3701	3701	3701	3701	3701	3701	3701	3701	3701	3701	3701	3701	3701	3701	3701	3701	3701	3701	3701	3701	3701	3701	3701	3701	3701	3701	3701	3701	3701	3701	3701	3701	3701	3701	3701	3701	3701	3701	3701	3701	3701	3701
SRP296566__ESC differentiated female cardiomyocytes subtype H7__SARS-CoV-2__Control__24hours	200	0.99202	-0.256522	0.886857	0.999967	5495	6009	7154	1435	7075	5239	7055	1821	6461	6058	6157	3464	6223	4519	822	2707	3037	3586	3828	623	567	3376	3604	2421	5882	1674	3583	2903	4291	2663	4488	2644	1995	3098	3958	2722	6096	6488	5316	2899	4573	705
SRP273808__adult lung autopsy__SARS-CoV-2	2	0.5			0.999967	3701	3701	3701	3701	3701	3701	3701	3701	3701	3701	3701	3701	3701	3701	3701	3701	3701	3701	3701	3701	3701	3701	3701	3701	3701	3701	3701	3701	3701	3701	3701	3701	3701	3701	3701	3701	3701	3701	3701	3701	3701	3701
SRP273299__Leukocytes__SARS-CoV-2	21	0.0596159	-0.046087	0.584664	0.631928	110	925	4799	7085	1732	2795	4284	386	5916	3008	6012	2914	535	4194	4782	2295	2183	5401	2079	2626	6755	4557	1385	3136	693	5711	947	3542	2048	5189	5252	694	3020	6535	2031	5868	3263	2069	1184	1526	4250	6274
SRP273808__hPSC_Lung organoid__SARS-CoV-2	47	0.731442	-0.126957	0.722792	0.999967	692	4741	5775	3809	6594	4992	6341	4048	1680	4777	6474	3607	1805	3788	5312	4506	660	1300	4103	16	2034	510	5037	3176	796	4797	3170	402	2614	2723	3113	443	428	2726	2027	2148	3959	2159	4609	3433	4994	5370
SRP274382__Whole Blood__0	0	0.5			0.999967	3701	3701	3701	3701	3701	3701	3701	3701	3701	3701	3701	3701	3701	3701	3701	3701	3701	3701	3701	3701	3701	3701	3701	3701	3701	3701	3701	3701	3701	3701	3701	3701	3701	3701	3701	3701	3701	3701	3701	3701	3701	3701
SRP295094__Calu3__SARS-CoV-2__Control__3hours	0	0.5			0.999967	3701	3701	3701	3701	3701	3701	3701	3701	3701	3701	3701	3701	3701	3701	3701	3701	3701	3701	3701	3701	3701	3701	3701	3701	3701	3701	3701	3701	3701	3701	3701	3701	3701	3701	3701	3701	3701	3701	3701	3701	3701	3701
SRP256479__Calu3__SARS-CoV-2__12h__4h	181	0.845399	0.108696	0.306578	0.999967	5907	5652	7294	5418	6876	2646	7355	4588	275	3179	1855	7061	7013	5135	6286	3708	1873	5771	5057	4821	4806	3570	1716	2233	6240	1304	4499	2012	3738	6933	3018	4008	1455	892	5052	3695	2939	3195	4227	6553	2184	4071
SRP256479__H1299__SARS-CoV-2__36h__24h	2	0.550512	-0.407826	0.97605	0.999967	5274.5	337	5115	4075	1421	2816	4818	2250	6690	6692	7275	1330	2553	4888	6100	1466	3270	713	4547	4089	4112	3276	3897	3286	1158	2530	5101	2715	3052	7052	904	5445	5182	1331	2719	7262	5023	2958	4186	3846	5034	5910
SRP272311__A549-ACE2__SARS-CoV-2	16	0.920807	-0.511304	0.99467	0.999967	5276	3418	7303	876.5	7163	5216	7339	2668	5468	5809	1926	4593	4675	2563	4335	4592	880	2605	3133	1479	725	1772	5237	1802	4177	1266	3268	1504	2946	4085	4662	735	1393	867	3216	2298	5973	6364	4803	2658	5148	981
SRP256479__Calu3__SARS-CoV-2__16h__8h	200	0.658175	0.0234783	0.456643	0.999967	4900	6498	4834	1761	4030	1625	4865	2654	6049	4123	6823	2328	1476	4690	534	1583	3690	3154	3601	243	2992	2838	4265	2364	4877	4754	3144	5137	2538	751	5630	5039	5629	4144	3541	6902	2472	2082	5124	3378	3783	632
SRP292405__hPSC-derived Lung Organoid__SARS-CoV-2__Day50__Day35	0	0.5			0.999967	3701	3701	3701	3701	3701	3701	3701	3701	3701	3701	3701	3701	3701	3701	3701	3701	3701	3701	3701	3701	3701	3701	3701	3701	3701	3701	3701	3701	3701	3701	3701	3701	3701	3701	3701	3701	3701	3701	3701	3701	3701	3701
SRP296566__ESC differentiated female cardiomyocytes subtype H7__SARS-CoV-2__Control__72 hours__48 hours	33	0.987029	-0.642609	0.999646	0.999967	2882	933	5805	6094	4860	6911	6526	7304	7043	6322	4222	2793	5617	4505	6743	6001	4235	5327	2172	3254	5831	3719	5220	3166	1803	1738	5437	684	3892	2072	4387	5058	4232	1871	2625	565	6780	6715	2774	1798	5810	2081
SRP279205__Lung Air Liquid Interface__SARS-CoV-2__Control__48h	184	0.999967	-0.449565	0.986239	0.999967	7078	7016	7059	1021	6671	6567	7038	7130	6505	6992	4822	6482	7273	5457	1570	6280	2519	4080	3705	5843	1544	1835	6933	1170	6511	1185	6541	1243	5567	6805	4551	3360	791	3323	5751	2942	6394	7301	4781	4970	5316	1719
Series13_FerretNW_SARS-CoV-2_d14_Series12_FerretNW_SARS-CoV-2_d7_DE.genes	200	0.00116775	0.0634783	0.384121	0.0464181	1048	9	144	3545	1237	1326	146	2431	142	2941	702	3135	1534	3081	2555	4070	6586	495	1087	2393	5451	1279	2164	5469	1051	2347	6593	5337	2320	2485	3357	5747	2598	4506	3822	77	5313	2689	1854	4825	3003	3804
SRP295094__Calu3__SARS-CoV-2__Control__8hours	49	0.308079	-0.537391	0.996616	0.999967	2077	2303	6501	2590	6095	3812	6694	4629	3056	5482	5986	499	1981	3893	1745	1226	879	6127	2240	2647	2234	4170	3833	2946	449	2083	883	199	1129	2594	1088	3733	308	1143	1348	7089	4243	3515	5142	1392	4614	214
SRP286660__HEK293T__SARS-CoV-2__Control__18h	53	0.0696262	0.266957	0.103648	0.690226	61	5890	4811	2860	5605	3044	3811	142	141	3745	7257	590	3605	3272	4570	766	3894	723	3672	454	626	1412	1387	3510	3410	2207	2567	1296	2436	827	1765	5805	3183	2500	1314	5178	4358	1931	4998	1371	2809	1005
SRP286660__HEK293T__SARS-CoV-2__Control__12h	109	0.36821	-0.271304	0.900144	0.999967	829	2137	6962	3110	6145	3918	6747	87	3844	4301	7109	595	4063	4556	4127	1914	1287	825	2496	818	3025	2949	2520	3468	339	3686	2594	5557	1524	156	2087	5839	1221	747	1023	3192	6696	2694	5951	467	4189	996
SRP256442__lung Hesc cells__SARS-CoV-2	11	0.965163	-0.0947826	0.670228	0.999967	6190	5961	6492	2974	6891	5917	6716	4406	1054	4876	1114	5513	4042	3517	2690	2125	963	3022	4252	76	499	2625	4744	3162	4858	2197	5057	1146	3586	4190	4619	1236	3069	1387	3486	1354	5672	6125	4866	5134	3982	2436
SRP256479__Calu3__SARS-CoV-2__Control__24h__4h	58	0.966686	-0.415652	0.978309	0.999967	4894	1386	7094	6008	6887	5925	7127	3979	4461	5614	3097	1173	6679	2692	3693	881	3221	5770	3825	6759	3359	201	5248	4108	6434	2762	1368	1943	2564	1573	3839	2270	5488	158	4344	3322	5015	5864	3463	1940	4427	3395
SRP256479__Calu3__SARS-CoV-2__Control__12h__4h	181	0.866468	0.0478261	0.412189	0.999967	5953	5769	7291	5560	6935	2783	7350	5742	263	3020	1896	7093	7023	5060	6283	3717	1818	5755	5199	4881	4757	3826	1478	2508	6249	1437	4515	2068	3798	6981	2313	4138	1682	940	5273	1871	2712	3139	4330	6671	2116	4219
SRP261295__02iCTR Human iPSC-cardiomyocytes (hiPSC-CMs)__SARS-CoV-2	200	0.986448	-0.24	0.870677	0.999967	6286	5911	5633	307	6745	5105	5585	3618	6248	5764	3471	4969	5062	4380	574	2984	2465	2595	4086	567	1075	1831	4900	2157	5698	2195	4276	3733	3824	2130	4845	4266	620	2728	4247	3385	5972	5546	5663	4462	5003	587
SRP256479__H1299__SARS-CoV-2__Control__4h	2	0.624335	0.308696	0.071095	0.999967	5244	6597.5	6924	321.5	6516	4990	6839	865	179	2142	3160.5	3859	6264	3183	6537	1563	1518	3472	4837	1504	1556	1164	2539	2283	5346	3881	1988	3052	3916	1002	5774	1418	6221	2097	4009	2358	4644	819	5147	3876	2967	200
SRP295094__Calu3__SARS-CoV-2__Control__4hours	2	0.980852	-0.413043	0.977575	0.999967	5039	6231	6471	1607	6512	5615	6394	5821	6276	5823	6593	2993	4256	1157	5423.5	3367	2291	794	3882	5518	2706	301	5619	2773	1822	3469	2014	1022.5	2542	4832	2698	533	3957	708	2792	2008.5	4466	5382	2075	2724	5540	5868
Series11_FerretNW_SARS-CoV-2_Ctl_d3_DE.genes	7	0.730428	0.135652	0.263689	0.999967	2628	6575	2984	4397	1765	4776	2067	7274	3673	3455	2632	5460	3341	3767	7265	6256	3690	3106	5695	5776	4151	5737	5203	4723	1429	5792	499	5085	4485	4610	1309	5416	4816	3330	4439	2749	2051	4440	2586	5699	2973	5509
SRP295094__Calu3__SARS-CoV-2__8 hours__3 hours	66	0.906008	-0.144348	0.749509	0.999967	5630	4897	6116	2662	7154	4421	5858	3588	1551	5171	3927	4958	5402	4825	3182	5922	3193	2470	2205	2849	896	2504	2426	3475	6373	1536	5200	2445	2867	5910	6115	1887	1902	489	3054	4918	7109	6832	2101	1830	4454	1057
SRP302575__iPSC-derived Alveolar Type 2 cells__SARS-CoV-2	4	0.675831	-0.625217	0.999456	0.999967	5878	198	6404	452	5033	6069	6589	5694	4444	6426	779.5	2186	2785	2792	3110	171	804	54	3531	4066	5197	705	4068	2796	3301	2539	4530	652	3488	4423	4152	3409	1735	259	1366	406	6376	6131	3253	1683	5398	3818
SRP253951__A549-ACE2__MOI 0.2	147	0.907352	-0.457391	0.987688	0.999967	5432	4586	7388	3084	7163	3458	7379	5168	4215	4952	3636	884	6704	4211	459	1250	2310	2943	2033	742	1884	1629	3886	2469	4233	1855	3038	2060	2326	1583	4011	1181	2419	867	1880	1368	6364	6510	3615	819	4860	598
Series14_FerretTrachea_SARS-CoV-2_Ctl_d3_DE.genes	200	0.669199	0.155652	0.233835	0.999967	3613	7191	6093	6730	2096	3313	6502	3097	5240	1652	7289	1295	765	4854	5906	2276	2480	6206	4962	3183	5452	4485	3817	3868	3603	5073	1136	6711	1834	1478	4606	3166	5695	4194	2906	7050	679	1296	6167	2014	3533	5237
SRP279205__Lung Monolayer__SARS-CoV-2__72h__48h	0	0.5			0.999967	3701	3701	3701	3701	3701	3701	3701	3701	3701	3701	3701	3701	3701	3701	3701	3701	3701	3701	3701	3701	3701	3701	3701	3701	3701	3701	3701	3701	3701	3701	3701	3701	3701	3701	3701	3701	3701	3701	3701	3701	3701	3701
SRP296566__ESC differentiated female cardiomyocytes subtype H7__SARS-CoV-2__72 hours__48 hours	41	0.801533	-0.514783	0.994973	0.999967	2247	890	3563	7067	2576	6459	5224	7350	6547	4786	1357	2334	2922	4312	6781	6332	5410	4729	3386	6239	5039	5150	4289	3440	2161	2299	6723	1095	2785	3948	2145	4053	4509	3529	2495	2375	6372	5141	3106	3002	5731	3477
SRP256479__Calu3__SARS-CoV-2__8h__4h	11	0.979014	-0.2	0.825622	0.999967	6703	5389	6449	636	6802	4603	6616	1815	6287	5719	4216	4987	4581	2984	443	2987	3077	3669	5274	506	1617	707	4225	2857	6318	1483	3872	759	2979	2032	4666	949	3280	1532	4772	2971	5701	5696	4401	3624	4358	708
SRP289766__lung organoid__SARS-CoV-2	12	0.373102	-0.218261	0.847223	0.999967	262	574	5396	1983	3605	546	5810	6284	3427	3432	5211	5010	5024	1891	1364	4519	6443	2055	3013	6387	4173	1587	3886	2450	5632	3063	841	4048	3088	1289	5444	576	1095	4192	3771	4089.5	1657	3776	1434	3799	3955	2718
SRP266130__hESC-derived cardiomyocytes__SARS-CoV-2	0	0.5			0.999967	3701	3701	3701	3701	3701	3701	3701	3701	3701	3701	3701	3701	3701	3701	3701	3701	3701	3701	3701	3701	3701	3701	3701	3701	3701	3701	3701	3701	3701	3701	3701	3701	3701	3701	3701	3701	3701	3701	3701	3701	3701	3701
SRP256479__Calu3__SARS-CoV-2__Control__16h	79	0.972023	-0.185217	0.806884	0.999967	4393	6707	6576	4490	6935	5514	6813	5729	3003	5795	3182	2921	6067	2286	864	5806	3766	1590	1161	1293	2022	2499	4781	1301	3087	2818	3383	265	3365	2715	5909	3667	527	1654	3620	3949	5010	6772	2576	1359	5299	2703
SRP278618__iPSC-derived cardiac fibroblast__low MOI	5	0.0737978	0.332174	0.0563864	0.690226	2630	3372	2034	6343	1465	2041	3570	456	2811	1137	6856	5707	586	2605	6305	685	3810	6057	3193	3863	6282	4436	2707	5233	2635	5443	2245	3359	3343	3393	2141	4563	6249	6097	2955	6361	680	597	2386	5733	2714	4719
SRP256479__H1299__SARS-CoV-2__24h__12h	6	0.988498	0.197391	0.177604	0.999967	7390	3042	1918	4384	6862	5590	2067	2514	2401	5048	3337.5	7255	5532	5870	500	6147	6067	3993	5014	6290	5480.5	1262	6643	2906	7258	2134	4656	1916	5046	4015	6258	1191	3579	6505	5737	6276	5812	7146	3565	5092	4560	3324
SRP295094__Calu3__SARS-CoV-2__Control__5hours	0	0.5			0.999967	3701	3701	3701	3701	3701	3701	3701	3701	3701	3701	3701	3701	3701	3701	3701	3701	3701	3701	3701	3701	3701	3701	3701	3701	3701	3701	3701	3701	3701	3701	3701	3701	3701	3701	3701	3701	3701	3701	3701	3701	3701	3701
Series10_FerretNW_SARS-CoV-2_Ctl_d1_DE.genes	11	0.500268	-0.542609	0.996924	0.999967	6743	4701	5193	4442	1024	3168	5464	7343	1922	4944	3206	3270	858	6224	1691	4212	1900	2147	2403	6309	5207	1953	4950	4932	3902	2521	3673	6402	3047	3787	265	2663	4652	1644	3180	3645	5553	3488	3390	3521	3624	3564
SRP293812__human in vitro hpsc derived cardiomyocyte__SARS-CoV-2	187	0.924838	-0.145217	0.75081	0.999967	5213	4984	7348	5376	7221	4620	7337	57	2367	5037	3376	427	5028	5243	2932	3692	4195	4644	2200	160	1632	1350	4287	3430	5738	3281	3340	3524	4587	586	3607	1584	4516	3931	3095	5272	7209	6613	3760	2135	4778	2606
SRP256479__Calu3__SARS-CoV-2__Control__24h__16h	200	0.00735467	-0.093913	0.668757	0.146174	85	262	3818	5726	2550	3884	3859	592	1902	1750	6401	441	437	3945	4051	790	1946	5388	1545	3135	5830	5915	2273	5429	532	5046	713	3603	1101	1294	2521	4367	7300	2931	1046	2784	3750	1281	2208	507	5128	6813
SRP293106__Whole Blood__SARS-CoV-2	61	0.199431	-0.0469565	0.586238	0.999967	1070	1767	2186	2901	2192	1093	2821	4414	5911	3228	65	6240	1809	4313	2213	2227	4191	6027	3559	2989	6074	1993	4109	3431	2706	5680	5299	3785	3986	4243	5698	1666	6109	5106	2725	491	4347	1122	2070	6850	3250	3822
SRP295094__Calu3__SARS-CoV-2__8 hours__5 hours	9	0.984342	-0.533913	0.996398	0.999967	6809	3809	7298	853	7191	5389	7351	5921	5737	6253	2177	4714	5799	3527	5775	3763	1130	1096	3038	1002	786	1553	4487	1901	3992	980	2144	80	4511	4987	4576	759	38	2174	3045	2579.5	6371	6060	4564	4107	4888	826
Series15_COVID19_patients_DE_gene	0	0.5			0.999967	3701	3701	3701	3701	3701	3701	3701	3701	3701	3701	3701	3701	3701	3701	3701	3701	3701	3701	3701	3701	3701	3701	3701	3701	3701	3701	3701	3701	3701	3701	3701	3701	3701	3701	3701	3701	3701	3701	3701	3701	3701	3701
SRP256479__Caco2__SARS-CoV-2__Control__24h	5	0.986169	-0.342609	0.94938	0.999967	4451	2588	7367	191	7004	6183	7352	1944	5602	6106	6153	6162	5853	4947	5560	5151	2000	240	4795	1390	293	3191	4870	2220	1075	4748	4416	135	3212	5396	4224	2060	2500	625	2635	3125	7063	5844	2184	1318	5672	1820
SRP272311__Pancreatic organoids__SARS-CoV-2	31	0.885157	-0.194783	0.819135	0.999967	5717	5971	5906	2957	6158	6061	6622	3185	1481	6361	2922	2779	5011	5375	1696	2371	2231	4258	1949	3830	2022	813	5254	1879	5196	1344	3806	354	2374	3863	5274	507	4735	1401	3382	3010	5974	5969	3675	1901	4859	879
SRP296566__iPSC differentiated male cardiomyocytes subtype WTC__SARS-CoV-2__72 hours__48 hours	142	0.87225	0.277391	0.0947062	0.999967	6538	6123	16	4103	3751	7174	13	5111	3192	3911	81	7041	5898	2714	6114	6557	1924	789	5224	4462	4547	4817	5546	4065	5564	3443	3545	259	5478	7293	5559	2967	2113	4085	6246	4435	5581	3575	2539	5981	4283	4477
Series12_FerretNW_SARS-CoV-2_d7_Series11_FerretNW_SARS-CoV-2_d3_DE.genes	19	0.337679	0.235652	0.133817	0.999967	565	6956	4904	2157	4773	3101	5179	525	4246	2745	4605	3526	2678	3615	2915	938	1726	5493	2350	1102	3740	6301	2506	3601	6043	3874	3592	4872	4549	3327	5931	5183	2344.5	4205	2773	4032	2074	1068	4279	6462	4593	5650
SRP292405__hPSC-derived Lung Organoid__SARS-CoV-2__Day35__Day15	144	0.999147	-0.274783	0.90311	0.999967	6975	5870	6107	1663	6636	6613	6251	4566	6373	6569	2519	5570	7251	4912	402	6600	2686	2181	4136	4360	959	3954	6610	1236	6382	1627	3415	3258	4665	3428	5831	1384	3642	1254	4872	2492	5820	6922	4152	4536	5119	1704
SRP286660__HEK293T__SARS-CoV-2__24h__12h	30	0.734438	-0.138261	0.740304	0.999967	1710	1775	1796	2548	1705	1645	2553	5142	7152	4559	6774	3605	6585	4822	3008	4752	1773	3994	5134	2355	3450	5005	4242	3860	2870	5115	3778	6262	3908	6992	4807	4546	4383	3480	3867	3576	3667	2862	6040	5914	4369	5915
SRP305482__Whole Blood__asymptomatic	0	0.5			0.999967	3701	3701	3701	3701	3701	3701	3701	3701	3701	3701	3701	3701	3701	3701	3701	3701	3701	3701	3701	3701	3701	3701	3701	3701	3701	3701	3701	3701	3701	3701	3701	3701	3701	3701	3701	3701	3701	3701	3701	3701	3701	3701
SRP268879__Human Blood__SARS-CoV-2	184	0.98277	-0.478261	0.99096	0.999967	5632	5466	6799	1713	6486	4759	6309	6238	6306	7171	3363	2185	6495	4680	3574	5407	5153	5550	2544	5963	5789	1310	5247	1979	4819	2849	1086	516	3289	6039	4502	1959	1162	4852	4462	964	4627	6538	1913	690	5978	4251
SRP292405__hPSC-derived Lung Organoid__SARS-CoV-2__Day15__Day9	95	0.0291934	0.235652	0.133817	0.331553	286	564	2350	6263	3302	2301	1728	4110	1979	3090	2619	4495	452	2230	5688	1819	3976	4738	4864	2647	6553	5960	775	6069	2948	5115	1835	6287	2568	2998	2590	5621	5762	5495	3143	4520	1692	1230	2072	4318	2756	6644
SRP292405__hPSC-derived Lung Organoid__SARS-CoV-2__Day50__Day9	38	0.807571	0.0556522	0.398094	0.999967	218	5199	5807	5691	3954	3550	5958	3240	6632	4602	4446	5797	4447	4036	2372	1206	3343	1091	5024	5016	1421	5555	2708	2089	3579	2389	3032	4263	3962	5524	3505	6781	5245	1958	1864	3067	5973	868	2956	6046	3477	5696
SRP296566__iPSC differentiated male cardiomyocytes subtype WTC__SARS-CoV-2__Control__48 hours__24 hours	73	0.76542	-0.310435	0.93008	0.999967	2221	6905	7303	5310	2695	1463	7199	7148	6587	3629	6926	205	5798	5679	5561	2731	3732	5235	4659	5153	5830	1254	4158	4283	3749	3223	1108	1129	2582	1689	767	485	4240	1568	3097	661	2575	3103	878	797	4861	2001
SRP286660__HEK293T__SARS-CoV-2__24h__18h	12	0.33167	-0.494783	0.993014	0.999967	2615	286	6670	1473	2699	2053	6909	3569	5349	6067	4403	352	5687	4467	5941	2210	5109	5679	1113	4128	2750	1163	1549	5107	5824	1696	3484	3172	4613	2237	4932	5300	4127	988	3027	5167	3297	2287	5212	1389	4447	2949
SRP256479__Caco2__SARS-CoV-2__24h__4h	139	0.236114	0.411304	0.0229245	0.999967	2631	4428	1634	6126	2203	1155	1801	3087	5086	438	7256	3449	511	5206	3081	2892	5719	5532	5659	2843	6195	5428	2997	5744	3982	5355	2247	6960	2914	3618	3816	2003	4987	3339	4024	5296	179	536	4945	4940	1591	3115
SRP292405__hPSC-derived Lung Organoid__SARS-CoV-2__Day50__Day0	0	0.5			0.999967	3701	3701	3701	3701	3701	3701	3701	3701	3701	3701	3701	3701	3701	3701	3701	3701	3701	3701	3701	3701	3701	3701	3701	3701	3701	3701	3701	3701	3701	3701	3701	3701	3701	3701	3701	3701	3701	3701	3701	3701	3701	3701
SRP292405__hPSC-derived Lung Organoid__SARS-CoV-2__Day15__Day0	200	0.887941	0.103478	0.315198	0.999967	3585	6432	5739	1601	5598	4097	6093	3902	1237	4869	2055	3156	5983	2796	2025	6255	4297	1324	4410	935	695	1335	3770	3023	5930	3115	4683	4156	3226	500	4412	4898	593	4174	5045	435	6296	5085	4875	4656	3301	118
SRP278618__iPSC-derived cardiomyocyte__mid MOI	102	0.940509	0.0582609	0.393422	0.999967	6703	7138	5356	438	7035	3892	4272	6181	1670	4834	942	4698	5527	1453	1558	5135	3949	1205	6081	1690	3349	547	4448	2792	4940	1972	5672	6245	4270	1190	1469	4710	1222	1638	5220	1739	6286	5976	4465	6052	2986	751
SRP256479__Caco2__SARS-CoV-2__12h__4h	67	0.000519661	0.313913	0.0676119	0.0307975	142	945	762	3545	1105	766	1071	116	4065	325	5924	1096	60	3600	1651	1227	4015	6169	3328	1659	6192	3735	2172	3458	2010	4953	3415	6678	1884	2003	4264	872	2250	3129	1878	4416	207	84	5049	3511	3614	2666
SRP256479__Caco2__SARS-CoV-2__Control__24h__4h	79	0.620417	0.34	0.052019	0.999967	4579	6698	5047	4798	5017	1425	3508	2583	6294	779	7244	1711	1405	4959	1646	4237	6209	6847	5460	5300	5635	4060	2295	5275	4347	4932	2175	6232	2370	2052	4916	917	5464	3517	3583	6736	589	1153	5484	2185	2418	3692
SRP256479__Calu3__SARS-CoV-2__24h__12h	26	0.966771	-0.142609	0.746895	0.999967	5957	1702	5067	4024	7180	6762	4800	5319	4002	4851	393	4779	7202	4134	174	3344	6924	6518	5792	7335	2010	1222	6779	2139	5336	1257	1143	4129	5359	1682	2057	2827	5554	2127	4221	638	2269	6140	2648	4689	5295	1485
SRP269721__Cultured organoid from pediatric stomach tissue__MOI 1	24	0.920304	-0.48	0.991197	0.999967	7038	3682	6057	3599	6617	6925	6118	5057	5912	6285	5207	358	3746	4399	5642	6127	1484	5802	1193	2875	1644	3821	5337	3026	5453	996	1742	876	4494	4801	2887	1290	3278	1706	4820	5976	6055	7279	2622	1342	4712	2483
SRP265955__hESC Pancreas__SARS-CoV-2	9	0.994924	-0.28	0.907444	0.999967	6792	3170	6317	4859	6706	4234	6466	5666	2612	6078	2557	5464	4846	3610	3760	5403.5	3987	2029	4488	3101	2427	133	5712	2839	2908	2818	5706	3378	4265	4878	5353	3260	2462	2656	5396	1903	5823	6461	3040	5292	4158	1411
SRP286660__HEK293T__SARS-CoV-2__Control__24h	32	0.453115	0.312174	0.068759	0.999967	3315	6407	5404	392	5871	2514	5193	22	1830	3435	6071	2619	5645	1595	4065	4093	3264	2980	3550	302	1791	3581	2341	1586	2735	3600	5600	1678	2225	215	3851	5457	1491	1701	1756	766	6385	2628	4651	3449	3663	1481
SRP292405__hPSC-derived Lung Organoid__SARS-CoV-2__Day35__Day25	44	0.0985265	-0.3	0.922818	0.745986	984	2524	6881	2622	3510	5446	6722	2107	1914	3174	19	213	2471	1217	4693	2067	4377	6857	792	1796	2878	4753	3384	3431	3935	4365	6666	7237	1372	428	1818	3282	3372	4847	747	2441	5799	4305	2791	938	4777	3175
SRP303162__PBMC (NK cells)__mild	0	0.5			0.999967	3701	3701	3701	3701	3701	3701	3701	3701	3701	3701	3701	3701	3701	3701	3701	3701	3701	3701	3701	3701	3701	3701	3701	3701	3701	3701	3701	3701	3701	3701	3701	3701	3701	3701	3701	3701	3701	3701	3701	3701	3701	3701
SRP256479__Caco2__SARS-CoV-2__24h__12h	38	0.856443	0.255652	0.113959	0.999967	6397	6852	4915	2422	4076	2009	4198	6767	2939	2072	6575	6058	5005	2940	1628	6472	5592	1067	6523	5959	6808	7242	5739	4071	6512	4692	2030	5021	4353	6827	2490	2243	1366	6547	5164	4280	250	1042	1800	5854	1563	2241
SRP279205__Lung Monolayer__SARS-CoV-2__Control__48h	143	0.0837536	-0.0173913	0.532143	0.700885	3438	5232	1229	4270	3651	5486	763	1419	47	5217	1775	1228	3021	3275	3741	6131	2616	3722	729	4828	1179	137	4275	3143	2579	1350	6298	2082	1723	1513	3163	1798	2638	1635	3020	3731	6785	6255	3972	675	4708	1329
Series13_FerretNW_SARS-CoV-2_d14_Series10_FerretNW_SARS-CoV-2_d1_DE.genes	200	0.002923	0.169565	0.214148	0.0929515	349	160	849	6134	1186	1488	1013	1108	2602	1678	1315	3831	1179	3534	5931	3142	5322	2408	2001	3779	4967	3997	1845	5571	899	4316	3264	3941	2448	5151	2433	5691	5890	4771	2746	4486	4054	1232	2031	4972	3314	5977
SRP305482__Whole Blood__Mild	34	0.158606	-0.066087	0.620506	0.999967	4035	416	2413	762	3153	5615	2511	2013	2574	5119	169	3481	5549	997	5787	3521	3072	6851	2718	2480	5614	664	4295	1403	4093	3766	6125	904	4200	902	1482	7104	3237	4387	2545	2418	5456	2896	5345	6141	3989	3111
SRP256479__Calu3__SARS-CoV-2__12h__8h	14	0.995067	-0.331304	0.943112	0.999967	6485	6295	7369	3825	7310	4529	7377	6321	3702	6028	2230.5	4709	5079	5872	5263	5647	1947	3294	4448	249	1341	1342	4645	2091	4333	2212	2522	1317	3355	5217	4345	445	1460	1041	2951	519	6366	6618	5097	2979	3848	558
SRP278618__iPSC-derived endothelial cell__low MOI	3	0.191748	0.0886957	0.34012	0.999967	592	3168	4918	3216	5533	2611	4189	620	2284	3877	786	5266	6347	6136	74	4220	4599	4831	3689	5578	2238	4275	3110	1303	5466	1592	3796	1124	3003	1227	4179	1659	2403	2695	3812	2360.5	4588	3550	3403	2446	3892	604
SRP256479__Calu3__SARS-CoV-2__16h__4h	179	0.999441	0.150435	0.241451	0.999967	7296	7026	6316	1178	6279	3463	6715	5546	5952	4513	4854	6891	6787	4975	1555	5678	3062	1633	7015	256	2636	4678	5534	3150	7190	3649	5217	4870	6213	4008	5504	3200	1289	4851	6272	5816	1611	5452	5972	6810	2298	508
SRP256479__H1299__SARS-CoV-2__12h__4h	18	0.983002	-0.36	0.958003	0.999967	6440	5571	4121	1333	3838	5580	4202	7284	7180	3849	4687	6090	4916	6273	3090	6901	6152	1557	4019	7388	4374	4290	6104	3890	4733	3724	6593	3212	6328	7053	2433	1720	4403	6828	5699	7214	4224	7308	1309	3015	3604	5847
Series12_FerretNW_SARS-CoV-2_Ctl_d7_DE.genes	70	0.784994	-0.17913	0.798848	0.999967	6370	1775	3389	456	3546	3749	5544	3943	5579	3967	3553	5381	3412	6235	932	2294	2706	4101	3968	760	6196	3869	4200	2967	5958	3714	5570	676	3892	3151	6924	2594	2563	3089	3840	4162	3996	968	5630	6687	4674	1386
SRP305482__Whole Blood__Moderate	34	0.0183303	0.316522	0.0659171	0.264956	2079	1269	1611	4702	4357	705	2103	32	1409	897	4106	3022	1858	4359	805	4554	6131	899	748	3963	5200	5759	697	2253	3473	2839	2043	528	2136	1325	6000	6007	6798	4383	2575	438	1728	5333	5667	2946	4522	2974
SRP274382__Whole Blood__2	11	0.251755	-0.371304	0.962982	0.999967	1930	561	6684	438	3673	678	6440	414	5990	4257	2277	3384	4891	6812	1962	1205	4186	4383	2878	2372	4897	4060	4975	3062	3349	1794	6876	1523	3466	614	4605	3878	6776	4191	3625	979	5535	1048	3432	3903	4803	3709
SRP278618__iPSC-derived endothelial cell__SARS-CoV-2	0	0.5			0.999967	3701	3701	3701	3701	3701	3701	3701	3701	3701	3701	3701	3701	3701	3701	3701	3701	3701	3701	3701	3701	3701	3701	3701	3701	3701	3701	3701	3701	3701	3701	3701	3701	3701	3701	3701	3701	3701	3701	3701	3701	3701	3701
SRP270817__Primary Human Airway Epithelial (pHAE) Culture__SARS-CoV-2	69	0.997922	-0.56	0.997785	0.999967	6071	488	2875	5040	5465	7020	5705	6615	6010	6070	4293	6807	4539	4741	4990	3956	655	4034	3621	4850	632	5956	7080	4403	1028	3689	849	1147	4471	7270	5829	6896	3747	2788	3153	2158	6245	7174	3494	3777	5800	6808
SRP274655__lung organoid__SARS-CoV-2	0	0.5			0.999967	3701	3701	3701	3701	3701	3701	3701	3701	3701	3701	3701	3701	3701	3701	3701	3701	3701	3701	3701	3701	3701	3701	3701	3701	3701	3701	3701	3701	3701	3701	3701	3701	3701	3701	3701	3701	3701	3701	3701	3701	3701	3701
SRP256479__Calu3__SARS-CoV-2__Control__16h__12h	91	0.991115	0.0852174	0.346085	0.999967	6956	6714	3868	780	4982	3381	3586	6251	6018	4862	3069	5593	6343	5248	554	6234	4302	1934	5143	2261	851	3084	5539	2072	6785	3189	6186	5224	5497	3499	6232	5444	1344	4875	5538	1993	3856	6143	6065	5742	2911	184
SRP278618__iPSC-derived cardiomyocyte__low MOI	51	0.945458	0.235652	0.133817	0.999967	3533	7355	5469	1506	6043	5363	4926	7367	1945	4076	5542	2906	4629	1436	1324	1380	4171	699	6997	5303	6754	1742	5172	3698	4291	5427	5488	6952	5384	2518	268	4031	6327	2756	5278	2658	3521	3091	4112	6373	2074	5306
SRP292405__hPSC-derived Lung Organoid__SARS-CoV-2__Day25__Day15	95	0.999879	-0.192174	0.81584	0.999967	7355	7238	6895	3185	6882	6530	6769	5702	6392	5521	4042	6575	7335	6036	964	5591	1805	1959	5301	6078	1531	4848	7061	1650	6732	1026	2116	1123	6118	6371	4453	1182	565	1685	6128	1473	4299	6835	4426	5463	4459	2900
SRP296566__iPSC differentiated male cardiomyocytes subtype WTC__SARS-CoV-2__Control__72 hours__24 hours	72	0.39597	-0.0904348	0.662849	0.999967	3968	856	1217	6610	826	3586	1145	6872	4917	1881	3298	2741	3517	2085	6073	6143	3162	1289	5852	6780	5978	4403	5254	4679	1157	5278	1594	4346	4211	6394	3038	890	7105	2476	4230	5311	3496	3947	1655	4287	3937	6913
SRP266130__Macrophages__SARS-CoV-2	0	0.5			0.999967	3701	3701	3701	3701	3701	3701	3701	3701	3701	3701	3701	3701	3701	3701	3701	3701	3701	3701	3701	3701	3701	3701	3701	3701	3701	3701	3701	3701	3701	3701	3701	3701	3701	3701	3701	3701	3701	3701	3701	3701	3701	3701
SRP292405__hPSC-derived Lung Organoid__SARS-CoV-2__Day35__Day0	200	0.9683	-0.24	0.870677	0.999967	5386.5	6021	5618	880	5784	4326	5638	3686	4666	6464	1346	4383	6732	3086	507	6173	4371	2866	2459	2572	994	1489	5636	1131	5994	1742	6212	1351	3882	1309	5537	2417	1907	2585	4853	717	6373	6634	4606	4327	4531	264
SRP256479__Calu3__SARS-CoV-2__24h__8h	96	0.216494	0.0330435	0.439089	0.999967	1564	2638	4357	5807	3885	3902	5542	368	3535	367	7355	417	130	5042	4606	1409	2248	6019	4614	943	5768	1578	5682	4296	2732	4960	1083	6288	1821	133	2534	1851	5109	1038	2058	1148	3628	1504	3784	2002	5545	5819
SRP292405__hPSC-derived Lung Organoid__SARS-CoV-2__Day9__Day5	141	0.982758	0.3	0.0771815	0.999967	6974	4527	5215	971	6678	4725	5385	3377	3302	3498	4747	4079	6274	4994	5469	6024	6186	2613	6178	6693	4400	1288	5222	2989	6721	2978	6596	5913	5604	4805	6420	1439	1847	3033	6373	4031	4028	6165	2475	5760	2718	1275
SRP292405__hPSC-derived Lung Organoid__SARS-CoV-2__Day25__Day5	194	0.993951	0.254783	0.114779	0.999967	7112	2695	2248	5651	5888	6290	2726	5158	6928	2390	7202	5301	6940	6223	5078	6764	6583	2732	7171	7294	4401	3870	6177	3598	7236	2332	1714	6233	6691	3510	6656	3224	3755	2102	6621	7226	953	5164	2436	4379	2984	5735
SRP279205__Lung Air Liquid Interface__SARS-CoV-2__72h__48h	99	0.853095	-0.46	0.988142	0.999967	5078	348	6304	4561	6558	4923	5423	4272	3393	5324	329	5751	6708	5091	3220	5760	3071	1137	2836	6564	5494	4702	5265	3660	1923	1270	2029	2290	4045	6424	3373	3743	3097	3857	3311	4367	6654	5579	1353	2955	4792	5907
SRP256479__H1299__SARS-CoV-2__24h__4h	19	0.999535	0.341739	0.0510834	0.999967	6951	5644	990	3370	5573	6608	837	4624	6716	2721	5516	6554	6819	6021	5562	6741	6637	3597	7038	7393	3499	5715	7074	4459	6757	4698	7205	5670	6849	7086	6214	5930	3385	2921	6888	5907	3804	6536	3683	6952	3270	7176
SRP292405__hPSC-derived Lung Organoid__SARS-CoV-2__Day35__Day9	156	0.943436	-0.305217	0.926513	0.999967	2671	6120	4534	3081	6563	6212	5914	5915	6573	6967	2717	5035	5982	3872	562	5178	2877	3388	1253	2256	2318	6124	4946	1475	6097	1682	4436	4665	3751	2689	759	3619	5910	5002	4281	122	5634	4104	2942	5952	5481	3065
SRP296566__iPSC differentiated male cardiomyocytes subtype WTC__SARS-CoV-2__Control__48hours	145	0.0927916	0.0347826	0.435908	0.737693	3268	5088	7341	3786	2947	414	7367	986	3430	2525	6627	2939	1710	1615	3722	491	1590	6768	780	28	2386	5597	547	4298	1001	4483	2552	4880	1570	487	2315	3476	3684	5595	1397	4542	1134	1114	4784	3261	2305	994
SRP278618__iPSC-derived cardiomyocyte__high MOI	53	0.964837	-0.305217	0.926513	0.999967	4903	6782	6605	63	7347	5752	6120	4423	5670	5092	4079	4128	5599	1475	4164	5676	2211	206	3790	1289	4677	544	4843	1976	3058	2645	1764	5679	3747	3928	1692	2444	1531	438	3447	3624	5363	6767	4528	3190	4239	452
SRP300614__Frontal cortex__SARS-CoV-2	0	0.5			0.999967	3701	3701	3701	3701	3701	3701	3701	3701	3701	3701	3701	3701	3701	3701	3701	3701	3701	3701	3701	3701	3701	3701	3701	3701	3701	3701	3701	3701	3701	3701	3701	3701	3701	3701	3701	3701	3701	3701	3701	3701	3701	3701
SRP296566__ESC differentiated female cardiomyocytes subtype H7__SARS-CoV-2__48 hours__24 hours	55	0.995592	-0.181739	0.802315	0.999967	4382	7283	6783	4571	4356	2422	6836	6401	7254	6178	552	5078	6770	5093	4495	966	1791	1138	5116	1902	5172	5589	4488	3750	3948	5764	4352	2816	3367	5792	6386	3657	645	4209	4561	5696	5015	1566	5241	3428	4802	2380
SRP278618__iPSCs__low MOI	3	0.592157	0.251304	0.1181	0.999967	5944	6866	1338	2098	3182	1295	2207	6780	3232	2861	3780	4624	3728	6419	651	3229	5601	5256	4628	1789	2293	1502	3453	3531	6620	3287	6673	3041	4072	2383	6738	2324	5579	1902	3968	6929	1567	2800	3803	3253	4679	980
SRP261138__Autopsy patient lung__SARS-CoV-2	13	0.0116546	0.401739	0.0258318	0.205898	1088	7045	640	6200	616	2796	401	1402	4417	1049	6574	1882	389	1929	2744	1129	4064	5675	1630	6500	7307	4934	3436	3794	5399	3234	3400	3576	3488	4265	3780	5153	6085	4326	3056	6076	660	423	904	5860	2787	6510
SRP296566__iPSC differentiated male cardiomyocytes subtype WTC__SARS-CoV-2__Control__72hours	27	0.778962	-0.670435	0.999831	0.999967	3688	1257	4654	2470	4152	6943	4037	5546	5837	6171	2268.5	3106	2588	2957	5184	3448	557	6408	3757	665	2129	4836	5098	5058	1559	4564	1635	2885	3711	6740	2606	2013	3077	6070	1952	5282	6135	5423	3607	1505	5832	6889
SRP292405__hPSC-derived Lung Organoid__SARS-CoV-2__Day50__Day25	0	0.5			0.999967	3701	3701	3701	3701	3701	3701	3701	3701	3701	3701	3701	3701	3701	3701	3701	3701	3701	3701	3701	3701	3701	3701	3701	3701	3701	3701	3701	3701	3701	3701	3701	3701	3701	3701	3701	3701	3701	3701	3701	3701	3701	3701
SRP256479__Calu3__SARS-CoV-2__Control__24h	57	0.703731	-0.513043	0.994823	0.999967	1946	233	6481	5838	6019	5602	6844	3130	4555	5979	5275	600	3659	1813	2458	2511	1657	6143	2224	6513	1605	339	4272	2382	2393	2126	2297	2000	2555	2048	3622	1428	4651	331	2084	2548	5952	6752	2890	372	6074	1723
SRP256479__Calu3__SARS-CoV-2__Control__16h__4h	119	0.946802	-0.131304	0.729591	0.999967	5600	5466	5698	1370	5850	3095	6176	5675	3908	4094	3033	5264	5969	5407	204	5297	3380	3587	4105	143	818	2692	4708	2452	6719	2321	5347	2564	4665	1775	5210	1857	948	2088	5054	3481	4210	5193	5394	5010	2570	229
SRP302575__Small Airway epithelium__SARS-CoV-2	0	0.5			0.999967	3701	3701	3701	3701	3701	3701	3701	3701	3701	3701	3701	3701	3701	3701	3701	3701	3701	3701	3701	3701	3701	3701	3701	3701	3701	3701	3701	3701	3701	3701	3701	3701	3701	3701	3701	3701	3701	3701	3701	3701	3701	3701
SRP256479__Calu3__SARS-CoV-2__Control__4h	0	0.5			0.999967	3701	3701	3701	3701	3701	3701	3701	3701	3701	3701	3701	3701	3701	3701	3701	3701	3701	3701	3701	3701	3701	3701	3701	3701	3701	3701	3701	3701	3701	3701	3701	3701	3701	3701	3701	3701	3701	3701	3701	3701	3701	3701
SRP311379__Heart__SARS-CoV-2	200	0.999119	0.0391304	0.427974	0.999967	4639	4172	6606	5376	7233	6023	6930	2290	3862	5830	1928	6363	6847	6962	720	5477	5983	3479	3449	3805	3839	1550	5931	2185	6841	3072	6113	2943	6550	4401	7162	3730	6245	2765	4624	1001	5399	7231	2911	5880	4181	4273
SRP286660__HEK293T__SARS-CoV-2__18h__12h	2	0.236676	-0.142609	0.746895	0.999967	263	2136	1427	5959	2118	2175	1974	7226	5504	4780	3450	2955	1801	3382	2122	1651	4252	2510	1067	6085	3769	3764	2206	4130	289	4076	745	2694	1907	2223	4851	5930	5139	1357.5	1541	4335	6433	2435	4155	3616	2386	4455
SRP262285__human bronchial organoids__SARS-CoV-2	132	0.995816	-0.43913	0.984098	0.999967	5768	5832	6004	2278	6460	6783	5344	6911	6434	6926	337	4966	7013	2966	4254	6096	1765	1618	5274	5181	1635	3390	5824	2703	2928	1524	4683	616	6163	6808	1962	4210	3437	3035	4361	2009	6750	7305	3588	3031	5604	4653
SRP292405__hPSC-derived Lung Organoid__SARS-CoV-2__Day5__Day0	195	0.951424	0.00521739	0.490348	0.999967	6438	6629	4920	248	5140	4367	4236	5622	3054	5868	1915	6091	6345	2510	888	6732	3038	108	4439	919	253	2973	4402	1694	5614	2493	5951	369	3894	1639	4659	4612	758	3494	4662	1496	6164	5492	4140	5457	3367	267
SRP296566__ESC differentiated female cardiomyocytes subtype H7__SARS-CoV-2__Control__48 hours__24 hours	49	0.981466	-0.073913	0.63429	0.999967	4702	7304	6043	5301	4114	1782	5973	6267	7233	5207	3091	3365	6565	5714	3834	1134	2277	1225	5161	4170	5111	5996	3576	3312	4217	5504	3748	3329	3806	5943	5737	5029	625	4343	4809	5257	4683	1784	3465	3480	4678	2100
SRP256479__H1299__SARS-CoV-2__Control__36h__4h	15	0.226126	0.27913	0.093269	0.999967	6075	153	78	2174	1769	4779	142	4202	445	1389	1996	4436	4520	5549	1644	7182	6572	6870	5706	7326	4535	2705	6211	3215	6988	1282	6658	6883	5120	4851	5435	6031	3978	349	6242	6517	1785	3171	5885	7061	2401	4892
SRP296566__iPSC differentiated male cardiomyocytes subtype WTC__SARS-CoV-2__72 hours__24 hours	197	0.955315	-0.155652	0.766165	0.999967	6822	3314	589	4562	3068	6581	718	7221	5689	6003	1250	3222	7220	3209	4348	6915	3206	434	6322	6630	3466	5085	6535	3190	6086	3226	4121	845	5816	7168	5074	1265	5617	3211	5971	5805	5495	7252	1369	3481	5118	5890
SRP292405__hPSC-derived Lung Organoid__SARS-CoV-2__Day50__Day15	0	0.5			0.999967	3701	3701	3701	3701	3701	3701	3701	3701	3701	3701	3701	3701	3701	3701	3701	3701	3701	3701	3701	3701	3701	3701	3701	3701	3701	3701	3701	3701	3701	3701	3701	3701	3701	3701	3701	3701	3701	3701	3701	3701	3701	3701
SRP279205__Lung Monolayer__SARS-CoV-2__Control__72h	167	0.96257	-0.405217	0.975257	0.999967	6273	3488	5492	3214	6394	6871	5746	5625	2668	6920	389	4799	7021	2257	829	6063	2075	2034	2409	4064	942	876	6673	1885	4424	1048	5991	951	4766	5232	2184	2956	2482	1310	4689	1770	6664	7247	2716	4411	5273	3091
SRP253951__Human Bronchial Epithelial Cells (NHBE)__SARS-CoV-2__Control__24h	22	0.922721	-0.53913	0.996722	0.999967	3584	2243	6039	1534	6479	5913	6670	6378	5153	6386	4335	2838	4736	2620	3497	3179	3742	3896	2436	155	833	3108	3600	1869	3707	1889	6959	5506	4219	4651	4266	4156	1632	504	2784	888	5334	5864	4938	2301	5211	5340
SRP256479__H1299__SARS-CoV-2__36h__12h	9	0.956096	0.224348	0.145962	0.999967	5455	5698	595	6340	5514	1942	1046	4747	7309	5353	5092	6819	5207	5107	4381	2898	6292	4160	5503	7307	7216	2935	4562	4911	6996	4878	7198	2972	6124	7200	1788	4280	7163	6906	5682	6119	3581	3464	1963	4439	4050	5295
SRP296566__iPSC differentiated male cardiomyocytes subtype WTC__SARS-CoV-2__48 hours__24 hours	165	0.994181	-0.569565	0.998165	0.999967	5018	4824	7156	4017	5862	5112	6880	6849	6693	5868	4825	732	6996	4338	2811	5703	3137	953	4493	5614	4230	1396	6349	1852	2304	2032	3712	329	4201	3874	4147	269	2155	1459	4162	912	5588	7039	3425	767	5584	1103
SRP256479__Calu3__SARS-CoV-2__24h__16h	200	0.00353466	-0.0965217	0.673163	0.0936684	190	292	4323	5831	2414	3509	5191	717	1598	1000	5034	314	220	3689	4360	752	2726	6229	1879	3734	5936	5229	2497	5561	488	4812	648	5211	1067	764	1791	4864	6906	2769	1005	2924	2454	1087	2490	597	4153	7180
SRP296566__ESC differentiated female cardiomyocytes subtype H7__SARS-CoV-2__Control__72 hours__24 hours	129	0.881888	-0.366087	0.960743	0.999967	1413	2878	7081	5879	3472	3661	7241	6306	7083	3872	5269	1646	6318	4659	5173	627	2272	1852	6780	3410	5745	4735	5156	3099	3309	4537	4204	3075	3606	5197	761	4404	7276	2283	2172	4416	4698	1350	2574	2754	5092	3773
SRP266130__Adult human cardiomyocytes__SARS-CoV-2	0	0.5			0.999967	3701	3701	3701	3701	3701	3701	3701	3701	3701	3701	3701	3701	3701	3701	3701	3701	3701	3701	3701	3701	3701	3701	3701	3701	3701	3701	3701	3701	3701	3701	3701	3701	3701	3701	3701	3701	3701	3701	3701	3701	3701	3701
Series12_FerretNW_SARS-CoV-2_d7_Series10_FerretNW_SARS-CoV-2_d1_DE.genes	35	0.492768	0.12	0.288245	0.999967	3952	3806	5836	910	2101	4183	6846	2080	3005	2698	6349	4389	1686	5773	3413	275	2148	1500	4593	937	6185	7111	3674	3564	3580	3748	4707	4194	2718	1136	4116	1234	1943	1433	3037	6763	4210	879	5091	5507	3299	3311
SRP279280__Leukocytes__SARS-CoV-2	167	0.623807	0.0573913	0.394978	0.999967	3943	5211	6402	5422	2957	3789	6951	1321	6769	1407	7204	2311	200	6309	3922	618	2067	4964	3316	3887	7090	4498	3504	4035	3357	5594	739	5268	2053	1932	4776	5124	5987	4675	1779	7324	1494	411	5163	3377	4465	6442
Series13_FerretNW_SARS-CoV-2_d14_Series11_FerretNW_SARS-CoV-2_d3_DE.genes	200	0.000415007	0.155652	0.233835	0.0307975	487	73	266	4177	830	1262	604	415	1533	1927	1698	3455	1537	3250	4245	3181	6149	702	1457	3565	4616	6330	1835	5415	1487	3292	4606	4157	2081	3528	3026	4085	3132	4183	2426	4970	3743	708	1432	5120	3430	5798
SRP296566__iPSC differentiated male cardiomyocytes subtype WTC__SARS-CoV-2__Control__24hours	46	0.965119	-0.467826	0.989426	0.999967	5189	662	4410	501	6902	5628	5744	4462	7094	6743	5790	6271	4514	3478	5052	264	1807	536	2683	299	1281	1038	5697	2649	4735	1402	4951	1120	4274	5669	3175	2560	229	3081	3220	3642	6154	5129	4146	5909	5188	920
Series11_FerretNW_SARS-CoV-2_d3_Series10_FerretNW_SARS-CoV-2_d1_DE.genes	2	0.836188	0.0304348	0.443867	0.999967	5094	4220	3681	4168	3885	5863	3483	6555	4886	2642	897	5196	4529	2990	7281	3909	5475	3509	5406	7351	6267	5609	6483	4713	4440	3604	4543	680	5036	6133	2075	4276	4041	1240	3702	4843.5	2879	3390	1310	5844	2728	3647
SRP301622__Blood__SARS-CoV-2	111	0.0291551	0.0982609	0.323912	0.331553	1573	130	597	4208	1731	3763	1548	2949	2377	3289	352	5145	2800	3687	6939	4090	4400	4977	4126	7043	6046	5998	4209	3786	1498	5320	4970	2379	3670	3028	1538	3780	5704	3782	3507	1288	2492	2038	3008	4928	2684	7278
SRP296566__ESC differentiated female cardiomyocytes subtype H7__SARS-CoV-2__72 hours__24 hours	152	0.979052	-0.187826	0.810271	0.999967	2791	7058	6893	6162	3118	2334	7039	6808	6840	5145	4521	2855	6001	4927	4065	2462	2236	5593	6720	2910	4563	4112	4705	3152	5319	4495	4140	4068	3261	5942	1741	5373	5568	3501	4315	4517	3935	1197	4669	4998	4649	2174
SRP256479__Caco2__SARS-CoV-2__Control__4h	0	0.5			0.999967	3701	3701	3701	3701	3701	3701	3701	3701	3701	3701	3701	3701	3701	3701	3701	3701	3701	3701	3701	3701	3701	3701	3701	3701	3701	3701	3701	3701	3701	3701	3701	3701	3701	3701	3701	3701	3701	3701	3701	3701	3701	3701
