# Supplementary material for: Deciphering COVID-19 host transcriptomic complexity and variations for therapeutic discovery against new variants
Source: iScience. 2022 Sep 3;25(10):105068. doi: 10.1016/j.isci.2022.105068 (PMC9439871; doi:10.1016/j.isci.2022.105068)
Supplement: Data S8. Patient or pre-clinical sample groups for CoV meta-signature validation, related to Figure 4 [file mmc9.xls]

## Sheet: Patient
Comparison_Name	Study_ID	Control_IDs	Case_IDs	Model_Type
SRP262885__Human Blood	SRP262885	SRR12113314__SRR12113315__SRR12113316__SRR12113317__SRR12113318	SRR11830082__SRR12113306__SRR12113307__SRR12113308__SRR12113309__SRR12113310__SRR12113311__SRR12113312__SRR12113313__SRR12113319	Patient
SRP268879__Human Blood	SRP268879	SRR12095156__SRR12095155__SRR12095154	SRR12095153__SRR12095152__SRR12095151	Patient
SRP261138__Autopsy lung	SRP261138	SRR11772390__SRR11772391__SRR11772392__SRR11772393__SRR11772394	SRR11772358__SRR11772359__SRR11772360__SRR11772361__SRR11772363__SRR11772364__SRR11772366__SRR11772368__SRR11772370__SRR11772371__SRR11772374__SRR11772378__SRR11772379__SRR11772380__SRR11772381__SRR11772383	Patient
SRP267176__PBMC	SRP267176	GSM4615003__GSM4615006__GSM4615008__GSM4615011__GSM4615014__GSM4615016__GSM4615019__GSM4615022__GSM4615025__GSM4615027__GSM4615030__GSM4615032__GSM4615033__GSM4615034__GSM4615035__GSM4615036__GSM4615037	GSM4614986__GSM4614987__GSM4614988__GSM4614989__GSM4614990__GSM4614991__GSM4614992__GSM4614993__GSM4614994__GSM4614995__GSM4614996__GSM4614997__GSM4614998__GSM4614999__GSM4615000__GSM4615001	Patient
SRP265869__lung__damaged1	SRP265869	SRR11921265__SRR11921267__SRR11921268__SRR11921269__SRR11921275__SRR11921220__SRR11921226__SRR11921227__SRR11921234__SRR11921235__SRR11921245__SRR11921246__SRR11921248__SRR11921249__SRR11921259__SRR11921260	SRR11921261__SRR11921221__SRR11921222__SRR11921228__SRR11921229__SRR11921230__SRR11921232__SRR11921239__SRR11921240__SRR11921241__SRR11921242__SRR11921243__SRR11921244__SRR11921253__SRR11921255__SRR11921256__SRR11921257__SRR11921258	Patient
SRP265869__lung__damaged2	SRP265869	SRR11921265__SRR11921267__SRR11921268__SRR11921269__SRR11921275__SRR11921220__SRR11921226__SRR11921227__SRR11921234__SRR11921235__SRR11921245__SRR11921246__SRR11921248__SRR11921249__SRR11921259__SRR11921260	SRR11921262__SRR11921263__SRR11921223__SRR11921224__SRR11921225__SRR11921231__SRR11921236__SRR11921237__SRR11921238__SRR11921247__SRR11921252	Patient
SRP265869__lung__damaged3	SRP265869	SRR11921265__SRR11921267__SRR11921268__SRR11921269__SRR11921275__SRR11921220__SRR11921226__SRR11921227__SRR11921234__SRR11921235__SRR11921245__SRR11921246__SRR11921248__SRR11921249__SRR11921259__SRR11921260	SRR11921264__SRR11921233__SRR11921250__SRR11921251__SRR11921254	Patient
SRP279280__Leukocytes__ICU	SRP279280	GSM4753124__GSM4753125__GSM4753129__GSM4753131__GSM4753141__GSM4753143__GSM4753144__GSM4753145__GSM4753121	GSM4753028__GSM4753029__GSM4753030__GSM4753032__GSM4753034__GSM4753035__GSM4753040__GSM4753041__GSM4753042__GSM4753043__GSM4753044__GSM4753045__GSM4753046__GSM4753047__GSM4753048__GSM4753049__GSM4753050__GSM4753051__GSM4753052__GSM4753058__GSM4753059__GSM4753060__GSM4753061__GSM4753062__GSM4753063__GSM4753064__GSM4753065__GSM4753066__GSM4753067__GSM4753068__GSM4753069__GSM4753070__GSM4753074__GSM…	Patient
SRP279280__Leukocytes__nonICU	SRP279280	GSM4753124__GSM4753125__GSM4753129__GSM4753131__GSM4753141__GSM4753143__GSM4753144__GSM4753145__GSM4753121	GSM4753021__GSM4753022__GSM4753023__GSM4753024__GSM4753025__GSM4753026__GSM4753027__GSM4753031__GSM4753033__GSM4753036__GSM4753037__GSM4753038__GSM4753039__GSM4753053__GSM4753054__GSM4753055__GSM4753056__GSM4753057__GSM4753071__GSM4753072__GSM4753073__GSM4753075__GSM4753076__GSM4753077__GSM4753078__GSM4753079__GSM4753080__GSM4753084__GSM4753085__GSM4753088__GSM4753089__GSM4753091__GSM4753092__GSM…	Patient
SRP273808__adult lung autopsy	SRP273808	SRR12334173__SRR12334174__SRR12334175	SRR12334176__SRR12334177__SRR12334178	Patient
SRP280300__Testis	SRP280300	SRR12602686__SRR12602685__SRR12602684	SRR12602683__SRR12602682__SRR12602681	Patient
SRP273299__Leukocytes	SRP273299	SRR12313439__SRR12313441__SRR12313442__SRR12313444__SRR12313446__SRR12313449__SRR12313450	SRR12313440__SRR12313443__SRR12313445__SRR12313447__SRR12313448__SRR12313451__SRR12313452	Patient
SRP289541__Patient Monocyte	SRP289541	SRR12926704	SRR12926705__SRR12926706__SRR12926707__SRR12926709__SRR12926708	Patient
SRP303162__NK cells__mild	SRP303162	SRR13521719__SRR13521720__SRR13521721__SRR13521722__SRR13521723__SRR13521724__SRR13521725__SRR13521726	SRR13521727__SRR13521728__SRR13521729__SRR13521730__SRR13521731__SRR13521732__SRR13521733__SRR13521734__SRR13521735__SRR13521736__SRR13521737__SRR13521738__SRR13521739__SRR13521740__SRR13521741__SRR13521742__SRR13521743__SRR13521744__SRR13521745__SRR13521746__SRR13521747__SRR13521748__SRR13521749__SRR13521750__SRR13521751__SRR13521752__SRR13521753__SRR13521754__SRR13521755__SRR13521756__SRR135217…	Patient
SRP303162__NK cells__Severe	SRP303162	SRR13521719__SRR13521720__SRR13521721__SRR13521722__SRR13521723__SRR13521724__SRR13521725__SRR13521726	SRR13521783__SRR13521784__SRR13521785__SRR13521786__SRR13521787__SRR13521788__SRR13521789__SRR13521791__SRR13521766__SRR13521767__SRR13521768__SRR13521769__SRR13521770__SRR13521771__SRR13521772__SRR13521773__SRR13521774__SRR13521775__SRR13521776__SRR13521777__SRR13521778__SRR13521779__SRR13521780__SRR13521781__SRR13521782	Patient
SRP293106__Whole Blood__hospital	SRP293106	SRR13081324__SRR13081325__SRR13081327__SRR13081339__SRR13081340__SRR13081341__GSM4913634__SRR13081345__SRR13081347__SRR13081348__SRR13081349__SRR13081352__GSM4913644__GSM4913645__SRR13081358__SRR13081360__SRR13081362__SRR13081363__SRR13081367	SRR13081263__SRR13081264__SRR13081269__SRR13081272__SRR13081273__SRR13081274__SRR13081275__SRR13081276__SRR13081277__SRR13081302__SRR13081307__SRR13081308	Patient
SRP293106__Whole Blood__noHospital	SRP293106	SRR13081324__SRR13081325__SRR13081327__SRR13081339__SRR13081340__SRR13081341__GSM4913634__SRR13081345__SRR13081347__SRR13081348__SRR13081349__SRR13081352__GSM4913644__GSM4913645__SRR13081358__SRR13081360__SRR13081362__SRR13081363__SRR13081367	SRR13081204__SRR13081205__SRR13081206__SRR13081207__SRR13081208__SRR13081209__SRR13081210__SRR13081211__SRR13081212__SRR13081213__SRR13081214__SRR13081215__SRR13081216__SRR13081217__SRR13081218__SRR13081219__SRR13081220__SRR13081221__SRR13081222__SRR13081223__SRR13081224__SRR13081225__SRR13081226__SRR13081227__SRR13081228__SRR13081229__SRR13081230__SRR13081231__SRR13081232__SRR13081233__SRR130812…	Patient
SRP311379__Heart	SRP311379	SRR14016003__SRR14016004__SRR14016005__SRR14016006__SRR14016007	SRR14016000__SRR14016001__SRR14016002	Patient
SRP300614__Frontal cortex dementia	SRP300614	SRR13367150__SRR13367152__SRR13367153__SRR13367154__SRR13367155__SRR13367156	SRR13367157__SRR13367158__SRR13367160__SRR13367163__SRR13367164__SRR13367165	Patient
SRP274382__Whole Blood__Severity2	SRP274382	SRR12355311__SRR12355312__SRR12355313__SRR12355314__SRR12355315__SRR12355316	SRR12355265__SRR12355299__SRR12355301__SRR12355303__SRR12355305__SRR12355307__SRR12355309	Patient
SRP274382__Whole Blood__Severity0	SRP274382	SRR12355311__SRR12355312__SRR12355313__SRR12355314__SRR12355315__SRR12355316	SRR12355267__SRR12355269__SRR12355271__SRR12355273__SRR12355275__SRR12355277__SRR12355279__SRR12355317__SRR12355319	Patient
SRP274382__Whole Blood__Severity1	SRP274382	SRR12355311__SRR12355312__SRR12355313__SRR12355314__SRR12355315__SRR12355316	SRR12355281__SRR12355283__SRR12355285__SRR12355287__SRR12355289__SRR12355291__SRR12355293__SRR12355295__SRR12355297__SRR12355321	Patient
SRP305482__Whole Blood__asymptomatic	SRP305482	SRR13665413__SRR13665414	SRR13665377__SRR13665378__SRR13665379__SRR13665380__SRR13665381__SRR13665382__SRR13665383__SRR13665384__SRR13665385__SRR13665386__SRR13665387__SRR13665388__SRR13665389__SRR13665390__SRR13665391__SRR13665392__SRR13665393__SRR13665394__SRR13665395__SRR13665396__SRR13665397__SRR13665398__SRR13665399__SRR13665400__SRR13665401__SRR13665402__SRR13665403__SRR13665404__SRR13665405__SRR13665406	Patient
SRP305482__Whole Blood__Mild	SRP305482	SRR13665413__SRR13665414	SRR13665407__SRR13665408	Patient
SRP305482__Whole Blood__Moderate	SRP305482	SRR13665413__SRR13665414	SRR13665409__SRR13665410	Patient
SRP305482__Whole Blood__Severe	SRP305482	SRR13665413__SRR13665414	SRR13665411__SRR13665412	Patient

## Sheet: Preclinical
Comparison_Name	Study_ID	Control_IDs	Case_IDs	Model_Type
SRP270817__Primary Human Airway Epithelial (pHAE) Culture__SARS-CoV-2	SRP270817	GSM4661080__GSM4661081__GSM4661082	GSM4661083__GSM4661084__GSM4661085	Cell line
SRP272311__Pancreatic organoids__SARS-CoV-2	SRP272311	GSM4675748__GSM4675749__GSM4675750	GSM4675742__GSM4675743__GSM4675744	Organoid
SRP272311__A549-ACE2__SARS-CoV-2	SRP272311	GSM4675781__GSM4675782__GSM4675783	GSM4675772__GSM4675773__GSM4675774	Cell line
SRP261295__02iCTR Human iPSC-cardiomyocytes (hiPSC-CMs)__SARS-CoV-2	SRP261295	SRR11777737__SRR11777738__SRR11777739	SRR11777734__SRR11777735__SRR11777736	Cell line
SRP272808__HPAEpiC alveolar epithelial cell line__SARS-CoV-2	SRP272808	SRR12278296__SRR12278295__SRR12278292	SRR12278288	Cell line
SRP262285__human bronchial organoids__SARS-CoV-2	SRP262285	SRR11811019__SRR11811020__SRR11811021__SRR11811034__SRR11811035__SRR11811036	SRR11811022__SRR11811023__SRR11811024	Organoid
SRP262885__Human Blood__SARS-CoV-2	SRP262885	SRR12113314__SRR12113315__SRR12113316__SRR12113317__SRR12113318	SRR11830082__SRR12113306__SRR12113307__SRR12113308__SRR12113309__SRR12113310__SRR12113311__SRR12113312__SRR12113313__SRR12113319	Patient
SRP268879__Human Blood__SARS-CoV-2	SRP268879	SRR12095156__SRR12095155__SRR12095154	SRR12095153__SRR12095152__SRR12095151	Patient
SRP256479__H1299__SARS-CoV-2__Control__36h	SRP256479	GSM4477854__GSM4477855	GSM4477870__GSM4477871	Cell line
SRP256479__H1299__SARS-CoV-2__Control__4h	SRP256479	GSM4477857__GSM4477874__GSM4477875__GSM4477856	GSM4477872__GSM4477873	Cell line
SRP256479__H1299__SARS-CoV-2__12h__4h	SRP256479	GSM4477872__GSM4477873	GSM4477866__GSM4477867	Cell line
SRP256479__H1299__SARS-CoV-2__24h__4h	SRP256479	GSM4477872__GSM4477873	GSM4477868__GSM4477869	Cell line
SRP256479__H1299__SARS-CoV-2__36h__4h	SRP256479	GSM4477872__GSM4477873	GSM4477870__GSM4477871	Cell line
SRP256479__H1299__SARS-CoV-2__24h__12h	SRP256479	GSM4477866__GSM4477867	GSM4477868__GSM4477869	Cell line
SRP256479__H1299__SARS-CoV-2__36h__12h	SRP256479	GSM4477866__GSM4477867	GSM4477870__GSM4477871	Cell line
SRP256479__H1299__SARS-CoV-2__36h__24h	SRP256479	GSM4477868__GSM4477869	GSM4477870__GSM4477871	Cell line
SRP256479__H1299__Control__36h__4h	SRP256479	GSM4477857__GSM4477874__GSM4477875__GSM4477856	GSM4477854__GSM4477855	Cell line
SRP256479__Caco2__SARS-CoV-2__Control__24h	SRP256479	GSM4477876__GSM4477877	GSM4477888__GSM4477889	Cell line
SRP256479__Caco2__SARS-CoV-2__Control__4h	SRP256479	GSM4477878__GSM4477879__GSM4477892__GSM4477893	GSM4477890__GSM4477891	Cell line
SRP256479__Caco2__SARS-CoV-2__12h__4h	SRP256479	GSM4477890__GSM4477891	GSM4477886__GSM4477887	Cell line
SRP256479__Caco2__SARS-CoV-2__24h__4h	SRP256479	GSM4477890__GSM4477891	GSM4477888__GSM4477889	Cell line
SRP256479__Caco2__SARS-CoV-2__24h__12h	SRP256479	GSM4477886__GSM4477887	GSM4477888__GSM4477889	Cell line
SRP256479__Caco2__Control__24h__4h	SRP256479	GSM4477878__GSM4477879__GSM4477892__GSM4477893	GSM4477876__GSM4477877	Cell line
SRP256479__Calu3__SARS-CoV-2__Control__4h	SRP256479	GSM4477894__GSM4477895__GSM4477896__GSM4477897__GSM4477922__GSM4477923__GSM4477952__GSM4477953__GSM4477966__GSM4477967	GSM4477906__GSM4477907__GSM4477926__GSM4477927__GSM4477964__GSM4477965	Cell line
SRP256479__Calu3__SARS-CoV-2__Control__12h	SRP256479	GSM4477917__GSM4477916	GSM4477908__GSM4477909__GSM4477920__GSM4477921__GSM4477960__GSM4477961	Cell line
SRP256479__Calu3__SARS-CoV-2__Control__24h	SRP256479	GSM4477898__GSM4477899__GSM4477950__GSM4477951	GSM4477910__GSM4477911__GSM4477914__GSM4477915__GSM4477962__GSM4477963	Cell line
SRP256479__Calu3__SARS-CoV-2__Control__16h	SRP256479	GSM4681394__GSM4681395__GSM4681396__GSM4681403__GSM4681404__GSM4681405	GSM4681397__GSM4681398__GSM4681399__GSM4681400__GSM4681401__GSM4681402__GSM4681406__GSM4681407__GSM4681408__GSM4681409__GSM4681410__GSM4681411__GSM4681412__GSM4681413__GSM4681414	Cell line
SRP256479__Calu3__SARS-CoV-2__8h__4h	SRP256479	GSM4477906__GSM4477907__GSM4477926__GSM4477927__GSM4477964__GSM4477965	GSM4477930__GSM4477931	Cell line
SRP256479__Calu3__SARS-CoV-2__12h__4h	SRP256479	GSM4477906__GSM4477907__GSM4477926__GSM4477927__GSM4477964__GSM4477965	GSM4477908__GSM4477909__GSM4477920__GSM4477921__GSM4477960__GSM4477961	Cell line
SRP256479__Calu3__SARS-CoV-2__16h__4h	SRP256479	GSM4477906__GSM4477907__GSM4477926__GSM4477927__GSM4477964__GSM4477965	GSM4681397__GSM4681398__GSM4681399__GSM4681400__GSM4681401__GSM4681402__GSM4681406__GSM4681407__GSM4681408__GSM4681409__GSM4681410__GSM4681411__GSM4681412__GSM4681413__GSM4681414	Cell line
SRP256479__Calu3__SARS-CoV-2__24h__4h	SRP256479	GSM4477906__GSM4477907__GSM4477926__GSM4477927__GSM4477964__GSM4477965	GSM4477910__GSM4477911__GSM4477914__GSM4477915__GSM4477962__GSM4477963	Cell line
SRP256479__Calu3__SARS-CoV-2__12h__8h	SRP256479	GSM4477930__GSM4477931	GSM4477908__GSM4477909__GSM4477920__GSM4477921__GSM4477960__GSM4477961	Cell line
SRP256479__Calu3__SARS-CoV-2__16h__8h	SRP256479	GSM4477930__GSM4477931	GSM4681397__GSM4681398__GSM4681399__GSM4681400__GSM4681401__GSM4681402__GSM4681406__GSM4681407__GSM4681408__GSM4681409__GSM4681410__GSM4681411__GSM4681412__GSM4681413__GSM4681414	Cell line
SRP256479__Calu3__SARS-CoV-2__24h__8h	SRP256479	GSM4477930__GSM4477931	GSM4477910__GSM4477911__GSM4477914__GSM4477915__GSM4477962__GSM4477963	Cell line
SRP256479__Calu3__SARS-CoV-2__16h__12h	SRP256479	GSM4477908__GSM4477909__GSM4477920__GSM4477921__GSM4477960__GSM4477961	GSM4681397__GSM4681398__GSM4681399__GSM4681400__GSM4681401__GSM4681402__GSM4681406__GSM4681407__GSM4681408__GSM4681409__GSM4681410__GSM4681411__GSM4681412__GSM4681413__GSM4681414	Cell line
SRP256479__Calu3__SARS-CoV-2__24h__12h	SRP256479	GSM4477908__GSM4477909__GSM4477920__GSM4477921__GSM4477960__GSM4477961	GSM4477910__GSM4477911__GSM4477914__GSM4477915__GSM4477962__GSM4477963	Cell line
SRP256479__Calu3__SARS-CoV-2__24h__16h	SRP256479	GSM4681397__GSM4681398__GSM4681399__GSM4681400__GSM4681401__GSM4681402__GSM4681406__GSM4681407__GSM4681408__GSM4681409__GSM4681410__GSM4681411__GSM4681412__GSM4681413__GSM4681414	GSM4477910__GSM4477911__GSM4477914__GSM4477915__GSM4477962__GSM4477963	Cell line
SRP256479__Calu3__Control__12h__4h	SRP256479	GSM4477894__GSM4477895__GSM4477896__GSM4477897__GSM4477922__GSM4477923__GSM4477952__GSM4477953__GSM4477966__GSM4477967	GSM4477917__GSM4477916	Cell line
SRP256479__Calu3__Control__16h__4h	SRP256479	GSM4477894__GSM4477895__GSM4477896__GSM4477897__GSM4477922__GSM4477923__GSM4477952__GSM4477953__GSM4477966__GSM4477967	GSM4681394__GSM4681395__GSM4681396__GSM4681403__GSM4681404__GSM4681405	Cell line
SRP256479__Calu3__Control__24h__4h	SRP256479	GSM4477894__GSM4477895__GSM4477896__GSM4477897__GSM4477922__GSM4477923__GSM4477952__GSM4477953__GSM4477966__GSM4477967	GSM4477898__GSM4477899__GSM4477950__GSM4477951	Cell line
SRP256479__Calu3__Control__16h__12h	SRP256479	GSM4477917__GSM4477916	GSM4681394__GSM4681395__GSM4681396__GSM4681403__GSM4681404__GSM4681405	Cell line
SRP256479__Calu3__Control__24h__12h	SRP256479	GSM4477917__GSM4477916	GSM4477898__GSM4477899__GSM4477950__GSM4477951	Cell line
SRP256479__Calu3__Control__24h__16h	SRP256479	GSM4681394__GSM4681395__GSM4681396__GSM4681403__GSM4681404__GSM4681405	GSM4477898__GSM4477899__GSM4477950__GSM4477951	Cell line
SRP265955__Liver Organoid__SARS-CoV-2	SRP265955	SRR11924404__SRR11924405__SRR11924407__SRR11924408__SRR11924411__SRR11924412	SRR11924406__SRR11924409__SRR11924410__SRR11924413__SRR11924414__SRR11924415	Organoid
SRP265955__hESC Pancreas__SARS-CoV-2	SRP265955	SRR11924423__SRR11924424__SRR11924425	SRR11924419__SRR11924420__SRR11924421	Cell line
SRP261138__Autopsy patient lung__SARS-CoV-2	SRP261138	SRR11772390__SRR11772391__SRR11772392__SRR11772393__SRR11772394	SRR11772358__SRR11772359__SRR11772360__SRR11772361__SRR11772363__SRR11772364__SRR11772366__SRR11772368__SRR11772370__SRR11772371__SRR11772374__SRR11772378__SRR11772379__SRR11772380__SRR11772381__SRR11772383	Patient
SRP267176__PBMC__SARS-CoV-2	SRP267176	GSM4615003__GSM4615006__GSM4615008__GSM4615011__GSM4615014__GSM4615016__GSM4615019__GSM4615022__GSM4615025__GSM4615027__GSM4615030__GSM4615032__GSM4615033__GSM4615034__GSM4615035__GSM4615036__GSM4615037	GSM4614986__GSM4614987__GSM4614988__GSM4614989__GSM4614990__GSM4614991__GSM4614992__GSM4614993__GSM4614994__GSM4614995__GSM4614996__GSM4614997__GSM4614998__GSM4614999__GSM4615000__GSM4615001	Patient
SRP265869__lung__SARS-CoV-2	SRP265869	SRR11921265__SRR11921266__SRR11921267__SRR11921268__SRR11921269__SRR11921275__SRR11921220__SRR11921226__SRR11921227__SRR11921234__SRR11921235__SRR11921245__SRR11921246__SRR11921248__SRR11921249__SRR11921259__SRR11921260	SRR11921261__SRR11921262__SRR11921263__SRR11921264__SRR11921221__SRR11921222__SRR11921223__SRR11921224__SRR11921225__SRR11921228__SRR11921229__SRR11921230__SRR11921231__SRR11921232__SRR11921233__SRR11921236__SRR11921237__SRR11921238__SRR11921239__SRR11921240__SRR11921241__SRR11921242__SRR11921243__SRR11921244__SRR11921247__SRR11921250__SRR11921251__SRR11921252__SRR11921253__SRR11921254__SRR119212…	Patient
SRP279280__Leukocytes__SARS-CoV-2	SRP279280	GSM4753123__GSM4753124__GSM4753125__GSM4753126__GSM4753127__GSM4753128__GSM4753129__GSM4753130__GSM4753131__GSM4753132__GSM4753133__GSM4753134__GSM4753135__GSM4753136__GSM4753137__GSM4753138__GSM4753139__GSM4753140__GSM4753141__GSM4753142__GSM4753143__GSM4753144__GSM4753145__GSM4753146__GSM4753121__GSM4753122	GSM4753021__GSM4753022__GSM4753023__GSM4753024__GSM4753025__GSM4753026__GSM4753027__GSM4753028__GSM4753029__GSM4753030__GSM4753031__GSM4753032__GSM4753033__GSM4753034__GSM4753035__GSM4753036__GSM4753037__GSM4753038__GSM4753039__GSM4753040__GSM4753041__GSM4753042__GSM4753043__GSM4753044__GSM4753045__GSM4753046__GSM4753047__GSM4753048__GSM4753049__GSM4753050__GSM4753051__GSM4753052__GSM4753053__GSM…	Patient
SRP273473__dendritic cells__SARS-CoV-2	SRP273473	SRR12319413	SRR12319414	Cell line
SRP273473__macrophages__SARS-CoV-2	SRP273473	SRR12319415	SRR12319416	Cell line
SRP273808__adult lung autopsy__SARS-CoV-2	SRP273808	SRR12334173__SRR12334174__SRR12334175	SRR12334176__SRR12334177__SRR12334178	Patient
SRP273808__hPSC_Lung organoid__SARS-CoV-2	SRP273808	SRR12334179__SRR12334180__SRR12334181	SRR12334182__SRR12334183__SRR12334184__SRR12424554__SRR12424555__SRR12424556__SRR12424557__SRR12424558__SRR12424559	Organoid
SRP253951__Human Bronchial Epithelial Cells (NHBE)__SARS-CoV-2__Control__24h	SRP253951	GSM4432378__GSM4432379__GSM4432380	GSM4432381__GSM4432382__GSM4432383	Cell line
SRP253951__Human Bronchial Epithelial Cells (NHBE)__Control__24 h__12 h	SRP253951	GSM4462364__GSM4462365__GSM4462366	GSM4432378__GSM4432379__GSM4432380	Cell line
SRP253951__A549__SARS-CoV-2__Control__24h	SRP253951	GSM4432384__GSM4432385__GSM4432386__GSM4432390__GSM4432391__GSM4462336__GSM4462337__GSM4462338__GSM4462354__GSM4462355__GSM4462356	GSM4432387__GSM4432388__GSM4432389__GSM4462339__GSM4462340__GSM4462341	Cell line
SRP253951__A549__Control__24 h__9 h	SRP253951	GSM4432394__GSM4432395	GSM4432384__GSM4432385__GSM4432386__GSM4432390__GSM4432391__GSM4462336__GSM4462337__GSM4462338__GSM4462354__GSM4462355__GSM4462356	Cell line
SRP253951__A549-ACE2__MOI 0.2	SRP253951	GSM4462342__GSM4462343__GSM4462344__GSM4486157__GSM4486158__GSM4486159	GSM4462345__GSM4462346__GSM4462347	Cell line
SRP253951__A549-ACE2__MOI 2	SRP253951	GSM4462342__GSM4462343__GSM4462344__GSM4486157__GSM4486158__GSM4486159	GSM4486160__GSM4486161__GSM4486162	Cell line
SRP253951__Calu-3__SARS-CoV-2	SRP253951	GSM4462348__GSM4462349__GSM4462350	GSM4462351__GSM4462352__GSM4462353	Cell line
SRP278618__iPSC-derived cardiomyocyte__low MOI	SRP278618	GSM4743497__GSM4743498__GSM4743499	GSM4743500__GSM4743501__GSM4743502	Cell line
SRP278618__iPSC-derived cardiomyocyte__mid MOI	SRP278618	GSM4743497__GSM4743498__GSM4743499	GSM4743503__GSM4743504__GSM4743505	Cell line
SRP278618__iPSC-derived cardiomyocyte__high MOI	SRP278618	GSM4743497__GSM4743498__GSM4743499	GSM4743506__GSM4743507__GSM4743508	Cell line
SRP278618__iPSC-derived cardiac fibroblast__low MOI	SRP278618	GSM4743509__GSM4743510	GSM4743511__GSM4743512__GSM4743513__GSM4743514__GSM4743515	Cell line
SRP278618__iPSC-derived endothelial cell__SARS-CoV-2	SRP278618	GSM4743517__GSM4743518__GSM4743519	GSM4743516	Cell line
SRP278618__iPSC-derived endothelial cell__low MOI	SRP278618	GSM4743517__GSM4743518__GSM4743519	GSM4743520__GSM4743521__GSM4743522	Cell line
SRP278618__iPSCs__low MOI	SRP278618	GSM4743523__GSM4743524	GSM4743525__GSM4743526	Cell line
SRP280300__Testis__SARS-CoV-2	SRP280300	SRR12602686__SRR12602685__SRR12602684	SRR12602683__SRR12602682__SRR12602681	Patient
SRP269721__Cultured organoid from pediatric stomach tissue__MOI 1	SRP269721	SRR12134537__SRR12134538__SRR12134539	SRR12134528__SRR12134529__SRR12134530	Organoid
SRP273299__Leukocytes__SARS-CoV-2	SRP273299	SRR12313439__SRR12313441__SRR12313442__SRR12313444__SRR12313446__SRR12313449__SRR12313450	SRR12313440__SRR12313443__SRR12313445__SRR12313447__SRR12313448__SRR12313451__SRR12313452	Patient
SRP282132__hiPSC-derived choroid plexus organoids (CPOs)__SARS-CoV-2__Control__72hpi	SRP282132	SRR12626034__SRR12626035__SRR12626036	SRR12626040__SRR12626041__SRR12626042	Organoid
SRP282132__hiPSC-derived choroid plexus organoids (CPOs)__SARS-CoV-2__72 hpi__24 hpi	SRP282132	SRR12626037__SRR12626038__SRR12626039	SRR12626040__SRR12626041__SRR12626042	Organoid
SRP266130__hESC-derived cardiomyocytes__SARS-CoV-2	SRP266130	SRR11934380__SRR11934381__SRR11934382	SRR11934379__SRR11934383__SRR11934384	Cell line
SRP266130__Adult human cardiomyocytes__SARS-CoV-2	SRP266130	SRR11934386__SRR11934387__SRR11934388	SRR11934385__SRR11934389__SRR11934390	Cell line
SRP266130__Macrophages__SARS-CoV-2	SRP266130	SRR11934392__SRR11934393__SRR11934394	SRR11934391__SRR11934395__SRR11934396	Cell line
SRP274655__lung organoid__SARS-CoV-2	SRP274655	SRR12363210__SRR12363214__SRR12363215	SRR12363211__SRR12363212__SRR12363213	Organoid
SRP286660__A549__SARS-CoV-2__Control__12h	SRP286660	SRR12789543	SRR12789544	Cell line
SRP286660__A549__SARS-CoV-2__Control__18h	SRP286660	SRR12789543	SRR12789545	Cell line
SRP286660__A549__SARS-CoV-2__Control__24h	SRP286660	SRR12789543	SRR12789546	Cell line
SRP286660__A549__SARS-CoV-2__18h__12h	SRP286660	SRR12789544	SRR12789545	Cell line
SRP286660__A549__SARS-CoV-2__24h__12h	SRP286660	SRR12789544	SRR12789546	Cell line
SRP286660__A549__SARS-CoV-2__24h__18h	SRP286660	SRR12789545	SRR12789546	Cell line
SRP286660__HEK293T__SARS-CoV-2__Control__12h	SRP286660	SRR12789547__SRR12789548__SRR12789549	SRR12789550__SRR12789551__SRR12789552	Cell line
SRP286660__HEK293T__SARS-CoV-2__Control__18h	SRP286660	SRR12789547__SRR12789548__SRR12789549	SRR12789553__SRR12789554__SRR12789555	Cell line
SRP286660__HEK293T__SARS-CoV-2__Control__24h	SRP286660	SRR12789547__SRR12789548__SRR12789549	SRR12789556__SRR12789557__SRR12789558	Cell line
SRP286660__HEK293T__SARS-CoV-2__18h__12h	SRP286660	SRR12789550__SRR12789551__SRR12789552	SRR12789553__SRR12789554__SRR12789555	Cell line
SRP286660__HEK293T__SARS-CoV-2__24h__12h	SRP286660	SRR12789550__SRR12789551__SRR12789552	SRR12789556__SRR12789557__SRR12789558	Cell line
SRP286660__HEK293T__SARS-CoV-2__24h__18h	SRP286660	SRR12789553__SRR12789554__SRR12789555	SRR12789556__SRR12789557__SRR12789558	Cell line
SRP289541__Patient Monocyte__SARS-CoV-2	SRP289541	SRR12926704	SRR12926705__SRR12926706__SRR12926707__SRR12926709__SRR12926708	Patient
SRP289766__lung organoid__SARS-CoV-2	SRP289766	SRR12937420__SRR12937422__SRR12937423__SRR12937425	SRR12937416__SRR12937417__SRR12937419__SRR12937421__SRR12937418__SRR12937424	Organoid
SRP303162__PBMC (NK cells)__mild	SRP303162	SRR13521719__SRR13521720__SRR13521721__SRR13521722__SRR13521723__SRR13521724__SRR13521725__SRR13521726	SRR13521727__SRR13521728__SRR13521729__SRR13521730__SRR13521731__SRR13521732__SRR13521733__SRR13521734__SRR13521735__SRR13521736__SRR13521737__SRR13521738__SRR13521739__SRR13521740__SRR13521741__SRR13521742__SRR13521743__SRR13521744__SRR13521745__SRR13521746__SRR13521747__SRR13521748__SRR13521749__SRR13521750__SRR13521751__SRR13521752__SRR13521753__SRR13521754__SRR13521755__SRR13521756__SRR135217…	Patient
SRP303162__PBMC (NK cells)__Severe	SRP303162	SRR13521719__SRR13521720__SRR13521721__SRR13521722__SRR13521723__SRR13521724__SRR13521725__SRR13521726	SRR13521783__SRR13521784__SRR13521785__SRR13521786__SRR13521787__SRR13521788__SRR13521789__SRR13521791__SRR13521766__SRR13521767__SRR13521768__SRR13521769__SRR13521770__SRR13521771__SRR13521772__SRR13521773__SRR13521774__SRR13521775__SRR13521776__SRR13521777__SRR13521778__SRR13521779__SRR13521780__SRR13521781__SRR13521782	Patient
SRP301622__Blood__SARS-CoV-2	SRP301622	SRR13429655__SRR13429654__SRR13429652__SRR13429656__SRR13429651__SRR13429650__SRR13429653__SRR13429644__SRR13429633__SRR13429622__SRR13429611__SRR13429600__SRR13429589__SRR13429584__SRR13429583	SRR13429649__SRR13429648__SRR13429647__SRR13429646__SRR13429645__SRR13429643__SRR13429642__SRR13429641__SRR13429640__SRR13429639__SRR13429638__SRR13429637__SRR13429636__SRR13429635__SRR13429634__SRR13429632__SRR13429631__SRR13429630__SRR13429629__SRR13429628__SRR13429627__SRR13429626__SRR13429625__SRR13429624__SRR13429623__SRR13429621__SRR13429620__SRR13429619__SRR13429618__SRR13429617__SRR134296…	Patient
SRP301622__Blood__Lethal	SRP301622	SRR13429655__SRR13429654__SRR13429652__SRR13429656__SRR13429651__SRR13429650__SRR13429653__SRR13429644__SRR13429633__SRR13429622__SRR13429611__SRR13429600__SRR13429589__SRR13429584__SRR13429583	SRR13429602__SRR13429601__SRR13429599__SRR13429598__SRR13429597__SRR13429596__SRR13429594__SRR13429595__SRR13429593__SRR13429591__SRR13429592__SRR13429590__SRR13429588__SRR13429587__SRR13429586__SRR13429585	Patient
SRP302575__iPSC-derived Alveolar Type 2 cells__SARS-CoV-2	SRP302575	SRR13491256__SRR13491257__SRR13491260__SRR13491261__SRR13491262	SRR13491263__SRR13491264__SRR13491265__SRR13491266__SRR13491267	Cell line
SRP302575__Small Airway epithelium__SARS-CoV-2	SRP302575	SRR13491268__SRR13491269__SRR13491271	SRR13491270__SRR13491272	Cell line
SRP256442__lung Hesc cells__SARS-CoV-2	SRP256442	SRR11548431__SRR11548432__SRR11548433	SRR11548428__SRR11548429__SRR11548430	Cell line
SRP279205__Lung Monolayer__SARS-CoV-2__Control__48h	SRP279205	SRR12540045__SRR12540046__SRR12540049__SRR12540050__SRR12540059	SRR12540048__SRR12540047__SRR12540051__SRR12540052__SRR12540060	Cell line
SRP279205__Lung Monolayer__SARS-CoV-2__Control__72h	SRP279205	SRR12540045__SRR12540046__SRR12540049__SRR12540050__SRR12540059	SRR12540061	Cell line
SRP279205__Lung Monolayer__SARS-CoV-2__72h__48h	SRP279205	SRR12540048__SRR12540047__SRR12540051__SRR12540052__SRR12540060	SRR12540061	Cell line
SRP279205__Lung Air Liquid Interface__SARS-CoV-2__Control__48h	SRP279205	SRR12540053__SRR12540054	SRR12540055__SRR12540056	Cell line
SRP279205__Lung Air Liquid Interface__SARS-CoV-2__Control__72h	SRP279205	SRR12540053__SRR12540054	SRR12540058__SRR12540057	Cell line
SRP279205__Lung Air Liquid Interface__SARS-CoV-2__72h__48h	SRP279205	SRR12540055__SRR12540056	SRR12540058__SRR12540057	Cell line
SRP292405__hPSC-derived Lung Organoid__SARS-CoV-2__Day5__Day0	SRP292405	SRR13024402__SRR13024401	SRR13024404__SRR13024403	Organoid
SRP292405__hPSC-derived Lung Organoid__SARS-CoV-2__Day9__Day0	SRP292405	SRR13024402__SRR13024401	SRR13024405__SRR13024406	Organoid
SRP292405__hPSC-derived Lung Organoid__SARS-CoV-2__Day15__Day0	SRP292405	SRR13024402__SRR13024401	SRR13024408__SRR13024407	Organoid
SRP292405__hPSC-derived Lung Organoid__SARS-CoV-2__Day25__Day0	SRP292405	SRR13024402__SRR13024401	SRR13024409__SRR13024410	Organoid
SRP292405__hPSC-derived Lung Organoid__SARS-CoV-2__Day35__Day0	SRP292405	SRR13024402__SRR13024401	SRR13024411__SRR13024412	Organoid
SRP292405__hPSC-derived Lung Organoid__SARS-CoV-2__Day50__Day0	SRP292405	SRR13024402__SRR13024401	SRR13024413__SRR13024414	Organoid
SRP292405__hPSC-derived Lung Organoid__SARS-CoV-2__Day9__Day5	SRP292405	SRR13024404__SRR13024403	SRR13024405__SRR13024406	Organoid
SRP292405__hPSC-derived Lung Organoid__SARS-CoV-2__Day15__Day5	SRP292405	SRR13024404__SRR13024403	SRR13024408__SRR13024407	Organoid
SRP292405__hPSC-derived Lung Organoid__SARS-CoV-2__Day25__Day5	SRP292405	SRR13024404__SRR13024403	SRR13024409__SRR13024410	Organoid
SRP292405__hPSC-derived Lung Organoid__SARS-CoV-2__Day35__Day5	SRP292405	SRR13024404__SRR13024403	SRR13024411__SRR13024412	Organoid
SRP292405__hPSC-derived Lung Organoid__SARS-CoV-2__Day50__Day5	SRP292405	SRR13024404__SRR13024403	SRR13024413__SRR13024414	Organoid
SRP292405__hPSC-derived Lung Organoid__SARS-CoV-2__Day15__Day9	SRP292405	SRR13024405__SRR13024406	SRR13024408__SRR13024407	Organoid
SRP292405__hPSC-derived Lung Organoid__SARS-CoV-2__Day25__Day9	SRP292405	SRR13024405__SRR13024406	SRR13024409__SRR13024410	Organoid
SRP292405__hPSC-derived Lung Organoid__SARS-CoV-2__Day35__Day9	SRP292405	SRR13024405__SRR13024406	SRR13024411__SRR13024412	Organoid
SRP292405__hPSC-derived Lung Organoid__SARS-CoV-2__Day50__Day9	SRP292405	SRR13024405__SRR13024406	SRR13024413__SRR13024414	Organoid
SRP292405__hPSC-derived Lung Organoid__SARS-CoV-2__Day25__Day15	SRP292405	SRR13024408__SRR13024407	SRR13024409__SRR13024410	Organoid
SRP292405__hPSC-derived Lung Organoid__SARS-CoV-2__Day35__Day15	SRP292405	SRR13024408__SRR13024407	SRR13024411__SRR13024412	Organoid
SRP292405__hPSC-derived Lung Organoid__SARS-CoV-2__Day50__Day15	SRP292405	SRR13024408__SRR13024407	SRR13024413__SRR13024414	Organoid
SRP292405__hPSC-derived Lung Organoid__SARS-CoV-2__Day35__Day25	SRP292405	SRR13024409__SRR13024410	SRR13024411__SRR13024412	Organoid
SRP292405__hPSC-derived Lung Organoid__SARS-CoV-2__Day50__Day25	SRP292405	SRR13024409__SRR13024410	SRR13024413__SRR13024414	Organoid
SRP292405__hPSC-derived Lung Organoid__SARS-CoV-2__Day50__Day35	SRP292405	SRR13024411__SRR13024412	SRR13024413__SRR13024414	Organoid
SRP293812__human in vitro hpsc derived cardiomyocyte__SARS-CoV-2	SRP293812	SRR13128441__SRR13128442__SRR13128443__SRR13128447__SRR13128448__SRR13128449	SRR13128438__SRR13128439__SRR13128440__SRR13128444__SRR13128445__SRR13128446	Cell line
SRP293106__Whole Blood__SARS-CoV-2	SRP293106	SRR13081324__SRR13081325__SRR13081327__SRR13081339__SRR13081340__SRR13081341__GSM4913634__SRR13081345__SRR13081347__SRR13081348__SRR13081349__SRR13081352__GSM4913644__GSM4913645__SRR13081358__SRR13081360__SRR13081362__SRR13081363__SRR13081367	SRR13081204__SRR13081205__SRR13081206__SRR13081207__SRR13081208__SRR13081209__SRR13081210__SRR13081211__SRR13081212__SRR13081213__SRR13081214__SRR13081215__SRR13081216__SRR13081217__SRR13081218__SRR13081219__SRR13081220__SRR13081221__SRR13081222__SRR13081223__SRR13081224__SRR13081225__SRR13081226__SRR13081227__SRR13081228__SRR13081229__SRR13081230__SRR13081231__SRR13081232__SRR13081233__SRR130812…	Patient
SRP296566__ESC differentiated female cardiomyocytes subtype H7__SARS-CoV-2__Control__48hours	SRP296566	SRR13204203__SRR13204204__SRR13204205__SRR13204239__SRR13204240__SRR13204241	SRR13204206__SRR13204207__SRR13204208__SRR13204242__SRR13204243__SRR13204244	Cell line
SRP296566__ESC differentiated female cardiomyocytes subtype H7__SARS-CoV-2__Control__72hours	SRP296566	SRR13204215__SRR13204216__SRR13204217	SRR13204218__SRR13204219__SRR13204220	Cell line
SRP296566__ESC differentiated female cardiomyocytes subtype H7__SARS-CoV-2__Control__24hours	SRP296566	SRR13204227__SRR13204228__SRR13204229	SRR13204230__SRR13204231__SRR13204232	Cell line
SRP296566__ESC differentiated female cardiomyocytes subtype H7__SARS-CoV-2__48 hours__24 hours	SRP296566	SRR13204230__SRR13204231__SRR13204232	SRR13204206__SRR13204207__SRR13204208__SRR13204242__SRR13204243__SRR13204244	Cell line
SRP296566__ESC differentiated female cardiomyocytes subtype H7__SARS-CoV-2__72 hours__24 hours	SRP296566	SRR13204230__SRR13204231__SRR13204232	SRR13204218__SRR13204219__SRR13204220	Cell line
SRP296566__ESC differentiated female cardiomyocytes subtype H7__SARS-CoV-2__72 hours__48 hours	SRP296566	SRR13204206__SRR13204207__SRR13204208__SRR13204242__SRR13204243__SRR13204244	SRR13204218__SRR13204219__SRR13204220	Cell line
SRP296566__ESC differentiated female cardiomyocytes subtype H7__Control__48 hours__24 hours	SRP296566	SRR13204227__SRR13204228__SRR13204229	SRR13204203__SRR13204204__SRR13204205__SRR13204239__SRR13204240__SRR13204241	Cell line
SRP296566__ESC differentiated female cardiomyocytes subtype H7__Control__72 hours__24 hours	SRP296566	SRR13204227__SRR13204228__SRR13204229	SRR13204215__SRR13204216__SRR13204217	Cell line
SRP296566__ESC differentiated female cardiomyocytes subtype H7__Control__72 hours__48 hours	SRP296566	SRR13204203__SRR13204204__SRR13204205__SRR13204239__SRR13204240__SRR13204241	SRR13204215__SRR13204216__SRR13204217	Cell line
SRP296566__iPSC differentiated male cardiomyocytes subtype WTC__SARS-CoV-2__Control__48hours	SRP296566	SRR13204209__SRR13204210__SRR13204211__SRR13204245__SRR13204246__SRR13204247	SRR13204212__SRR13204213__SRR13204214__SRR13204248__SRR13204249__SRR13204250	Cell line
SRP296566__iPSC differentiated male cardiomyocytes subtype WTC__SARS-CoV-2__Control__72hours	SRP296566	SRR13204221__SRR13204222__SRR13204223	SRR13204224__SRR13204225__SRR13204226	Cell line
SRP296566__iPSC differentiated male cardiomyocytes subtype WTC__SARS-CoV-2__Control__24hours	SRP296566	SRR13204233__SRR13204234__SRR13204235	SRR13204236__SRR13204237__SRR13204238	Cell line
SRP296566__iPSC differentiated male cardiomyocytes subtype WTC__SARS-CoV-2__48 hours__24 hours	SRP296566	SRR13204236__SRR13204237__SRR13204238	SRR13204212__SRR13204213__SRR13204214__SRR13204248__SRR13204249__SRR13204250	Cell line
SRP296566__iPSC differentiated male cardiomyocytes subtype WTC__SARS-CoV-2__72 hours__24 hours	SRP296566	SRR13204236__SRR13204237__SRR13204238	SRR13204224__SRR13204225__SRR13204226	Cell line
SRP296566__iPSC differentiated male cardiomyocytes subtype WTC__SARS-CoV-2__72 hours__48 hours	SRP296566	SRR13204212__SRR13204213__SRR13204214__SRR13204248__SRR13204249__SRR13204250	SRR13204224__SRR13204225__SRR13204226	Cell line
SRP296566__iPSC differentiated male cardiomyocytes subtype WTC__Control__48 hours__24 hours	SRP296566	SRR13204233__SRR13204234__SRR13204235	SRR13204209__SRR13204210__SRR13204211__SRR13204245__SRR13204246__SRR13204247	Cell line
SRP296566__iPSC differentiated male cardiomyocytes subtype WTC__Control__72 hours__24 hours	SRP296566	SRR13204233__SRR13204234__SRR13204235	SRR13204221__SRR13204222__SRR13204223	Cell line
SRP296566__iPSC differentiated male cardiomyocytes subtype WTC__Control__72 hours__48 hours	SRP296566	SRR13204209__SRR13204210__SRR13204211__SRR13204245__SRR13204246__SRR13204247	SRR13204221__SRR13204222__SRR13204223	Cell line
SRP311379__Heart__SARS-CoV-2	SRP311379	SRR14016003__SRR14016004__SRR14016005__SRR14016006__SRR14016007	SRR14016000__SRR14016001__SRR14016002	Patient
SRP311379__human ES-derived macrophage__SARS-CoV-2	SRP311379	SRR14016017__SRR14016018__SRR14016019	SRR14016020__SRR14016021__SRR14016022	Cell line
SRP295094__Calu3__SARS-CoV-2__Control__3hours	SRP295094	SRR13165879__SRR13165880__SRR13165885__SRR13165886__SRR13573504__SRR13573505__SRR13573506__SRR13573507__SRR13573508__SRR13573509__SRR13573516__SRR13573517__SRR13573518__SRR13573519__SRR13573520__SRR13573521	SRR13165881__SRR13165887	Cell line
SRP295094__Calu3__SARS-CoV-2__Control__4hours	SRP295094	SRR13165879__SRR13165880__SRR13165885__SRR13165886__SRR13573504__SRR13573505__SRR13573506__SRR13573507__SRR13573508__SRR13573509__SRR13573516__SRR13573517__SRR13573518__SRR13573519__SRR13573520__SRR13573521	SRR13165882	Cell line
SRP295094__Calu3__SARS-CoV-2__Control__8hours	SRP295094	SRR13165879__SRR13165880__SRR13165885__SRR13165886__SRR13573504__SRR13573505__SRR13573506__SRR13573507__SRR13573508__SRR13573509__SRR13573516__SRR13573517__SRR13573518__SRR13573519__SRR13573520__SRR13573521	SRR13165883__SRR13165884__SRR13165889__SRR13165890	Cell line
SRP295094__Calu3__SARS-CoV-2__Control__5hours	SRP295094	SRR13165879__SRR13165880__SRR13165885__SRR13165886__SRR13573504__SRR13573505__SRR13573506__SRR13573507__SRR13573508__SRR13573509__SRR13573516__SRR13573517__SRR13573518__SRR13573519__SRR13573520__SRR13573521	SRR13165888	Cell line
SRP295094__Calu3__SARS-CoV-2__4 hours__3 hours	SRP295094	SRR13165881__SRR13165887	SRR13165882	Cell line
SRP295094__Calu3__SARS-CoV-2__5 hours__3 hours	SRP295094	SRR13165881__SRR13165887	SRR13165888	Cell line
SRP295094__Calu3__SARS-CoV-2__8 hours__3 hours	SRP295094	SRR13165881__SRR13165887	SRR13165883__SRR13165884__SRR13165889__SRR13165890	Cell line
SRP295094__Calu3__SARS-CoV-2__5 hours__4 hours	SRP295094	SRR13165882	SRR13165888	Cell line
SRP295094__Calu3__SARS-CoV-2__8 hours__4 hours	SRP295094	SRR13165882	SRR13165883__SRR13165884__SRR13165889__SRR13165890	Cell line
SRP295094__Calu3__SARS-CoV-2__8 hours__5 hours	SRP295094	SRR13165888	SRR13165883__SRR13165884__SRR13165889__SRR13165890	Cell line
SRP300614__Frontal cortex__SARS-CoV-2	SRP300614	SRR13367150__SRR13367151__SRR13367152__SRR13367153__SRR13367154__SRR13367155__SRR13367156	SRR13367157__SRR13367158__SRR13367159__SRR13367160__SRR13367161__SRR13367162__SRR13367163__SRR13367164__SRR13367165	Patient
SRP297170__Caco2__SARS-CoV-2	SRP297170	SRR13221603__SRR13221604__SRR13221605	SRR13221609__SRR13221610__SRR13221611__SRR13221618__SRR13221619__SRR13221620	Cell line
SRP274382__Whole Blood__2	SRP274382	SRR12355311__SRR12355312__SRR12355313__SRR12355314__SRR12355315__SRR12355316	SRR12355265__SRR12355266__SRR12355299__SRR12355300__SRR12355301__SRR12355302__SRR12355303__SRR12355304__SRR12355305__SRR12355306__SRR12355307__SRR12355308__SRR12355309__SRR12355310	Patient
SRP274382__Whole Blood__0	SRP274382	SRR12355311__SRR12355312__SRR12355313__SRR12355314__SRR12355315__SRR12355316	SRR12355267__SRR12355268__SRR12355269__SRR12355270__SRR12355271__SRR12355272__SRR12355273__SRR12355274__SRR12355275__SRR12355276__SRR12355277__SRR12355278__SRR12355279__SRR12355280__SRR12355317__SRR12355318__SRR12355319__SRR12355320	Patient
SRP274382__Whole Blood__1	SRP274382	SRR12355311__SRR12355312__SRR12355313__SRR12355314__SRR12355315__SRR12355316	SRR12355281__SRR12355282__SRR12355283__SRR12355284__SRR12355285__SRR12355286__SRR12355287__SRR12355288__SRR12355289__SRR12355290__SRR12355291__SRR12355292__SRR12355293__SRR12355294__SRR12355295__SRR12355296__SRR12355297__SRR12355298__SRR12355321__SRR12355322	Patient
SRP305482__Whole Blood__asymptomatic	SRP305482	SRR13665413__SRR13665414	SRR13665377__SRR13665378__SRR13665379__SRR13665380__SRR13665381__SRR13665382__SRR13665383__SRR13665384__SRR13665385__SRR13665386__SRR13665387__SRR13665388__SRR13665389__SRR13665390__SRR13665391__SRR13665392__SRR13665393__SRR13665394__SRR13665395__SRR13665396__SRR13665397__SRR13665398__SRR13665399__SRR13665400__SRR13665401__SRR13665402__SRR13665403__SRR13665404__SRR13665405__SRR13665406	Patient
SRP305482__Whole Blood__Mild	SRP305482	SRR13665413__SRR13665414	SRR13665407__SRR13665408	Patient
SRP305482__Whole Blood__Moderate	SRP305482	SRR13665413__SRR13665414	SRR13665409__SRR13665410	Patient
SRP305482__Whole Blood__Severe	SRP305482	SRR13665413__SRR13665414	SRR13665411__SRR13665412	Patient
