# Supplementary material for: Deciphering COVID-19 host transcriptomic complexity and variations for therapeutic discovery against new variants
Source: iScience. 2022 Sep 3;25(10):105068. doi: 10.1016/j.isci.2022.105068 (PMC9439871; doi:10.1016/j.isci.2022.105068)
Supplement: Data S9. Ranks of all repurposed drug candidates based on their ability of reversing CoV valid signatures V2, related to Figure 5 [file mmc10.csv]

	Ave_Rank	SRP282132__hiPSC-derived choroid plexus organoids (CPOs)__SARS-CoV-2__72 hpi__24 hpi	SRP292405__hPSC-derived Lung Organoid__SARS-CoV-2__Day15__Day5	SRP297170__Caco2__SARS-CoV-2	all_virus_meta_GSE79172_MERS_MDC001_3_24	all_virus_meta_GSE79218_MERS_MMVE001_12_48	all_virus_mock_meta_GSE79218_MERS_MMVE001_24_36	Series13_FerretNW_SARS-CoV-2_d14_Series12_FerretNW_SARS-CoV-2_d7_DE.genes	all_virus_mock_meta_GSE68820_SARS_lung_wt_4_7	SRP256479__Calu3__SARS-CoV-2__Control__24h__16h	all_virus_mock_meta_GSE68820_SARS_lung_TLR3_2_4	all_virus_meta_GSE68820_SARS_lung_wt_2_7	all_virus_mock_meta_GSE79218_MERS_MMVE001_12_48	SRP256479__Caco2__SARS-CoV-2__12h__4h	all_virus_meta_GSE79218_MERS_MMVE001_24_36	Series13_FerretNW_SARS-CoV-2_d14_Series10_FerretNW_SARS-CoV-2_d1_DE.genes	all_virus_meta_GSE79172_MERS_MDC001_0_24	all_virus_meta_GSE79172_MERS_MDC001_0_12	SRP261138__Autopsy patient lung__SARS-CoV-2	all_virus_meta_GSE68820_SARS_lung_TLR3_2_4	SRP256479__Calu3__SARS-CoV-2__24h__16h	all_virus_meta_GSE68820_SARS_lung_wt_4_7	Series13_FerretNW_SARS-CoV-2_d14_Series11_FerretNW_SARS-CoV-2_d3_DE.genes	all_virus_meta_GSE79218_MERS_MMVE001_0_48
IKK-2-inhibitor-V	48.91304348	12	67	124	7	53	9	25	45	211	18	17	43	54	13	11	8	10	18	18	205	56	11	90
tegaserod	52.69565217	13	46	367	15	33	8	52	53	116	16	24	37	39	9	49	19	4	1	16	116	68	36	75
tyrphostin-A9	53.60869565	18	88	120	5	61	5	31	38	337	6	5	36	24	6	15	5	5	28	6	216	41	5	132
benzethonium	58.7826087	3	456	34	126	12	11	13	27	27	41	41	17	123	5	9	158	32	51	41	22	65	30	8
peruvoside	61.30434783	15	9	163	13	19	17	24	18	253	70	79	68	85	10	3	15	29	55	70	362	3	8	22
niclosamide	63.69565217	28	62	155	17	80	25	32	60	306	21	18	62	43	31	18	25	18	17	21	233	71	18	104
CGP-71683	72.08695652	20	149	392	34	24	12	50	34	311	23	15	61	37	21	22	12	12	79	23	147	111	16	53
NNC-55-0396	79.13043478	6	96	318	81	13	34	79	107	123	89	85	34	76	40	31	88	36	71	89	111	164	20	29
astemizole	93.13043478	24	338	252	242	34	53	170	25	18	122	91	80	31	68	23	95	27	170	122	26	39	59	33
tyloxapol	93.7826087	102	73	19	557	7	14	57	2	16	117	77	15	232	34	54	255	223	78	117	12	5	75	16
ivermectin	99.86956522	93	200	7	167	44	20	572	44	221	31	45	66	21	32	161	63	30	61	31	182	60	91	55
selamectin	100.6086957	43	483	66	87	39	23	91	123	252	15	29	35	95	17	28	118	78	38	15	425	122	38	54
pyrvinium-pamoate	100.8695652	38	99	450	16	49	13	76	14	730	7	4	86	23	20	21	6	14	27	7	497	4	22	97
JTC-801	101.5652174	1	283	670	1	9	1	70	43	476	14	8	41	63	1	8	1	2	49	14	436	38	2	105
YM-155	105.826087	65	110	585	4	58	18	179	31	427	5	11	112	30	11	74	2	1	8	5	383	25	54	236
thiomersal	106.5217391	8	294	637	20	82	79	204	101	25	76	98	228	25	47	32	22	3	6	76	38	113	178	58
IKK-16	116.6521739	30	161	867	41	29	41	282	49	77	130	74	60	15	28	153	30	15	56	130	31	109	238	37
WYE-125132	117.2608696	128	71	306	456	5	26	403	36	7	97	193	4	135	24	57	340	141	31	97	5	47	85	3
haloprogin	117.5652174	76	139	279	28	31	19	485	16	236	24	16	84	88	12	185	11	42	40	24	143	28	494	204
CGK-733	124.2608696	143	501	41	62	78	24	113	79	536	25	26	47	98	37	84	52	35	42	25	412	88	93	217
pyrvinium	124.7391304	35	229	647	12	26	21	96	73	515	20	21	64	60	18	63	10	48	197	20	473	33	79	109
puromycin	127.0434783	56	339	267	9	59	4	4	51	1010	4	2	138	73	7	6	18	24	126	4	528	37	4	152
bithionol	129.173913	94	257	177	72	126	42	129	126	360	57	72	132	155	53	103	58	87	47	57	248	148	140	231
RS-17053	129.8695652	34	606	276	113	21	31	126	297	58	80	114	26	175	43	58	139	44	85	80	73	419	49	40
sertindole	133.173913	44	111	674	315	3	3	905	24	4	66	68	8	163	4	56	267	126	3	66	2	21	104	26
lofepramine	133.9130435	58	222	97	44	123	78	92	110	78	182	343	122	332	87	43	53	186	111	182	166	104	105	162
CGS-15943	142.0434783	153	125	535	106	106	45	205	153	330	83	97	53	91	44	55	83	89	154	83	269	135	27	246
perhexiline	145.0869565	26	312	465	53	114	58	64	264	269	93	87	85	181	65	107	93	61	95	93	229	275	82	166
bortezomib	146.6956522	59	682	203	2	47	2	23	21	1172	2	1	237	48	2	4	3	16	16	2	581	8	6	237
torin-1	149.0434783	115	61	218	484	6	28	588	67	3	129	299	3	365	15	127	393	145	50	129	4	63	125	11
tosedostat	151.3913043	39	193	52	116	205	54	43	140	634	29	52	154	139	79	47	148	196	201	29	475	139	43	275
penfluridol	152.2608696	33	543	449	38	64	36	209	58	480	42	43	114	194	25	154	29	41	94	42	449	83	112	170
lasalocid	155.5217391	22	146	446	48	138	86	145	235	136	199	116	169	117	138	163	110	49	139	199	84	304	154	234
tacrine	157.826087	40	18	178	21	51	60	100	10	192	227	327	44	482	38	20	14	227	1078	227	189	55	13	19
lylamine	164.6521739	32	109	483	39	113	65	17	431	279	236	244	71	228	101	19	62	71	300	236	161	373	39	78
torin-2	166.1304348	98	89	142	457	4	10	371	215	8	134	379	2	568	8	68	513	182	108	134	15	188	119	9
GR-127935	166.5217391	49	396	927	89	43	49	358	165	56	131	120	39	79	50	166	121	52	384	131	62	214	97	52
alexidine	167.0869565	133	202	147	209	71	39	5	121	935	127	64	23	350	71	7	72	135	276	127	471	34	31	193
ZK-93423	167.173913	113	43	337	121	192	117	644	37	325	71	36	128	58	175	246	84	79	165	71	164	32	315	292
chlorhexidine	168.9130435	221	742	1	410	42	35	157	95	39	126	143	16	784	33	69	335	72	134	126	89	102	57	57
WAY-170523	169.0434783	19	192	660	124	99	83	339	138	134	255	261	119	57	134	183	131	125	25	255	92	143	157	163
NVP-BEZ235	171.0869565	208	321	401	706	2	29	366	127	2	149	301	1	101	22	61	605	143	72	149	3	103	61	2
BNTX	172.173913	52	551	790	23	85	7	35	69	552	61	58	124	502	16	13	54	66	135	61	262	27	9	408
pentamidine	172.4782609	215	464	247	110	66	44	247	577	86	73	84	14	154	52	131	108	28	297	73	125	323	126	323
chloroxine	173.5869565	127	267	311	59	247	97	200	192	359	50	39	202	53	150	162	106	109	243	50	322	195.5	166	286
orlistat	174.173913	160	320	260	42	140	71	54	104	177	187	200	203	327	66	26	70	97	728	187	277	61	84	165
tioguanine	174.826087	5	255	101	19	38	27	450	135	1291	59	81	91	22	27	337	20	9	254	59	256	115	232	138
GW-405833	176.173913	172	197	171	123	271	74	176	172	469	77	60	284	45	113	200	101	67	167	77	408	217	139	272
nifuroxazide	177.6521739	17	38	223	80	45	37	938	5	241	74	88	59	132	23	279	34	13	230	74	127	19	1070	240
dequalinium	181	14	90	9	248	28	16	9	35	142	192	148	45	963	29	1	616	359	431	192	433	35	1	127
obatoclax	181	29	47	982	22	358	85	118	279	458	40	48	299	12	131	120	38	19	23	40	315	362	56	282
tigecycline	181.9130435	340	853	56	218	30	22	576	83	317	51	104	31	339	19	156	91	178	52	51	238	57	254	68
clofilium	181.9565217	9	768	13	348	50	47	139	141	84	88	186	49	946	57	50	320	95	106	88	158	140	172	131
NSC-632839	183.3478261	64	455	514	8	283	43	22	72	1103	35	22	335	97	60	37	17	45	63	35	418	48	15	426
CD-1530	184.8695652	136	377	321	79	90	33	564	57	694	17	19	182	87	35	193	51	51	36	17	683	44	149	337
anisomycin	187.9565217	124	427	650	40	175	40	47	217	835	9	23	108	265	36	25	31	62	54	9	851	149	12	134
GANT-61	188.5217391	4	3	1616	95	316	226	163	212	41	146	110	90	29	105	117	100	250	117	146	29	161	175	85
ciclopirox	189.2826087	2	32	1283	60	337	126	774	115	37	33	32	181	2	140.5	846	13	7	43	33	6	78	135	38
BVT-948	190.5652174	329	580	105	190	63	38	832	9	623	19	14	190	38	26	111	65	21	4	19	499	10	292	306
nonoxynol-9	195.4347826	90	180	139	240	156	72	484	133	210	153	245	164	252	90	133	200	314	185	153	214	181	194	313
calcipotriol	196.4347826	125	68	748	195	200	138	410	46	170	140	66	231	62	159	281	132	207	152	140	80	98	450	220
wortmannin	197	263	565	480	585	23	67	569	71	15	190	195	12	113	62	182	397	176	140	190	20	79	124	13
purvalanol-a	197.1304348	75	352	239	215	25	51	1541	4	124	110	96	163	18	45	464	77	100	105	110	37	7	562	14
lanatoside-c	199.3478261	196	148	1016	37	300	102	14	77	566	107	145	338	254	56	44	47	53	162	107	603	58	42	113
terfenadine	199.7391304	21	859	272	202	95	64	187	399	110	148	135	52	200	95	155	225	50	102	148	90	687	153	145
suloctidil	205.3043478	85	164	1055	64	147	77	238	277	226	79	54	324	133	125	217	60	37	131	79	296	374	132	348
MG-132	206.4782609	163	784	756	6	166	32	58	81	1112	10	7	346	44	39	39	9	23	20	10	559	36	21	428
OSI-027	209.7826087	270	189	387	966	15	73	352	82	6	163	277	5	262	61	91	827	278	84	163	8	117	145	4
sulconazole	212.1304348	162	478	382	363	86	76	624	177	176	115	162	92	143	84	257	210	187	175	115	172	225	188	230
nisoldipine	213.3043478	50	174	691	217	188	139	921	98	67	114	132	186	212	130	285	147	159	158	114	61	94	422	147
KN-93	215.0434783	78	205	1017	273	84	96	672	199	26	216	273	78	84	194	143	258	127	228	216	30	238	117	94
quiflapon	215.3043478	169	402	36	297	277	62	673	105	412	69	62	268	121	73	347	114	86	164	69	232	165	361	388
PD-198306	215.826087	193	426	15	342	104	55	529	166	323	82	124	146	398	75	325	154	147	283	82	271	259	308	157
oxyphenbutazone	219.5217391	82	12	572	45	301	87	135	70	1422	63	28	403	83	118	42	66	192	69	63	658	74	156	308
digitoxin	222.4347826	228	297	821	18	328	99	12	150	877	64	95	288	167	80	75	36	33	80	64	993	118	45	148
panobinostat	223.9130435	103	1187	1458	170	56	211	116	113	204	150	125	491	100	76	14	35	56	97	150	44	87	19	88
tetrindole	226.2173913	45	759	1095	164	132	114	90	226	143	318	240	81	127	147	72	146	209	204	318	122	326	33	92
disulfiram	226.9130435	158	69	1076	27	496	132	36	111	394	43	38	632	34	117	124	37	47	233	43	629	144	87	512
CYT-997	229	457	40	1340	11	322	128	263	114	355	30	59	110	335	127	126	33	77	561	30	201	46	120	382
NSC-3852	234.173913	25	121	1246	3	197	57	101	117	1484	34	51	456	51	74	33	7	40	59	34	791	81	28	296
everolimus	234.2173913	11	406	1409	63	67	165	37	260	242	248	578	147	426	77	79	57	93	136	248	175	245	46	172
triciribine	234.4782609	258	140	802	88	369	100	333	225	705	53	34	118	114	137	130	74	69	294	53	785	203	35	274
ursolic-acid	235.5652174	129	118	477	74	282	157	257	293	322	142	170	287	229	191	198	149	161	151	142	442	317	365	365
paroxetine	236.6086957	175	502	419	198	75	104	232	301	103	297	287	48	477	94	148	374	152	390	297	95	376	173	125
nitazoxanide	236.8695652	209	39	1338	160	143	115	647	68	71	212	119	102	19	144	546	152	132	479	212	94	112	261	74
dorsomorphin	238.2608696	146	48	711	179	182	197	559	42	105	217	253	543	195	201	489	103	90	245	217	60	43	511	144
miconazole	239.6956522	180	471	462	314	235	110	38	15	564	244	155	226	328	98	30	292	459	395	244	398	20	37	198
actinomycin-d	240.7391304	914	17	577	141	20	81	566	78	35	257	374	58	885	63	342	229	225	35	257	86	59	217	21
fluvastatin	240.826087	433	393	1042	330	92	125	181	193	52	264	368	111	177	83	93	303	403	210	264	35	192	96	99
CD-437	241.4347826	338	503	657	33	176	94	952	52	609	12	13	450	7	100	427	16	8	73	12	424	49	320	228
teniposide	241.4782609	482	919	818	68	14	59	1308	26	343	8	3	160	5	42	388	27	25	29	8	259	18	521	24
BIBU-1361	242.2173913	47	1004	530	158	17	50	150	514	29	369	387	29	81	69	92	226	104	605	369	9	677	40	15
idarubicin	243.0434783	806	238	1296	203	16	92	1063	3	175	46	53	117	46	104	442	85	84	76	46	117	1	464	17
bimatoprost	247.173913	37	2	391	104	151	214	45	1	629	95	49	493	833	120	16	41	544	1179	95	506	12	26	102
cyclosporin-a	249.1304348	240	563	91	175	274	150	259	169	538	104	112	473	124	171	329	169	118	250	104	393	239	376	309
NTNCB	251	42	179	1403	111	184	155	136	433	60	329	268	136	234	221	145	181	108	368	329	47	444	138	122
palbociclib	252.8695652	544	24	976	380	22	70	1603	8	19	38	12	40	93	48	437	71	121	575	38	23	2	654	18
ZM-39923	253.0869565	159	129	671	112	117	69	211	33	1167	39	109	173	320	49	38	64	542	917	39	407	17	243	196
thiothixene	253.9130435	81	573	1153	156	128	162	115	316	152	413	286	116	235	167	76	209	259	318	413	141	269	52	50
digitoxigenin	254.0434783	350	209	901	26	444	170	63	112	787	67	115	423	211	154	139	45	54	34	67	1054	76	86	256
proscillaridin-a	254.3043478	247	239	617	66	653	180	6	76	542	112	226	693	360	188	100	80	165	12	112	868	40	108	159
tacedinaline	254.8695652	202	117	595	367	146	140	1140	93	70	224	257	46	323	122	488	162	136	168	224	107	152	380	203
AT7867	256.3913043	168	773	891	301	48	82	411	272	24	262	413	28	371	54	67	307	311	397	262	59	202	131	63
spiperone	256.8695652	302	361	273	76	381	202	239	80	795	52	42	576	131	196	213	43	58	521	52	674	129	186	326
azacitidine	257.3043478	138	803	10	30	160	30	59	204	1597	26	37	131	250	30	104	28	73	163	26	1294	185	80	460
NVP-TAE684	258.826087	86	194	265	452	70	101	513	307	139	291	344	56	721	128	137	457	274	337	291	176	331	235	48
ZSTK-474	263.3043478	67	466	141	993	27	89	275	125	10	299	544	7	700	91	73	889	491	174	299	17	204	69	6
XL-147	265.9130435	57	387	80	143	284	151	658	202	486	87	167	424	160	145	438	151	155	120	87	535	233	586	380
homoharringtonine	266.0869565	257	1099	542	71	57	15	69	317	1238	1	10	25	368	14	10	55	156	9	1	1480	163	7	156
methotrexate	267.173913	219	740	834	856	159	228	914	65	135	49	89	248	14	211	415	192	39	46	49	170	146	300	27
entinostat	270.0869565	205	199	1501	337	187	342	746	84	38	372	274	143	152	198	322	127	144	93	372	24	132	143	77
amsacrine	271.2173913	261	703	1200	32	145	107	577	75	944	13	9	421	17	107	265	24	20	57	13	724	85	271	168
TW-37	274	10	84	1604	36	393	227	825	99	227	155	146	349	6	337	688	39	22	114	155	97	91	413	185
vanoxerine	274.5217391	379	725	144	359	241	161	421	179	413	209	157	275	169	162	293	252	162	322	209	327	221	281	253
alvespimycin	277.2173913	92	160	277	85	440	113	68	64	827	179	176	538	571	148	86	116	131	663	179	519	62	107	775
ouabain	278.0434783	336	470	626	43	424	194	40	158	957	111	187	396	201	156	106	96	80	87	111	1121	176	76	243
digoxin	278.173913	408	384	799	29	471	200	20	209	789	101	190	382	188	155	122	75	43	58	101	1118	219	77	260
buparlisib	278.2608696	135	414	79	684	36	84	281	103	42	332	518	11	821	70	83	675	780	551	332	88	100	171	10
triclosan	278.8695652	148	268	394	239	178	131	1243	122	380	91	141	153	74	110	574	191	110	241	91	403	177	635	320
PD-102807	280.173913	388	413	308	417	137	134	551	342	127	266	232	140	245	177	351	414	181	324	266	144	360	318	209
neratinib	281.3478261	101	821	47	468	101	118	307	333	40	337	304	83	523	136	224	449	450	480	337	50	375	244	143
BIX-01294	281.826087	48	120	1559	46	286	190	121	257	735	175	130	272	307	184	247	102	195	212	175	595	218	64	244
thioridazine	286	130	596	543	266	253	256	246	438	149	338	263	151	231	234	252	372	239	227	338	149	485	204	218
BX-795	286.1304348	190	154	1356	211	297	257	661	97	196	103	73	300	68	269	768	145	119	285	103	190	141	416	182
MK-2206	286.3043478	157	368	726	413	125	145	148	434	33	462	469	21	308	157	147	704	319	363	462	58	469	72	25
BAX-channel-blocker	287.5217391	251	439	344	237	232	216	325	398	320	355	272	166	392	275	267	281	170	182	355	270	372	239	255
amlodipine	287.5652174	89	204	974	213	170	166	432	404	68	456	389	93	187	300	244	355	267	298	456	49	516	181	103
nortriptyline	288.4347826	161	532	427	166	88	123	171	319	91	558	455	96	377	93	99	213	191	1221	558	75	266	228	126
clotrimazole	288.6521739	254	307	113	762	317	215	608	124	361	143	199	240	612	181	375	306	317	336	143	263	128	147	188
terbinafine	288.9130435	179	1028	1502	960	60	119	27	286	138	102	262	130	331	124	62	482	300	7	102	121	262	25	36
NNC-05-2090	291.5652174	117	424	688	294	115	182	628	402	87	360	205	94	106	225	509	354	112	301	360	79	524	432	108
cotinine	292.6086957	722	665	53	10	210	254	134	89	602	300	336	95	359	81	180	4	64	1059	300	631	90	230	262
trichostatin-a	293.2608696	220	1179	1607	228	109	374	151	132	209	222	164	987	103	149	77	49	65	96	222	40	126	81	155
gemcitabine	293.3913043	578	978	1276	100	77	105	1173	90	462	54	69	109	16	139	587	87	57	24	54	249	52	377	35
thiostrepton	293.9565217	88	548	1228	14	310	88	44	182	1370	48	55	707	204	109	59	23	76	130	48	762	200	41	427
clofarabine	297.0869565	337	130	1201	56	370	224	354	145	1340	58	50	498	8	268	278	26	34	65	58	910	89	155	179
belinostat	298.826087	119	465	1648	226	199	469	78	178	214	233	254	968	239	277	41	90	116	155	233	91	194	99	287
reserpine	299.5652174	212	809	702	536	134	141	288	493	171	231	271	225	61	217	494	318	107	110	231	128	494	295	222
arctigenin	302.5217391	361	207	642	206	250	191	1423	128	261	85	80	167	70	190	734	174	105	44	85	246	107	898	304
RS-39604	304.1304348	63	572	788	120	107	129	199	449	396	643	425	150	304	146	110	276	203	595	643	268	230	58	121
KI-8751	305.1304348	467	150	1063	55	519	95	396	55	1143	44	44	387	214	85	333	46	81	92	44	746	95	208	656
cladribine	305.7391304	489	378	1503	153	308	295	678	66	534	60	56	511	1	409	667	137	31	2	60	395	73	160	66
L-168049	306.5652174	344	30	152	429	350	306	1278	118	384	165	136	222	126	348	510	140	138	206	165	307	114	611	472
NSC-663284	306.6086957	384	244	804	65	326	159	762	63	1093	22	25	458	27	115	530	21	17	14	22	688	93	370	750
bifemelane	306.6521739	339	195	635	75	541	207	2	511	45	193	395	262	165	160	5	185	202	1649	193	42	933	3	116
pizotifen	307.173913	131	1018	640	122	100	127	249	281	352	289	439	180	706	103	116	167	329	340	289	345	293	216	233
brefeldin-a	308.9130435	122	856	11	57	248	61	131	381	1465	45	106	592	466	112	115	69	75	88	45	977	514	176	393
methylene-blue	309.5217391	603	420	375	145	120	93	1320	61	763	47	57	142	42	86	829	81	92	104	47	457	51	727	457
mibefradil	312.0434783	80	934	378	300	193	179	342	339	161	387	291	145	273	232	218	440	415	562	387	178	462	152	129
BX-912	312.3478261	150	251	597	125	105	109	382	176	667	363	357	176	873	111	158	160	474	323	363	549	96	196	423
ispinesib	313.2173913	83	440	545	77	278	130	87	718	450	207	165	72	524	143	225	218	91	510	207	644	829	159	402
cytochalasin-b	314.3913043	268	586	336	828	171	243	838	168	179	324	354	113	137	193	400	385	302	176	324	253	213	303	137
triflupromazine	314.5652174	73	793	278	276	68	75	329	270	66	727	748	38	660	67	46	517	235	414	727	103	486	122	117
troxipide	315.3478261	27	253	1526	58	35	46	41	538	46	96	265	13	1311	78	48	223	479	1389	96	138	507	10	30
vorinostat	316.6086957	280	943	1670	292	214	491	160	131	187	283	188	959	115	257	87	89	122	115	283	41	147	68	160
LE-135	317.0434783	197	171	443	84	636	219	98	385	1011	108	128	719	72	329	266	99	140	149	108	703	565	118	544
ezetimibe	317.9565217	187	458	90	361	118	136	583	198	438	321	332	384	443	116	328	297	325	198	321	445	336	566	332
hexachlorophene	320.3043478	60	318	46	118	455	259	18	229	356	400	219	305	823	235	450	135	123	955	400	272	106	237	848
tyrphostin-AG-1478	320.6086957	278	917	6	709	116	90	383	410	441	136	288	318	468	114	350	382	190	159	136	297	620	425	141
ryuvidine	320.8695652	331	37	556	147	129	137	1549	48	545	32	33	389	67	64	839	32	11	11	32	508	64	1219	600
gossypol	321.3478261	201	624	69	131	605	276	190	495	613	106	147	548	164	343	414	176	230	100	106	486	572	288	507
Y-134	321.7826087	68	1084	1134	159	163	203	439	254	97	288	305	195	189	178	230	168	113	1130	288	72	315	214	115
podophyllotoxin	324.173913	555	8	1326	24	632	350	571	137	303	84	61	328	213	316	318	56	88	643	84	171	84	262	842
GR-103691	324.6521739	401	15	1444	511	404	446	49	241	30	481	526	183	158	260	192	341	94	350	481	27	251	242	340
flucytosine	325.4347826	234	25	956	499	331	146	430	39	229	186	481	77	405	222	718	248	237	497	186	129	108	924	178
nelfinavir	325.4347826	266	473	70	204	334	174	437	456	417	189	192	274	412	330	290	198	157	687	189	468	686	297	285
raloxifene	327.1304348	308	1493	1566	234	153	169	684	233	43	168	222	273	162	106	125	243	309	360	168	68	247	109	81
aripiprazole	329.4782609	320	342	1039	938	293	230	212	246	159	414	281	350	71	264	144	570	320	67	414	185	197	103	419
benzoxiquine	331.6521739	274	475	240	912	329	285	375	152	185	205	282	303	151	254	490	646	270	137	205	168	171	614	505
ethaverine	331.9130435	207	13	268	1628	408	570	501	197	100	166	152	121	26	508	140	1355	265	221	166	113	361	50	98
camptothecin	333.0869565	505	331	1229	374	8	68	1645	23	125	72	67	238	56	46	1052	59	26	98	72	78	23	1422	44
iniparib	336.3913043	413	1005	143	186	93	66	736	383	553	229	443	165	583	89	234	186	361	89	229	409	314	483	345
dabrafenib	336.6956522	109	1708	2	1663	1	6	592	62	1	176	292	6	388	3	102	1413	659	208	176	1	86	89	1
vinblastine	337.2173913	788	6	1317	25	549	175	691	144	377	56	40	481	233	195	446	50	85	613	56	291	101	408	629
mocetinostat	339.7391304	226	441	666	614	150	263	799	92	65	527	793	220	329	174	582	241	208	112	527	53	227	409	96
sirolimus	341.3478261	367	250	327	1108	130	189	518	234	31	480	386	70	276	199	376	911	417	375	480	57	296	333	41
emetine	343.0869565	504	1205	395	96	218	52	193	532	1392	3	27	51	658	51	65	107	175	53	3	1409	290	62	350
PHA-665752	343.2608696	284	236	918	103	480	398	651	477	388	137	139	466	80	358	526	150	130	361	137	318	440	427	291
menadione	343.7826087	469	531	727	148	323	186	1132	180	695	78	82	410	118	161	507	115	111	125	78	566	151	489	525
luteolin	343.9565217	91	345	40	568	32	56	1008	96	150	304	610	205	1164	58	119	481	380	966	304	134	244	487	69
SNS-314	344.8695652	194	408	448	406	110	133	299	457	382	305	673	88	653	129	151	326	470	915	305	313	284	148	335
PAC-1	345.7826087	23	248	1400	73	348	341	1347	116	201	235	197	363	11	370	1037	61	38	113	235	98	127	766	205
balsalazide	346.1304348	431	168	161	254	74	135	86	156	121	731	1038	79	1184	123	70	394	816	449	731	279	99	252	130
cerulenin	346.826087	213	404	350	150	560	181	336	359	1022	105	163	749	381	212	251	175	150	364	105	564	434	259	490
tubastatin-a	347.7391304	443	224	1591	233	356	551	652	129	133	408	182	449	156	408	354	197	246	305	408	65	124	291	93
etoposide	352.0434783	605	993	1106	250	167	265	1205	54	546	28	30	468	13	163	695	68	70	32	28	443	70	688	110
primaquine	352.826087	147	82	1005	47	416	187	444	155	1352	135	179	594	102	180	129	42	201	461	135	818	310	169	825
moclobemide	354.7391304	409	14	342	92	603	431	82	205	266	260	285	460	562	496	204	349	389	1207	260	287	383	226	347
valdecoxib	356.2608696	97	287	409	1225	221	205	1067	119	72	415	430	99	153	220	631	537	185	379	415	64	215	626	123
etanidazole	356.2608696	282	613	29	390	10	48	156	469	633	340	685	54	1293	59	40	388	649	505	340	635	353	163	60
aminopurvalanol-a	358.7826087	426	115	437	668	87	195	1386	41	89	425	416	296	191	218	902	296	167	342	425	63	54	926	87
levonorgestrel	363.173913	613	103	584	184	491	359	309	393	246	295	534	463	430	319	260	244	295	667	295	184	430	384	271
capsazepine	363.2173913	305	474	1088	127	535	242	1271	273	353	119	76	432	32	251	778	105	55	328	119	206	356	439	390
streptozotocin	364.9130435	962	277	536	94	72	143	72	47	213	739	203	213	1383	102	89	264	1135	454	739	390	45	34	187
mercaptopurine	365.5652174	395	1038	173	320	183	177	1279	294	258	145	177	191	92	170	608	178	68	1079	145	266	381	672	119
GR-159897	365.6956522	763	664	533	246	242	238	542	515	235	393	743	342	168	215	214	187	289	286	393	257	286	367	293
PQ-401	367.0869565	299	477	1321	1014	154	168	558	325	372	270	217	189	240	165	335	503	383	311	270	292	338	114	128
geldanamycin	367.4347826	110	324	544	349	280	152	194	87	331	381	230	399	1024	164	113	463	560	1479	381	252	82	179	373
metitepine	367.8695652	140	108	1388	388	243	273	405	323	132	692	561	129	588	305	256	381	224	415	692	25	482	144	167
fenretinide	371.173913	260	265	848	67	521	188	615	245	1125	65	46	655	180	276	460	73	115	217	65	1028	246	218	759
amonafide	373.9130435	942	660	1575	163	502	403	119	189	754	177	189	533	202	374	220	128	242	186	177	592	157	51	65
U-18666A	373.9565217	31	254	1208	287	263	212	48	645	92	654	738	179	141	247	118	299	292	1030	654	104	807	66	232
latrunculin-b	374.3913043	214	522	1424	824	18	98	712	263	118	489	702	20	515	82	90	676	555	280	489	255	175	67	23
bromperidol	378.2173913	236	128	354	117	83	235	146	242	131	447	498	200	1468	274	51	632	941	1116	447	341	260	129	223
pipemidic-acid	382.6086957	7	709	18	265	264	253	10	134	390	1359	861	332	539	323	34	269	445	626	1359	209	121	24	249
PNU-74654	383.3913043	289	167	599	596	473	210	871	255	284	141	151	357	491	208	479	350	304	406	141	283	241	963	559
chlorprothixene	383.5217391	61	679	442	302	189	260	270	466	154	1091	798	144	395	239	82	408	423	303	1091	224	579	110	111
SN-38	385.5652174	866	1109	1301	169	11	63	1704	22	432	11	6	177	4	41	1163	40	6	19	11	207	15	1448	43
mefexamide	386.2608696	322	365	151	310	423	443	374	498	286	132	563	624	541	455	324	253	198	495	132	288	659	690	358
BML-284	386.2826087	553	1	639	35	363	142	793	214	967	118	93	216	642	119	428	44	83	765	118	699	195.5	866	791
cycloheximide	387.173913	811	309	807	139	510	334	510	220	1311	36	71	417	530	297	238	111	205	172	36	1191	156	133	361
perphenazine	388.3478261	69	845	662	716	169	287	278	613	48	581	527	141	198	295	263	831	373	443	581	34	771	128	79
ketoconazole	389.3478261	84	232	1449	318	417	173	699	102	79	627	133	235	190	342	767	674	345	310	627	45	72	641	394
diphenyleneiodonium	389.6086957	198	260	1527	162	569	441	620	396	399	228	284	283	241	394	311	254	296	572	228	241	318	440	299
temsirolimus	390.4347826	293	490	165	1379	98	147	983	88	47	613	401	67	402	153	500	766	446	523	613	83	97	553	73
oxiconazole	392.6956522	673	1017	93	1388	131	91	945	248	130	90	166	107	221	176	579	995	526	178	90	120	382	579	107
GDC-0941	393.826087	155	716	420	1350	55	158	210	230	5	634	709	9	589	172	95	1373	604	477	634	7	328	123	5
PF-750	394	224	398	258	763	405	274	646	340	496	171	228	569	171	271	614	325	236	157	171	557	461	777	550
cilostamide	395.2173913	185	64	783	278	299	499	149	100	290	535	1104	302	1419	401	190	280	315	237	535	243	210	437	235
nilotinib	398.1304348	698	446	757	180	357	252	294	337	955	204	218	209	855	229	205	201	480	325	204	838	190	183	540
PI-828	399.1304348	452	945	183	1221	46	184	285	91	9	1016	1281	24	425	88	85	727	613	232	1016	21	131	98	7
levocetirizine	399.5217391	271	178	137	358	202	222	51	572	511	160	763	760	1253	205	60	112	520	107	160	1018	598	642	329
chlorpromazine	399.9565217	216	643	831	284	330	301	475	575	189	441	404	258	347	258	417	383	232	704	441	179	594	348	349
scriptaid	399.9565217	304	1050	1653	481	325	626	159	232	348	395	247	1085	146	415	152	138	216	91	395	119	280	95	247
amitriptyline	401.3913043	514	811	1277	220	222	172	833	274	271	547	442	104	506	197	429	205	305	118	547	197	231	500	310
lacidipine	401.7826087	255	215	546	475	486	383	1111	243	263	167	99	373	208	460	693	413	226	615	167	300	268	813	462
ZK-164015	402.3913043	333	528	201	793	375	192	1239	400	501	121	140	325	96	321	940	328	154	190	121	421	464	572	500
azelastine	403.3913043	265	1703	878	840	168	372	1238	269	115	138	231	69	94	132	564	519	294	249	138	93	154	683	72
T-0901317	406.3043478	189	285	1361	537	403	432	458	406	254	358	371	281	472	422	402	286	337	465	358	231	432	328	277
droxinostat	407.1304348	223	370	1715	157	704	974	184	56	278	373	266	1526	272	785	174	184	129	66	373	67	66	63	359
CS-110266	408.326087	244	132	150	98	91	163	417	173	616	488	1042	339	1577	140.5	357	92	498	357	488	416	198	1140	175
digoxigenin	408.3913043	480	334	529	82	797	442	56	162	1328	198	259	616	572	418	138	141	179	308	198	1355	276	73	452
tanespimycin	408.8695652	126	721	231	473	246	156	255	188	296	359	328	212	1459	142	64	592	917	1408	359	237	110	170	355
BI-2536	409.2173913	104	615	1347	165	252	652	105	313	288	638	875	665	598	290	88	144	288	394	638	211	265	213	264
artesunate	410.9130435	389	609	26	666	426	284	355	506	659	280	323	353	579	326	291	549	494	284	280	563	402	312	495
fluspirilene	412	233	600	860	201	270	278	253	589	464	545	545	227	671	317	212	443	571	474	545	312	454	206	206
vincristine	412.2608696	757	21	1282	49	694	366	440	147	568	125	150	601	559	325	401	78	174	744	125	507	125	341	903
pimozide	412.6956522	210	863	605	259	307	249	787	669	295	361	366	254	112	250	589	369	197	606	361	203	834	434	312
midostaurin	412.826087	297	135	182	1242	190	293	429	551	76	221	555	133	607	237	299	1077	637	378	221	208	917	549	61
iodophenpropit	413.1304348	99	313	1052	192	461	393	277	655	199	625	514	168	336	513	349	729	421	522	625	160	658	88	153
PF-431396	414.7391304	156	375	1238	185	442	376	1155	720	237	196	250	271	148	284	991	266	173	226	196	174	680	530	270
calcifediol	416.5217391	577	583	270	563	365	280	598	391	510	243	223	437	475	287	567	284	434	408	243	512	515	485	330
CGP-53353	416.5652174	874	1172	136	527	430	250	1121	136	567	94	102	420	159	255	911	361	153	101	94	391	123	791	413
afatinib	416.9565217	132	830	83	589	206	220	340	815	291	366	437	120	995	183	280	566	527	476	366	321	843	366	238
serdemetan	417.8695652	784	942	882	191	305	400	1348	291	342	120	101	398	35	331	856	171	124	194	120	353	279	681	363
indatraline	417.9130435	230	480	451	243	391	490	172	330	114	646	547	416	193	440	109	789	556	1421	646	157	577	102	112
PI-103	418.6086957	310	301	594	1369	81	176	389	296	14	626	897	10	424	179	228	1368	776	332	626	33	354	233	12
FIT	419.0869565	164	980	1586	272	245	198	274	734	137	671	602	135	258	318	142	317	272	636	671	130	627	150	120
mevastatin	420.4782609	286	395	684	377	203	193	469	344	62	898	974	184	535	252	270	375	595	655	898	48	378	355	241
butein	420.9130435	417	273	500	136	462	149	729	237	1234	200	207	361	454	214	275	156	177	732	200	761	350	356	1101
KN-62	421.3913043	393	715	762	230	422	298	791	403	543	265	280	454	66	353	487	278	482	327	265	394	582	533	369
AM-281	421.7826087	422	271	396	606	295	201	1055	320	745	307	270	134	261	336	748	467	276	306	307	427	267	587	697
cyclopiazonic-acid	422.173913	717	692	953	224	429	266	477	309	790	162	127	563	205	332	367	251	158	680	162	722	420	248	456
JLK-6	423.4347826	300	1043	466	115	479	221	260	268	1510	202	243	754	255	262	209	136	213	265	202	931	311	234	860
NO-ASA	424.4347826	351	761	1067	83	531	375	715	130	1274	55	63	852	271	280	599	48	98	376	55	745	166	493	374
tamoxifen	424.6086957	144	910	576	490	226	231	878	355	178	699	511	211	343	288	483	489	297	586	699	165	384	411	212
cyproheptadine	425.7826087	840	284	1430	69	500	209	330	228	1713	37	35	359	266	186	309	76	217	181	37	1651	168	94	574
papaverine	426.3913043	183	498	148	1125	103	241	823	303	129	559	1035	175	445	158	454	550	381	513	559	260	390	524	251
cantharidin	427	111	136	14	31	573	343	1	640	416	768	432	97	1609	266	2	161	525	1113	768	540	608	264	403
rifabutin	428.1304348	587	545	316	435	165	229	740	290	333	465	340	408	597	241	206	279	484	858	465	682	287	410	485
sertraline	428.173913	177	996	1065	683	198	204	345	553	88	623	604	123	457	281	176	649	184	1000	623	100	525	111	83
INCA-6	428.3478261	559	1185	791	321	309	291	353	353	519	206	420	261	709	273	277	331	324	138	206	677	226	543	580
clemastine	428.5652174	74	1217	208	628	158	251	161	501	200	722	569	201	441	282	250	800	607	611	722	195	695	225	139
ketoprofen	429.9565217	285	212	185	271	96	108	420	120	1028	431	697	215	1039	99	207	395	1414	509	431	750	75	423	479
amifostine	436.173913	1319	534	307	178	255	233	713	510	468	316	408	89	263	168	232	452	396	702	316	997	364	481	331
metergoline	436.2608696	225	635	1062	488	249	327	687	387	80	801	595	156	275	380	233	652	375	707	801	87	415	207	210
PP242	436.5652174	95	1590	512	1217	359	488	29	236	17	575	567	74	722	490	12	1007	414	799	575	10	178	44	31
targinine	438.4782609	46	1625	846	598	41	80	709	206	98	499	687	279	1090	135	231	897	872	33	499	245	133	191	45
givinostat	438.5652174	462	1260	1639	500	228	481	250	252	191	380	339	1294	251	405	306	113	188	334	380	55	337	158	284
BIBX-1382	439.1304348	41	890	156	673	79	116	509	800	21	897	959	50	442	173	364	902	395	473	897	11	909	287	56
erlotinib	440	248	1544	130	653	234	178	575	329	375	312	559	260	968	207	167	429	537	811	312	491	358	266	177
pelitinib	440.4347826	178	1350	33	863	76	153	622	436	148	346	582	30	1052	97	255	849	727	884	346	150	451	407	95
imiloxan	441.173913	66	1402	59	392	296	232	186	305	162	1179	939	600	157	294	168	334	399	253	1179	431	355	335	424
SU-4312	442.6521739	245	343	340	939	162	316	493	261	302	348	522	241	731	216	392	572	627	1481	348	308	410	359	225
olvanil	442.6956522	402	590	672	264	353	239	657	161	1031	278	390	611	548	289	445	212	455	219	278	804	209	471	604
mitoxantrone	442.7826087	950	298	1439	787	102	282	1650	20	73	218	318	451	90	349	979	204	169	177	218	51	22	1298	39
MRS-1220	443.0869565	607	97	57	207	366	328	725	389	1202	281	249	545	210	219	295	120	171	916	281	1208	458	256	1004
ibrutinib	443.4347826	235	631	498	755	37	122	428	481	90	695	653	18	1205	92	305	896	810	662	695	110	389	198	194
canertinib	446	145	777	376	996	135	234	1186	578	99	368	363	75	766	185	469	642	334	852	368	112	561	536	101
topotecan	448.6521739	859	211	1546	597	89	315	1676	17	147	169	121	664	161	182	1359	82	46	86	169	118	24	1599	82
wiskostatin	449.0869565	54	858	785	572	173	364	368	573	108	1006	691	125	293	369	240	527	351	1041	1006	108	520	130	67
thiethylperazine	450.6956522	359	1310	245	446	290	218	301	322	487	548	725	291	569	270	284	468	496	531	548	671	305	401	281
hycanthone	453.4347826	839	34	1702	323	254	483	1395	308	289	251	156	126	363	571	512	224	347	1092	251	136	158	420	195
PSB-36	453.5652174	134	153	399	531	559	525	1388	211	59	460	711	386	423	410	894	470	194	282	460	43	347	1012	381
TNP-470	454.5217391	303	274	583	251	306	345	1498	139	1182	325	194	193	279	243	643	368	151	349	325	1040	137	578	748
alfacalcidol	455.0434783	108	308	1045	470	436	392	1133	566	54	184	105	206	99	372	874	302	120	941	184	46	736	1161	624
H-89	458.4782609	77	1313	665	685	139	236	476	568	32	1024	781	105	264	226	344	733	247	631	1024	14	751	146	64
prednicarbate	458.4782609	682	525	374	778	108	407	958	362	593	356	137	230	1015	202	482	347	586	356	356	556	187	592	356
carmofur	458.8695652	778	1456	233	288	313	361	698	148	977	86	180	610	77	601	845	67	60	5	86	995	116	859	715
pitavastatin	459.5652174	311	93	1048	441	179	356	670	191	151	569	699	232	853	307	363	421	456	1017	569	145	173	1135	191
pyroxamide	460.5652174	557	802	1696	438	407	739	466	86	144	714	445	1111	349	436	159	179	262	296	714	39	105	142	307
rimcazole	460.8695652	106	639	764	652	119	217	985	554	74	770	896	87	540	256	301	518	436	699	770	99	600	338	180
lonidamine	460.9130435	703	492	244	692	659	390	511	460	550	219	208	703	172	429	501	364	366	511	219	454	521	619	614
cisplatin	462.3913043	671	688	94	99	195	185	1256	670	1027	100	229	188	581	192	503	133	117	1164	100	926	484	735	298
morin	463.826087	269	275	170	212	465	326	1162	283	1427	68	86	691	75	263	1236	227	301	309	68	1089	459	477	730
mometasone	464.0434783	334	645	579	1011	364	548	662	543	163	252	198	372	314	435	729	524	503	783	252	217	435	610	200
TG-101348	464.6521739	107	950	434	545	227	659	104	401	107	1070	1393	409	557	335	123	336	365	527	1070	70	535	221	142
BMY-45778	465.0869565	386	50	1087	108	670	419	1122	345	713	75	47	1021	59	377	1199	86	59	90	75	698	278	1312	421
medroxyprogesterone	465.0869565	534	272	712	326	410	468	568	550	262	472	478	343	521	371	543	348	401	946	472	340	503	458	399
ciprofibrate	465.5652174	725	898	50	149	217	258	422	488	272	736	551	476	1287	238	80	165	495	1182	736	456	324	314	189
homosalate	466.2173913	1614	85	1667	834	260	299	300	275	117	561	211	214	333	279	219	1084	961	317	561	152	153	165	62
FK-888	468	611	363	154	624	387	385	292	324	446	497	377	470	690	385	248	756	759	550	497	452	398	529	570
remoxipride	470.6956522	149	27	1002	245	552	601	66	174	513	998	826	445	596	643	203	155	625	945	998	364	295	60	344
levofloxacin	471.0869565	595	1181	207	461	127	206	1512	227	228	491	749	157	750	341	486	239	287	596	491	247	216	753	288
dilazep	473.2608696	182	1400	1270	347	390	576	425	675	314	392	651	485	184	322	346	323	339	456	392	202	634	330	250
salmeterol	473.5217391	171	836	845	386	472	482	602	500	305	609	694	379	278	448	297	502	485	645	609	222	621	202	301
OSI-930	475.7826087	826	1030	706	450	261	246	446	845	527	245	342	178	456	304	261	373	405	382	245	882	556	309	668
trametinib	476	441	764	274	661	207	307	1327	378	83	406	279	101	622	223	588	921	400	1233	406	114	349	729	135
butamben	477.0652174	165	622	191	857	181	124	103	352	231.5	1335	1026	171	1005	206	253	402	930	26	1335	290	581	253	333
bromocriptine	477.0869565	346	380	296	843	460	462	1257	249	259	394	424	259	387	368	761	737	402	389	394	254	357	827	468
altrenogest	477.6086957	184	100	892	298	650	538	1022	415	385	308	402	531	223	480	756	216	416	714	308	304	334	573	936
sunitinib	478.4347826	697	344	521	366	467	456	898	564	315	254	241	321	604	395	561	403	335	993	254	325	727	545	418
tyrphostin-AG-835	478.826087	317	270	884	93	951	621	347	570	1318	237	210	982	150	602	320	126	291	223	237	634	499	278	853
tacrolimus	480.0869565	364	504	347	658	514	402	612	432	478	323	348	526	352	423	694	664	559	536	323	426	508	616	433
prenylamine	480.3478261	569	98	713	1545	224	237	528	292	767	666	349	187	183	298	199	900	881	103	666	814	439	100	290
WYE-354	480.9130435	250	206	1392	1471	157	321	335	164	13	906	910	19	427	286	355	1457	808	215	906	52	191	200	20
auranofin	484.3478261	930	1150	857	378	267	196	1662	94	327	180	181	430	288	209	1173	183	149	83	180	192	77	1320	634
flupentixol	484.3913043	114	778	1490	686	65	103	1102	473	82	684	664	33	173	151	480	788	280	1168	684	66	549	457	71
CMPD-1	484.5652174	710	252	1485	52	576	244	1639	85	649	27	20	1088	36	246	1130	79	106	144	27	276	53	1423	798
clomifene	484.7391304	195	1163	1214	696	385	417	216	699	93	661	560	210	418	412	334	850	331	422	661	85	688	240	199
phloretin	485.0869565	659	306	334	962	397	396	1343	149	466	215	330	853	282	360	941	222	254	225	215	446	179	1187	436
saquinavir	485.5217391	380	783	216	451	434	283	758	267	472	259	515	612	874	249	412	543	670	786	259	311	220	546	867
CI-976	487.6521739	423	279	167	396	777	463	610	282	886	161	118	1038	257	653	745	315	312	468	161	976	312	745	672
econazole	488.6956522	432	382	248	458	345	290	667	1056	270	232	352	436	440	424	638	275	370	964	232	273	1053	810	593
caffeic-acid	489.2173913	100	521	503	102	468	335	1304	318	806	409	370	441	296	399	920	180	193	996	409	392	300	971	519
gefitinib	489.4782609	239	1160	187	721	258	267	480	598	287	496	646	172	945	230	353	823	616	812	496	317	489	505	161
fulvestrant	490.1304348	466	924	872	1056	351	347	1023	606	174	389	338	218	224	407	529	819	442	427	389	131	510	351	280
bisacodyl	490.6086957	192	155	1171	101	715	524	235	476	905	500	535	763	469	535	288	232	364	560	500	739	498	116	711
AMG-9810	491.1304348	370	952	269	643	371	281	976	499	190	336	519	358	708	320	522	455	387	886	336	267	496	664	491
mepacrine	491.7826087	729	484	1663	325	529	455	640	195	285	743	450	415	326	756	447	459	461	273	743	220	167	345	201
PHA-793887	494.2608696	1167	80	1577	642	161	430	1630	7	248	271	191	622	274	356	1069	153	342	196	271	177	6	1384	114
dacinostat	494.826087	323	915	1679	174	414	862	144	321	294	755	706	1423	305	471	157	125	204	312	755	74	473	193	302
chloramphenicol	498.4347826	541	677	49	774	73	144	639	108	293	701	916	447	1492	126	170	199	1007	1105	701	423	155	465	259
BMS-754807	499.0869565	450	218	131	1332	239	208	454	497	36	803	1081	42	879	227	409	1087	719	396	803	105	712	480	171
antimycin-a	499.5652174	463	388	436	650	419	289	1309	451	313	195	317	484	317	334	886	471	348	602	195	374	504	1173	572
JTE-013	501.6086957	396	881	229	741	266	394	578	302	393	490	530	348	1161	228	558	688	778	430	490	478	404	362	412
floxuridine	504.0434783	487	1090	1068	109	703	447	1001	196	866	133	178	983	82	561	1012	94	63	203	133	747	193	665	579
YM-201636	504.2173913	276	914	410	502	401	454	814	876	166	365	324	295	605	449	645	744	350	1074	365	153	776	475	164
piceatannol	505.3043478	474	723	856	345	435	346	1462	388	631	317	248	469	129	446	1044	305	234	584	317	360	448	733	328
amodiaquine	505.3043478	624	249	823	154	528	513	365	417	409	726	833	568	1087	581	331	273	825	148	726	465	253	220	504
bufexamac	505.7391304	72	42	48	1427	124	317	128	258	374	1276	1286	308	415	245	112	436	1273	1536	1276	102	254	199	124
mycophenolate-mofetil	507.0434783	716	183	1328	399	649	657	1313	157	426	214	213	697	33	909	1204	237	148	315	214	326	273	797	254
nintedanib	507.1304348	404	264	1287	956	62	167	867	413	28	751	752	27	787	166	448	1129	718	797	751	77	306	374	133
GTP-14564	507.2173913	306	114	197	670	354	223	1335	444	307	458	758	197	452	306	766	259	238	1241	458	242	424	1277	640
foretinib	507.6086957	277	415	501	622	379	460	308	677	362	710	733	306	657	381	187	754	814	764	710	489	667	273	229
alimemazine	509.173913	374	1122	1004	574	343	271	1099	208	57	1014	724	161	295	328	659	708	263	426	1014	71	392	431	173
reversine	509.9130435	343	505	27	1419	136	288	733	331	160	444	830	139	776	244	369	1328	890	875	444	382	452	527	86
vindesine	510.2173913	720	4	779	105	654	269	886	183	719	290	235	766	641	393	786	173	221	743	290	514	145	1005	1214
elesclomol	511.1304348	561	335	1123	140	821	558	127	408	1342	172	215	1173	217	576	229	211	460	288	172	1106	421	192	909
mifepristone	511.6956522	629	673	77	384	470	384	546	523	411	385	608	334	699	428	754	574	519	439	385	441	562	837	707
mefloquine	512.2608696	112	1041	1014	582	594	324	178	904	280	879	688	233	648	382	326	619	310	262	879	332	764	224	207
loratadine	512.4782609	316	102	1158	466	644	404	512	471	224	173	142	686	375	597	1152	351	206	911	173	123	851	668	1082
pterostilbene	512.6521739	222	1062	600	261	613	795	203	920	581	293	558	626	140	699	538	324	273	525	293	415	881	443	526
clarithromycin	513.2608696	749	1408	792	888	94	154	84	109	104	793	804	82	782	152	121	972	1041	1298	793	389	69	78	49
caffeic-acid-phenethyl-ester	513.7391304	283	676	509	327	786	591	1302	312	784	296	175	1094	144	720	758	268	264	377	296	485	386	558	425
PIK-75	513.8695652	982	143	816	1390	54	261	1557	11	12	700	937	155	236	210	1070	564	229	462	700	18	13	1257	42
tamibarotene	514.0869565	418	724	303	875	505	489	634	544	636	230	486	393	297	614	378	904	605	401	230	917	539	260	442
CGP-57380	514.5652174	490	729	4	935	338	183	463	634	402	282	841	224	936	189	600	747	467	675	282	411	861	751	391
pifithrin-mu	518.9130435	392	351	723	51	888	337	112	443	1616	263	173	1087	550	396	172	124	377	343	263	1499	332	161	1282
SDZ-NKT-343	520.0869565	369	843	496	520	525	597	720	712	312	487	335	502	351	627	624	427	367	419	487	250	773	570	649
cediranib	520.9565217	120	1284	468	575	236	378	357	967	292	510	823	204	898	351	243	749	489	867	510	251	1012	187	211
halofantrine	521.6086957	421	374	548	362	112	106	380	265	268	1432	1064	73	1424	108	52	1415	684	380	1432	264	235	137	461
ABT-737	521.6086957	721	1343	298	311	315	225	360	289	770	424	513	351	1186	265	360	329	647	698	424	880	335	358	595
acyclovir	525.2608696	456	659	317	369	212	304	254	299	793	542	926	313	1643	272	81	221	1077	1065	542	988	130	279	339
vinorelbine	525.2608696	1016	142	1353	50	912	592	464	361	643	147	113	907	294	477	612	129	133	1031	147	521	329	306	1402
colchicine	525.4782609	238	11	1594	91	885	330	1641	210	405	113	131	381	734	375	1270	119	134	519	113	96	184	1127	1385
medrysone	525.826087	592	737	400	532	526	535	603	565	617	188	242	613	587	582	555	447	468	784	188	689	584	492	568
parthenolide	525.9130435	362	547	833	90	651	332	244	541	1430	238	260	920	516	402	336	172	388	816	238	1013	641	201	925
amperozide	529.6521739	455	126	636	258	561	344	1086	562	676	240	612	714	226	315	804	177	183	638	240	742	637	640	1310
TGX-221	529.6956522	650	1309	508	1118	314	433	953	304	319	473	457	158	549	421	544	1013	700	338	473	339	261	368	181
sorafenib	530.5652174	604	575	351	277	660	530	660	426	1134	213	233	741	717	534	625	182	256	517	213	832	393	636	894
oligomycin-a	531.4347826	537	627	54	627	823	543	665	467	804	203	196	855	354	540	855	321	279	335	203	773	542	916	704
arcyriaflavin-a	533.0869565	651	227	43	1461	382	697	869	591	378	185	329	385	130	420	838	1221	356	558	185	504	839	583	429
mebendazole	533.7826087	708	20	1138	54	695	381	1461	187	1057	109	103	597	601	296	978	122	114	307	109	636	138	1120	1346
citiolone	534.1304348	704	317	195	409	208	624	192	298	482	1015	1426	115	1078	236	283	330	774	1509	1015	347	224	296	208
toremifene	534.9565217	121	975	1655	691	281	296	817	681	53	961	808	103	300	308	581	530	214	582	961	28	787	352	219
oxidopamine	535.4782609	116	63	51	308	285	303	1389	338	445	492	593	374	883	340	762	263	565	798	492	887	495	1644	430
diphencyprone	535.9565217	1009	314	803	78	1042	421	26	810	1405	194	92	1327	111	481	179	163	219	768	194	1079	698	70	844
maprotiline	536.2608696	252	1085	630	460	376	370	607	692	205	852	1068	257	617	463	397	697	371	366	852	239	772	342	364
nicorandil	537.7826087	531	552	735	465	362	519	730	224	264	467	917	453	763	425	150	799	894	295	467	359	309	1106	583
danusertib	537.9130435	468	900	1531	1391	152	422	616	167	234	696	640	137	522	442	196	873	1105	359	696	289	256	210	70
GDC-0879	538.0434783	542	1113	952	609	332	302	875	632	429	347	517	243	718	285	525	569	697	555	347	440	512	418	416
RS-504393	538.4347826	394	459	1244	718	571	648	367	629	599	334	378	572	310	476	578	1005	332	442	334	361	706	484	443
NVP-AUY922	539.0869565	105	526	236	659	340	255	169	160	344	818	667	414	1471	240	134	999	1194	1553	818	338	169	294	496
parachlorophenol	539.3478261	96	336	1386	188	289	248	1011	372	332	596	1057	317	636	303	666	433	507	1001	596	434	463	551	587
fluoxetine	540.7826087	227	1042	825	432	304	340	445	528	251	1036	770	297	696	403	343	824	734	851	1036	139	522	209	184
cytarabine	540.9130435	977	1450	1081	247	609	594	934	163	1101	174	144	859	20	687	1059	246	128	15	174	709	119	699	252
doxapram	543.5652174	689	5	82	818	1130	534	117	1144	373	139	552	618	401	645	419	584	646	514	139	357	1249	1193	154
loperamide	544.5217391	203	610	459	442	388	439	222	735	364	1032	1045	320	872	451	254	525	660	724	1032	351	804	197	395
ponatinib	545.7391304	360	710	127	1155	69	112	626	483	245	630	1020	57	1510	96	201	1082	1096	1045	630	472	366	274	186
dasatinib	546.5652174	139	1278	424	1603	40	121	752	458	158	822	941	22	1010	133	262	1323	1006	304	822	286	363	270	34
verteporfin	547.0434783	356	507	393	1136	265	351	1263	185	572	407	451	311	659	301	698	790	806	528	407	483	257	839	617
pyrrolidine-dithiocarbamate	548.2608696	521	190	1464	61	984	578	266	596	1507	81	100	1454	237	635	492	104	180	264	81	771	476	247	1321
fipronil	548.5217391	399	695	837	594	488	399	1050	216	365	860	765	573	342	523	455	779	541	352	860	420	159	456	488
FPL-55712	550.8695652	349	1427	299	740	196	160	1107	287	473	565	381	380	991	213	605	755	729	146	565	608	270	1241	183
flunisolide	551.826087	459	589	314	839	689	627	567	474	853	249	225	654	727	554	338	596	713	664	249	963	379	442	528
MY-5445	552.2608696	332	476	67	275	367	355	1038	837	1168	328	367	582	652	431	675	432	433	195	328	925	716	1116	607
desipramine	553.3478261	298	617	1145	322	377	435	530	984	299	587	516	267	322	493	690	692	473	1106	587	135	900	406	546
elvitegravir	555.2608696	170	169	20	474	504	292	573	494	578	595	1010	392	1162	312	395	444	634	853	595	740	697	921	747
masitinib	557.826087	815	496	1232	425	784	568	1108	674	494	267	204	464	186	572	909	418	261	255	267	330	537	792	772
dipivefrine	558.7826087	231	1121	1354	516	406	270	332	201	565	1059	772	394	1553	378	141	405	512	119	1059	894	162	113	295
NVP-AEW541	562.0434783	767	535	745	503	938	884	499	901	607	220	256	542	218	731	601	585	313	435	220	672	980	510	265
zaldaride	562.2608696	142	263	205	869	279	333	1604	465	119	1025	1155	221	666	413	611	539	283	676	1025	101	611	974	353
imatinib	563.5652174	439	939	1332	244	538	531	544	489	1341	427	321	412	852	515	398	203	486	214	427	897	240	280	893
YM-90709	563.7391304	200	1044	648	944	708	532	889	706	335	422	314	465	358	570	719	825	441	127	422	373	775	497	652
CGS-20625	564.3478261	978	985	224	196	450	314	991	240	608	515	495	851	800	314	432	143	336	979	515	712	186	850	866
cilnidipine	564.4347826	259	491	30	952	624	595	1002	349	267	644	854	444	366	492	850	767	245	686	644	187	431	1389	414
acetylcysteine	567.5217391	552	1483	146	343	534	453	426	517	838	351	477	388	1220	473	216	376	818	848	351	748	467	293	735
KF-38789	567.7391304	945	51	1452	129	974	495	1264	244	600	159	159	1057	253	550	899	189	220	628	159	419	207	756	1249
salubrinal	571.0434783	812	78	380	1091	744	484	1677	380	102	144	83	638	134	441	1483	783	137	183	144	162	753	1656	645
varenicline	573.173913	411	241	68	375	448	536	8	590	548	694	1222	406	1695	680	24	837	1503	424	694	555	835	14	375
amiodarone	573.3913043	191	757	705	859	389	552	649	746	216	857	931	327	311	456	672	867	326	624	857	258	813	498	327
mycophenolic-acid	573.5652174	1111	305	1618	900	445	851	1459	74	369	246	185	904	40	978	1112	410	244	189	246	328	92	910	176
AM-251	575.1304348	383	800	432	364	527	478	1046	955	218	675	480	482	470	506	975	476	427	109	675	274	1184	888	404
BIX-02189	575.4347826	744	1352	1157	615	319	264	1610	486	357	152	129	217	353	187	883	762	524	438	152	396	377	1188	573
CP-724714	576.3478261	416	1211	707	252	543	450	821	531	953	450	436	522	735	466	406	236	574	727	450	766	345	463	796
AT-7519	576.5217391	1200	86	1019	926	291	656	1505	19	128	698	554	769	203	594	1259	378	333	268	698	126	14	1344	192
tibolone	576.6521739	477	75	259	205	494	368	224	651	980	597	915	326	1601	376	188	194	1353	1213	597	784	586	168	632
dihydroergocristine	577.3478261	458	1306	1243	780	336	339	941	678	243	557	615	278	459	488	444	621	378	925	557	200	755	268	410
trap-101	577.6086957	460	704	435	354	621	609	334	454	1194	585	591	508	923	674	202	367	582	1091	585	641	470	174	727
genistein	579	616	425	739	1111	499	602	865	450	685	479	506	559	538	504	550	560	739	413	479	524	449	556	469
acetylcholine	580.0434783	152	1617	310	861	52	111	1250	203	157	397	1004	174	1663	55	859	601	665	1377	397	115	199	932	190
cefuroxime	581.2173913	1224	35	780	344	344	262	1593	358	318	556	414	367	1356	203	852	1222	340	22	556	679	283	516	744
etacrynic-acid	582.1304348	579	91	1510	161	958	674	1144	521	483	258	246	742	453	701	539	245	306	1021	258	453	578	780	688
butabindide	582.4782609	313	938	522	393	493	286	318	739	760	344	773	862	997	324	302	282	799	629	344	991	823	396	769
tyrphostin-AG-494	582.6956522	451	581	850	504	639	380	1148	639	1030	272	269	857	110	537	880	435	513	484	272	662	838	653	398
benproperine	582.826087	53	262	933	200	454	1032	1558	326	155	507	220	614	125	908	1512	195	74	1234	507	447	344	1239	506
pyrazolanthrone	583.3478261	543	955	433	1097	507	362	399	784	493	421	512	256	578	362	660	1121	696	385	421	435	788	490	719
NU-7441	583.4782609	484	718	1026	929	374	693	427	605	381	763	779	462	448	623	379	739	654	492	763	437	705	337	202
dovitinib	584.3043478	917	767	172	445	679	575	641	909	687	269	333	499	553	603	671	639	393	750	269	650	977	576	465
KB-R7943	584.4347826	319	574	1393	1018	215	300	1095	480	23	1143	996	152	170	291	721	1112	528	418	1143	32	543	555	221
PF-477736	584.5652174	589	390	621	295	1002	671	618	817	720	178	297	779	884	565	542	291	282	538	178	900	786	844	658
taxifolin	584.5652174	726	282	1179	906	765	662	229	944	454	439	642	401	313	620	366	1128	623	274	439	397	934	305	417
quizartinib	587.6521739	847	752	222	580	699	502	882	744	711	331	391	660	492	668	585	454	505	420	331	875	806	518	541
pyrimethamine	587.7391304	478	1199	557	1142	539	724	1310	439	448	440	503	782	69	548	1005	404	286	372	440	378	428	708	319
brompheniramine	588.826087	760	592	301	914	346	654	1269	549	321	549	209	425	396	384	809	1092	535	909	549	438	613	629	300
norgestimate	590.3478261	237	60	899	304	485	388	401	546	595	702	713	490	1048	373	533	386	888	1333	702	625	660	540	670
olmesartan	590.6956522	397	707	110	181	216	213	73	366	858	1012	1545	479	1544	204	35	202	943	1343	1012	947	365	419	415
PD-123319	591.5217391	253	1403	377	1418	409	479	936	561	664	503	433	509	871	292	317	1175	648	355	503	484	570	184	261
PD-168077	591.5652174	406	1202	505	168	294	297	142	146	591	1116	1228	252	1513	333	105	391	747	1426	1116	651	150	347	480
danazol	592.6521739	570	141	1197	338	918	588	517	796	706	482	449	786	479	665	513	469	584	440	482	623	809	343	736
daunorubicin	596.2173913	1221	147	1050	1259	149	505	1527	29	51	813	813	561	292	604	1229	499	376	347	813	56	30	1291	51
SDZ-WAG-994	597.0434783	218	101	353	467	349	585	315	455	603	799	827	783	1618	564	426	262	918	720	799	316	488	945	821
prochlorperazine	597.2173913	378	698	1509	547	509	458	666	250	195	1169	851	544	934	459	403	437	438	568	1169	173	438	430	513
oxymetholone	598.7826087	868	217	904	97	1374	803	214	752	1170	183	108	1246	291	711	374	166	215	623	183	996	987	336	954
docetaxel	599.5652174	509	105	1355	274	787	684	701	420	555	470	369	368	1478	512	461	450	640	1036	470	546	441	258	901
lovastatin	600.2173913	246	678	896	618	412	511	271	579	168	1161	1088	304	789	502	249	812	957	1046	1161	180	609	265	303
lestaurtinib	600.5217391	913	602	361	1507	121	371	1358	239	183	436	695	383	1056	299	868	871	343	703	436	225	255	1413	174
phenoxybenzamine	600.6521739	628	1151	454	496	523	470	760	821	757	294	669	426	259	595	712	563	515	567	294	578	692	982	609
hydroflumethiazide	601.173913	272	66	624	385	520	440	164	405	762	1185	1071	546	1084	452	300	277	744	1418	1185	731	359	495	342
SRC-kinase-inhibitor-I	601.2608696	496	616	1013	1010	368	313	162	447	743	942	883	250	944	453	66	609	1252	559	942	686	288	290	497
chlorotrianisene	604.6086957	137	549	464	1067	583	358	1242	593	167	382	423	519	498	434	1215	1212	579	778	382	230	536	1204	354
noretynodrel	604.6956522	575	107	539	222	685	485	351	542	1113	647	878	747	1049	542	221	287	1033	617	647	884	604	324	809
zolantidine	605	288	328	725	630	652	474	243	626	367	875	1117	657	674	610	456	820	752	618	875	377	915	414	422
SB-218078	605.5652174	1075	1148	1101	822	238	279	1428	390	645	157	161	745	390	278	1134	271	146	188	157	645	422	1392	716
doxorubicin	606.7826087	1142	124	1376	1344	194	494	1439	32	49	815	859	480	199	562	1242	510	451	345	815	54	31	1367	32
carvedilol	606.9130435	449	584	774	387	574	611	972	941	439	518	756	483	244	511	616	496	426	1279	518	344	939	472	626
cyclophosphamide	607.3043478	522	210	820	1207	276	475	1274	472	238	807	1152	285	726	359	717	826	168	77	807	349	564	1205	432
phenolphthalein	608.0869565	275	172	1126	352	447	510	883	414	410	934	1125	319	1108	533	551	442	344	1128	934	510	352	397	720
ceramide	609.9130435	471	177	1307	107	516	583	30	453	847	1144	1408	337	1077	662	194	230	615	757	1144	643	413	393	520
ICI-199441	610.4347826	229	1101	1030	476	427	567	579	1039	225	721	735	446	639	517	352	666	490	1080	721	198	1151	424	227
mitomycin-c	612.7826087	909	888	1251	260	517	554	1434	207	1244	123	154	1036	178	491	1156	123	142	224	123	949	319	1375	437
PF-562271	614	518	438	1532	647	587	694	1152	223	340	687	599	1061	372	725	1061	310	338	256	687	236	201	1080	378
ATPA	614.5652174	465	1656	524	291	142	120	230	259	1104	673	914	277	654	200	132	544	1473	956	673	1214	182	609	843
chlorphenamine	616.5652174	770	748	81	521	213	369	62	374	1203	1165	904	586	1359	345	108	313	1523	614	1165	972	330	115	341
methiazole	616.826087	765	386	1273	285	542	411	868	1059	832	435	388	344	867	503	536	532	299	599	435	575	883	599	771
diacerein	616.9130435	16	625	698	130	822	723	735	659	588	725	712	362	1153	411	800	333	761	1560	725	384	780	219	268
lidoflazine	617.3478261	533	927	184	529	522	418	685	429	807	845	775	715	713	566	684	466	758	319	845	717	472	596	694
roscovitine	618.8695652	727	1094	968	421	593	512	1455	371	442	531	459	735	209	525	1248	261	243	487	531	381	249	1071	721
PD-173074	619.0869565	599	864	255	290	852	579	908	897	642	274	306	711	495	632	943	312	318	921	274	590	920	1032	625
CCMQ	620.3478261	961	964	1286	155	1059	1079	312	585	336	225	619	785	128	1026	974	371	341	593	225	376	442	1101	325
JNJ-7706621	621.3043478	565	76	1222	1306	268	623	1424	28	141	955	1078	1007	444	538	1198	207	228	293	955	159	29	1331	215
donepezil	622.5652174	476	357	275	1174	463	794	1219	520	610	642	465	758	724	467	646	834	409	501	642	626	502	717	498
PSB-06126	622.9565217	789	304	715	680	383	425	531	537	715	463	953	521	1314	383	421	311	678	1042	463	853	545	785	517
UK-356618	624.3913043	243	269	943	459	745	861	1145	416	551	723	665	575	446	851	930	448	521	488	723	482	316	914	647
embelin	624.6086957	953	19	1585	781	843	636	1501	448	326	276	138	757	41	784	1420	316	303	239	276	265	456	1400	603
efavirenz	624.7826087	678	702	789	1106	600	427	960	181	561	616	275	1039	675	657	380	725	1142	756	616	331	206	473	475
nocodazole	625	857	16	1431	70	1046	598	1012	271	1169	124	123	1062	513	544	892	130	160	776	124	932	234	913	1378
UBP-302	626.5217391	1190	894	936	286	1291	825	408	184	821	566	75	1399	345	694	208	159	257	400	566	793	172	298	1643
MLN-8054	626.5652174	564	497	430	214	578	461	539	751	922	502	729	365	1436	426	341	352	691	899	502	923	632	474	1183
sulfaguanidine	627.0434783	644	188	293	1074	229	325	809	175	434	1124	1276	196	1109	261	747	1315	837	82	1124	738	252	814	376
rimexolone	627.7391304	442	1136	225	759	891	875	683	869	850	320	216	770	543	655	657	314	408	726	320	638	653	822	666
azathioprine	628.6521739	838	1059	194	711	360	367	716	644	571	724	1103	280	348	487	459	854	529	1468	724	451	683	575	314
PX-12	629.6086957	1094	582	1133	114	855	348	1418	253	1230	92	134	739	306	414	1214	97	82	464	92	806	277	1342	1395
BMS-387032	629.826087	1441	31	1263	1534	111	410	1534	6	11	835	732	520	299	469	950	663	702	691	835	13	9	1381	46
modafinil	630.2608696	199	1162	160	235	655	508	1041	487	625	384	592	762	1366	454	484	257	435	877	384	783	480	1117	1049
crizotinib	630.3478261	687	670	806	324	838	741	155	822	630	629	722	645	1007	767	294	624	358	759	629	859	820	211	501
desoximetasone	630.7826087	425	1351	475	1385	275	728	213	927	732	311	541	360	915	600	215	1137	830	469	311	819	708	372	409
curcumin	631.3478261	833	452	1141	601	579	452	1223	213	594	478	570	870	646	605	970	342	372	604	478	498	228	1175	597
YC-1	631.5217391	1242	690	948	199	551	466	1668	327	779	98	122	899	238	352	1550	157	103	403	98	610	405	1610	1010
eucatropine	631.9130435	87	1393	415	1024	225	164	61	106	1496	583	1046	170	1132	309	298	1074	1581	512	583	1618	327	180	150
L-161982	633.3913043	357	571	1315	463	437	477	384	284	777	512	631	748	701	439	434	606	903	1484	512	969	387	684	493
calcitriol	634	540	813	798	833	687	428	488	1127	387	437	707	427	893	556	424	787	572	341	437	553	1044	617	686
WZ-3146	634.3478261	55	827	1195	1339	141	275	448	470	69	1153	1149	65	1322	327	169	1240	940	1103	1153	155	739	167	89
ZM-447439	634.826087	381	970	1105	592	591	500	313	764	673	632	858	478	1212	557	222	538	786	893	632	617	694	182	411
fendiline	636.6086957	889	705	1652	744	272	277	881	918	814	964	355	395	49	596	708	898	562	124	964	494	996	249	136
deoxycholic-acid	636.6521739	662	444	228	747	478	520	219	409	1156	810	903	777	1017	607	286	506	1309	153	810	1334	307	307	654
NVP-BGJ398	637.4782609	834	1469	528	802	324	354	1359	840	530	314	472	253	813	379	679	985	635	316	314	562	527	811	562
irbesartan	637.7391304	680	371	346	894	413	720	794	311	675	589	643	574	1038	484	497	508	628	1524	589	710	475	453	752
fluvoxamine	638.7391304	523	1468	202	360	602	329	587	300	637	1047	1192	523	1252	416	430	453	914	592	1047	670	368	373	406
ropivacaine	638.7826087	51	1505	697	816	907	557	3	1188	481	275	757	276	1685	619	17	1120	1565	333	275	789	505	32	239
NAN-190	639	715	988	692	794	580	389	1440	607	662	375	768	816	290	501	882	322	908	180	375	640	445	961	367
L-755507	645.4782609	736	946	1672	263	940	881	635	902	742	208	153	919	64	820	907	360	164	682	208	479	1034	615	516
irinotecan	646.3913043	1197	1158	1406	383	495	553	1476	445	1142	62	65	1180	10	575	1293	170	102	68	62	803	465	1361	396
glipizide	648.5652174	538	929	919	677	553	459	99	518	862	976	1065	653	1254	346	177	441	1148	244	976	945	426	185	527
BMS-777607	648.7826087	887	536	628	555	846	846	1081	509	597	315	255	433	591	828	875	460	487	952	315	548	385	1304	689
linifanib	649.173913	598	1110	828	506	707	686	1047	535	722	471	510	606	737	648	901	377	599	398	471	527	563	605	779
metformin	649.6521739	709	640	1009	625	453	406	1518	571	220	658	850	263	1241	518	896	719	523	391	658	221	460	920	473
triamcinolone	650.9130435	991	816	364	1265	524	920	645	868	440	335	183	633	638	637	505	1037	893	502	335	760	534	676	470
benperidol	651.3043478	737	87	1170	86	1129	847	392	773	1132	256	237	1265	780	712	847	98	268	729	256	792	517	750	1120
DPO-1	651.6086957	167	173	149	403	779	883	19	658	1062	989	1115	986	527	526	128	658	1615	1077	989	980	747	23	334
parbendazole	652.2608696	796	700	532	405	386	363	1379	516	748	353	504	290	1353	313	654	586	832	864	353	801	313	847	1114
deracoxib	652.4782609	783	608	455	437	879	951	404	608	696	1027	539	885	334	893	387	416	483	1060	1027	477	555	327	776
idoxuridine	652.8695652	36	472	724	223	497	872	1091	832	94	617	1251	269	1020	654	1190	272	284	1701	617	109	927	967	297
SB-216641	653.2173913	551	683	1521	269	658	515	1182	1037	207	551	589	443	432	683	782	523	290	1070	551	167	1313	622	385
semaxanib	655.0434783	507	112	164	591	355	323	1136	496	954	1011	1098	249	948	479	687	366	563	1566	1011	811	474	765	400
formestane	655.0869565	1037	116	766	232	1029	1088	750	478	111	1082	501	549	1151	997	563	365	723	441	1082	146	551	987	322
amuvatinib	656.3478261	723	407	1583	415	577	544	1443	907	310	504	431	98	532	559	1139	732	499	281	504	295	605	1055	953
edrophonium	657.3043478	872	887	39	144	341	311	316	459	1444	261	882	720	1634	392	319	483	1420	616	261	1505	760	223	829
BMS-345541	658.5217391	572	300	1333	316	1121	1026	749	507	931	517	392	1392	309	957	1000	217	293	258	517	759	370	628	682
testosterone	659.6521739	674	256	778	431	858	642	508	582	824	508	434	817	931	754	664	486	704	775	508	729	631	704	974
profenamine	660.0434783	301	875	1446	512	608	593	979	625	81	1198	778	292	912	659	502	720	266	654	1198	132	746	557	547
securinine	660.4782609	483	346	893	293	691	420	1217	367	557	788	784	492	949	589	865	337	578	1073	788	492	325	880	984
azaperone	661.3043478	516	765	339	216	209	377	283	190	1213	740	1266	474	1562	224	178	379	1464	1395	740	1385	236	379	680
ZM-336372	663.3913043	1112	246	188	1425	511	819	1621	238	230	554	365	648	474	543	1211	774	440	590	554	372	433	1567	343
TPCA-1	663.4347826	249	1194	5	701	612	472	107	563	724	798	1184	551	1306	390	165	683	1056	1339	798	680	719	400	563
budesonide	663.5652174	761	467	237	1049	923	994	820	745	421	376	160	924	455	792	740	776	690	576	376	533	738	1111	598
meclofenamic-acid	664.6521739	1348	325	604	270	723	900	398	384	822	971	647	981	628	761	495	220	488	1448	971	720	322	231	630
rimonabant	665.2608696	312	162	991	932	287	599	1572	360	1024	750	574	229	643	555	998	522	1118	187	750	615	223	1506	392
alvocidib	665.6956522	1306	104	859	1470	164	526	1536	30	64	1034	1090	591	421	591	1157	690	614	452	1034	81	26	1371	100
CV-1808	666.5652174	318	127	580	835	259	445	414	939	971	1110	1531	294	937	365	436	295	880	269	1110	1184	601	539	892
HA-14-1	668.6521739	768	1598	906	133	630	409	286	648	1491	454	415	1240	312	486	527	134	357	889	454	1421	655	311	855
iloprost	669.173913	325	1359	1344	283	928	829	124	1325	537	402	710	690	851	736	164	509	463	711	402	820	1300	121	458
OMDM-2	670.9130435	511	824	602	749	1003	733	919	1045	407	388	311	759	109	766	1107	778	323	320	388	334	995	1259	801
metixene	670.9565217	314	482	1590	229	916	811	737	1066	186	850	382	507	759	901	827	868	210	988	850	163	791	429	576
MGCD-265	672.6521739	1125	701	586	227	1004	901	1034	1004	1019	330	302	792	225	777	955	293	248	671	330	716	778	939	514
duloxetine	672.9130435	869	961	1099	814	993	877	327	795	341	772	632	513	411	929	390	934	394	351	772	532	914	323	534
WZ-4002	673	309	1500	72	1063	347	451	925	707	256	855	1074	390	990	432	453	1009	643	1102	855	293	871	593	289
QX-222	674.0434783	508	1594	1549	128	318	700	1290	758	349	1104	475	55	361	350	1108	668	99	39	1104	140	733	1462	611
AM-404	674.4347826	1052	367	1147	346	943	719	975	690	1157	302	334	964	247	728	1038	327	255	292	302	1012	617	846	852
andarine	674.826087	354	291	220	510	790	523	524	1031	563	438	1347	729	758	644	545	362	822	1109	438	665	1316	788	754
PCA-4248	676.1304348	1034	1622	869	1364	585	549	631	750	404	484	634	580	215	560	556	843	608	607	484	356	962	399	455
GW-441756	677.9565217	775	804	35	1072	675	486	625	749	788	514	490	825	529	568	517	1032	777	1027	514	733	1016	602	440
zamifenacin	678.9130435	70	389	886	562	180	586	1316	247	308	1278	751	244	1376	531	619	712	1502	1445	1278	320	183	674	158
CGP-60474	680.3913043	1412	53	1122	1641	122	565	1658	13	20	1170	1008	512	268	558	1380	671	509	193	1170	16	11	1530	47
fludarabine	681	1301	903	527	583	588	863	412	200	632	993	1202	901	501	829	715	571	636	470	993	639	205	552	447
norethindrone	681.2173913	970	175	1049	422	874	789	413	937	761	523	521	578	246	690	668	458	622	1235	523	714	896	631	973
melphalan	682.5217391	1644	1690	1504	1370	400	961	1592	154	443	398	107	518	86	946	1250	640	577	116	398	234	80	499	91
levetiracetam	682.6956522	1017	711	107	353	155	247	1426	602	172	968	1564	323	1714	248	725	608	551	1049	968	429	558	889	318
nefazodone	685.6521739	414	595	768	682	223	408	1556	536	197	943	1342	330	819	437	1085	672	407	818	943	223	414	1336	622
U-0126	686.3043478	267	542	158	1386	231	434	1321	534	106	933	785	194	1152	443	808	1248	972	1259	933	186	483	1147	263
L-655240	686.7826087	960	366	1090	306	185	199	601	251	635	849	1168	488	1463	302	308	662	1418	904	849	1290	242	507	753
enalaprilat	687.0869565	1572	1691	587	991	548	778	887	1139	239	637	399	620	318	617	420	1058	457	173	637	323	1156	340	216
BMS-536924	687.3478261	264	847	71	1632	148	391	885	539	55	1105	1391	76	1250	404	541	1545	977	1061	1105	124	657	657	84
clozapine	687.6086957	281	233	678	341	302	457	1385	547	424	1244	1308	293	1389	475	741	477	321	910	1244	474	573	941	777
JTE-907	687.6086957	601	1011	84	915	620	426	504	747	766	428	234	1172	413	622	1162	791	664	920	428	888	943	999	477
norgestrel	687.7826087	1353	191	909	638	908	622	711	731	688	377	661	998	917	718	371	301	587	574	377	681	840	723	943
L-741742	687.9130435	1121	79	1483	256	352	429	1326	430	206	1134	1253	552	980	367	985	338	166	344	1134	368	250	1288	981
doxazosin	688.3478261	377	819	290	971	565	320	1482	836	351	1002	500	298	1271	386	723	578	471	216	1002	439	1487	1059	389
RS-102895	688.6956522	661	486	655	1345	965	932	1025	558	430	250	251	1035	340	906	1083	735	397	1191	250	599	599	868	279
AG-490	688.7826087	679	968	930	197	982	738	686	824	1357	326	422	880	256	827	610	234	422	692	326	1114	968	662	742
naltrindole	689.6521739	585	1241	478	514	572	517	80	1155	490	1207	1360	527	1394	546	97	456	1072	330	1207	450	868	329	387
capsaicin	689.826087	694	621	701	804	837	584	1589	604	652	181	172	841	182	516	1387	406	411	856	181	551	710	1406	980
JNJ-38877605	690.9565217	1277	997	581	471	614	527	696	830	986	371	644	595	842	599	862	431	386	1002	371	952	596	666	596
nobiletin	691.0434783	341	916	295	1362	342	574	1479	423	391	734	961	593	346	430	1109	599	419	1237	734	282	396	1329	602
BW-723C86	691.7391304	1015	333	1461	317	955	806	599	612	1263	580	701	567	281	1097	568	678	557	635	580	835	888	151	431
ketorolac	692.6956522	658	876	176	1120	681	603	397	846	733	540	538	883	845	587	330	590	701	1123	540	959	866	638	702
clopidogrel	693.0434783	951	537	551	672	303	245	381	753	1257	1080	1513	282	1569	339	197	577	1482	247	1080	848	571	190	315
PK-11195	693.4782609	645	799	411	730	729	703	1057	637	1003	461	418	765	383	615	936	614	720	665	461	869	625	770	934
betahistine	694.4347826	1383	880	1677	707	954	1030	1477	1263	622	191	31	1005	28	863	565	265	518	128	191	380	427	584	803
nafadotride	695.4782609	576	832	133	635	220	305	436	310	516	1575	1200	207	1593	231	292	768	1455	1477	1575	365	212	517	566
vemurafenib	695.6956522	428	1530	3	1670	320	331	1127	567	244	635	1135	185	1121	357	650	1521	853	668	635	369	603	783	266
exemestane	695.8695652	707	94	897	137	1300	785	305	1175	1289	241	364	1064	289	1028	499	288	683	716	241	955	1263	398	1287
indinavir	697.7826087	520	449	719	1208	477	501	1523	336	219	590	809	397	1294	293	652	1286	1351	64	590	417	391	1168	795
indirubin	698.3043478	966	1171	261	279	817	464	1499	363	1528	151	126	1314	269	417	1179	193	200	370	151	1380	437	1314	1212
chlorambucil	698.3043478	1446	1401	1082	885	713	670	1412	186	753	170	206	874	50	626	1277	492	369	122	170	817	272	1557	511
piretanide	698.3478261	823	833	369	941	384	438	147	427	973	995	1627	376	1576	344	149	841	1278	271	995	1017	429	241	588
eliprodil	698.5217391	545	1499	38	492	492	294	386	878	1478	552	951	1432	439	497	468	557	1614	429	552	805	836	496	336
somatostatin	698.9130435	862	280	895	1176	530	661	1188	262	514	602	492	685	1069	658	470	728	912	1176	602	770	291	565	687
halcinonide	699.173913	560	681	638	748	668	809	487	742	820	550	611	752	1096	682	534	769	591	731	550	1133	681	451	797
PPT	699.2608696	944	928	322	803	415	522	406	993	671	831	1036	673	961	530	184	695	478	823	831	547	1022	541	927
phenethyl-isothiocyanate	699.7826087	897	696	1576	189	1118	716	788	826	907	411	313	908	207	642	798	356	362	795	411	678	628	718	1155
SKF-81297	700.1304348	387	1298	78	981	575	476	1396	1026	859	466	762	529	503	478	1036	597	598	272	466	605	985	1020	710
trifluridine	700.1304348	1295	1470	1428	172	968	1042	1306	288	574	277	149	1499	3	896	1421	164	139	48	277	413	170	1421	683
metronidazole	700.6521739	342	585	485	135	592	444	7	767	379	1564	1469	781	1338	660	78	188	878	1648	1564	752	643	83	733
rosuvastatin	700.6956522	176	1436	808	1313	327	401	540	828	34	1296	1562	162	805	483	227	1423	1174	566	1296	36	862	164	197
fluphenazine	703.5217391	407	1443	1007	669	626	436	732	917	470	804	840	407	754	609	590	956	453	603	804	538	925	627	564
remacemide	703.6521739	663	185	984	443	452	573	453	647	889	1097	1134	514	1213	489	239	611	1306	709	1097	1092	560	310	524
pirarubicin	703.9130435	1174	133	1291	1414	244	645	1562	50	120	929	1306	902	376	608	1299	546	469	392	929	142	50	1458	151
tangeritin	704.6086957	141	500	157	1196	483	717	304	693	503	925	1389	577	1413	640	516	673	826	1284	925	571	811	371	591
MR-16728	705.2608696	1313	400	1408	257	953	1153	854	843	345	756	499	1425	356	989	462	507	285	1316	756	299	557	177	311
sulindac	706.4347826	1410	1036	1351	483	683	647	1258	667	975	505	473	627	761	703	812	415	252	160	505	633	548	644	700
ZK-93426	706.4782609	211	356	925	498	1190	888	502	1245	420	416	549	1029	679	1005	842	488	514	542	416	388	1305	819	1022
sulpiride	706.9130435	594	578	281	439	402	423	167	503	1189	1323	1586	609	1645	361	173	561	1204	416	1323	1275	403	275	529
PF-3845	708.6521739	241	383	631	1048	657	612	1319	375	371	1045	825	583	416	671	915	936	698	801	1045	329	490	1054	854
levomepromazine	709.6086957	619	671	781	657	725	640	734	792	505	864	658	539	1181	858	458	793	771	937	864	585	511	547	631
amoxicillin	709.6956522	461	519	180	1005	662	893	465	703	489	1033	1000	585	1245	686	598	633	553	674	1033	594	626	1065	621
dantron	710.2608696	424	487	538	1004	262	319	1222	524	570	476	1075	242	1187	253	472	1204	1270	1454	476	1107	501	872	397
hydrocortisone	710.5217391	685	907	658	1328	482	852	680	763	433	641	553	487	742	692	665	1029	755	810	641	669	550	782	538
nutlin-3	711.4782609	1064	1147	1185	890	870	750	1226	581	825	339	294	795	344	782	765	635	363	291	339	652	547	709	971
genipin	711.5217391	713	65	618	280	854	572	89	622	1329	1010	1323	700	1159	717	259	309	1012	888	1010	1392	855	212	377
esculin	715.9130435	292	612	99	656	816	628	233	346	1066	1166	1390	965	1326	700	372	521	1180	287	1166	685	538	470	952
carbidopa	715.9565217	1118	807	1023	1054	562	555	679	364	908	677	911	631	1277	470	531	370	1177	371	677	736	388	648	533
SB-408124	716.173913	844	337	1479	505	676	571	1579	710	612	292	214	666	196	638	1520	392	251	646	292	545	794	1569	1144
mesalazine	716.2608696	1071	872	1262	1083	546	498	841	559	917	284	532	505	633	529	573	1250	1042	70	284	941	636	714	832
SB-590885	718.1304348	801	990	1413	173	1125	955	722	916	1347	322	446	992	316	794	607	190	240	411	322	1044	724	469	1198
bosutinib	719.3478261	123	956	1261	801	421	580	241	854	145	994	1096	391	1369	618	242	1106	1182	1246	994	370	932	257	366
ruxolitinib	720.3913043	1041	1382	416	208	727	844	231	702	1521	404	655	1137	751	553	312	380	611	648	404	1527	699	357	1059
quetiapine	720.6521739	242	292	749	943	512	449	872	855	304	1038	1209	266	732	677	932	1038	504	1149	1038	539	668	784	783
licochalcone-a	721.2173913	614	796	486	1245	533	667	1207	485	436	1001	1254	192	1147	580	677	965	418	1577	1001	151	447	436	273
AY-9944	723.1304348	151	1370	534	733	466	365	802	945	212	1504	1575	255	364	532	826	877	540	761	1504	284	1257	391	384
progesterone	723.1304348	571	598	887	584	959	729	896	811	531	682	588	717	321	722	916	745	788	705	682	606	819	995	780
hexylresorcinol	723.3913043	204	1248	1708	1518	133	322	183	382	112	1705	1691	63	1632	267	98	1002	1623	81	1705	156	289	17	499
zalcitabine	724.9565217	1008	181	1468	523	645	754	1211	788	247	676	920	333	606	705	1135	591	828	1616	676	137	180	1026	420
selumetinib	725.6956522	262	1330	115	1324	251	387	1260	754	101	824	921	198	1348	389	596	1404	1152	1379	824	181	678	867	146
benzocaine	725.826087	154	1567	373	372	615	559	198	611	1404	538	462	370	1660	697	345	595	1373	1460	538	898	857	404	644
vicriviroc	726.9565217	355	1654	1193	183	622	564	108	1306	785	475	978	650	1221	528	191	289	667	942	475	1147	1330	134	923
triptolide	728.3913043	1527	296	1309	1652	186	736	1661	12	22	867	1040	515	287	856	1374	1059	564	339	867	19	16	1521	28
SU-11274	728.4347826	740	512	1469	806	789	833	1588	691	265	383	309	489	374	759	1474	875	307	725	383	280	748	1404	551
Y-39983	728.5217391	1143	839	1278	1200	443	561	1116	636	460	593	672	236	788	366	770	880	1155	601	593	530	436	700	760
GBR-13069	729.5217391	290	1012	669	634	717	529	948	1304	502	902	977	823	243	685	649	694	567	546	902	430	1277	656	823
doramapimod	730.2608696	1338	1365	550	695	172	309	1218	354	738	599	617	316	1590	233	370	505	1452	854	599	1315	229	911	467
PD-184352	731.3043478	434	1516	132	1299	425	560	1195	668	222	610	583	400	1120	521	683	1365	1046	1269	610	402	645	975	140
cisapride	732.4347826	390	546	288	579	451	608	75	813	1295	924	1338	517	1469	438	175	702	1245	860	924	1384	975	127	723
bupropion	733.2173913	1344	591	469	876	537	646	532	422	831	1078	1298	534	1125	598	681	568	585	199	1078	782	610	864	616
clofazimine	733.7826087	920	59	862	397	1103	619	349	886	888	607	296	794	1086	752	639	707	1221	417	607	946	1064	466	1192
pancuronium	734.3043478	849	1577	921	193	335	638	984	601	240	776	1644	431	810	283	466	846	916	1608	776	414	662	313	606
BW-B70C	734.6521739	427	958	1349	1065	633	742	1183	597	281	862	958	418	486	769	872	1006	693	760	862	324	700	600	352
estradiol-cypionate	735.6521739	831	299	659	434	1062	713	109	760	1035	498	938	1122	1107	854	439	473	1178	822	498	741	867	585	896
allantoin	737.0869565	1062	533	1453	578	515	669	1601	713	475	649	556	331	886	805	1475	475	391	871	649	218	346	1330	372
azithromycin	737.2608696	447	1025	1178	398	586	539	33	452	1163	878	1163	659	1664	621	114	547	1632	906	878	1043	351	162	518
zardaverine	738.6956522	670	641	504	832	476	537	1175	369	569	1030	1506	651	790	536	697	786	573	564	1030	794	411	871	978
tiaprofenic-acid	739.3913043	464	1700	644	249	604	737	180	929	1195	764	571	625	1351	758	408	228	1143	885	764	786	552	849	620
edaravone	740.2173913	856	266	619	1520	399	706	1200	314	525	1150	989	459	955	354	481	734	680	581	1150	930	619	1067	471
KI-16425	741.3043478	328	1482	114	831	233	386	120	357	699	1343	1701	540	1693	347	29	1201	1437	1229	1343	1115	243	55	224
simvastatin	741.3043478	492	1304	588	846	438	710	350	778	250	1324	1362	442	827	675	332	1046	1020	998	1324	350	810	383	401
homatropine	741.3043478	805	769	484	494	570	635	819	504	936	1023	1247	525	1427	563	519	579	906	459	1023	968	412	744	639
amantadine	741.5652174	1388	1116	104	151	706	310	114	377	1712	784	491	967	1550	464	94	363	1695	266	784	1704	416	29	1471
tandutinib	742.4347826	294	358	652	501	680	471	516	1379	260	783	1589	309	994	578	709	1118	679	1386	783	199	1488	515	835
ranolazine	743	779	1221	213	1186	333	352	328	638	575	1224	1301	457	1626	388	189	928	1560	179	1224	812	671	403	502
PU-H71	743.3043478	368	770	341	992	825	541	220	276	689	1120	750	979	1239	547	186	1277	1293	1607	1120	574	271	435	676
artemisinin	743.826087	941	1570	111	715	378	268	217	1698	1395	357	1037	495	848	616	532	235	714	828	357	593	1705	742	756
butoconazole	744.2608696	1252	1638	402	893	627	690	1289	896	428	273	625	497	249	629	1168	957	379	977	273	375	869	820	912
corticosterone	744.3043478	677	463	491	769	629	721	165	700	751	1216	1252	537	1598	522	433	559	1197	897	1216	628	587	652	459
erythrosine	745.826087	1355	1414	169	1514	177	240	1363	717	818	343	957	239	429	242	1308	1219	877	147	343	517	882	1229	655
adiphenine	747.2173913	807	1339	196	376	428	312	957	222	882	975	1141	315	1642	363	863	345	656	1628	975	718	174	1210	662
flubendazole	748.3478261	1201	41	1294	134	1097	980	773	798	991	279	278	917	514	948	864	249	466	1134	279	901	833	948	1293
triamterene	748.6086957	1566	1118	365	1421	847	876	1445	490	744	485	525	556	179	763	1261	836	322	235	485	763	654	1006	276
SB-225002	748.6521739	1168	113	1258	538	748	617	1339	395	646	520	494	553	1022	679	1035	479	792	849	520	675	408	1266	1105
ceforanide	749.7391304	1333	741	326	795	853	783	807	727	691	655	654	985	284	880	1056	710	836	200	655	656	1045	973	599
SCH-58261	751.6521739	498	513	540	558	589	521	471	704	1052	1055	1386	617	1528	573	368	815	1316	802	1055	422	589	613	703
GSK-3-inhibitor-IX	751.9130435	1020	1191	372	132	946	587	1495	711	1686	154	117	1341	373	606	1045	109	163	428	154	1662	487	1031	1484
NU-7026	752.2608696	563	908	92	1542	237	493	928	379	113	1618	1510	208	692	427	523	1569	1295	789	1618	235	509	841	213
granisetron	752.6086957	963	691	1132	1045	191	546	611	170	164	1595	1580	329	1615	458	418	1155	1209	348	1595	366	134	701	294
benidipine	752.7391304	733	1492	1443	674	568	506	795	777	1055	399	656	678	769	545	840	703	867	583	399	561	895	696	679
pirfenidone	753.4347826	1157	666	1689	528	898	788	280	440	1683	116	90	1518	927	812	669	233	1431	132	116	1535	854	462	305
DUP-697	753.5652174	420	454	1218	770	656	837	188	545	725	1094	1102	893	1381	652	559	660	803	734	1094	713	569	508	757
L-733060	753.7391304	373	1230	390	895	446	596	1027	925	283	1240	1395	199	844	672	493	1166	661	1260	1240	335	957	426	283
trifluoperazine	754.3478261	335	562	1450	427	803	762	378	1065	560	1171	968	506	625	840	604	714	762	1236	1171	464	1001	390	556
AG-14361	754.6521739	1250	540	1057	1368	484	726	1689	221	217	659	666	882	315	584	1599	567	385	832	659	261	248	1633	515
ML-9	754.6956522	566	1520	1528	1590	764	651	514	1338	140	665	447	598	105	813	1057	1306	233	577	665	285	1393	325	278
SB-222200	756.173913	472	49	916	829	339	581	1163	765	524	1142	1467	312	545	624	1345	528	681	1355	1142	455	762	946	450
FR-122047	757.3478261	348	278	1588	766	826	898	969	461	727	847	464	963	608	760	980	933	249	1099	847	466	513	1152	677
tracazolate	757.3913043	326	81	905	1094	814	663	1293	875	383	1072	906	731	476	765	1132	785	673	433	1072	305	845	1305	486
ABT-751	758.2608696	1431	131	1529	138	1281	949	697	641	898	352	276	946	478	979	1028	285	430	907	352	830	595	833	1454
eprosartan	758.4782609	615	1473	166	708	950	1059	1028	435	721	495	373	1099	711	879	965	792	516	529	495	948	341	1064	1083
piribedil	759.1304348	712	636	741	305	781	756	1056	587	274	1119	1378	716	760	1000	945	411	549	458	1119	462	649	1215	831
GW-9508	759.9565217	1090	289	563	626	804	631	609	766	1160	708	575	718	1280	691	744	529	724	205	708	1481	817	772	989
saracatinib	761	363	1391	264	1384	298	480	505	906	328	1193	1288	148	1418	462	316	1358	1271	1224	1193	385	821	250	257
naphazoline	761.1304348	1063	44	1365	646	966	1165	877	683	987	562	660	863	667	982	873	344	429	1159	562	582	546	853	628
CGS-21680	761.2608696	786	940	1046	1037	464	755	629	295	1206	455	550	1091	869	450	736	1109	1470	321	455	1070	282	990	503
thiocolchicoside	761.6086957	692	684	1292	1114	372	416	125	786	982	1399	1434	352	938	364	146	1231	1494	238	1399	1062	580	71	346
SC-10	762.0869565	1096	122	440	282	598	318	1204	633	1147	887	468	941	1432	474	591	214	633	1125	887	1027	541	1159	1309
liothyronine	762.826087	1013	753	603	756	1219	842	234	804	1229	197	158	1622	248	868	383	472	687	1385	197	1412	812	389	1262
estradiol-benzoate	763.1304348	655	399	494	552	1193	871	964	942	544	405	393	1070	230	910	1240	681	424	1470	405	505	1275	1046	884
strychnine	763.4782609	372	779	352	710	992	1164	132	1642	932	823	606	701	976	819	394	346	964	373	823	480	1634	47	1499
GW-6471	764.0434783	558	1478	286	1134	795	759	1268	779	479	685	650	448	499	723	986	961	511	1358	685	336	945	720	530
iocetamic-acid	765	1619	1265	1631	221	762	797	21	386	1193	686	458	709	1037	816	272	339	1207	908	686	1619	160	319	484
PSB-11	766.2173913	1251	243	1486	402	1031	1001	917	884	400	563	397	1066	434	891	854	536	568	1390	563	646	799	747	554
BIBR-1532	767.5217391	681	163	1394	1631	884	924	1587	315	401	364	337	1053	174	835	1433	1015	552	541	364	401	417	1528	659
trimipramine	769.2608696	353	713	1223	678	863	774	435	1100	386	1234	716	434	762	960	586	1294	801	879	1234	314	1391	349	214
mitotane	770.5652174	810	648	1476	550	1099	1080	913	947	1297	298	345	1009	380	977	1027	438	354	278	298	1032	1084	502	881
SKF-96365	770.6086957	819	311	1213	526	806	696	1470	428	879	464	482	629	1064	663	1084	655	658	1053	464	776	292	1256	1036
gestrinone	771	886	1149	970	610	839	1014	1298	887	471	350	325	1208	417	673	897	274	382	1410	350	352	1049	1112	810
pentobarbital	771.2173913	539	245	967	373	489	911	879	421	911	1064	1401	1100	1667	727	356	238	732	842	1064	957	367	825	663
daidzein	771.2173913	597	1667	460	1257	755	1062	174	697	1268	345	789	1396	551	1065	410	587	703	644	345	1486	642	317	521
pifithrin-alpha	771.4782609	633	661	457	872	785	839	1042	689	656	782	870	751	826	706	836	641	779	679	782	833	757	1040	828
memantine	772.2608696	1176	728	1419	827	778	786	999	714	415	645	624	475	433	853	1133	593	420	1299	645	502	369	1233	696
RS-56812	772.4347826	287	182	801	1276	273	397	1623	529	453	1151	1294	247	404	500	1408	950	448	1253	1151	467	559	1519	594
flufenamic-acid	773	376	462	598	507	540	373	223	618	1393	1181	1462	702	1674	465	340	552	1286	530	1181	1642	684	353	637
bemesetron	773.2608696	1027	373	1120	567	866	849	812	1019	477	1087	745	977	480	970	735	677	475	1163	1087	501	769	561	448
haloperidol	774	734	577	773	281	567	760	461	1163	329	1129	893	419	1014	743	269	1039	1059	1518	1129	649	1159	491	646
DCEBIO	774.6521739	937	926	870	371	867	709	998	923	1089	362	471	1260	843	636	685	208	476	712	362	1142	702	1216	1052
PLX-4720	775.2173913	898	1312	89	1059	875	673	756	874	951	486	682	730	677	666	792	947	743	696	486	1083	1017	630	708
eticlopride	775.5652174	1086	886	819	255	1045	968	473	1254	1120	401	331	1101	120	881	1096	298	492	1144	401	1387	1379	438	463
milnacipran	776.4347826	631	1553	1621	356	1252	1208	264	1337	640	429	227	953	52	1183	1022	256	222	1135	429	642	1200	251	995
amoxapine	777.9565217	500	989	686	662	611	613	402	1198	193	1417	1212	251	1133	771	518	1171	682	1062	1417	194	1157	421	633
linsitinib	778.4782609	444	797	219	1408	904	902	457	716	406	1175	1144	510	907	935	473	1151	1060	1050	1175	558	756	441	317
tetramisole	780.7826087	495	553	1275	700	487	349	1005	576	665	1178	1130	347	1033	355	1098	485	783	1096	1178	824	418	1397	531
relcovaptan	780.826087	412	588	1034	611	554	773	693	142	395	1573	1330	371	1652	762	411	628	1230	1399	1573	459	274	322	773
ITE	781.3478261	934	453	977	883	933	996	981	774	679	640	502	773	389	791	760	803	1179	896	640	1020	847	531	590
riluzole	782.4782609	330	223	1043	916	498	643	753	412	865	1228	1174	355	1407	681	722	684	862	1281	1228	1120	340	740	492
propranolol	783.4347826	688	987	487	738	312	542	521	841	946	1421	1425	429	1380	310	377	679	1171	633	1421	787	519	856	549
metaxalone	785.3478261	295	623	87	1263	257	804	789	479	1479	978	1419	938	1583	311	136	495	1324	1467	978	1159	457	255	487
pazopanib	786.0869565	908	1174	668	539	1110	1010	1069	1177	1033	247	322	694	227	971	1233	631	258	507	247	1099	1171	1060	725
pheniramine	786.6086957	647	123	414	773	1353	1129	267	664	769	800	629	1401	651	1170	928	1093	934	399	800	919	765	671	793
clomipramine	786.8695652	562	1252	1496	750	973	904	287	1281	309	759	577	1030	78	947	837	1243	346	1069	759	213	1491	346	589
promazine	788.0434783	440	932	898	699	638	752	903	1043	397	1177	1014	345	832	746	934	746	705	950	1177	386	1090	703	618
venlafaxine	788.3478261	625	896	810	389	432	487	584	740	1047	579	1113	1335	1224	661	465	434	1364	1330	579	1240	506	478	814
fludroxycortide	788.4347826	1048	714	332	1519	663	973	813	991	627	594	529	922	982	811	593	876	839	656	594	764	961	801	532
bisphenol-a	789.2173913	892	1037	217	455	937	1109	955	687	712	920	1083	640	777	877	844	581	748	693	920	906	647	802	713
salvinorin-a	789.6521739	769	791	481	607	860	653	556	425	1646	619	843	1362	613	613	951	353	831	850	619	1302	567	883	968
adapalene	789.7391304	861	999	1567	238	1377	865	1351	569	1301	164	320	1520	65	708	1372	142	212	145	164	1201	443	1369	1211
doconexent	790.6956522	501	756	370	569	599	689	562	610	1445	753	950	903	1215	649	701	446	985	1094	753	1014	622	793	1207
lomerizine	791.5652174	1358	1244	331	1307	798	956	364	1425	507	577	815	682	1083	1003	528	1043	924	209	577	487	911	402	675
linoleic-acid	791.7826087	1146	948	140	1084	623	412	1236	219	282	916	1063	536	1227	391	1523	1075	374	37	916	591	136	1630	1706
ritonavir	792.6521739	1488	461	86	395	1139	582	11	1459	529	719	741	793	910	585	953	206	431	1401	719	554	1473	1095	1501
metrizamide	792.9130435	669	1073	1206	1552	794	715	376	1468	423	354	184	721	977	883	811	1431	1463	60	354	301	1502	550	370
estradiol-valerate	793.8695652	321	259	408	1280	361	563	245	278	1449	1288	1582	500	1522	499	160	1052	1594	1303	1288	1132	189	272	714
ronidazole	797.173913	724	353	206	1123	666	618	55	328	517	1629	1709	607	1454	1121	71	1651	1689	10	1629	1003	320	106	746
ramipril	797.173913	748	1659	193	702	240	665	1174	900	347	608	1585	265	1531	406	823	878	638	923	608	579	885	1355	623
gamma-linolenic-acid	797.5217391	1296	1072	525	570	398	424	182	631	1108	1190	1203	846	1217	387	271	474	1088	1215	1190	1431	518	433	674
nilutamide	798.7391304	448	166	1064	1338	634	858	438	356	674	1062	1224	888	408	729	737	944	1591	684	1062	905	423	892	846
nicotinamide	798.9130435	1377	379	266	418	664	822	53	502	1298	1423	683	1287	1535	592	237	844	1588	1201	1423	493	301	277	712
pirlindole	799.7391304	706	1326	714	1228	584	699	242	1047	816	526	964	615	47	833	889	1345	1426	1198	526	183	1563	601	316
mafenide	800.3043478	827	1285	447	704	536	614	279	848	1233	923	1122	270	1529	498	236	761	1619	1238	923	1088	614	339	474
PHTPP	800.9130435	62	36	1606	864	903	779	545	373	717	1372	1392	681	1495	676	570	240	800	1576	1372	363	722	706	571
REV-5901	800.9130435	888	26	1166	187	851	1063	95	654	1388	915	618	801	635	1128	713	1088	1545	1158	915	823	670	482	612
sertaconazole	804.9565217	891	1048	1437	1229	1040	1167	1667	783	739	268	168	596	138	864	1504	722	531	329	268	399	709	1195	822
enrofloxacin	805.4782609	939	1016	221	1213	204	360	467	725	1176	716	1186	530	1658	169	310	973	1505	1015	716	1508	644	752	523
nialamide	806.2173913	695	499	181	868	631	678	728	1135	700	833	1474	677	1139	667	841	913	621	820	833	849	1096	1171	494
AR-A014418	806.3913043	635	789	1146	407	920	986	372	586	1565	729	997	1177	1203	808	655	359	728	383	729	1494	409	378	1092
loteprednol	808.0869565	1045	1415	17	1595	1005	828	491	653	619	410	239	1227	301	841	752	1190	1147	1522	410	725	669	678	807
PD-158780	809.3478261	746	1173	12	1506	556	395	1082	1050	582	367	692	496	414	398	1327	1429	874	1392	367	647	1251	1491	368
NNC-63-0532	809.3913043	835	904	1196	289	1177	1067	1384	609	692	521	202	1095	119	790	1067	343	428	1686	521	1025	877	689	1100
tenoxicam	810.4347826	980	1503	65	495	545	414	1380	159	709	1245	1017	778	1671	259	749	196	963	1493	1245	772	120	1218	664
SIB-1893	812.6956522	1249	216	1678	994	618	922	1612	335	584	468	394	708	958	918	1183	701	570	934	468	569	477	1555	581
flecainide	814.0869565	755	1190	360	1166	989	590	973	1071	556	536	383	658	1189	920	1055	1296	750	554	536	755	1039	637	766
biperiden	814.6956522	347	544	593	722	395	504	324	630	938	1616	1534	619	1599	482	303	980	1467	573	1616	1433	529	447	543
erbstatin-analog	815.0434783	1369	817	971	524	677	308	1535	492	1418	448	300	566	828	457	1171	829	751	954	448	904	540	1293	1146
anagrelide	816.1304348	586	157	1463	860	411	448	1413	695	334	1239	1445	289	1043	519	1153	588	590	1375	1239	518	532	1269	605
orphenadrine	816.3913043	515	394	428	1066	771	714	1323	418	512	1320	1015	560	932	890	1076	916	736	821	1320	609	615	707	1119
prednisolone	816.4782609	548	921	445	1088	661	880	676	1086	669	633	690	837	1089	714	742	930	725	1196	633	876	1006	836	898
siguazodan	817.3913043	1076	219	754	742	550	497	158	218	1208	1427	1317	726	1075	738	274	1169	1658	1431	1427	1123	142	101	770
GSK-0660	817.6521739	324	290	492	724	606	405	844	556	562	1581	1025	503	1386	569	755	795	1108	1264	1581	509	616	1334	977
epothilone-a	818.1304348	437	302	1066	878	678	629	935	1097	782	539	845	435	1673	630	496	693	827	1594	539	1052	1020	852	818
oxibendazole	818.1304348	1248	137	1491	176	1111	1013	1017	513	1017	327	238	975	1193	951	959	390	652	1367	327	973	401	776	1565
thioproperazine	820.2608696	593	570	313	714	557	547	322	877	786	1482	1454	322	1401	612	692	842	1027	738	1482	962	1145	711	717
JAK3-inhibitor-V	820.6521739	899	1167	1541	844	844	701	1686	603	1211	313	435	486	1046	849	1223	398	760	758	313	756	633	873	536
dinoprostone	821.0434783	896	340	1074	815	738	683	830	839	1045	705	721	797	1113	741	964	555	905	677	705	1328	737	886	790
CFM-1571	821.3478261	174	1321	676	746	637	926	1119	1165	346	1452	1358	621	752	905	703	623	501	1056	1452	219	1023	754	362
erythromycin	821.4347826	700	1319	601	768	835	860	930	996	681	737	662	918	849	904	890	918	558	695	737	850	891	830	764
SKF-86002	821.6086957	1204	738	385	1277	696	767	597	1099	740	679	755	669	1025	702	641	1101	733	829	679	902	1134	764	781
dactinomycin	822.3913043	1568	33	693	1687	219	688	1253	59	75	1552	1625	667	647	878	1100	1402	1185	467	1552	76	67	1273	149
lobendazole	823.3043478	976	447	1565	671	431	757	738	833	1074	1013	1084	452	1540	647	710	765	920	213	1013	1154	734	624	575
spironolactone	823.6521739	1209	315	1455	414	962	1157	140	592	848	1090	924	1188	695	852	597	540	886	807	1090	1007	661	679	836
fluorometholone	823.7826087	1007	840	1117	1426	596	938	759	988	249	747	454	647	933	770	720	1314	1190	1139	747	495	730	564	577
fenbendazole	824.173913	1100	152	1534	351	1006	727	1382	527	892	391	361	910	1232	696	1087	562	835	1275	391	779	479	1019	1268
R-59022	824.6086957	291	70	1256	489	753	600	1660	491	85	1438	935	494	921	924	1417	491	172	1679	1438	212	453	1620	1077
GBR-12935	824.826087	532	1098	661	1413	671	712	1401	334	437	1658	944	264	525	1111	789	1065	545	263	1658	342	258	1131	1159
PP-2	826.0434783	630	1410	232	1714	256	514	1377	519	156	1468	1588	100	829	579	815	1699	1471	353	1468	275	672	815	59
naltrexone	827.173913	1245	1010	716	1410	693	768	675	650	583	984	791	501	914	745	609	1228	1290	808	984	715	491	739	476
tivantinib	827.3478261	797	203	1199	142	1366	1257	663	979	1237	341	201	1004	1210	1309	922	332	592	844	341	1219	837	907	1127
DAU-5884	827.4782609	986	416	877	588	518	492	852	341	902	1525	1519	800	1484	539	404	290	1243	1148	1525	821	294	1022	446
benzamil	828.173913	714	1347	117	1323	769	747	1135	781	520	840	973	602	749	774	1146	1206	569	1173	840	534	942	646	601
RHC-80267	828.7391304	705	1579	566	760	702	516	907	616	942	717	1099	581	1541	588	663	542	1100	1115	717	1146	523	534	902
pipamperone	829.5217391	1039	410	510	1274	321	533	1074	343	677	1412	1468	364	1620	593	622	1317	1365	552	1412	704	303	728	438
ethisterone	830.8695652	743	184	763	335	1237	1046	1545	665	707	778	375	1060	462	1262	1360	583	538	987	778	659	674	1346	1023
XE-991	831.4782609	588	1069	1234	171	1081	848	1020	617	589	605	562	1333	406	1019	1043	758	550	1087	605	929	635	1184	1191
diazepam	833.4347826	513	95	333	886	878	1258	343	370	541	712	1061	996	861	1162	996	821	1527	1664	712	618	853	969	1000
SB-431542	834.2608696	493	316	1341	1029	646	850	829	600	663	1109	1397	440	1001	704	952	1053	641	924	1109	565	646	993	887
tretinoin	836.6086957	620	1212	885	1099	887	802	648	1001	1294	430	568	733	637	884	618	1100	927	532	430	1462	910	503	1060
piperacillin	837.0434783	345	22	1369	253	1278	1113	46	642	1522	1237	411	1293	794	1363	425	706	1643	1145	1237	1045	704	205	454
BI-78D3	837.3913043	915	1341	1121	401	886	639	1192	676	1622	379	601	1194	678	651	1120	294	606	653	379	1126	588	1050	1148
gavestinel	840	955	422	858	1273	882	775	208	905	1330	909	796	971	744	684	471	925	1334	824	909	1152	1035	263	695
ZD-7155	840.3043478	481	436	226	1343	373	465	137	785	1179	957	1557	866	1613	461	560	891	1633	650	957	1228	597	468	1464
erastin	841.3043478	382	1580	95	765	895	764	1062	1041	873	451	598	856	1117	715	937	1095	824	1072	451	774	1032	943	1028
metoclopramide	842.3913043	610	674	1416	1172	1270	981	261	533	921	511	764	1134	631	938	676	1019	1121	967	511	1026	583	569	1087
famciclovir	842.4782609	584	628	1511	949	889	791	561	666	508	1191	865	775	904	973	750	1014	1208	826	1191	702	639	697	555
DR-2313	842.5217391	525	855	1448	1034	1131	1064	1058	867	1127	223	290	828	507	1024	995	1393	910	537	223	928	849	724	838
tranilast	843.2608696	959	1002	910	1110	810	660	1331	857	528	713	930	848	892	726	1018	860	710	833	713	621	828	712	824
AM-580	843.6086957	639	1413	608	1233	761	704	994	820	693	797	810	635	556	753	822	1238	843	516	797	1098	875	928	870
Y-27632	843.7826087	969	1532	406	1286	311	496	1118	1010	615	1003	1250	219	1370	485	753	1215	1087	503	1003	726	744	582	724
cabergoline	844.173913	873	1399	456	847	607	830	377	772	701	1098	1147	774	1059	950	475	730	1299	1185	1098	982	884	364	509
BP-554	846.173913	809	539	254	535	698	606	541	1005	819	1133	1452	723	972	510	835	858	1132	982	1133	912	1089	1099	826
sulforaphane	846.6956522	602	607	1168	336	1115	782	94	1244	1280	918	705	900	1028	832	282	818	1158	930	918	1116	1223	236	1182
SKF-83566	848.3478261	1213	1600	997	1591	269	336	240	580	223	1580	680	724	908	338	577	1540	1368	1003	1580	768	492	321	584
bisindolylmaleimide-ix	848.3478261	1562	29	1239	1699	230	873	1526	40	50	1393	1594	861	536	895	1430	1374	782	240	1393	69	42	1579	76
tribenoside	849.6521739	71	854	249	355	772	859	83	1036	1652	1396	1656	1187	1696	634	36	308	898	450	1396	1105	865	285	1699
CITCO	849.826087	664	364	731	1033	1122	1050	166	1438	1181	578	1041	839	558	928	935	1090	1501	251	578	458	1508	476	1056
1-phenylbiguanide	849.9565217	777	879	696	561	743	826	581	1081	765	1149	1503	584	1257	552	474	691	1301	457	1149	1210	1007	923	383
M-344	850.1304348	547	1512	1704	777	1338	1595	185	705	1710	158	384	1715	490	1235	384	117	211	652	158	1164	956	488	1368
rolitetracycline	850.3913043	1484	1661	88	1581	97	148	796	392	497	1497	1153	127	1708	72	738	1430	1525	277	1497	974	394	1052	371
KU-60019	851.0869565	1276	1170	405	309	1144	1214	977	1318	1077	286	316	891	330	1029	1065	644	328	1180	286	1149	1308	787	1086
AMN-082	851.8695652	666	1563	1113	479	751	817	949	1229	812	985	580	810	286	433	984	912	546	751	985	355	1076	1150	1361
2-aminobenzenesulfonamide	852.3043478	1166	1550	230	194	793	1640	1346	1068	425	226	542	736	108	1411	1218	804	861	1641	226	215	1047	1483	673
nitrocaramiphen	852.3043478	1340	83	1399	236	1531	1187	747	892	1133	201	520	1558	500	1259	1505	462	281	578	201	1218	740	719	1313
methylergometrine	853.5652174	820	1371	1032	480	710	761	1447	643	576	683	847	643	1094	520	1122	932	756	475	683	843	533	1511	1150
Y-27152	854.2608696	880	198	348	645	508	649	1546	1112	301	1213	922	699	1467	639	1125	705	449	445	1213	721	824	1608	1431
rifapentine	854.3043478	814	1480	771	743	1079	735	433	808	1416	418	626	1179	792	830	457	629	904	1033	418	1327	1166	412	1179
cefixime	854.6956522	1269	611	397	551	469	615	990	350	979	1217	1309	564	1636	551	805	698	1094	1153	1217	1172	302	1073	636
acarbose	854.8695652	627	731	1290	826	999	1174	447	1007	506	980	856	842	771	1147	594	839	789	1132	980	567	1009	818	731
trapidil	855.0869565	232	1203	461	1266	380	722	1330	560	350	1163	1409	245	1276	574	1126	1173	884	1322	1163	529	493	1156	650
FR-180204	855.2173913	1107	1226	320	694	1087	1054	1010	1157	654	612	657	1025	736	931	1013	781	601	781	612	668	1179	997	768
anpirtoline	855.5217391	445	1092	717	404	952	1342	443	957	846	1232	1034	471	1229	1218	606	535	675	1369	1232	913	921	387	657
DPPE	856.0869565	1171	842	1691	797	812	545	901	1269	491	997	528	1292	560	945	1383	869	454	275	997	371	1132	860	508
candesartan	857.3913043	667	186	677	858	1386	1126	1137	992	1053	349	358	1508	680	1182	1264	548	676	259	349	1101	984	1108	1272
aminocaproic-acid	857.826087	738	1061	168	1572	474	695	341	894	392	1648	1706	286	1211	494	413	1703	1481	45	1648	488	832	675	765
10-DEBC	858.7826087	415	947	1542	881	544	672	970	1023	169	1570	1421	301	669	751	658	1034	851	1482	1570	169	1107	567	439
vesamicol	859.3913043	536	1082	76	871	647	831	289	657	1126	992	1013	1096	1358	804	381	942	1409	1370	992	1271	745	486	792
atracurium	859.4347826	742	45	1217	241	1496	1047	71	1307	1653	656	524	646	729	1315	304	582	1229	1040	656	1630	1342	282	1013
MMPX	859.7826087	485	1255	574	268	724	879	189	661	1354	674	1261	1275	1661	737	287	533	1326	1007	674	1541	606	382	1422
moroxydine	859.9565217	499	1000	1520	982	201	272	1705	624	146	1483	1636	32	1051	495	1226	886	96	1703	1483	281	530	1128	800
PD-0325901	861.2173913	530	1223	423	1356	628	744	1517	1022	126	859	885	554	1129	695	1004	1364	954	1210	859	193	991	1275	267
aprepitant	862.1304348	690	509	1539	525	1196	1008	1337	615	1199	532	169	1159	463	1120	1536	558	502	504	532	1072	593	1515	956
SB-258585	862.6086957	751	776	518	1206	392	677	1284	394	376	1494	1651	405	1575	625	540	1048	1085	1009	1494	354	397	1211	578
AZ-10417808	862.6521739	315	506	795	619	686	746	337	595	1390	1255	1616	796	1448	734	296	551	1335	1642	1255	1179	500	334	911
mirin	862.826087	846	603	907	177	1014	751	743	679	1270	374	448	1315	1346	740	1238	419	404	1600	374	816	887	1490	1404
DH-97	864.3043478	583	998	32	905	830	682	236	721	1200	1338	1217	799	1694	713	45	637	1584	471	1338	1595	666	354	1241
GW-1929	864.3478261	818	706	214	440	420	415	947	719	1583	1189	1376	955	1706	444	358	260	1242	1081	1189	1490	585	741	1002
CO-101244	865	1525	488	1556	426	1095	1487	1576	724	1639	99	70	1661	9	1610	1631	215	384	1097	99	684	825	737	258
pirenzepine	866.3478261	1081	1192	915	951	697	633	141	1062	1477	501	1181	950	422	688	268	1253	1665	556	501	1574	1191	385	642
GW-4064	866.6956522	668	838	920	553	774	691	1585	1216	605	877	894	698	542	783	1413	545	368	1014	877	358	1285	1299	1131
ZM-306416	867.3043478	794	1218	58	1442	742	784	361	881	422	1389	1403	672	1123	869	670	1465	1407	872	1389	537	673	535	242
tozasertib	867.9565217	400	626	471	1240	752	765	503	898	276	1221	1407	340	1602	800	637	1466	1448	1258	1221	410	955	685	582
isradipine	868.5217391	173	1464	109	231	700	637	623	1067	829	660	1599	945	1479	732	443	613	1282	1626	660	1598	1114	513	879
isoliquiritigenin	868.9130435	876	685	1339	379	1033	634	1149	1300	1090	606	572	1218	438	707	821	430	735	961	606	844	1256	857	1449
PHCCC	869.7391304	1126	957	813	1227	619	528	1436	819	431	927	1151	532	831	524	1105	1483	845	508	927	589	774	877	975
ebselen	870.6086957	989	326	954	1022	969	745	196	738	1114	930	774	897	1279	870	478	1036	1450	1212	930	1204	800	446	665
metaraminol	871.2173913	1669	430	128	637	1049	1285	110	1355	1617	582	1193	1181	738	861	313	464	1435	1019	582	1173	1252	608	357
necrostatin-1	873.3478261	454	1161	606	1152	1163	1004	1234	1147	810	733	406	954	357	993	1143	931	425	938	733	834	1267	738	904
MDL-72832	873.6086957	503	524	934	478	1064	1331	455	736	1351	791	1082	1145	1579	1133	702	589	852	169	791	1050	690	1023	1121
betazole	874.6086957	1491	1524	24	1175	766	675	1657	151	823	1598	1139	369	488	775	1079	400	330	211	1598	1124	450	1547	722
brivanib	875.0434783	1124	851	653	830	862	864	1090	548	1335	707	600	867	922	809	825	894	1304	814	707	1175	640	831	874
MDL-29951	876.0434783	912	58	903	444	892	832	218	635	1384	1466	1524	787	1631	779	289	487	1587	1127	1466	1091	602	344	691
estradiol	877.173913	1110	569	986	436	1092	967	876	985	1293	537	412	990	793	1022	962	618	742	895	537	1144	1018	874	1317
norcyclobenzaprine	877.7391304	307	922	1318	482	709	753	323	1299	452	1462	1663	652	767	773	245	1184	1405	1512	1462	294	1505	375	324
sulfapyridine	879.8695652	1600	925	879	1445	635	658	798	419	620	1004	983	804	1363	1002	961	939	412	710	1004	1041	380	1166	489
CGP-37157	881.0869565	1091	1105	866	621	961	866	780	522	1124	972	1092	1022	1435	633	705	425	610	481	972	1265	568	721	1428
L-165041	881.3913043	1085	620	689	784	1076	947	494	1253	1064	584	483	1550	697	967	557	501	1191	782	584	1401	1213	417	1333
FR-139317	881.9565217	994	1488	96	1403	174	577	815	770	408	1676	1703	223	1489	419	423	1494	1234	404	1676	490	785	838	706
acenocoumarol	881.9565217	1237	814	1460	690	1234	1309	207	1313	414	128	771	1023	916	1058	416	962	1447	289	128	723	1610	1079	1057
GW-501516	882.5217391	573	576	1029	1043	910	687	1435	741	843	544	759	832	592	850	1256	963	942	1256	544	889	782	1260	992
raltitrexed	883.9565217	1511	457	1651	517	1222	1457	1548	525	1219	386	308	1394	55	1384	1441	500	432	589	386	734	497	1119	999
GW-843682X	884.6086957	1407	653	389	219	1235	718	968	1070	1539	469	505	776	822	815	1142	484	600	1013	469	1515	959	970	1609
pirinixic-acid	886.4347826	623	28	388	841	1137	413	497	1103	682	814	708	541	682	1010	1113	626	1267	1515	814	1652	1272	1677	985
benazepril	886.6956522	1211	423	1482	1349	1072	1115	659	628	547	592	675	1165	812	1062	1115	1067	821	939	592	607	663	901	897
gatifloxacin	888.3913043	524	743	694	792	394	379	227	1189	1165	1361	1366	743	1441	641	210	855	1522	1334	1361	1418	952	394	728
GR-113808	888.4347826	365	554	679	903	211	353	1189	791	418	1654	1705	336	1565	802	828	872	921	1242	1654	496	1077	1258	561
cyproterone	889.3478261	1079	1220	1617	698	864	518	1161	1383	849	253	537	831	397	586	797	808	583	1569	253	836	1452	1056	1108
GW-3965	889.4782609	567	775	1364	1062	788	692	1450	914	363	821	891	676	621	912	1379	1099	517	989	821	196	1097	1498	966
perospirone	889.4782609	632	442	1205	909	934	841	1371	594	122	1395	782	642	391	955	1127	1147	277	1618	1395	133	618	1475	1453
moxisylyte	889.6086957	1232	668	1693	1009	906	1437	154	1369	1408	156	78	1026	564	747	339	986	1553	1692	156	1437	1188	229	434
ganciclovir	889.6956522	1549	138	1362	587	1009	948	1338	437	1029	378	995	1548	906	882	463	630	1103	1573	378	951	679	881	699
bethanechol	890.8695652	1159	1574	495	1422	144	171	1614	194	752	663	1007	798	1204	121	917	910	1493	1480	663	992	395	1440	882
VER-155008	891.173913	622	1235	75	1320	396	769	1196	872	198	1063	1420	354	1549	631	1025	1265	840	1631	1063	309	1002	1181	481
RX-821002	891.6521739	79	1208	1135	1236	506	556	1618	729	61	1416	975	439	1644	897	1235	908	695	1327	1416	278	718	1326	106
tiabendazole	892.8695652	580	794	476	761	802	1040	362	685	963	1117	918	951	1414	969	603	863	1259	1489	1117	1398	761	647	567
4,5,6,7-tetrabromobenzotriazole	893.2608696	1357	712	329	736	815	919	808	915	1006	553	264	1222	1451	1106	385	627	1597	1593	553	1335	922	538	802
kenpaullone	893.3913043	1569	717	1368	1013	719	1006	1622	446	1140	483	398	1352	409	916	1335	304	410	660	483	1049	343	1525	1281
PD-160170	893.4347826	803	228	1025	1173	796	705	385	858	1460	863	776	1013	1063	898	211	1188	1611	1282	863	1436	908	189	815
SC-9	893.5	1219	332	16	428	1499	1190	228	1571	1426	420	341	1532	570	1392	1472	835	932	192	420	691	1654	757.5	1433
rufloxacin	894.0869565	906	1662	349	1055	672	569	314	347	459	1478	1576	246	1472	778	1051	1372	1422	222	1478	1264	399	936	537
lypressin	894.2608696	878	1207	675	544	956	835	1416	508	1299	1156	700	952	924	669	1086	497	554	830	1156	1063	468	1231	964
picotamide	894.826087	983	1535	441	382	1055	827	191	530	1414	785	1076	1081	1385	859	361	661	1028	1474	785	1200	830	454	1244
diltiazem	895.0434783	741	949	972	853	873	1051	1372	825	775	760	696	940	716	914	969	1023	848	905	760	624	790	1345	885
R-96544	896.3913043	656	1593	1417	703	868	953	965	912	257	1331	1450	467	582	1016	870	1142	765	722	1331	400	966	682	569
pramipexole	898.9130435	398	418	1033	612	1257	1271	106	919	1236	1069	689	1271	1330	1234	451	670	990	1048	1069	1078	1029	639	858
mepivacaine	898.9130435	938	1039	1190	1547	735	770	416	442	539	1346	1053	1040	839	1057	819	1618	1425	191	1346	481	777	798	269
GBR-12783	899.3043478	568	1215	1472	723	1091	957	1073	980	737	963	703	819	665	1067	926	643	897	774	963	576	1036	878	958
nisoxetine	899.9130435	1256	790	830	805	963	885	326	782	1128	873	1629	663	1201	1035	595	1024	984	708	873	953	721	632	1042
paclitaxel	901	1066	633	812	600	819	681	822	856	837	826	1091	571	1509	710	832	1135	1099	1440	826	892	976	725	965
HTMT	902.6521739	549	734	357	381	832	702	306	1029	1155	1507	1255	1019	1209	786	506	426	1372	1439	1507	1404	1026	650	610
leflunomide	902.8695652	871	1243	685	1583	564	730	262	880	626	1130	1394	422	1343	656	327	1193	1387	1451	1130	796	814	598	681
BD-1063	903.2608696	556	281	568	1089	459	550	1160	1046	855	1146	1533	438	1362	527	981	967	1078	1088	1146	797	1106	1212	830
fluocinonide	904.2173913	699	1060	513	1504	756	1221	1105	1187	300	697	540	589	998	930	1089	1325	968	1280	697	597	859	1174	709
torasemide	904.2608696	535	1420	291	799	792	1142	256	797	1398	946	802	999	1637	1279	476	604	1240	598	946	1605	732	386	1118
NSC-23766	904.7826087	793	837	1125	515	827	963	549	1136	1173	882	1054	845	1516	885	572	699	896	825	882	1317	947	634	938
desoxycortone	905.3043478	1069	1169	775	836	872	946	771	895	900	1026	1148	812	1023	988	938	960	650	857	1026	970	816	620	755
ticlopidine	906.0869565	582	1338	1006	1361	503	685	677	863	716	1218	1297	547	1350	583	521	892	1193	769	1218	907	972	1027	615
EO-1428	906.1304348	1001	754	426	1318	641	838	1478	890	447	1273	962	644	1185	733	1253	1290	497	557	1273	570	1024	1118	669
SB-415286	906.8695652	1341	906	1346	629	893	965	1532	256	1421	494	289	1450	487	867	1498	242	406	928	494	1344	371	1626	1073
BML-190	907.0434783	256	369	1306	757	1391	1467	298	1285	684	624	356	1129	645	1327	1167	1081	1303	290	624	711	1384	1198	1210
nefopam	908.3913043	581	891	1495	663	582	917	1349	1115	628	541	679	674	681	822	1443	1213	939	1511	541	701	937	1451	539
flutamide	908.8695652	1058	1065	549	1178	957	1027	1246	806	983	588	565	1001	840	949	1054	927	1009	647	588	1085	763	1068	951
propafenone	909.4782609	371	969	526	339	1392	1003	1085	1342	559	1081	1307	1201	610	1081	1032	797	510	931	1081	523	1516	851	811
PP-1	909.7826087	843	1457	192	1715	288	732	1146	652	63	1600	1619	149	1073	719	1008	1706	1385	936	1600	191	967	804	80
protriptyline	910.3043478	430	749	1210	934	513	467	1419	921	233	1537	1682	557	935	698	1300	1244	464	1029	1537	210	973	1337	558
naloxone	910.4347826	1044	1287	730	945	861	813	1334	475	1158	657	717	1089	1235	860	914	813	975	642	657	1168	544	1203	819
ethinyl-estradiol	910.7826087	996	857	1054	119	1206	983	574	922	1272	285	421	1347	1518	1049	1015	270	443	1696	285	1177	979	953	1527
AM-92016	911.5217391	825	1463	1001	1498	871	823	1433	930	860	453	507	873	485	817	1432	1174	500	859	453	598	1014	1358	738
monobenzone	911.6956522	1332	593	767	1411	740	616	1675	1196	182	614	252	1153	723	628	1626	1615	928	62	614	799	1414	1678	351
benzylpenicillin	911.9130435	739	52	889	977	481	772	1508	540	451	1460	1611	314	1580	664	1062	1045	1051	1563	1460	319	466	1285	685
deforolimus	913.7826087	997	74	1302	1689	475	869	1457	397	44	1623	1275	106	768	937	1456	1659	1032	1141	1623	82	481	1412	118
nafcillin	914.4347826	1102	1533	452	717	433	610	1066	723	734	1370	1481	599	1242	445	764	919	1189	234	1370	1283	612	1078	1076
quercetin	915.173913	841	1442	633	586	897	814	1275	852	941	903	727	1020	585	837	1222	759	669	1023	903	979	1121	1102	918
rosiglitazone	915.7391304	1262	758	1250	497	1227	1002	757	1442	1138	434	476	1256	702	981	1007	636	802	496	434	1113	1253	763	1376
KU-55933	916	1043	1538	805	1144	919	853	708	1077	809	820	1095	835	623	976	678	1123	817	1200	820	1008	1040	388	749
latanoprost	916.2608696	1460	1565	1041	182	1168	1329	1117	1214	1655	303	224	1107	147	1176	1431	231	101	625	303	1700	805	779	1411
betamethasone	916.7391304	958	1125	854	1399	1047	1180	1087	1106	647	524	319	1154	493	1075	774	1125	922	1012	524	775	1149	956	880
cinacalcet	916.9565217	528	348	1554	1214	1261	933	1272	1218	1307	442	283	1510	370	1265	1095	1010	715	393	442	663	1028	1494	745
SB-203580	917.3478261	1259	1406	829	967	705	895	706	970	1039	805	1239	840	1138	742	524	923	1248	579	805	1239	944	460	837
FG-7142	917.4782609	860	694	656	995	642	503	319	1362	461	1254	1674	636	1443	468	365	1194	1268	1430	1254	809	1282	985	548
phenazopyridine	917.6086957	987	1651	300	1579	456	679	1602	662	366	1159	1210	307	806	590	1207	1543	871	865	1159	513	711	1441	441
stavudine	918.2173913	921	1581	1119	1407	831	836	772	726	604	689	663	1202	1163	1036	422	1313	978	972	689	1145	750	537	763
piperine	918.5652174	181	1696	98	1254	737	566	248	952	1373	996	1398	858	1500	735	644	1271	1508	1194	996	673	963	316	970
pentoxifylline	918.8695652	1329	1425	1128	424	1229	1357	1594	1182	808	287	295	555	260	1118	1586	687	253	1032	287	1194	728	1432	944
olopatadine	919.4347826	665	882	751	1101	850	796	296	621	868	1410	1315	1050	1512	824	362	721	1380	1324	1410	1065	648	428	868
bendroflumethiazide	919.9130435	1449	559	1021	485	1208	1189	1265	1028	1332	837	362	1283	599	1089	806	439	472	754	837	1222	1162	800	960
trequinsin	920.4347826	517	1534	175	1515	1019	1007	370	1323	1051	830	990	1193	630	1014	548	833	767	1633	830	1289	1266	326	510
theobromine	920.5652174	1138	354	102	954	1034	731	674	1057	1246	758	586	411	1114	991	857	966	960	1540	758	1666	1359	781	1136
clobenpropit	920.9130435	1376	347	444	988	782	743	1525	680	403	973	1120	579	1324	964	1286	1288	1017	706	973	406	876	1414	967
pentylenetetrazol	921.4347826	654	1373	312	1023	610	641	1563	280	852	1392	1598	683	1150	678	1220	638	1074	434	1392	757	455	1395	1019
apoptosis-activator-II	921.4347826	1427	310	960	530	808	821	1004	424	1442	991	987	1135	1426	958	626	409	1262	755	991	1589	333	876	1129
ER-27319	922.2608696	1461	235	1115	1647	418	856	1555	143	109	1558	1671	1056	584	1094	1350	1050	1054	610	1558	106	211	1545	226
cilastatin	922.4782609	1103	1153	547	880	1113	936	688	844	1281	543	821	750	1520	836	820	654	1076	737	543	1021	964	1081	1306
ZD-2079	922.5217391	1144	144	330	772	757	1071	258	757	1447	952	1340	1247	1578	788	315	1016	1424	1397	952	1151	696	694	988
nTZDpa	922.6521739	642	1374	880	948	1269	889	993	1489	1166	210	405	1305	385	968	1284	607	612	545	210	964	1572	1234	1270
dienestrol	923.2608696	1036	844	607	1512	905	1015	1006	673	1271	403	621	829	1124	834	743	870	1222	788	403	1212	652	1148	1517
gedunin	923.4782609	1442	385	1645	307	1462	984	1252	1142	1570	310	310	1033	136	1108	1227	422	352	973	310	1536	1103	589	1642
estrone	924.0434783	1150	788	283	542	1283	1347	604	994	1196	519	639	1497	743	1025	696	445	653	1498	519	1263	1135	1084	1350
EMD-386088	924.2173913	870	495	569	1041	1000	962	987	1209	698	567	769	932	694	933	1137	1302	933	1424	567	865	1402	944	957
azacyclonol	924.5652174	1000	618	890	556	1233	941	922	1049	1201	459	428	1198	656	1063	1181	805	753	1510	459	1033	1139	1030	1141
tyrphostin-AG-825	925.5434783	502	892	1405	940	728	999	986	1030	1256	792	792	605	1473	966	621	906	1276	1055	792	1064	638	757.5	812
ciglitazone	925.5652174	1070	1323	1020	1092	783	815	400	931	532	1394	1049	808	988	730	813	1481	1391	785	1394	542	1101	363	483
nateglinide	926.0434783	1363	555	1027	968	1041	1372	1282	761	1482	1168	614	1354	483	1202	1177	534	1049	143	1168	1035	713	448	360
tenidap	927.6086957	410	873	324	1472	581	908	1437	526	680	1464	1183	771	824	793	1164	1127	1001	1169	1464	697	707	865	895
fenofibrate	927.7826087	608	905	37	595	458	507	900	1110	1432	1529	1639	802	1315	447	634	615	1449	1288	1529	909	1019	952	660
fentiazac	928.0869565	641	1209	103	1095	1307	1033	727	1486	1708	239	171	1304	1066	915	957	428	1466	772	239	1685	1320	299	1176
vidarabine	928.0869565	1502	1296	1385	313	1407	1455	1678	351	1312	555	267	1674	89	1210	1682	300	269	248	555	815	298	1586	1099
quinethazone	930.173913	1424	1114	8	1008	799	605	726	555	747	1381	1412	472	1624	650	680	907	1647	1434	1381	226	1294	461	839
hexylcaine	930.7173913	808	247	368	845	490	758	1254.5	463	1459	1555	1331	780	1230	577	908	650	1500	1461	1555	872	576	1076	643
SANT-1	931.7391304	188	1572	786	540	1039	1119	1126	1444	324	242	1368	1215	1337	1113	1114	358	458	1708	242	584	1535	1383	635
BD-1008	931.7826087	1093	848	1593	571	1299	1244	1638	851	1302	452	444	969	197	1038	1639	478	189	1297	452	676	870	1356	935
pantoprazole	931.9565217	1117	750	554	901	1256	1196	792	954	857	854	731	1128	586	1050	1145	782	883	1143	854	765	938	1328	871
dihydroxyphenylglycine	932.8695652	787	508	1215	1267	1373	1179	1627	484	180	1384	585	630	860	1440	1668	1078	231	1255	1384	148	208	1100	865
terconazole	933.6086957	391	106	1543	640	1228	799	226	1596	1374	843	1180	1269	741	866	814	659	672	1098	843	1128	822	1482	1153
mosapride	934.2173913	550	421	1084	1355	501	607	1666	801	203	1442	1453	234	1285	825	1555	1022	532	1058	1442	333	768	1621	729
doxylamine	934.826087	1148	1014	582	559	1044	644	989	709	1284	947	780	1118	1071	716	1063	612	925	1422	947	1269	741	805	1112
osthol	935.173913	816	1628	1420	882	1262	1191	555	1206	880	795	605	1044	807	1374	431	648	597	805	795	1117	1193	544	914
tyrphostin-AG-18	935.6521739	1131	786	1555	225	1200	1263	548	1317	1580	571	496	1348	400	1360	927	399	580	718	571	1457	1065	695	1328
diperodon	936.173913	1057	237	1435	1614	648	1353	1671	368	181	974	1633	404	859	862	1532	1608	353	21	974	448	725	1508	1067
diloxanide	937.5217391	782	1204	1236	486	1266	1170	321	1173	988	868	645	1442	739	1177	662	656	931	1296	868	695	1102	512	1344
motesanib	937.9565217	1012	451	1038	602	1279	1086	1230	1159	1417	513	396	1221	450	1134	1389	498	444	773	513	1419	1060	1316	1173
TWS-119	938.5217391	931	1368	517	1478	457	763	1352	951	624	787	945	528	1434	670	818	1340	1145	978	787	965	842	1321	585
5-hydroxytryptophan	938.6956522	718	1712	1410	758	1134	509	884	1380	215	419	1485	1182	277	541	1451	874	355	1441	419	405	1421	1470	1130
bromhexine	938.9565217	1151	787	458	644	1071	1034	650	926	1378	693	871	1068	1262	1064	1030	504	1026	827	693	1414	874	778	1393
enzalutamide	939.2173913	1032	1308	937	866	736	958	959	671	718	1095	943	558	1415	1039	795	982	1066	1406	1095	924	566	991	542
pinacidil	940.0434783	1220	849	592	807	1167	1152	776	1035	844	745	1016	933	1365	903	867	809	875	949	745	854	1091	1164	863
ritodrine	940.8695652	279	568	210	1058	701	854	442	722	1226	1488	1089	668	1194	926	691	1170	1399	1478	1488	1286	784	1003	916
purvalanol-b	940.9130435	273	812	122	1133	1685	1610	290	1407	815	570	761	1702	107	1690	1064	1304	686	1702	570	614	1659	621	444
NPC-15199	941.2173913	1083	699	1422	999	1336	1070	980	1217	457	931	509	1011	575	963	1393	1245	543	539	931	735	1046	1165	799
alprenolol	941.4782609	1181	479	323	1275	601	749	1513	748	1102	1141	1438	962	1135	646	1050	992	926	354	1141	1270	531	1248	849
mestinon	941.9130435	1180	1327	371	1179	949	916	1608	698	1188	370	456	1083	959	900	1414	1167	731	451	370	1195	701	1647	804
zuclopenthixol	943	526	1384	1562	1337	930	982	419	1330	208	1057	1160	772	745	1119	673	1463	721	1090	1057	228	1438	796	692
SB-200646	944.173913	649	1079	263	299	913	540	790	584	874	1267	1119	1339	1621	797	613	526	1330	1570	1267	1268	759	929	1320
prazosin	944.2173913	998	1301	989	719	768	979	1531	1344	657	1018	993	608	573	807	1203	817	349	963	1018	572	1396	1281	833
L-745870	945.0869565	798	1045	969	1039	1243	1210	751	823	1429	564	674	1385	561	1030	733	1124	1227	803	564	1094	848	522	1301
lansoprazole	948.3913043	1065	1552	747	1443	1051	910	1266	407	965	706	531	1276	603	1061	1186	1354	1093	432	706	1163	478	1075	743
PSB-1115	949.5217391	956	1013	613	565	532	740	1488	756	1115	1053	949	1338	778	397	775	412	1438	1682	1053	1502	693	1509	482
ODQ	949.6521739	935	1266	1235	599	1380	1212	483	1271	1117	817	307	1110	730	1263	1075	865	737	1044	817	864	1334	768	613
talipexole	950.8695652	1010	1608	784	453	1053	887	824	441	1339	636	676	1279	1640	965	623	622	1515	594	636	1637	339	1110	1199
nizatidine	951.0434783	1046	409	560	1392	692	855	1044	660	746	1516	1472	847	1519	750	689	920	1279	630	1516	934	714	1033	651
cefdinir	951.1304348	1199	733	995	753	1294	1351	490	1441	771	890	982	740	783	1129	1136	531	1052	980	890	936	1204	651	945
tenofovir	951.1304348	1294	392	894	771	805	990	409	1128	1217	1475	1442	732	1687	818	440	610	1297	569	1475	1169	770	603	889
piroxicam	951.4347826	637	303	1558	1611	674	820	1516	588	354	1264	1341	310	1423	1045	1257	1387	988	622	1264	428	553	1302	638
praziquantel	951.5652174	1059	213	119	491	733	473	168	1141	1353	1498	1529	1171	1701	514	276	1042	1478	1195	1498	1370	1070	548	1246
desloratadine	951.6956522	875	772	1624	1116	722	650	1392	1559	956	1403	890	461	384	865	1159	1152	390	231	1403	515	1547	1072	751
isotretinoin	951.7391304	949	1566	1053	809	1012	940	943	987	1109	534	671	1210	362	907	919	1089	841	870	534	1556	905	705	1419
cefotaxime	952.5217391	691	560	654	1137	1106	824	527	1024	1269	761	1465	923	1273	983	576	964	1609	1187	761	1305	1051	809	449
hesperidin	953.173913	858	520	1647	419	1492	1393	800	814	1048	648	543	1494	649	1418	1440	247	260	1400	648	873	913	1221	1178
zoxazolamine	953.2608696	1537	156	1107	855	1280	1044	967	865	1495	669	360	1258	461	1060	898	736	983	903	669	1485	931	966	1240
selegiline	953.4347826	1173	234	453	543	967	931	175	924	895	1532	1416	1248	1705	507	258	1327	938	1551	1532	1258	1140	405	817
desmethylclozapine	954.0434783	747	1619	359	990	834	766	915	1183	883	1280	1265	689	661	892	833	1276	1008	874	1280	863	1395	445	886
hypericin	954.4782609	1291	557	1165	783	558	620	912	682	1252	944	887	722	1218	796	921	1020	1106	1565	944	1389	664	1130	827
theophylline	957.5652174	1625	1022	912	350	1202	909	862	614	535	1603	1626	821	817	799	1151	250	360	1546	1603	531	629	832	1425
bumetanide	958.2608696	1068	619	287	713	883	959	506	732	1436	1262	1540	679	1600	1037	704	407	1092	1459	1262	1448	685	790	872
SGX523	959.2608696	1522	1387	1271	210	1453	1311	806	1293	1292	446	460	1412	267	1351	1280	647	327	279	446	1284	1127	1245	947
procarbazine	959.5652174	1135	1188	840	998	1083	1217	606	959	648	664	1022	1119	1475	1051	983	990	819	951	664	999	988	680	991
purmorphamine	960.6521739	854	431	271	1486	1043	1049	1156	871	1008	1000	879	943	772	1046	1324	1051	858	482	1000	1246	928	1382	1015
penciclovir	960.8695652	1145	1706	412	984	859	857	1125	684	697	802	753	949	1628	831	552	1529	1130	927	802	1170	471	755	1332
fenoldopam	961.0869565	634	1232	1614	370	1298	1278	614	1241	817	576	581	1386	662	1323	1074	996	923	1222	576	981	1092	775	840
ZD-7114	963.1304348	438	170	1480	1210	1013	1156	152	1428	1305	866	1346	876	1012	1275	491	1548	1413	425	866	1438	1417	392	435
dihydroergotamine	963.5217391	1287	1213	1163	1301	1061	1083	1014	1151	1004	670	410	1156	505	1135	1191	1146	506	498	670	622	1237	1098	1040
yohimbine	963.5652174	643	1056	343	593	1101	906	295	1278	1657	1008	1029	973	1446	1041	514	748	1668	1476	1008	1338	1056	227	758
6-benzylaminopurine	964.3913043	366	286	761	462	1025	1098	1515	849	1177	432	1100	1336	1393	1031	1490	1292	987	651	432	769	1327	1456	946
troglitazone	964.6521739	1359	680	1156	838	1150	942	858	1123	1245	628	668	1126	814	1091	1060	764	1016	627	628	1312	936	919	1247
tizanidine	965.4347826	1314	1015	280	1481	741	1009	1474	816	435	1049	1126	894	1214	795	1141	1298	1250	460	1049	541	801	1544	478
AZ-628	965.7391304	1097	1360	319	1658	566	923	1494	768	188	1075	1030	680	1364	843	1023	1570	1071	1177	1075	404	781	1501	245
procaterol	967.1304348	693	1491	1198	1185	690	840	1574	1079	1171	611	800	767	786	748	1347	1199	602	446	611	1165	940	1364	937
YM-976	967.2173913	1162	852	499	922	747	991	856	1212	943	900	1137	1072	785	943	566	726	1163	1391	900	1354	1050	1069	1006
dexfenfluramine	967.6521739	1053	1663	1083	820	758	1020	664	348	972	1499	1270	830	1704	844	686	887	1235	1171	1499	470	285	479	1016
albendazole	967.9130435	1400	649	1630	541	1192	975	1619	755	655	639	441	761	1195	940	1368	740	685	1423	639	648	607	1350	1410
naftidrofuryl	968.4782609	1518	1089	928	1540	1159	1132	946	1343	580	529	426	838	517	1339	1394	1224	657	478	529	967	1279	1236	627
mephenesin	968.6086957	863	1715	1620	679	1156	1148	718	694	1540	449	466	978	1502	1196	960	1126	1044	150	449	1319	574	843	1089
honokiol	969.2173913	1163	1349	941	447	1416	966	643	1436	1080	309	312	1266	1082	1033	731	773	1081	1558	309	1112	1536	677	1072
ethosuximide	970.6086957	1454	1650	315	623	721	668	931	1288	587	752	994	413	1486	744	968	1424	1261	944	752	1139	1340	331	1539
PRE-084	971.9130435	764	187	1154	1529	726	625	1680	730	799	1251	1006	704	953	755	1281	882	989	591	1251	862	998	1574	1063
atomoxetine	972.6956522	1074	981	384	745	836	918	828	1069	800	1502	1348	687	1456	1017	724	949	829	847	1502	831	1113	1002	930
resveratrol	973.3043478	1430	1340	1284	1027	960	1107	1084	1009	1078	728	797	1334	302	1088	1161	816	764	661	728	885	1021	976	806
ipratropium	974.3913043	1308	1396	1015	731	754	929	1037	1038	686	884	1167	789	1417	838	759	971	1133	748	884	1068	989	930	940
RS-67333	975.3478261	1312	1183	1697	1500	1078	939	1522	1533	933	477	805	734	216	1200	1158	514	1047	804	477	573	1604	806	321
amcinonide	975.6521739	974	412	623	1284	1068	1204	782	972	703	1074	489	884	1041	1268	1232	1326	1333	1121	1074	828	899	1004	845
EMD-66684	976	759	208	1343	1135	985	1057	1094	805	828	1172	877	1238	609	1203	1031	948	1111	1155	1172	942	1059	730	987
SEW-2871	976.5	506	72	1660	1476	1704	1706	1254.5	1582	444	319	212	1455	145	1710	1699	796	199	620	319	303	1375	1681	1222
RS-16566	976.7826087	1300	1644	863	296	1574	1344	1007	1349	1092	889	849	1485	192	902	1524	885	275	184	889	627	1469	595	1232
oxymetazoline	976.9130435	1188	579	1506	1262	1142	894	585	1006	1350	586	984	1356	925	1007	554	1198	1389	752	586	1234	1080	459	847
BD-1047	977.3478261	701	594	502	1192	1015	787	1489	1302	851	892	1031	913	1047	845	1304	1073	576	863	892	861	1246	1409	1094
mofezolac	977.6956522	1018	1198	1211	664	667	1012	1092	376	710	1686	1617	814	1682	810	264	389	868	1635	1686	788	400	1252	648
fexofenadine	980.7391304	900	1523	1295	729	1070	1177	916	728	518	1371	1106	1031	928	1233	1058	969	439	689	1371	1074	735	670	1027
xylazine	980.7826087	1487	1325	1330	1124	1241	1421	492	1192	772	618	347	898	993	1222	939	1085	642	1166	618	619	1170	942	915
tetracycline	980.7826087	1564	1545	73	1606	688	676	853	873	887	1202	1475	688	116	505	1001	1603	1129	229	1202	1563	1048	1029	1003
tivozanib	981.3478261	638	1251	159	1451	856	834	951	1134	463	1152	1204	603	1300	1048	1097	1399	1216	1193	1152	503	1144	1145	678
16,16-dimethylprostaglandin-e2	981.6956522	519	411	1425	411	1418	1097	839	807	1325	1052	846	1430	868	1185	949	556	1073	1526	1052	958	729	660	1443
axitinib	982.3913043	971	564	1152	849	911	1028	1159	1075	798	600	613	929	952	1139	1254	1382	1134	1043	600	998	1160	1500	784
dioxybenzone	983.0434783	754	1159	190	910	640	725	1164	776	811	1312	1512	997	1411	875	958	753	870	1344	1312	1001	992	1137	1007
ketotifen	983.7391304	1228	902	1252	751	1065	905	1317	1058	840	969	909	790	1155	789	1392	718	481	975	969	837	872	1455	997
decitabine	983.7391304	1275	1247	1257	518	988	1078	861	935	1100	886	1190	1416	663	1012	1180	856	1018	463	886	1190	923	1000	684
dicycloverine	986.6956522	845	1322	1380	1201	1181	1114	845	1105	918	1135	728	1241	632	1092	924	1017	588	657	1135	1006	1290	612	726
GW-5074	986.7826087	1268	850	922	632	1355	1145	563	1237	1523	650	633	1321	987	1190	799	603	794	1025	650	1492	1173	559	1325
tropanyl-3,5-dimethylbenzoate	987.173913	1164	825	189	603	1288	1378	600	1287	1110	1272	900	1223	863	1154	537	493	666	1555	1272	1060	1268	769	1229
cyclopenthiazide	988.173913	660	662	940	1321	801	808	536	482	1106	1517	1121	1230	1284	923	682	1107	1540	713	1517	1255	590	1028	905
chicago-sky-blue-6b	988.3043478	1281	1525	123	1141	1027	878	1378	888	651	779	648	1481	1450	787	1193	319	770	1432	779	893	827	1087	1394
tubocurarine	989.7391304	1229	469	1114	631	1185	1031	269	1130	1094	1164	1326	980	1141	1042	584	915	1091	1219	1164	1215	1164	519	1088
CP-93129	990.0434783	600	675	60	1205	929	969	197	1107	1320	1569	1648	1205	1269	939	135	1047	1703	792	1569	1443	1004	222	1164
HA-1004	990.1304348	385	1440	1191	1170	749	882	835	799	590	1646	1637	639	1274	952	987	1270	1352	733	1646	500	983	452	661
NNC-711	990.5652174	696	867	552	464	716	950	1180	960	1669	1289	1613	1015	1692	693	452	717	1172	261	1289	1196	1115	980	1245
piperacetazine	991.0434783	358	1498	1313	891	1077	972	291	1555	338	939	1645	590	185	888	976	1049	1487	1620	939	544	1280	1007	1352
imipramine	991.0869565	981	529	1561	687	925	1099	1432	1440	924	1203	832	925	149	1228	1311	830	876	1151	1203	1039	1000	817	653
meloxicam	991.6521739	702	1029	849	884	714	632	613	1200	1346	1065	1085	948	1176	724	617	1178	1206	1416	1065	1329	1167	986	877
dantrolene	992.173913	1286	1003	421	879	1018	992	1448	708	984	762	736	1330	410	1079	1103	1348	1062	1172	762	874	623	1512	1308
vigabatrin	992.3695652	1672	1658	1611	1701	441	382	1716	332	231.5	1187	346	516	534	400	1636	1664	1641	30	1187	613	676	1711	939
merbromin	993.0434783	327	1630	1110	1232	1477	944	767	971	1338	662	407	1599	393	1291	1521	1202	644	75	662	637	902	1485	1564
hydrochlorothiazide	993.3043478	1552	1317	1281	1281	739	1081	1276	1176	389	445	1080	755	1074	922	1579	1571	900	156	445	298	1405	1431	693
mianserin	993.3478261	636	1009	257	1079	997	1055	763	1140	939	1420	1460	911	1234	1107	535	1150	1568	367	1420	922	1099	1038	741
GW-311616	993.6086957	1540	657	1710	776	1682	1679	1582	231	484	601	353	1262	122	1557	1702	763	1215	912	601	552	237	1427	1208
oxantel	993.7826087	1399	1389	720	1264	590	890	768	557	495	1505	1417	562	1639	887	843	1352	1383	544	1505	846	406	1374	522
octopamine	994.7391304	646	429	645	641	1470	1400	761	1078	1041	1147	1490	1372	895	1219	1188	711	308	840	1147	911	1152	894	1494
zonisamide	994.9130435	1318	494	1148	1468	1161	1023	394	1162	1462	691	919	1196	889	1257	642	1562	1490	166	691	1562	1177	625	386
plerixafor	997.6521739	837	322	632	1383	945	945	331	1434	1105	1447	1333	1138	918	1076	620	1139	1702	236	1447	1497	1580	92	787
JNJ-10191584	998.826087	494	566	1266	1021	1050	1076	668	974	1214	962	1241	1280	1206	847	661	1025	1198	1357	962	1096	892	691	1226
kanamycin	999.2608696	609	1051	758	947	1180	1137	65	285	1626	1524	1680	641	1586	1148	195	1432	1457	735	1524	1596	348	301	1158
tianeptine	999.8695652	1315	1237	162	1530	555	666	702	1312	1018	1583	1413	524	803	509	405	1426	1673	1223	1583	883	1215	542	718
CI-966	1001	1489	445	611	312	673	805	1138	1249	1520	1463	1446	1199	1297	709	241	396	632	1026	1463	1464	1155	951	1339
linopirdine	1001.347826	1030	1111	1072	979	1147	1139	580	1021	1015	1173	1207	1235	684	1178	706	1030	1344	990	1173	870	999	514	834
suramin	1002.478261	850	77	62	1462	877	630	143	627	1647	1599	1681	1058	1716	776	226	1476	1714	1373	1599	1712	803	141	808
ibudilast	1003.130435	881	1275	1008	605	944	1161	1093	975	884	1236	1606	1074	858	1052	1049	775	539	535	1236	858	1178	1160	1090
oleoylethanolamide	1003.565217	1307	1058	881	1149	1116	1227	1458	790	1364	709	409	1382	620	995	1354	772	913	260	709	1405	656	1523	1025
hexestrol	1004.434783	510	10	198	1016	1412	928	77	1493	1415	732	484	1433	1563	1454	1178	1375	1529	543	732	1077	1675	1217	1051
fananserin	1004.913043	1609	1526	425	1480	449	801	1502	1008	778	876	1023	989	1243	567	449	784	1574	845	876	983	1079	1388	859
molsidomine	1005.26087	1021	556	1155	1671	818	1016	837	943	275	1407	1257	712	970	1085	1262	1653	1070	1083	1407	343	1125	902	553
dicloxacillin	1005.478261	1222	1381	362	697	1093	987	344	1282	1369	948	999	974	1319	1280	273	1117	1651	1085	948	1262	1276	350	907
PG-9	1006	813	1234	827	1204	869	913	1248	1262	750	1079	1244	695	1278	1093	871	1283	775	670	1079	749	1465	955	782
aminopentamide	1006.565217	527	667	949	726	1571	1579	363	1297	1411	781	828	1659	626	1252	732	1113	846	563	781	1506	1364	698	1312
fenobam	1007.913043	1179	1438	511	1377	842	874	804	552	1379	977	1233	1000	1596	749	562	1189	1451	919	977	1522	446	663	942
acitretin	1008.478261	1310	1120	855	333	1339	1286	1237	1208	1606	443	326	1316	574	1080	1362	757	603	388	443	1568	1078	1339	1624
CGP-13501	1009.086957	1561	746	1180	546	1239	1065	495	809	1322	598	744	1477	554	1123	1110	742	1205	1345	598	1512	1038	1034	1166
GW-7647	1009.73913	1024	820	1118	522	1060	891	553	1630	1153	808	1278	1402	1387	1071	895	451	1120	524	808	1075	1481	829	1324
alosetron	1009.782609	894	1032	853	1700	811	1183	1636	411	1046	754	628	1174	887	986	1466	1385	1618	313	754	730	263	1689	1012
celecoxib	1011.304348	1196	878	1080	651	1264	1155	692	1113	1266	690	403	1203	999	1099	1429	811	833	609	690	1592	953	1240	1414
ketanserin	1011.608696	1130	893	383	533	820	930	723	893	1360	1377	1480	1034	1610	848	307	620	1224	1637	1377	1281	889	560	1358
N6-cyclopentyladenosine	1013.304348	947	1699	74	1082	1580	1367	173	1040	1671	1046	822	1374	1323	1004	553	554	790	423	1046	1681	1085	369	1603
acamprosate	1013.782609	968	1259	25	1001	616	338	1233	688	878	1378	1577	1059	1691	549	956	461	1117	1575	1378	1482	682	1308	1098
dosulepin	1013.869565	901	1599	153	420	1468	1267	317	1309	1344	905	1156	1104	670	1288	781	864	895	1349	905	1038	1470	899	1217
VX-702	1014.347826	1114	1362	358	1296	983	1262	423	1133	1002	910	1256	961	1707	962	389	1242	1361	659	910	1153	1169	692	1026
diosmin	1015.695652	1550	937	1714	394	1552	1512	1035	1280	1470	234	94	811	1008	1564	1628	401	452	1270	234	543	1025	1437	1216
pilocarpine	1016.043478	936	7	506	1588	964	698	779	1284	419	790	1382	1245	1649	932	1155	1435	1421	1338	790	432	1406	1627	586
famotidine	1017.304348	166	798	1603	391	547	711	742	762	916	1653	1504	1047	1629	961	707	387	1639	1507	1653	693	951	1141	1290
mebeverine	1020.347826	728	1294	736	1555	990	1058	1070	1382	456	1347	1291	813	567	1171	1066	1475	1175	299	1347	707	1269	933	739
SR-57227A	1020.695652	804	1086	520	1239	776	892	636	1430	1118	1363	1444	692	1651	801	630	941	1156	499	1363	1476	1434	669	856
topiramate	1020.826087	1216	1672	839	911	994	680	596	1612	1450	211	1011	1136	593	1070	1320	515	797	1685	211	1316	1574	1665	405
QX-314	1020.869565	1479	434	516	487	1487	1499	769	1310	867	678	767	1561	489	1490	1558	1098	477	815	678	777	1471	1585	1188
CHIR-99021	1021	1476	1643	1374	152	1105	921	1444	1153	1705	533	452	1151	753	842	1296	219	462	791	533	1701	879	1249	1649
isocarboxazid	1021.173913	1189	1075	1035	1234	924	807	1043	599	792	1243	1176	428	1104	1034	1337	1403	1150	940	1243	822	912	890	1107
tinidazole	1021.478261	1354	1135	946	782	1114	1231	138	1020	1026	1250	1430	1380	1464	1006	391	1300	741	491	1250	1557	1111	360	1017
pioglitazone	1021.695652	1210	518	643	636	1212	1018	552	1375	1371	777	487	1228	978	953	1212	853	1394	1137	777	1382	1345	954	1487
ubenimex	1021.869565	1309	1610	1070	639	1054	1117	1229	1247	1037	622	1003	1313	1044	1015	861	423	986	1342	622	966	1033	992	969
linezolid	1022.73913	1272	722	489	812	1396	1410	293	1506	1042	1019	579	1420	920	1406	1016	1071	849	1205	1019	1037	1286	855	899
formoterol	1023.173913	653	468	1086	368	1154	1220	550	1220	1593	1308	1361	1250	1030	1109	918	480	793	518	1308	1615	1202	965	1364
WAY-213613	1023.347826	486	1164	1325	604	1385	776	297	1447	997	1125	1448	864	1036	1342	923	845	850	819	1125	1242	1297	761	1379
SB-366791	1025.652174	491	971	944	1444	665	748	591	1116	776	1647	1687	671	1355	934	888	1412	1390	855	1647	460	1174	834	890
niridazole	1027.173913	296	485	1686	735	1215	792	302	759	1656	1679	1556	1491	1275	972	171	417	1314	1543	1679	1353	281	304	1664
riboflavin	1028.130435	1570	225	121	331	881	912	1251	946	1621	1330	867	881	1226	911	1459	667	882	1695	1330	1473	665	1471	932
NBI-27914	1028.173913	1443	1276	957	534	1197	970	1410	623	1549	615	467	1498	825	990	1527	357	631	1323	615	1620	795	1372	1054
tofacitinib	1028.391304	762	1102	23	754	1037	734	93	1265	1631	1465	1707	944	1675	689	575	1419	1347	489	1465	1621	1150	563	1143
sulfasalazine	1028.652174	1299	1517	776	1315	981	1186	346	933	969	1604	1345	822	1310	1188	477	1308	566	447	1604	1272	950	746	698
entacapone	1028.869565	1049	901	1661	1002	1332	1192	153	1639	1504	668	584	1167	897	1159	386	1512	1359	453	668	1410	1625	203	1140
spectinomycin	1028.956522	1253	1154	1545	808	1143	886	1629	966	797	506	359	1032	511	1083	1305	1293	863	1110	506	601	1371	1449	1496
naftifine	1029.130435	972	745	1623	921	1480	1607	1368	842	1563	711	236	1656	325	1533	1041	541	689	1473	711	1236	651	824	922
methocarbamol	1030.217391	1530	884	1379	581	971	954	206	620	1151	1007	1166	1397	1299	1131	549	951	1605	962	1007	1230	796	935	1384
hymecromone	1030.608696	488	230	1608	1244	292	1166	1711	883	255	1700	1621	159	624	823	1681	1417	1363	1643	1700	227	720	1698	451
mepenzolate	1030.608696	1548	1682	1713	767	1529	1483	890	910	1581	560	351	375	518	1624	1274	848	812	1341	560	781	926	964	667
proguanil	1031	352	1131	126	1491	750	952	1611	1118	316	1414	1661	377	1249	839	1488	1468	1097	1119	1414	379	1052	1396	913
citalopram	1033.043478	719	1087	1519	1069	894	1039	320	672	1309	1588	1548	815	1657	944	359	1003	1535	1084	1588	1081	689	269	972
apafant	1033.304348	893	909	1411	1400	1414	1438	1051	1092	1319	457	258	1629	1303	1474	1184	657	534	74	457	1608	1117	1634	453
naftopidil	1033.434783	1381	1609	100	1660	684	1005	1249	1294	465	839	1158	705	704	1013	1321	1427	1305	1124	839	560	1284	1238	805
butenafine	1034.043478	591	327	752	454	1371	1092	85	1336	1034	1662	1354	1582	1288	1132	467	1018	1469	838	1662	1066	1383	195	1625
etilefrine	1035.478261	822	1108	135	549	1107	1121	932	1629	1285	950	1019	1063	1272	1001	1165	634	629	983	950	1352	1592	1643	875
CGP-55845	1035.521739	943	1034	1109	649	1456	1250	538	1258	339	741	590	1308	1507	1239	1301	802	1005	1653	741	444	1224	1309	1377
IBC-293	1036	1661	489	980	1146	746	988	1120	990	611	1698	1694	570	1699	1021	1422	806	711	407	1698	795	982	633	961
colforsin	1036.521739	848	861	649	1032	931	1259	369	1255	1650	1457	1491	927	1290	1095	393	832	1233	866	1457	1660	1142	302	841
olaparib	1036.913043	800	1315	1312	1270	1133	1176	1469	1156	925	789	895	1076	451	1096	1503	968	624	612	789	1022	1118	1391	959
L-701252	1037.913043	1334	751	564	874	848	812	1076	1111	1558	885	1140	994	1258	913	1201	895	1338	520	885	1400	1165	1402	948
ciproxifan	1038.043478	753	1689	1550	1612	1205	780	221	1437	1243	883	1164	826	1219	1214	321	1273	1029	701	883	1086	1350	276	1160
moxifloxacin	1038.173913	1225	654	1348	564	1119	1141	520	818	1363	1352	1300	1255	1103	1231	547	665	1115	1178	1352	1368	792	726	1142
temefos	1039.086957	640	1506	118	613	1236	1134	523	879	1387	1503	1549	1175	1493	874	323	976	1411	1394	1503	1446	1158	284	774
UB-165	1039.782609	497	293	1310	942	980	1053	1197	743	509	1678	1455	661	1192	1184	1314	997	1125	1562	1678	476	691	1478	900
mirtazapine	1040.173913	1206	1175	1524	975	1073	1213	1201	860	1424	1073	862	865	673	1195	990	715	955	549	1073	1140	844	1008	1331
altanserin	1040.608696	1089	630	1666	573	1448	1147	770	1617	1123	841	427	1445	206	1311	1272	771	655	1404	841	778	1586	887	1447
BRL-37344	1041.173913	776	1584	797	1594	711	810	929	1076	1324	1194	1259	1211	1026	899	592	1141	1057	533	1194	1451	1128	580	1081
nomifensine	1042.347826	1285	432	615	1667	1271	1462	1710	1272	523	766	440	656	1003	1504	1677	1599	807	13	766	520	1314	1640	1032
dinoprost	1042.695652	758	201	129	1087	1536	1494	764	866	1152	1402	1238	1048	496	1461	947	669	1663	1483	1402	1137	1037	710	1302
zosuquidar	1042.73913	1169	1645	422	1309	1074	1000	1153	1233	1636	767	902	1303	464	927	802	1356	522	526	767	1670	1185	693	1458
epitiostanol	1043.173913	419	134	519	319	1440	1581	130	1378	1536	1493	1380	1512	369	1486	772	716	1679	1586	1493	1061	1632	74	1284
SB-216763	1043.521739	1408	1300	1167	430	1017	1104	1690	793	1566	718	597	1332	801	992	1624	575	465	444	718	1504	591	1651	1514
diflunisal	1044	1178	359	31	1279	625	1106	1656	1328	1131	872	1229	1284	449	806	1147	738	1219	1535	872	1430	1357	1565	816
immepip	1045.217391	1492	1184	212	786	617	793	1080	1197	962	1490	1500	809	1633	764	1166	1185	620	412	1490	903	1105	1527	1113
sirtinol	1045.434783	1385	951	285	1656	1248	1151	1430	1054	764	829	548	1207	1341	942	1263	1604	1113	252	829	1019	767	1479	928
trioxsalen	1046.217391	1161	1431	1488	1357	922	1175	731	649	1020	1313	438	887	1585	1032	580	1234	1624	1320	1313	954	342	722	785
nalbuphine	1046.391304	1105	933	1605	1028	1334	1203	456	1184	1054	911	1021	906	747	1299	1106	1097	757	953	911	1207	1082	908	1260
pirenperone	1047.608696	903	1023	1085	1197	1246	1133	1021	769	573	1227	869	1146	458	1199	1290	1331	1164	1271	1227	810	978	1255	920
telmisartan	1048.913043	1104	1068	558	734	1127	1052	1110	1296	1509	959	868	1387	781	1102	1370	798	707	466	959	1252	1146	1324	1448
gliquidone	1049.73913	1264	1189	1308	1017	1293	1077	810	1340	1361	568	783	1389	1233	980	728	1096	1183	270	568	1432	1176	687	1392
L-694247	1049.913043	1025	276	1182	1523	1088	1368	1049	968	802	1035	766	1252	841	998	967	1437	1255	929	1035	1004	1289	882	1177
RU-28318	1051	375	1671	243	1558	1094	1022	1530	468	1375	865	723	1346	1379	1059	1078	1582	1356	588	865	1526	299	1014	1157
fexaramine	1051.217391	1158	1329	1382	1516	1086	1149	1542	1301	398	856	686	854	544	1297	1424	1630	692	1228	856	337	1180	1062	671
oxfendazole	1052.304348	1060	493	1160	1163	1008	1111	1405	737	871	1106	1127	803	1679	984	803	1044	1186	1035	1106	937	726	1262	1397
SD-169	1052.956522	453	1166	1402	725	773	1025	15	1490	1502	1054	1607	1359	1713	1125	27	512	1707	1704	1054	1561	918	48	1278
pregnenolone	1053.304348	855	632	1456	917	1176	1038	880	889	1014	1298	980	976	1065	1164	1082	1080	1315	1016	1298	1047	949	960	1139
idelalisib	1054.565217	780	1429	864	887	1413	1605	88	365	1576	1155	886	1371	1571	1438	96	1214	1715	1347	1155	1600	321	286	1093
phenelzine	1054.869565	1298	381	61	823	1069	1304	560	1451	1590	1103	1131	1479	816	1146	776	1470	1595	700	1103	1606	1459	789	552
BU-224	1055.304348	617	986	241	1633	1627	1089	67	1443	1494	528	925	1632	1244	1212	435	1134	1704	1678	528	1612	1075	245	1123
isosorbide	1055.695652	1621	1080	1289	1371	1135	971	251	306	1526	1467	488	1264	1375	1220	314	1378	1644	835	1467	1540	222	289	1228
biotin	1056.782609	954	869	931	1102	890	1035	1687	802	596	966	1123	535	1251	1078	1637	1070	575	1550	966	687	783	1673	1546
PD-166793	1057.173913	1095	771	1518	1325	1024	985	359	803	934	1533	1175	806	1431	1105	807	998	1516	1350	1533	896	592	748	1011
SKF-89976A	1058.217391	1120	629	1100	590	1286	1101	356	940	1659	1037	1108	1209	1630	1043	399	651	1629	1248	1037	1552	789	938	1288
cortisone	1058.434783	1088	991	578	865	909	1102	950	911	1463	1197	1284	1144	1179	975	834	953	1311	958	1197	1474	897	1043	1041
hydroxychloroquine	1060.521739	1331	1311	235	785	880	1199	81	1421	1204	1336	1690	1102	1408	1100	407	1186	1236	1295	1336	1442	1504	90	813
iobenguane	1060.913043	828	792	993	1038	1120	1159	850	1063	499	1565	1097	1017	1208	1346	1317	1031	671	1304	1565	728	1110	1224	876
minaprine	1061.434783	1547	871	962	1417	1302	1386	1673	696	1009	390	429	1546	971	1441	1561	1267	716	483	390	1109	703	1687	857
PF-04217903	1061.652174	1274	1088	985	789	947	1124	700	999	1227	1258	1318	935	1433	1066	746	1108	1410	1008	1258	1306	754	661	1024
pepstatin	1061.869565	590	258	1643	1030	767	943	1651	789	358	1706	1686	356	1608	1098	1452	1301	738	1188	1706	346	575	1563	1071
apigenin	1062.173913	1360	1416	824	1441	718	903	1374	663	783	1132	1197	905	1011	814	1294	1158	969	1409	1132	694	749	1450	1034
rofecoxib	1063.086957	940	1257	1581	1483	1323	1429	904	913	836	844	1198	827	1378	1390	1384	1488	619	99	844	754	779	1143	1038
rizatriptan	1064.086957	1519	736	589	788	1036	1264	1270	1359	919	913	461	1388	1140	1055	1514	814	919	1491	913	1009	1298	1085	994
guaifenesin	1064.434783	1514	1195	1682	340	1510	1566	1045	982	1223	672	221	1665	686	1383	1641	840	298	1531	672	1015	815	643	1343
O-1918	1064.478261	1405	1168	1709	509	1570	1685	39	1519	993	1527	594	1413	399	1601	53	981	1634	985	1527	657	1242	53	1220
NGB-2904	1064.695652	952	708	1242	1295	813	1118	710	1431	678	1115	1610	895	634	1167	1046	1148	1400	1302	1115	463	1265	1272	1109
SKF-77434	1065.782609	766	782	145	1404	1124	1337	515	1544	1161	1401	1405	1169	1178	1165	948	741	949	690	1401	1250	1324	998	1116
veliparib	1066.434783	1426	1578	616	1177	760	989	1400	1002	1141	938	1178	1162	1198	921	879	1066	1285	992	938	1185	793	922	982
cinanserin	1067.73913	1054	1216	541	913	1021	1103	1235	1507	906	1271	1218	1018	964	919	1185	888	980	881	1271	877	1437	1265	888
nemonapride	1068.043478	1003	1291	571	654	1263	1322	826	1236	670	1317	1213	1108	770	1175	1194	1011	879	1488	1317	790	1372	958	1137
calpeptin	1068.695652	1243	959	975	1683	829	1226	617	1185	95	1695	1677	378	1328	1181	785	1690	1640	1244	1695	204	1175	828	248
nadide	1069.434783	832	1047	1073	907	978	437	34	961	1695	1690	1634	588	1677	1158	101	625	1397	1232	1690	1565	1323	267	1686
cefadroxil	1070.434783	918	911	1056	908	1654	1680	1578	1537	845	907	417	1704	838	1665	1559	420	218	302	907	800	1524	1582	690
naringenin	1070.478261	1432	1130	463	667	1425	1432	694	1242	841	680	1182	1462	1167	1347	1231	901	709	1189	680	1187	1315	771	1474
PJ-34	1071.086957	1141	1134	1051	1199	921	1150	656	1120	1304	1077	1337	914	1617	1011	441	1143	1476	1250	1077	1313	873	501	929
trimethobenzamide	1071.26087	1499	1107	1457	1424	1178	1417	441	1231	890	1368	1269	1214	547	1358	504	1401	1444	587	1368	767	1196	415	557
diclofenamide	1071.347826	1283	1053	800	1433	1063	1073	1503	1094	949	746	1070	915	1143	1292	1330	1069	1173	1066	746	655	1072	1083	1030
omeprazole	1071.391304	1462	1474	1599	727	1628	1645	537	1585	833	396	303	1562	298	1619	1381	1319	596	506	396	890	1602	869	1415
clebopride	1071.695652	1674	883	575	1243	563	707	1684	1372	1049	1309	1685	791	504	917	1349	1116	668	161	1309	1422	1376	1514	778
racecadotril	1073.130435	1113	261	1139	1191	1149	1308	1369	771	974	1112	866	1051	1013	1258	1406	777	618	1089	1112	1374	798	1465	1468
forskolin	1073.652174	618	1049	704	1119	1085	1319	507	1292	1327	1479	1535	1139	1340	1180	640	893	1213	843	1479	1396	1182	504	851
lapatinib	1073.652174	902	1369	246	1664	833	934	1112	1311	618	1310	979	587	1091	1077	972	1683	1547	1273	1310	856	1278	1276	466
nicotine	1075.130435	964	1573	1254	1381	807	798	724	505	970	1376	1539	921	1622	768	382	943	1367	1457	1376	1362	407	749	1483
thiorphan	1075.130435	1129	1196	1280	1182	1100	1373	846	1248	863	806	1112	1132	1092	1379	1048	929	1166	494	806	1100	1031	1230	1186
dipyridamole	1075.826087	882	954	998	1183	1322	1223	1605	775	966	999	739	1176	655	1153	1612	975	1035	1129	999	1125	893	1420	926
reboxetine	1076.217391	596	868	687	1194	1198	1096	1550	1415	914	794	852	1105	880	1143	1566	1161	651	1277	794	743	1288	1619	1362
BU-239	1076.695652	988	720	732	779	1404	1449	202	1274	1571	1056	923	1441	1081	1450	636	723	1131	1428	1056	1587	1124	713	1296
MK-1775	1076.695652	1193	650	738	1319	828	914	1332	1203	449	1099	1230	504	1698	857	884	1438	1442	1437	1099	751	1229	1296	1174
NFKB-activation-inhibitor-II	1077.956522	1337	1277	1530	1085	1164	1093	1130	1194	1137	936	806	942	983	1205	848	1261	1024	1239	936	1082	852	686	1046
dydrogesterone	1078	1395	450	1161	554	1301	1279	535	1149	1667	838	788	1350	864	1197	788	937	1562	1175	838	1687	1222	523	1534
levcromakalim	1078.347826	1257	323	999	1692	439	357	1141	977	1544	1413	1708	341	1680	780	348	1542	1672	358	1413	1594	958	1235	1031
GS-39783	1078.478261	1122	995	1582	813	1561	1609	619	899	1331	812	715	1541	142	1445	1071	883	967	1274	812	1411	1211	607	1383
CP-94253	1078.608696	479	1035	1164	1380	926	868	1333	1117	992	1247	1048	879	1607	894	769	1269	899	1443	1247	1266	1141	826	979
chloroquine	1078.782609	1440	1424	482	1151	1104	1281	1361	1195	1218	769	730	1117	676	1110	1282	1103	956	790	769	1227	1318	1225	1084
acebutolol	1079.73913	1101	1631	742	1374	763	1154	1647	583	930	621	470	1295	1496	941	1584	1149	1323	747	621	1243	731	1653	1035
roquinimex	1080.478261	1205	56	838	1159	1312	1379	1524	1012	273	1268	1544	1161	960	1367	1597	1208	847	926	1268	240	1116	1429	1162
crotamiton	1080.652174	1042	1459	1079	1076	1172	1211	1315	853	1239	786	876	1067	894	1145	1353	1223	992	678	786	1428	880	1254	1047
MEK1-2-inhibitor	1080.782609	405	992	523	1305	939	907	1194	1096	202	1566	1404	877	1331	959	1247	1580	1610	1574	1566	306	1260	1480	535
DCPIB	1081.695652	1293	689	964	950	1195	1305	996	1095	1498	928	1116	1323	1430	1101	1091	516	885	984	928	1158	904	1279	1251
ilomastat	1082.434783	648	231	703	925	979	899	827	981	1468	1337	1470	960	1437	1232	824	1076	1386	1538	1337	1472	1013	1163	990
MPEP	1083.478261	683	686	1142	817	1305	1325	621	1114	1279	1328	1169	1206	882	1303	793	1192	1443	876	1328	1216	1343	816	1053
meprylcaine	1083.521739	1474	1283	309	408	1171	1295	1213	835	1150	603	566	1587	1372	1325	1287	598	1069	1659	603	1395	1010	1196	1513
cyclopentolate	1083.782609	1563	1128	407	1090	857	1029	1464	619	368	1489	1572	550	1697	611	1342	1012	1445	1382	1489	616	808	1649	740
itraconazole	1084.347826	1194	815	1544	1294	1211	1122	1408	1190	504	1282	934	807	481	1240	1401	1246	766	669	1282	586	1336	1522	1106
etifenin	1084.347826	1481	984	1474	798	1340	1381	926	962	500	1066	907	1006	862	1352	633	989	1038	1652	1066	1292	850	1074	1307
pivmecillinam	1084.956522	1654	1026	746	1397	1007	1222	1417	512	755	1071	1110	836	1238	1353	1339	1578	951	374	1071	1223	297	1534	1243
fluconazole	1086.043478	883	1250	242	329	1245	1395	836	1213	926	1050	1523	1610	714	1225	1042	1509	1412	548	1050	1189	1161	1089	1538
Y-26763	1086.695652	781	1522	1140	1575	998	995	215	1101	968	1108	1649	728	1225	1354	830	1663	1336	242	1108	1493	898	909	1156
oxybuprocaine	1087.478261	1506	1372	1570	1042	1146	1254	1514	838	549	982	1128	844	555	1040	1575	1210	749	997	982	829	860	1539	931
hydrastinine	1087.521739	1406	403	438	576	1267	1061	195	1357	1358	1300	1352	1383	1523	1254	635	801	1475	1314	1300	1567	1352	444	1252
propofol	1088.217391	1067	774	497	986	1123	935	590	1052	1148	1663	1277	713	1670	1086	1128	750	1433	218	1663	1276	1093	1366	1521
flavoxate	1088.521739	1324	801	1143	469	1553	1504	519	1462	1073	832	970	1443	420	1599	999	645	1112	1225	832	971	1619	1091	1430
metyrapone	1088.782609	1635	1222	1673	1247	1467	1178	1024	1129	1232	306	372	1093	428	1321	1356	1590	1168	565	306	1248	970	1207	1305
alfuzosin	1088.826087	1290	1557	963	1064	1213	1036	1367	936	813	1241	981	1200	1106	1114	1326	1556	844	171	1241	1005	650	1202	1167
montelukast	1089.304348	1198	642	815	1553	800	843	449	1124	1680	1605	1451	737	1416	855	615	1361	1683	267	1605	1669	919	509	1258
BMS-182874	1091.043478	1523	1435	63	933	770	781	1214	1374	1587	757	928	1092	1595	1160	515	1310	1696	1231	757	1697	1333	554	789
gallic-acid	1091.73913	1612	739	297	1635	682	604	1176	1014	1673	1205	1335	868	969	1112	773	1480	1340	683	1205	1709	924	940	1135
moxonidine	1091.869565	885	637	1414	689	1313	1239	424	1432	1490	1088	814	1448	808	1244	777	1279	1014	1107	1088	1299	1425	900	1299
benzonatate	1091.869565	1208	1540	900	854	899	870	1509	963	915	1139	1418	725	1202	1115	1116	713	981	1267	1139	920	1138	1325	1257
SC-560	1092	1496	511	284	720	1632	1500	1406	1411	1434	620	533	1456	473	1498	1635	838	398	740	620	1381	1503	1504	1523
niflumic-acid	1092.391304	795	1497	924	1597	845	816	418	1392	614	819	1396	1140	1491	781	569	1433	1701	1627	819	1358	723	1016	1354
tripelennamine	1093.130435	1490	417	1181	608	1289	1235	1431	1179	1611	1160	1165	1460	460	1287	906	1162	1010	1100	1160	1295	863	659	1014
nadolol	1093.478261	802	687	553	1203	1102	1362	470	1366	1164	1294	1132	1306	929	1331	1033	1258	1055	1226	1294	1288	1227	1024	1044
atorvastatin	1094.956522	790	1486	1267	1464	840	1143	486	1321	173	1634	1624	744	1289	1174	783	1560	1524	1247	1634	302	1283	649	767
zatebradine	1095.130435	475	1588	1221	566	1273	1138	831	794	714	1419	1283	1475	1429	1074	1021	553	1124	1317	1419	1435	886	981	1172
tosufloxacin	1095.173913	884	1481	1421	262	1363	1236	123	1406	1643	908	1220	1463	1702	1194	647	520	1509	639	908	1623	1464	449	1124
methoxsalen	1096.478261	1236	1155	793	1223	780	818	765	1166	964	1373	1650	860	1668	803	651	1026	1552	1328	1373	899	1015	879	1242
RWJ-21757	1096.565217	817	397	1487	146	1503	1552	766	1500	153	1196	1353	1428	1168	1554	1390	696	533	1414	1196	918	1609	1576	869
azasetron	1097.695652	1398	766	479	1046	1035	927	1561	1461	585	1058	899	1168	757	1156	1560	1490	936	1160	1058	705	1460	1549	1033
diazoxide	1097.956522	750	1411	987	1571	759	896	937	733	869	1611	1620	565	1458	1008	771	1589	1458	619	1611	1108	528	957	1437
VX-222	1098.869565	1050	437	992	433	1617	1472	177	1510	1664	1051	787	1654	954	1549	971	384	663	1047	1051	1542	1636	1066	1567
ethotoin	1100.173913	919	1448	238	508	1445	1247	97	1202	1542	988	946	1688	877	1472	602	924	1378	1697	988	1674	1594	455	1375
SR-59230A	1100.521739	1322	1307	1225	1261	1326	1440	1131	1593	994	653	638	1329	337	1424	1492	1057	271	1022	653	1102	1495	1362	878
secnidazole	1100.73913	1364	1407	386	825	865	790	803	1169	948	1551	1571	1141	1428	821	1124	653	856	1325	1551	1095	901	1246	1497
nifedipine	1100.826087	1607	1395	45	1573	996	998	1654	983	1187	688	812	1282	710	798	1499	1195	860	974	688	1376	1055	1607	1337
ST-91	1100.956522	1483	567	1445	1153	1596	1413	682	1003	1453	474	493	1638	394	1447	1196	1154	1264	1161	474	1261	1194	891	1486
proxyfan	1101.565217	1642	1465	1664	365	1615	1690	303	1125	1480	967	681	1523	703	1659	942	573	639	1687	967	1273	1086	842	445
quinidine	1102.173913	1244	1137	1040	983	1403	1287	482	1270	1111	1127	1216	1046	1061	1361	903	1508	1328	632	1127	1024	1303	606	1151
LFM-A13	1103.73913	929	1083	379	1416	1148	1248	1088	1259	658	1186	1325	878	1410	1173	1140	1299	1176	1319	1186	842	1292	1088	864
probucol	1104.043478	1335	1007	1371	665	1432	1388	1150	1174	826	926	609	1489	942	1403	1364	700	630	902	926	1203	1123	1419	1409
dexamethasone	1105.652174	1273	1282	875	1450	1153	1335	860	1346	758	958	740	1082	1134	1245	912	1309	1195	1243	958	1053	1226	1126	917
AS-703026	1106.086957	606	1177	787	1544	970	1169	1143	1290	194	1439	1612	890	1420	1104	711	1567	1650	1523	1439	367	1346	1113	379
mephentermine	1106.173913	1267	865	211	1073	597	1072	1210	1013	729	1541	1672	805	1678	956	791	1390	1576	1018	1541	987	954	1327	1169
brimonidine	1106.478261	1418	1618	1188	1290	1351	1085	1340	646	666	703	536	1537	1298	886	1476	890	945	1006	703	1016	675	1580	1596
epirubicin	1108	1649	23	1574	1705	730	1333	1648	266	96	1610	1615	1080	809	1425	1592	1460	1492	1463	1610	244	232	1659	169
rabeprazole	1110.086957	946	550	1381	1497	1056	1135	1456	891	726	1315	1191	649	1174	1169	1448	1320	1218	806	1315	469	1042	1513	1265
glimepiride	1111	1191	165	664	870	1214	1140	1199	1389	1334	953	1086	1325	1182	1198	1450	909	1061	800	953	1424	1296	1464	1286
retinol	1111.130435	1040	973	474	1216	1276	1116	924	1146	1308	1211	1271	1008	986	1213	1072	1274	1247	685	1211	1296	1221	1093	1295
dimercaptosuccinic-acid	1111.695652	1475	912	612	1230	1331	1608	1706	574	736	573	508	1698	979	1613	1673	617	763	1621	573	840	624	1697	1606
T-0156	1112.217391	877	1268	841	953	1174	1209	582	1224	1455	1137	1214	1155	1304	1137	973	770	726	1093	1137	1529	1168	1370	1285
pyridoxine	1112.217391	1387	1146	1712	493	1675	1577	1077	1591	801	720	315	1360	974	1548	1507	970	1144	948	720	813	1509	774	820
zimelidine	1112.869565	1665	663	1383	1139	1295	1454	786	1424	702	1351	1243	1243	870	1163	831	1217	1294	472	1351	604	1255	1094	1097
paracetamol	1113.434783	1419	158	366	1615	1517	1655	1277	1623	1446	522	1242	1570	270	1683	1622	1156	593	246	522	1087	1653	1349	1018
felodipine	1113.695652	1109	982	1060	800	1389	1219	1083	934	1119	1366	726	1291	600	1387	1491	1004	1004	410	1366	1057	1104	1573	1541
risperidone	1113.782609	1528	1560	1192	1077	1052	1082	1391	1044	950	851	834	1133	1499	1073	1276	685	561	1337	851	1303	1068	1185	1085
terguride	1114.173913	621	1197	1183	1000	1514	1556	741	1702	1021	1114	1171	1261	546	1463	1251	1040	950	448	1114	536	1704	1292	1201
argatroban	1115.304348	1683	1066	250	1184	643	589	707	1345	1071	1434	1561	818	1455	472	627	955	1598	1675	1434	1429	1302	1063	1291
EXO-1	1115.347826	1543	599	1304	810	1182	1282	655	1365	796	1121	1537	1307	775	1396	1312	959	970	741	1121	1339	1389	1129	1021
indoprofen	1115.608696	672	1704	1515	416	1420	1606	462	1161	1567	681	678	1515	533	1495	1101	1504	740	1549	681	1677	1259	520	1203
buphenine	1117	403	614	531	837	1170	937	748	1250	947	1496	1489	1170	1555	1047	853	1187	1258	1268	1496	1225	1397	1186	1627
bicalutamide	1117.652174	824	1621	1626	1610	1188	1289	909	1334	1122	891	988	1086	510	1246	851	1587	1231	1365	891	826	1485	618	608
talniflumate	1118.434783	435	1142	782	1535	1415	1408	1029	1542	1162	1083	1316	1361	494	1337	1093	1344	947	900	1083	654	1554	903	1205
FH-535	1118.521739	1651	1711	1363	620	1657	1443	1193	1131	909	572	777	834	338	1451	1690	1379	508	1707	572	580	1197	1190	1253
enalapril	1118.913043	1379	1093	1137	978	1401	1358	1151	1448	1403	730	652	1319	668	1373	1322	866	746	1376	730	1277	1317	931	1080
sildenafil	1119.913043	1078	1367	565	1020	1028	1066	1575	1091	928	1040	1299	970	1438	1140	1271	1061	887	1183	1040	985	948	1398	1380
gemfibrozil	1120.391304	1051	860	1319	1057	991	1068	1114	1210	586	1318	1225	634	1564	1087	1458	1318	1128	1203	1318	827	965	1394	1074
SCH-23390	1120.913043	1417	1242	1069	1128	917	925	1184	1090	1321	1353	1196	710	1307	974	632	1063	1296	1452	1353	1155	1201	759	1037
scopolamine	1122.130435	1238	1123	1358	1078	1375	1269	1165	1256	1235	667	576	1429	815	1348	1463	1091	966	976	667	1111	1216	1242	1145
T-0070907	1122.956522	973	1379	851	1363	1090	1228	557	1485	1454	1009	933	1130	795	1161	944	1229	1212	1112	1009	1148	1590	1044	1132
DMP-543	1124.26087	1184	1475	1103	1455	1010	1019	971	1025	741	1470	1312	784	467	1166	1230	1525	1460	1118	1470	915	1119	918	921
SB-202190	1124.478261	529	1562	537	1661	669	1330	1158	1450	653	1512	1695	696	1126	954	893	1535	1341	1170	1512	588	1506	1226	560
coumarin	1124.826087	1099	1292	1596	1562	1382	1399	778	958	522	1123	1258	1309	1457	1409	1080	1181	813	813	1123	780	1108	581	1248
dihydrexidine	1127.130435	554	1490	683	1440	1080	867	1481	1085	1554	1334	1374	1164	1199	826	1333	946	688	362	1334	1331	1027	1354	1418
famprofazone	1128.217391	118	1055	1573	1071	1604	1474	60	1414	1640	1640	463	1694	996	1643	730	1500	1713	914	1640	961	1493	215	338
BRL-54443	1128.347826	1223	1081	1186	1250	849	960	1190	1238	912	1540	1359	928	1247	925	881	1041	1127	1580	1540	908	766	917	1304
iohexol	1128.347826	1233	1707	1681	1621	1109	1241	1715	1692	897	301	698	756	166	1470	1715	1536	805	220	301	600	1702	1716	1070
tadalafil	1129.130435	1303	515	294	548	1254	1198	1013	1316	1250	1567	1067	1557	1207	1282	910	760	1030	1157	1567	1444	1377	1158	1196
nicergoline	1129.26087	1175	1286	1447	1121	1409	1531	1259	1211	683	1028	912	1318	280	1391	1494	1405	589	1167	1028	719	1192	1373	955
dextromethorphan	1129.913043	1375	1224	282	519	1354	1146	944	1427	1391	1180	1107	1158	1170	1256	1328	686	857	1199	1180	1377	1598	863	1367
GW-0742	1130.043478	1374	1067	1557	412	1513	1565	472	1472	1670	342	453	1699	1088	1515	1119	511	1456	1329	342	1545	1207	702	1581
fostamatinib	1130.434783	745	1238	614	1697	734	1182	849	1491	298	1671	1699	402	1606	1172	763	1701	1612	1568	1671	522	1537	821	407
GANT-58	1130.73913	1154	1527	753	898	902	1136	1441	956	861	1492	1543	1002	1503	1044	1073	954	1123	1186	1492	857	858	1290	962
bambuterol	1131	1240	220	1629	1160	1411	1158	1465	1257	1343	842	479	972	1501	1371	1470	914	1277	1086	842	1340	1208	1283	545
articaine	1132.521739	1006	1441	381	821	1274	1125	940	1171	554	1513	1227	1160	1122	1308	946	1333	1374	1698	1513	1076	1248	884	933
oxcarbazepine	1133.304348	785	587	1552	1691	1328	1401	1446	850	1043	1138	955	788	386	1362	1634	1477	909	1378	1138	583	890	1548	1197
BMY-7378	1133.73913	853	419	961	334	1406	1402	834	1474	1212	1316	1248	1290	1058	1344	1468	580	811	1654	1316	1372	1430	1133	1161
triclabendazole	1134.130435	1526	866	1359	1117	1564	1230	721	1546	1197	1113	293	1598	619	1469	977	952	594	1352	1113	1247	1553	574	1505
vardenafil	1134.173913	907	1261	1442	1237	1287	1296	637	1479	1275	871	1456	1125	1188	1312	877	1062	1388	1294	871	1135	1526	568	592
DNQX	1134.521739	711	806	1149	997	1258	1168	496	1315	1534	1435	1302	1367	1335	1168	876	1377	1298	540	1435	1572	1214	532	1209
clofibric-acid	1135.565217	1327	605	950	1351	1394	1419	489	953	1561	986	1077	1409	1093	1404	1034	1471	1489	658	986	1475	758	1138	1091
flunarizine	1136.608696	1349	963	1209	1193	1422	1205	1003	1446	1265	1092	799	1296	537	1350	1544	1260	1154	421	1092	891	1449	1157	1045
ZM-323881	1136.695652	1465	1246	200	1428	1290	1173	910	1295	990	775	1027	1003	1171	1103	1175	1450	1114	1667	775	1069	1456	1307	1055
eplerenone	1137.913043	1226	732	1492	1171	1191	1120	1356	1234	1001	1235	1050	1014	1266	1082	1371	1218	911	1010	1235	878	1120	1191	1068
methysergide	1138.478261	1445	1138	1329	1162	1381	1360	1109	829	728	1437	1185	1281	798	1229	1102	1153	998	787	1437	1036	903	1039	1319
STF-62247	1138.826087	186	1627	737	1231	1082	1094	1171	1695	791	1229	1643	1054	1098	1117	989	1461	993	1602	1229	661	1683	912	908
losartan	1139.391304	1035	983	490	1098	1345	1268	899	1015	1413	954	976	1573	1317	1242	988	828	1332	1257	954	1425	1069	1201	1544
cromakalim	1140.043478	1152	1688	570	1505	896	562	1664	1087	756	1192	1641	930	1588	846	1480	490	1498	1152	1192	1034	1098	1237	963
homochlorcyclizine	1140.217391	984	1245	883	1251	1558	1420	1404	1261	277	1293	786	1069	847	1433	1664	1485	241	1240	1293	348	1304	1641	1298
etodolac	1140.565217	1390	1157	1397	955	1224	1274	842	976	976	1319	1146	1231	1291	1286	1020	1144	1313	746	1319	1059	846	1189	1133
brucine	1141.478261	1439	1103	1401	928	1316	1251	911	1152	834	987	963	1090	1035	1053	1319	1236	1083	1336	987	1058	1137	1287	1348
letrozole	1142.043478	932	931	1224	963	1526	1398	1438	1060	1386	591	400	1563	611	1471	1562	689	548	1415	591	1378	1477	1554	1559
GR-79236	1143.391304	1172	760	567	513	1479	1424	1052	861	1627	869	948	1637	1656	1408	1279	600	1269	1104	869	1393	906	1319	1586
NCS-382	1143.434783	1215	977	733	1156	1231	1376	393	1469	1240	1242	1367	1229	1270	1301	653	1180	1223	1101	1242	1241	1354	989	1117
molindone	1144.478261	429	1592	978	1447	935	1441	1713	870	184	1530	1195	850	1101	1492	1713	1492	547	882	1530	387	1130	1715	1170
spermidine	1144.695652	676	1632	700	964	1542	1623	589	1691	1060	1029	1336	1601	403	1570	1525	1353	1406	547	1029	612	1668	604	1168
icariin	1145.304348	1578	319	1657	1326	1455	1436	348	1230	1420	881	929	1349	951	1499	885	988	1102	1360	881	1097	1212	862	1577
clomethiazole	1145.782609	1132	1348	363	1164	809	845	895	989	1313	1270	1579	1192	1653	936	757	1168	1649	1131	1270	1668	1005	1042	1175
metoprolol	1145.869565	1450	523	1547	904	1384	1314	1390	1615	920	1184	873	1152	850	1281	1444	1035	392	490	1184	1188	1584	1390	1261
sulfinpyrazone	1145.956522	990	822	1272	681	1625	1481	16	1503	749	1453	1162	1667	1538	1621	181	424	1685	1527	1453	1455	1534	786	732
melatonin	1147.391304	1503	655	1314	923	1361	1446	1202	1207	1277	1257	747	1311	616	1377	1169	1409	1011	717	1257	1256	1100	1149	1126
lidocaine	1147.956522	1605	350	1173	675	1437	1465	1318	1098	891	1428	659	1533	1062	1394	1306	852	536	1462	1428	867	1381	1209	1274
CGP-7930	1148.521739	1596	1214	1537	899	1556	1423	870	1511	1602	412	350	1642	528	1397	878	1114	869	968	412	1654	1484	893	1607
propentofylline	1148.695652	1270	1504	64	1638	712	655	565	1053	1261	1691	1684	628	1654	772	373	1239	1667	1623	1691	1325	1163	1025	1163
aminoglutethimide	1149.217391	1401	1511	1360	931	1216	1273	42	1286	1488	1685	1263	1189	1684	1253	235	822	1513	1502	1685	1237	941	65	850
homoveratrylamine	1149.26087	612	795	1311	1559	1001	1024	1212	1488	1367	1195	1172	916	1483	1226	994	1182	864	753	1195	994	1447	1472	1171
vincamine	1149.304348	1643	805	609	1104	1075	1163	1048	964	1317	1220	790	1216	950	1306	1303	1200	1538	1057	1220	1453	1041	1411	1001
ethambutol	1149.434783	1350	1027	417	1187	841	1323	1551	1640	661	1471	1665	820	857	1276	1397	1440	973	493	1471	960	1394	1154	1069
RS-23597-190	1150.434783	999	1555	1130	712	1136	1301	690	1670	621	1326	1143	993	1256	1314	1006	1407	1214	1668	1326	664	1673	773	883
ribavirin	1150.652174	1413	652	355	1473	915	1270	785	1226	1063	1612	1553	1251	1068	1151	699	1538	1544	1136	1612	1341	1341	673	794
methapyrilene	1150.782609	1433	1487	942	1012	1463	1620	133	1017	1649	1692	1574	1689	878	876	396	1027	1700	207	1692	1467	1203	246	1065
dapsone	1150.913043	1509	1046	681	560	1347	1037	498	1477	1607	1215	1304	1143	1240	1157	891	857	1329	1005	1215	1646	1401	1017	1289
trazodone	1151.478261	1447	1649	1589	1025	1524	1224	654	1403	896	965	969	1502	552	1421	1040	1140	991	721	965	978	1293	1077	1459
JX-401	1152.73913	1507	1377	302	1336	1217	1144	1581	1439	1079	744	742	1373	1018	1126	1576	1064	1079	585	744	1150	1440	1613	1277
propantheline	1153.434783	684	1665	874	1269	1423	1195	1019	1291	1242	1327	1231	939	595	1356	1208	1376	996	1433	1327	1323	1291	731	734
fasudil	1155.043478	821	1509	809	1469	900	964	1040	978	1451	1404	1581	966	1592	873	982	1160	1558	1497	1404	989	864	762	993
JNJ-16259685	1155.086957	1077	1604	743	1086	1387	993	1411	715	1529	1350	1173	1142	856	1336	1541	926	784	793	1350	1129	878	1461	1303
carteolol	1155.304348	836	1641	1429	1448	1016	1017	415	1033	1531	1374	1024	1027	1177	1084	790	1287	1382	1380	1374	1546	1133	645	983
acadesine	1156.434783	1289	1576	413	1122	1424	1352	1106	973	940	1031	1208	1492	1259	1217	1129	1133	769	1117	1031	1423	969	1270	1355
XAV-939	1157.565217	1133	834	1204	1044	1166	1315	864	1168	1186	1433	1260	1123	1384	1250	796	1254	1432	1262	1433	1322	971	588	1202
lithocholic-acid	1157.869565	1495	1008	1517	1167	1318	1320	1059	1385	1380	1093	807	1028	615	1211	1266	1370	1284	836	1093	1056	1366	959	998
ifenprodil	1157.956522	686	1144	562	1252	1251	1193	1568	1711	1215	774	1568	1324	981	1316	1489	1441	1034	331	774	1244	1714	467	1594
tienilic-acid	1158.173913	1019	54	1269	775	1603	1628	28	1170	1674	1277	1194	1633	1603	1648	223	1388	1708	1672	1277	1628	831	136	1200
isoxsuprine	1158.173913	1028	1602	1233	1061	977	800	1227	1554	1511	956	1272	934	1200	1018	1268	752	1122	730	956	1356	1567	1142	1372
glycopyrrolate	1158.956522	864	1249	1350	1198	1359	1364	593	1412	1185	1131	1072	1254	1329	1400	726	1349	1199	1024	1131	1138	1387	1001	941
tremorine	1159	1389	1501	1136	328	1518	1592	534	1393	1091	1167	853	1270	1547	1505	1053	884	1325	1286	1167	852	1309	949	1008
vinpocetine	1159.521739	1185	808	209	1492	1023	897	745	1351	1159	1387	1609	1075	1347	1009	904	1054	1654	1504	1387	1280	1439	1289	862
diphenidol	1159.782609	473	920	1535	1107	1509	1469	526	1663	1135	604	986	1564	1097	1375	905	1132	1050	1419	604	1282	1649	1447	1224
caffeine	1160.391304	923	1601	1494	970	1372	1266	407	1186	1184	1411	1240	1277	1261	1416	648	1249	1312	1366	1411	1181	1061	395	1058
nicardipine	1161.565217	965	828	929	1068	1138	1218	848	1121	1023	1657	1618	1012	1666	1241	816	1196	1357	1508	1657	950	990	795	1115
clenbuterol	1163.521739	1214	221	1659	924	1446	1629	1172	1373	1036	1436	623	727	1703	1649	1123	465	1631	1663	1436	847	1424	896	464
diclofenac	1164.478261	1207	1129	729	1219	1173	1127	954	1072	996	1222	1344	1342	1397	1138	1192	1226	1392	869	1222	1251	1087	1301	1194
alaproclate	1164.652174	773	1303	1219	1246	1184	1011	481	1364	929	1577	1546	1391	1511	1069	628	1489	1566	766	1577	1131	1307	623	1096
urapidil	1164.913043	992	1228	1003	920	1315	1326	594	1240	1337	1429	927	1422	1517	1277	784	1338	1184	762	1429	1073	1479	1155	1062
pargyline	1164.913043	1031	810	1174	959	1450	1389	395	932	1577	1508	1351	1585	1027	1497	1011	810	712	1420	1508	1407	742	1107	1391
ipsapirone	1165.086957	1486	1388	429	1557	876	997	1357	969	978	1546	1664	1183	1305	721	674	1447	1446	402	1546	1318	752	1232	1524
nimodipine	1165.217391	1414	972	777	1168	1112	1297	974	1332	903	1299	1501	1113	1042	1322	913	1278	1453	1368	1299	895	1462	845	1061
myricetin	1167.478261	910	647	1093	423	1713	1649	122	1303	901	1380	630	1666	379	1689	1090	1346	1485	1647	1380	1330	1411	1090	1568
methylprednisolone	1167.73913	1693	1426	914	1502	824	1550	1124	1455	455	1204	684	1097	1110	1141	1182	1588	1662	1054	1204	1233	1232	823	701
phenothiazine	1168.173913	1394	1274	404	1220	775	976	1166	787	1085	1572	1631	1043	1662	1023	887	977	1656	1537	1572	1450	717	1021	1039
zebularine	1168.217391	1203	1616	629	980	987	1045	1015	1267	1154	1111	1363	1112	1556	1054	1010	979	1257	1351	1111	1484	1143	1104	1338
moracizine	1169.478261	1608	1225	1184	477	1686	1545	379	1560	1472	846	670	1617	627	1592	1411	847	708	1534	846	1002	1385	1045	1632
entecavir	1169.652174	1023	1355	1433	357	1581	1445	777	1551	1630	516	1062	1669	689	1535	1346	680	1015	971	516	1577	1608	1170	1396
mifobate	1170.695652	1640	527	1390	1359	1145	708	1399	1575	1315	1089	985	455	1623	987	1029	1130	1557	129	1089	1625	1349	1317	1504
dobutamine	1171.043478	1230	1201	939	1401	1454	1291	1273	1223	1546	893	881	1575	512	1405	1019	1177	781	932	893	1503	1238	1162	1405
idebenone	1171.26087	1317	726	1481	1578	1447	1294	1635	656	1000	1022	693	1590	896	1271	1572	1145	768	553	1022	1465	802	1496	1510
cilostazol	1171.956522	1451	719	826	1366	1117	1100	703	1370	1086	1342	1279	1127	1485	985	1205	1459	1256	121	1342	1254	1332	1532	1498
cefsulodin	1171.956522	1531	1139	1613	848	1341	1524	1606	859	1435	509	298	1363	285	1278	1632	1072	1200	1716	509	956	935	1670	1636
ropinirole	1172.652174	1217	288	1077	889	936	1300	1139	1160	1381	1556	1522	1052	1453	1343	1150	1176	1517	947	1556	1110	1083	1228	891
telenzepine	1173.434783	1456	1701	1059	739	732	1090	942	1088	1059	1523	1159	675	1526	1020	1289	602	1537	1674	1523	938	1189	1340	1128
ioxaglic-acid	1173.826087	1136	92	1018	987	1089	1245	595	1061	960	1509	1630	1301	1683	1209	858	1102	1590	1632	1509	1180	1181	1208	1223
diphemanil	1173.913043	1080	994	473	1330	1032	1087	1224	1528	1481	651	892	1511	1557	1152	1081	851	1346	1605	651	1359	1468	1537	1110
ranitidine	1174.173913	1084	376	1187	1382	1259	1377	1113	1102	1025	1545	1370	889	1099	1370	1344	1472	1153	1202	1545	706	997	1271	1138
RITA	1174.434783	1231	895	1316	973	1397	1233	1616	1119	1431	836	831	1545	728	1298	1633	751	581	1265	836	1127	1198	1602	1570
pravastatin	1174.521739	1279	1385	1169	946	1362	1260	797	965	1144	1344	1292	1244	1327	1215	993	1408	1384	723	1344	1157	981	895	1400
equilin	1174.826087	867	1104	215	1157	1187	1307	431	1397	1557	1481	1381	1131	1439	1255	801	1136	1499	779	1481	1507	1423	1096	1390
sarafloxacin	1175.347826	1592	1070	1698	1668	1183	1060	1398	885	1241	853	1332	1419	319	1432	1548	1607	645	142	853	1051	1497	1445	1095
temozolomide	1176.304348	1246	1263	868	1258	1048	1084	1072	1193	923	1275	1349	956	1342	1144	1118	1295	1203	1564	1275	1071	1073	1214	1221
orantinib	1176.782609	1321	941	1172	1050	1388	1425	962	1308	1192	1200	1154	1098	1316	1417	1202	1272	1095	1192	1200	1397	1095	594	1075
ACDPP	1176.913043	1153	1253	22	267	1435	1332	1427	1064	1694	1472	649	1568	484	1508	1526	731	694	1661	1472	1581	1432	994	1650
asenapine	1177.782609	1342	644	1600	1015	1694	1699	1449	1655	872	935	965	1519	283	1701	1672	861	745	1313	935	461	1658	937	1134
lamotrigine	1178.217391	675	1357	179	842	1441	1371	388	1387	1637	1406	1295	1678	902	1295	860	905	1514	621	1406	1599	1542	1176	1623
altretamine	1178.304348	1202	1140	622	930	1253	1243	1286	1178	1005	1491	1482	1496	1054	1238	1224	807	1300	1020	1491	845	1273	1109	1412
betulinic-acid	1178.608696	1457	448	470	1513	1165	1306	1225	864	875	1375	1623	1239	1542	1179	933	1211	1165	1028	1375	1391	1126	1192	1406
GW-9662	1179.782609	895	841	1220	877	1308	1375	237	1148	1548	1295	1666	1233	1581	1398	751	1159	1289	994	1295	1291	1066	1139	1529
mepyramine	1180.826087	1183	1033	467	1026	1260	1181	1154	1384	1503	912	1449	1065	1055	1122	1077	1350	1542	780	912	1538	1233	1468	1465
GW-583340	1181.608696	772	1124	1441	1511	1058	1095	717	1172	774	1592	1329	912	1334	1243	1258	1656	1648	1425	1592	630	1122	1010	762
SCH-28080	1181.826087	217	1375	44	1372	1175	977	992	1367	1409	1672	1689	1289	1560	872	739	494	1318	1710	1672	1249	1338	1416	1236
tramadol	1182.695652	1362	601	641	796	1022	1110	225	1417	1582	1477	1527	1426	1574	1127	571	1351	1430	1588	1477	1534	1392	658	1314
rutin	1183.130435	1170	1206	1151	1278	1320	1370	855	1221	1139	834	1274	1320	1060	1415	1099	1397	1398	1082	834	1093	1271	1125	1300
chenodeoxycholic-acid	1183.826087	1634	1620	1610	1310	1585	1459	543	1400	1383	880	596	1527	687	1475	1318	1502	772	436	880	1347	1287	525	1452
benfluorex	1185.217391	791	1404	1685	1475	1317	1256	1370	171	768	1594	1447	604	1689	1527	1111	1568	1023	1051	1594	1297	264	1493	761
hydralazine	1185.826087	890	226	28	1060	791	1048	1322	1305	1056	1107	1547	1377	1676	889	1426	1360	1137	1617	1107	1597	1490	1581	1637
IB-MECA	1187.869565	470	1636	590	1548	1011	1206	1170	1588	1065	1699	1652	833	1100	1068	1376	1225	662	868	1699	1134	1585	1571	565
ondansetron	1188.26087	1671	658	708	1070	1500	1495	847	1181	1456	825	803	1436	1115	1448	1310	1000	1109	1521	825	1643	1236	1092	1381
timolol	1189.652174	1626	558	1569	972	1433	1470	1344	1561	558	848	795	1393	779	1466	1365	1247	946	1332	848	825	1489	1426	1512
iproniazid	1190.826087	1533	538	750	873	1275	1394	1537	1227	370	1486	1441	1103	719	1334	1595	1330	730	1402	1486	921	1370	1664	1311
artemether	1191	1330	460	1423	819	1194	1397	1064	464	1428	1673	1267	892	629	1272	1405	1305	1638	1619	1673	1439	630	1177	1195
SQ-22536	1191.652174	842	672	1299	1412	914	1075	1283	1093	885	1487	1508	1010	1425	1155	1275	1416	1126	1442	1487	1030	1262	1123	1187
ritanserin	1191.695652	975	1446	722	974	1201	1216	653	1470	1296	979	1319	1116	1534	1289	1217	1110	1084	1494	979	1449	1367	950	1569
triprolidine	1191.73913	1177	1476	251	989	1471	1519	1577	1512	1469	426	376	1449	804	1478	1614	1227	959	1611	426	1307	1507	1663	1122
L-368899	1191.869565	1284	1054	1404	1495	1488	1501	1178	1215	668	1333	960	1278	242	1556	1357	1473	1025	1037	1333	653	1337	1352	1190
tolazamide	1192.652174	1365	1412	926	1331	1199	1345	500	1543	1278	1085	817	1297	1494	1293	849	1163	1454	913	1085	1510	1374	968	1230
SB-221284	1192.782609	731	1210	138	1654	1501	1588	843	1478	1149	1140	1385	1555	341	1670	1221	1520	1536	1609	1140	802	1571	915	737
cefotiam	1193.086957	879	1386	338	1365	1238	1422	1490	1201	998	1415	913	875	1568	1357	1348	1648	1202	1601	1415	568	554	1297	1363
cetirizine	1193.347826	1538	1433	699	1189	1358	1480	1228	1391	1562	652	1093	1037	1533	1467	1176	1033	952	673	652	1167	1310	1351	1473
loxapine	1193.521739	927	755	1489	732	1640	1614	1096	1627	1222	631	616	1586	688	1623	1587	1083	855	1500	631	1235	1648	1263	1403
tocainide	1193.73913	1235	1376	1553	1293	1162	1272	533	834	937	1590	1518	871	1498	1247	700	1157	1371	1311	1590	1224	425	1403	1356
anandamide	1194.73913	995	874	304	927	1539	1571	102	1109	1588	1593	1597	1686	1638	1579	498	983	1274	1331	1593	1648	1088	332	1630
mesulergine	1195.521739	1691	55	1305	1454	1645	1624	638	1681	1438	530	884	1714	835	1269	1439	709	1013	1665	530	1454	1689	1086	1149
quipazine	1196.347826	1466	826	965	1317	1314	1317	468	1466	1443	858	1012	1559	1444	1317	779	1398	1348	1174	858	1488	1494	870	1335
3,3'-diindolylmethane	1197.478261	1192	1091	1398	1394	1324	1415	1291	1205	839	1269	1094	936	984	1290	1511	1519	1036	1142	1269	933	1129	1179	1102
VX-745	1197.956522	1512	1398	680	1649	942	1162	1497	1042	876	1303	1033	896	1404	1150	1216	1527	1403	841	1303	1363	986	1306	1064
FGIN-1-27	1198.782609	1115	405	1150	1304	1490	1412	1336	1354	781	1157	1087	1375	846	1468	1336	1425	1342	1156	1157	758	1472	1453	1193
SR-27897	1198.913043	1263	763	1375	448	1639	1538	923	950	1476	1214	1136	1565	465	1493	1255	899	1082	1067	1214	1584	1154	1474	1598
valsartan	1200.130435	1471	1302	1265	633	1223	1202	1597	1150	521	1557	1414	1121	1183	1333	1642	1119	413	1405	1557	526	1062	1624	1283
L-670596	1200.217391	1482	785	740	1158	1141	777	1584	908	1183	1128	1660	1077	1681	871	1228	1028	1281	1126	1128	1445	1148	1466	1580
bepridil	1202.130435	1014	1541	695	958	1155	1197	1324	1279	731	1677	1406	937	1545	1307	794	1422	1554	739	1677	1122	1348	840	1387
doxepin	1203.173913	1140	1262	832	892	1376	1343	460	1331	1506	1329	1055	1344	1175	1393	1197	1312	1037	1211	1329	1406	1444	1049	1250
CPCCOEt	1204.217391	1271	889	625	1040	976	1188	1288	847	1267	1398	1411	1328	1405	1332	1244	1362	1548	1266	1398	1166	1011	1222	1215
dalcetrapib	1204.478261	774	935	1322	918	1160	1265	1425	1225	1075	1345	1410	1186	1506	1285	1283	922	1149	1444	1345	1011	974	1300	1444
FPL-64176	1205.304348	1391	295	1540	1222	1540	1433	1220	1456	1096	1021	857	1521	756	1530	1409	994	795	1071	1021	1350	1499	1183	1522
L-690330	1205.913043	1029	1417	721	1463	927	1328	1177	1388	540	1441	1387	824	1589	1189	1341	1495	1358	1363	1441	807	1187	1418	906
brinzolamide	1206.347826	1660	119	1022	449	1436	1632	479	1335	1258	1357	1600	1506	1040	1496	1024	1230	1607	1578	1357	1604	1306	655	996
phenazone	1206.608696	1567	1040	1207	1235	1268	1444	1299	1463	1515	811	1060	1268	1301	1318	1315	879	1283	634	811	1479	1254	1377	924
SR-95639A	1208.26087	830	1353	718	688	1431	1363	705	827	1599	1620	1073	1390	1572	1412	1407	682	1226	1613	1620	1576	818	1013	1254
pergolide	1208.304348	852	1152	1548	1622	1429	1506	268	1614	1624	870	760	1317	799	1636	954	1667	1680	641	870	1672	1579	577	1154
acetohydroxamic-acid	1209.391304	1687	214	1259	728	1650	1660	1554	701	985	738	497	1624	1111	1625	1574	1232	677	1712	738	1460	994	1682	1714
L-693403	1209.73913	1149	781	1615	1423	1655	1637	522	1048	1648	773	801	1651	919	1632	1017	1609	1583	959	773	1583	1043	734	1269
olomoucine	1210.217391	1435	1521	1159	1484	1220	1313	1104	1324	1248	941	967	1472	909	1221	1297	1297	1288	437	941	1373	1261	1442	1181
noscapine	1211	574	1021	1075	1047	1221	1185	627	1530	1541	1341	1497	1212	1399	1296	866	1251	1058	1447	1341	1468	1513	858	1485
hydroxyfasudil	1211.347826	1444	1332	981	1605	731	664	1672	903	533	1514	1593	746	1412	757	1564	1384	1002	1532	1514	879	916	1692	1491
carbamazepine	1211.391304	1139	1112	1000	1360	1098	1255	1303	1235	601	1461	1541	869	1490	1193	1325	1357	1167	1514	1461	737	1058	1368	1218
oxprenolol	1211.608696	1510	965	1465	1646	1285	1359	547	1268	1703	904	720	1554	431	1236	1369	1523	1428	1403	904	1627	1230	571	1219
ZM-241385	1211.73913	1004	1571	1047	1093	1444	1350	1473	1356	945	1281	1079	1400	1216	1430	1412	940	889	1076	1281	871	1351	1282	1079
BRL-50481	1212.565217	1147	877	1438	1105	1393	1312	1167	1420	660	1364	1199	1351	1076	1338	1361	974	1065	1612	1364	839	1435	885	1507
sotalol	1213.652174	1573	355	1609	937	1489	1535	1485	1314	1198	816	620	1365	1264	1419	1501	1339	892	894	816	1357	1190	1410	1536
ambroxol	1214.608696	1218	1316	1579	957	1230	1458	927	862	1362	1476	1111	1253	1619	1328	716	917	1201	1427	1476	1213	856	962	1472
SC-19220	1216.652174	1186	1186	908	1586	1057	1318	1595	686	1116	1687	1657	637	1474	1302	1460	1537	854	861	1687	700	308	1688	1493
cinalukast	1217	1297	960	1695	1003	1572	1596	1615	1416	910	1017	622	1453	1079	1581	1570	859	493	580	1017	1178	1358	1518	1602
proadifen	1217.086957	1002	1695	667	1565	1329	1194	891	1402	1501	1325	1129	1418	900	1260	1131	1503	1238	817	1325	1309	1355	743	1294
oxybenzone	1217.695652	1137	1267	561	1341	1333	1461	744	1516	1553	1386	1473	1535	1016	1376	508	1418	1019	770	1386	1550	1558	590	1509
etomidate	1219.391304	1055	1006	199	1698	1565	771	1569	1484	904	1039	557	1681	1228	1142	1170	1705	1697	1039	1039	1080	1577	1505	1336
splitomycin	1219.782609	1160	1595	1370	1271	1532	1553	434	1433	794	1076	1142	1470	1465	1477	900	1263	1415	1429	1076	986	1326	591	1297
oxaprozin	1219.869565	925	967	112	1209	975	1341	1547	1320	805	1579	1622	958	1382	1305	1269	1469	1488	1458	1579	1174	1436	1264	873
estriol	1220.434783	1458	1273	673	1322	1282	1292	818	1260	1076	1355	942	1259	1525	1330	1121	1280	1377	891	1355	1257	1325	1172	1427
TTNPB	1221.695652	967	1334	1098	1541	1304	1354	1068	1445	1401	960	819	1357	640	1443	1291	1634	1321	745	960	1575	1403	979	1460
latrepirdine	1222.130435	1302	1236	262	1019	1697	1676	1000	1553	1679	574	635	1611	837	1681	1473	1464	891	1120	574	1647	1426	1114	1638
bosentan	1222.913043	1416	1603	1189	1367	1189	1184	1031	1483	492	1388	1484	909	1570	999	1418	1682	1404	831	1388	611	1453	925	1111
RU-24969	1223.478261	1368	1001	620	867	1038	1131	1261	1084	1433	1408	1313	1195	1283	1294	1442	993	1067	1251	1408	1459	1400	1322	1502
labetalol	1223.521739	1409	1451	1058	1434	986	1261	1637	1517	1461	894	947	947	594	1027	1400	1262	997	1291	894	1399	1319	1499	1457
D-4476	1224.391304	752	1100	842	1657	901	1041	874	1327	913	1617	1679	764	1462	1072	1402	1557	1232	1204	1617	1141	1329	1333	1345
nifekalant	1228.565217	1682	145	817	1543	1419	1340	1570	1475	1083	1511	1232	1286	219	1324	1366	1291	965	637	1511	1232	1693	1679	1237
L-689560	1229.304348	1650	1709	1061	1352	1225	1056	1539	1251	1487	1158	1463	1055	693	1216	1398	1055	1039	534	1158	1366	1331	1469	1009
quinapril	1229.521739	1403	604	1512	1006	1592	1225	1393	1154	1564	1201	1177	1234	748	1372	1396	1197	1355	649	1201	1519	1071	1058	1648
monastrol	1231.478261	1328	196	134	1620	1457	1435	1191	1137	1326	1539	1289	1655	930	1646	1307	958	1645	123	1539	1500	1245	1424	1700
NBQX	1231.782609	1347	372	1571	1549	1026	1074	1409	1180	958	1633	1400	957	1392	1186	1187	1220	796	1556	1633	943	1264	1399	1279
fosinopril	1232	1597	176	1641	1533	1210	1284	1707	1521	830	1126	940	1079	764	1208	1705	1685	787	1711	1126	511	1231	1701	1263
adenosine-phosphate	1232.173913	1539	514	1505	1662	1430	1240	1203	780	1672	1613	1696	872	436	1452	1117	1684	1687	257	1613	1434	526	1153	1255
DMAB-anabaseine	1233.217391	1134	944	1471	936	1344	1431	894	1339	1044	895	1479	1237	1487	1355	1225	1266	1376	1165	895	1183	1244	1435	1585
phensuximide	1233.521739	1485	1305	1498	1358	1203	1253	963	1018	1069	1382	1236	995	1070	1230	1313	1165	1220	1670	1382	1361	797	947	1451
alrestatin	1234.869565	1675	638	1665	919	1578	1600	1036	1329	1419	1060	380	1576	590	1439	1298	1237	1022	1353	1060	1383	1281	1220	1644
sibutramine	1234.913043	1311	530	1111	1577	1096	1043	1187	949	1300	1444	1005	1353	1246	1090	963	1517	1395	1499	1444	1379	1241	1357	1366
benzbromarone	1235.826087	905	1156	1202	1202	1368	1511	554	1319	1098	1596	1595	1217	1354	1485	780	1369	1539	1583	1596	841	1247	760	1147
phenylbutazone	1235.826087	1473	1678	1116	896	595	1232	1484	1126	1584	1515	1488	1236	1594	739	925	1391	1628	918	1515	1585	1057	861	788
ARC-239	1236.043478	1610	697	1011	1389	1637	1621	719	1646	1537	796	863	1495	497	1657	1464	1311	609	1356	796	1547	1620	1318	1233
U-99194	1236.608696	436	1383	1324	1452	1232	1298	1376	1273	870	1424	1322	1016	1149	1401	1513	1395	1531	742	1424	975	1220	1583	1103
NU-1025	1237.521739	1382	1280	734	1132	1311	1416	1103	1377	1355	888	1138	1249	1440	1326	1209	1343	1241	1407	888	1345	1361	1311	1227
zolmitriptan	1237.695652	1700	1019	979	1617	1242	1249	1071	1283	1452	1292	1189	1225	1118	1304	1213	1626	1266	600	1292	1217	993	1121	1399
lamivudine	1238.826087	1653	1176	1493	764	932	915	1244	1577	759	1332	1056	1147	1352	994	1486	1307	1543	1306	1332	727	1519	1439	1440
vinburnine	1239.913043	1336	835	1580	1482	1469	1237	1700	1509	1282	433	385	1073	1552	1386	1655	1209	674	1472	433	1048	1518	1700	1550
thioperamide	1239.913043	1384	1536	1144	1624	1534	1369	1665	1504	577	735	952	988	1131	1503	1625	1644	791	387	735	881	1576	1655	1578
minoxidil	1240.217391	1304	541	996	1165	1151	1299	452	1191	1500	1606	1596	1370	1646	1266	817	1205	1630	1581	1606	1501	1063	716	1323
oxybutynin	1241.26087	1702	1467	1650	1467	1543	1548	1712	812	579	919	636	1663	222	1604	1657	1606	1375	485	919	935	894	1708	1446
SB-269970	1241.521739	1521	1564	345	1602	948	1091	1463	997	641	1601	1558	849	1515	1192	1014	1442	1244	1465	1601	1143	715	1609	1435
SB-203186	1241.565217	446	1293	1568	1681	941	1242	1679	1481	297	1550	1700	366	926	1464	1714	1698	1110	1715	1550	188	1335	1702	910
tetroquinone	1242.217391	1633	401	55	851	1066	1520	897	1613	1180	1701	1712	1452	1665	1124	1445	1673	1698	326	1701	732	1657	1280	1189
febuxostat	1243.043478	1648	1299	1587	1437	1609	1366	1702	1368	704	1061	848	1263	435	1437	1674	780	754	1318	1061	577	1418	1645	1599
tropicamide	1243.347826	1679	349	1253	1503	1030	1334	1325	938	1641	1625	1532	738	791	1248	1352	1528	1504	1567	1625	1390	743	854	1048
lisuride	1244.826087	1705	1193	932	1035	1706	1651	1521	1660	638	945	888	1625	447	1697	1671	283	437	1492	945	1211	1711	1598	1640
nitrendipine	1244.956522	1500	1297	769	1346	1309	1382	1345	1449	1097	1122	1145	1224	903	1249	1531	1332	1181	749	1122	1285	1467	1473	1357
CGP-12177	1245.173913	1108	561	398	1292	1209	1406	478	1678	1702	1020	1520	1288	1309	1465	1285	1336	1613	1068	1020	1470	1670	1261	1482
GR-235	1246.391304	512	656	1649	400	1408	1361	451	1654	1578	1409	1459	1404	881	1460	1104	984	1480	1548	1409	1553	1595	1037	1675
3-methyl-GABA	1247.26087	948	1200	1249	1488	1601	1486	1520	1199	1088	1231	734	1465	602	1511	1567	862	798	1699	1231	1206	1328	1061	1613
6-aminochrysene	1247.304348	1323	1508	1473	1636	1612	1567	1553	1401	690	981	1109	1109	176	1378	1535	1643	866	991	981	708	1217	1668	1563
TCS-359	1248	1366	240	1094	1526	1152	1160	1571	1082	854	1561	1566	684	1445	1267	1461	1411	1119	1450	1561	550	1356	1631	1597
mesoridazine	1249.391304	1005	899	796	965	1218	1380	1383	1252	1145	1519	1483	1220	1452	1414	1343	1264	1317	1111	1519	1192	1344	1486	1029
tolazoline	1249.913043	799	1513	1687	1538	1244	1485	284	1032	842	1644	1458	1157	1349	1149	1436	1665	1620	1610	1644	808	1199	799	786
primidone	1251.26087	1282	329	1028	1007	1247	1171	1573	1034	1572	1307	1282	1467	1605	1227	1496	576	1331	1398	1307	1298	1136	1564	1542
ciprofloxacin	1252.086957	916	1394	1684	752	1703	1630	1442	1597	1687	546	111	1621	967	1630	1602	594	1669	1561	546	1103	1299	1294	1450
lopinavir	1252.173913	1455	979	627	1080	1641	1488	873	1647	1596	861	573	1679	526	1565	1391	1241	859	1525	861	1684	1662	1341	1646
betaxolol	1254	730	1434	1432	1335	1486	1539	1421	1074	1389	901	607	1618	725	1482	1434	1451	1146	1691	901	1199	1030	1502	1315
rucaparib	1254.086957	1696	1405	1415	1314	1346	1513	1683	998	1400	809	677	1647	755	1389	1598	978	717	1364	809	1403	929	1570	1429
hyoscyamine	1254.782609	1618	1180	1129	897	1651	1644	939	1289	1410	827	837	1700	966	1652	1500	743	815	1528	827	1253	1480	1380	1595
cirazoline	1255.304348	735	1454	493	1521	1343	1275	459	1527	1497	1448	1628	1473	1390	1270	787	1498	1401	1095	1448	1626	1514	715	1275
physostigmine	1255.608696	1688	360	1288	1031	1179	1112	1420	1239	1486	1339	956	1326	1449	1187	1288	1252	1101	901	1339	1569	1209	1657	1503
xaliproden	1255.695652	1546	1270	1104	1639	1306	1280	1198	1055	1087	1305	1188	753	1488	1381	1154	1371	1287	1309	1305	1537	907	1227	1184
carmoxirole	1255.869565	1356	1256	1595	332	1692	1673	311	1694	1489	828	1039	1709	962	1684	1241	1056	1043	1249	828	1293	1681	1303	1571
etomoxir	1256.26087	1434	1227	760	1598	1226	1324	1483	1276	723	1223	1206	1178	1034	1329	1455	1616	1556	1218	1223	927	1311	1517	1050
procainamide	1256.608696	792	930	106	1147	1599	1498	1179	1581	1483	1304	1415	1547	1128	1536	1323	1021	1462	981	1304	1426	1614	1015	1511
alfaxalone	1257.26087	1386	481	1096	1298	1538	1409	1262	1672	1129	1044	1226	1578	888	1453	1543	987	999	1004	1044	1614	1687	1559	1020
eugenol	1257.304348	1182	151	1396	616	1567	1428	997	1418	1439	1607	1515	1482	1173	1476	1482	724	699	1487	1607	1160	1339	1295	1678
YS-035	1257.391304	911	1561	85	705	1583	1558	474	1501	1474	1225	1402	1407	1248	1575	966	1183	1577	1411	1225	1692	1442	1018	1697
PCO-400	1259.73913	206	634	1711	1682	1497	1652	1709	1572	165	1709	1584	477	830	1656	1694	1711	953	1413	1709	154	1691	1704	861
enzastaurin	1260.913043	1082	1660	1345	660	1383	1215	1631	1473	1573	917	811	1461	1157	1251	1652	1001	617	922	917	1566	1353	1661	1693
RS-45041-190	1261.695652	1255	1453	710	655	1464	1594	671	1376	856	1390	1365	1613	797	1487	1149	1445	994	1603	1390	1300	1643	1180	1629
repaglinide	1261.695652	1305	885	1227	1650	1364	1527	1634	1371	1190	1230	641	1213	580	1456	1545	1594	1275	694	1230	1104	1270	1387	1647
ascorbic-acid	1261.695652	1463	1657	174	1528	1067	1316	387	1563	1603	1266	1668	1451	1539	1261	583	1507	1705	1276	1266	1661	1570	803	705
icilin	1261.782609	1708	1418	256	1402	1515	1476	1655	1228	1178	932	587	1608	565	1264	1654	1550	820	794	932	1609	1482	1696	1692
benzydamine	1262.695652	1047	1366	1124	1215	1475	1599	1607	1713	1099	749	860	1376	1158	1483	1665	1259	948	1063	749	866	1713	1669	1239
SB-525334	1263.782609	1670	1219	1230	1145	1548	1584	1033	1594	1600	771	835	1509	664	1526	1509	1172	842	970	771	1590	1550	1347	1388
perindopril	1264.565217	865	1231	1391	976	1491	1516	1617	928	708	1587	1471	1106	1237	1502	1600	1281	823	1301	1587	690	1131	1551	1495
SB-205384	1265.347826	1501	923	1031	1096	1277	1503	689	1583	598	1383	1647	1042	1470	1201	1457	1576	1045	1657	1383	940	1569	1556	976
bisoprolol	1266.73913	1280	1356	811	1479	1335	1130	201	1122	1175	1495	1422	1480	1573	1130	727	1389	1596	1587	1495	1452	1446	905	1549
finasteride	1267.26087	1343	1342	488	1169	1204	1290	1504	1167	1136	1614	1431	1120	1267	1224	1469	1233	1160	1140	1614	1205	1183	1568	1276
gabazine	1268.478261	1072	918	1248	648	1702	1705	866	1454	1310	1043	824	1707	1295	1700	1596	945	1098	1625	1043	1197	1612	1618	949
marbofloxacin	1268.782609	1663	913	1334	1569	1673	1586	642	1706	1690	899	718	1706	672	1691	511	1621	1563	862	899	1544	1533	506	1681
tetracaine	1269.73913	1553	1687	1699	1688	1460	1108	1329	1688	1684	874	818	1542	576	1136	1573	1474	1031	41	874	1408	1606	1251	1104
promethazine	1273.913043	1513	1647	923	1115	1126	1200	1591	1578	1016	1154	1170	1049	1497	1116	1237	1337	1136	1340	1154	1186	1451	1438	1326
17-hydroxyprogesterone-caproate	1274.434783	1234	1586	1320	1138	1417	1544	1355	1413	1348	493	603	1493	1422	1525	1088	1444	1642	1700	493	1348	1195	978	1533
pinocembrin	1276	756	1680	1108	1618	972	1021	784	1277	1457	1547	1658	662	1442	996	1309	1700	1507	1598	1547	1161	1153	1103	1292
dimethadione	1276.130435	626	1507	1514	1608	1410	1647	1646	1689	1121	525	174	1501	705	1615	1546	1579	1307	1599	525	1156	1700	1385	1266
etazolate	1276.152174	922	1548	959	1642	1520	1442	390.5	1556	1225	1301	1324	1312	989	1434	997	1629	1580	1544	1301	1518	1593	984	641
phentolamine	1276.304348	1627	1684	1500	985	1426	1238	1016	1073	1458	1385	991	1415	1156	1273	1174	1164	1302	1371	1385	1427	1109	528	1668
clonidine	1277.434783	1339	1346	646	1282	1379	1407	863	1386	1205	1379	1377	1403	1137	1365	1249	1334	1343	1197	1379	1324	1321	1250	1470
disopyramide	1277.608696	1658	1380	1089	1596	1303	1365	1500	1426	1007	970	855	991	1367	1426	1378	1454	1551	1393	970	1055	1362	1124	1165
sulfafurazole	1278.173913	1448	1290	356	1150	1321	1356	1039	1381	1070	1422	1587	1124	1312	1359	1484	1511	1308	935	1422	1509	1413	1122	1479
captopril	1279.695652	1497	435	913	1619	1438	1391	857	1514	1013	1506	1698	1646	1080	1223	1195	1662	1550	608	1506	798	1454	1310	1520
immethridine	1279.869565	1697	159	403	1212	1108	1123	1533	1631	1221	1635	1667	1469	746	1382	1265	1546	1676	381	1635	1321	1588	1507	1532
gabexate	1281.26087	904	443	1279	1103	1545	1283	1079	1637	1303	1455	1249	1267	1045	1545	1427	1396	1000	1335	1455	1245	1607	1401	1466
tolbutamide	1282.043478	1011	693	1572	1587	995	1471	1559	1592	650	1711	1496	706	1004	1340	1563	1564	974	1684	1711	602	1500	1497	1005
dolasetron	1282.391304	657	1637	1564	1415	1378	1477	966	1684	1333	1210	1498	886	1191	1473	1009	1392	1366	1539	1210	1369	1694	597	950
7-nitroindazole	1282.956522	1452	1502	1177	1297	1369	1303	1394	1219	1550	937	1059	1539	1421	1319	1386	881	971	1206	937	1514	1054	1434	1587
thalidomide	1283.130435	1470	1390	871	1567	1427	1497	1221	1487	959	1096	839	1457	1067	1512	1395	1586	1528	719	1096	1198	1422	1343	1365
methantheline	1284.26087	1598	1623	21	1100	1292	1453	252	1641	1365	1459	1118	1384	1398	1444	1340	1428	1570	1150	1459	1564	1640	1253	986
guaiacol	1284.565217	1606	1477	1372	1130	1555	1646	1609	1665	1058	417	820	1690	471	1532	1200	1646	1419	1644	417	1525	1679	1348	619
BMS-191011	1284.782609	1397	1064	634	1112	1297	1349	632	1089	1012	1670	1573	1408	1625	1407	992	1341	1600	1694	1670	1371	1008	1097	1508
meclofenoxate	1285	546	1358	1707	1696	1660	1355	1026	1011	1701	1348	737	1591	303	1676	1669	1681	1694	202	1348	1580	930	1053	1683
cefoxitin	1285.434783	1123	1549	1268	1675	1250	1172	1529	831	1519	1619	1044	1635	1504	1335	714	1449	1625	409	1619	1231	841	1051	1573
cimetidine	1285.608696	1073	1471	709	1188	1395	1321	1294	1275	1356	1199	1350	1405	1336	1310	1252	1284	1483	1449	1199	1278	1243	1243	1456
salicin	1285.695652	957	1419	1274	1489	1566	1656	1701	462	498	1713	1692	1310	220	1653	1687	1597	1063	1285	1713	310	946	1686	1674
milrinone	1285.695652	1367	1432	1335	1396	1449	1464	1169	1051	1555	1136	1246	1553	1105	1422	1493	1482	1251	763	1136	1533	1003	1105	1125
diethylstilbestrol	1286.347826	1588	974	917	1550	1482	1427	859	1435	1551	1209	998	1398	1374	1431	1219	1487	1534	405	1209	1456	1466	1057	1560
cyclizine	1286.565217	1706	1269	1297	1623	1443	1390	1511	1080	999	1443	1201	1345	382	1206	1425	1675	1345	571	1443	1274	1067	1488	1408
terbutaline	1287.173913	1411	1679	1523	737	1140	1229	1506	1347	1678	1148	1287	1084	1325	1284	1435	565	447	1388	1148	1611	1450	1529	1654
carbenoxolone	1289.043478	1628	1097	1298	1253	1620	1603	1452	1266	1264	1042	842	1648	866	1597	1658	1105	706	1310	1042	860	1274	1612	1605
rosmarinic-acid	1290.043478	1684	1127	1285	1260	1600	1641	1453	1350	1556	1005	864	1668	650	1651	1696	1060	1086	369	1005	1308	1378	1543	1432
mephenytoin	1291.26087	1380	1693	1102	1081	1653	1642	893	1650	1464	333	714	1650	1268	1620	1604	1688	1249	688	333	1496	1652	1167	1679
JZL-184	1291.434783	1292	1575	305	1329	1084	1302	995	1363	1224	1397	1505	1406	1521	1237	1278	1501	1510	1417	1397	1162	1301	1284	1318
tropisetron	1291.652174	1372	1096	955	1474	1481	1521	1157	1452	1130	1101	880	1560	1169	1507	1234	1443	1116	1214	1101	1364	1461	1531	1389
fenipentol	1292.26087	1022	646	1551	1678	1519	1405	888	1601	1406	921	936	1602	1002	1566	1522	1321	1586	1677	921	1610	1664	526	1152
cimaterol	1293.391304	979	1141	1071	1453	1020	1276	1297	1661	1654	1162	1383	1366	1567	1300	1160	1497	1239	455	1162	1657	1641	1200	1407
clioquinol	1293.434783	1637	1472	325	1703	1434	1489	805	1222	1316	1208	838	1530	698	1543	1447	1707	1521	1438	1208	1310	1637	848	1413
epirizole	1294.043478	1325	1439	772	1300	1629	1541	1364	882	952	1285	898	1507	1292	1611	1678	1255	907	1669	1285	1029	1235	1683	1225
tetradecylthioacetic-acid	1294.391304	1551	1106	1300	1143	1522	1542	1403	1495	1038	914	1280	1517	876	1544	1517	1347	962	1372	914	1182	1512	1463	1271
IRL-2500	1294.608696	1542	1668	1497	472	1688	1701	1075	1422	1609	1226	627	1636	1019	1687	1329	1111	530	1446	1226	1478	1420	812	1555
tolcapone	1295	851	1640	1454	1517	1656	1612	1564	1540	780	1252	966	1411	614	1559	1568	1515	1291	986	1252	620	1568	1199	1370
alpha-linolenic-acid	1295.043478	1421	1143	289	1630	720	978	1596	1534	639	1668	1653	843	1688	1056	1554	1584	1075	1272	1668	1259	1404	1650	1462
galantamine	1296.478261	1370	897	935	617	1595	1528	714	1361	1260	1549	1310	1684	1400	1542	1138	1303	1272	1289	1549	1367	1409	1182	1548
UCL-2077	1297.434783	1652	1421	1293	811	1624	1387	1695	1326	1516	704	474	1534	419	1420	1667	938	1292	1589	704	1586	1501	1635	1653
AQ-RA741	1297.478261	1623	870	1563	1436	1554	1546	373	1524	1276	1286	1356	1543	1260	1629	520	1552	1532	898	1286	1333	1483	736	1663
chlortetracycline	1297.565217	1599	1354	835	1224	1589	1615	1089	1027	1517	1367	523	1522	707	1537	1577	1439	1188	1122	1367	1226	1322	1606	1492
irsogladine	1300.391304	1689	1542	507	1496	1370	1252	1054	1529	1467	1501	1187	1041	1166	1320	1363	1383	1320	697	1501	1351	1559	1274	1340
naproxen	1300.608696	1212	823	744	1625	1158	1128	1480	1145	1032	1660	1486	1149	1481	1191	1467	1591	1495	1655	1660	1031	1081	1577	1043
vecuronium	1300.869565	993	1318	1451	1154	1348	1396	1209	1138	1061	1656	1502	1045	1508	1388	1375	1410	1674	1571	1656	914	960	1115	1078
pranlukast	1301.782609	1265	57	1703	1710	1635	1564	1682	1584	1532	896	1237	1536	104	1662	1698	1680	804	957	896	1010	1596	1542	1591
mestranol	1304	1278	1364	794	862	1356	1383	1451	986	1493	1212	1477	1379	1460	1204	1399	1191	1139	1554	1212	1528	1094	1604	1572
practolol	1304.347826	1524	1331	847	1190	1439	1604	775	1429	1610	1563	1371	1414	940	1612	1092	1086	1569	771	1563	1640	1205	794	1631
bemegride	1304.869565	1636	1254	843	1195	1390	1631	1583	1633	773	1145	1114	1483	1148	1616	1691	1008	865	1455	1145	516	1667	1674	1547
ibuprofen	1307.652174	1116	1344	1533	1599	1458	1456	1698	948	1396	1086	908	1459	407	1501	1695	1514	1217	1064	1086	1304	1250	1614	1423
palmitoylethanolamide	1308	1590	1423	1231	1438	1530	1551	739	1557	1207	940	1157	1571	1282	1494	1338	1329	929	1362	940	1209	1539	1136	1592
doxycycline	1308.73913	1361	1683	42	1708	1319	1246	1692	1423	893	1510	1569	926	1222	1481	1618	1710	1533	346	1510	984	1412	1646	1267
thiotepa	1309.173913	1631	1444	1176	1527	1484	1439	1231	1358	1475	1068	564	1528	519	1562	1565	1574	1459	883	1068	1511	1410	1376	1259
phentermine	1311.521739	928	1335	1644	1589	1330	1492	1633	1562	1050	1474	1211	1331	712	1572	1689	1708	785	133	1474	944	1210	1675	1684
bucladesine	1312.608696	924	1328	573	1546	1169	1348	1018	1394	1412	1631	1560	1163	1566	1366	1003	1522	1602	1315	1631	1471	1386	1082	1180
carprofen	1313.913043	1453	362	1395	1288	1681	1697	586	1683	1661	765	746	1566	1196	1641	1373	1555	1381	1154	765	1570	1692	1315	1695
dropropizine	1314	1478	1518	234	1684	1157	1385	74	1404	1394	1708	1715	1190	1712	1369	810	1660	1710	933	1708	1636	1398	1132	1213
SB-218795	1314.652174	1498	1479	1477	1109	1367	1502	1466	1570	1466	1176	971	1468	811	1395	1578	1257	1021	666	1176	1119	1520	1600	1545
dopamine	1316.434783	1098	1675	852	1387	1402	1411	1147	1558	1345	1297	1388	1439	1308	1457	1382	1478	1053	887	1297	1386	1582	988	1461
flucloxacillin	1316.826087	1187	330	1352	1405	1504	1575	978	1492	1629	1253	829	1640	957	1491	1355	1268	1151	1384	1253	1539	1601	1492	1622
flurofamide	1317.434783	1508	651	1044	1291	1506	1426	1060	1360	1635	1665	704	1538	1296	1429	1206	1565	1637	878	1665	1336	1112	1353	1436
L-701324	1318.347826	1714	1514	1694	303	1693	1580	1653	1705	1512	423	874	1471	947	1699	1709	1359	316	1506	423	1229	1701	1603	1694
tiotidine	1318.695652	1583	1449	755	1353	1249	1448	783	1333	1608	1707	1499	931	802	1435	1148	1549	1579	1471	1707	1653	1206	897	1185
MNITMT	1319.73913	1584	1126	1384	1510	1483	1338	1311	1348	1366	922	872	1437	1050	1380	1539	1544	944	1138	922	1469	1427	1595	1665
toltrazuril	1320.130435	985	1314	1635	1561	1547	1633	1625	1395	526	1425	1339	1337	355	1593	1697	1554	1090	1227	1425	525	1390	1660	1525
nabumetone	1322.652174	1585	1078	1162	1113	1452	1346	840	1653	1592	1261	1179	1588	905	1427	1606	1573	1423	736	1261	1645	1647	904	1445
lorazepam	1323	1673	862	1245	1645	1186	1288	1350	1541	1685	1638	1552	1078	563	1345	1518	1275	1089	365	1638	1664	1538	1338	1353
tranylcypromine	1323.652174	1535	1409	1522	1556	1272	1463	1123	1505	1251	1265	1032	1114	875	1428	1428	1639	1468	1639	1265	1176	1240	1035	1204
SB-239063	1326.043478	1656	1559	958	1446	1357	1430	1365	1545	1081	1102	1273	1427	1154	1368	1487	1462	1064	960	1102	1311	1478	1541	1373
ibutilide	1327.043478	1576	1583	116	1129	1533	1587	273	1595	1689	1688	1654	1630	1409	1489	629	1115	1260	1714	1688	1601	1708	381	1475
amisulpride	1327.434783	1604	1515	515	577	1687	1703	982	1518	1448	1449	546	1627	1700	1704	1685	935	1327	1519	1449	939	1219	1648	1235
sumatriptan	1334.652174	1709	1119	1706	1566	1678	1636	1567	1619	1440	1274	1001	1219	509	1654	1679	1531	834	141	1274	587	1642	1684	1628
piperidolate	1335.043478	1038	1692	947	1398	1442	1327	801	1566	1254	1238	1369	1298	1480	1399	1465	1622	1162	1542	1238	1287	1525	1267	1349
zibotentan	1335.347826	933	1558	770	969	1591	1549	605	1590	1499	1643	1659	1626	1223	1538	931	1068	1228	1541	1643	1360	1605	1213	1371
loreclezole	1337.73913	1373	846	431	1218	1597	1570	1281	1618	1508	1356	972	1579	1144	1577	1680	1505	722	1181	1356	1326	1549	1699	1680
trimetozine	1338.086957	771	747	335	1459	1512	1479	1341	1410	1146	1391	1492	1272	1647	1480	1583	1558	1472	1533	1391	1477	1382	1332	1566
griseofulvin	1338.347826	1266	1702	1674	1272	1560	1475	1510	1104	1559	1174	754	1466	1146	1524	1438	1499	995	1290	1174	1513	1225	927	1535
amiloride	1342.608696	1630	1615	759	850	1349	1447	525	1611	1349	1536	1525	1197	1635	1349	1144	1436	1589	1666	1536	1221	1562	732	1617
GYKI-52466	1344.304348	829	1694	1024	1501	1342	1384	1314	1658	1471	1521	1517	1071	1582	1436	1026	1342	1546	486	1521	1337	1556	1323	1438
maraviroc	1344.391304	1571	829	253	1311	1296	1234	1496	1538	1072	1548	1526	1369	1377	1274	1478	1561	1497	1293	1548	1402	1545	1552	1351
ozagrel	1344.565217	1459	1452	1240	1126	1472	1532	1285	1458	1255	1246	992	1516	854	1513	1519	1363	1350	1495	1246	1440	1458	1268	1386
MDL-73005EF	1344.869565	1529	1182	1688	1283	1649	1560	1030	1083	1492	1585	719	1529	820	1568	1591	794	1310	1517	1585	1530	1074	1558	1256
benzthiazide	1346.826087	1659	1646	555	1574	1398	1466	1475	1565	864	1311	1435	1226	1505	1283	1295	1623	1369	809	1311	1394	1546	1286	1382
desoxypeganine	1350.782609	1641	1320	690	1457	1582	1534	1061	1508	1441	1279	1290	1322	1466	1341	1239	1532	1578	1312	1279	1332	1527	996	1341
L-152804	1351.391304	1056	1510	1669	1395	1707	1692	338	1132	1209	1576	836	1368	1558	1631	1651	1203	1157	1705	1576	1202	1172	1048	1691
levocabastine	1352.782609	926	1240	1366	1554	1365	1310	1216	1232	592	1609	1693	670	1690	1413	1615	1596	1606	1592	1609	855	1312	1553	1500
tetrabenazine	1353.173913	1536	1670	1475	1053	1683	1670	630	1676	1228	949	1018	1609	1554	1603	1449	1400	1263	1475	949	1046	1686	1011	1490
phenylbutyrate	1353.913043	1647	1178	1373	1051	1598	1478	1560	1419	672	1314	1320	1662	765	1574	1616	1381	1512	1469	1314	916	1234	1535	1552
synephrine	1355.521739	1603	1596	1478	1456	1573	1563	1078	1535	1473	1302	1551	1421	618	1586	1582	991	915	892	1302	1365	1431	1550	1316
pindolol	1359.130435	1345	1324	1247	1348	1400	1484	1305	1499	1547	1451	1223	1285	1119	1506	1189	1380	1555	1307	1451	1543	1445	906	1401
asiatic-acid	1359.695652	1574	1589	865	1485	1541	1404	1685	1453	1535	1360	1051	1513	577	1580	1701	1138	901	767	1360	1388	1399	1706	1701
cefpodoxime	1360.478261	652	1648	1634	1537	1523	1663	1699	1143	474	1526	1052	1447	367	1626	1688	1691	1040	1706	1526	660	1684	1695	1610
fenoterol	1362.086957	1165	1664	1091	1477	1428	1559	1206	1502	1543	1520	1311	1302	1265	1458	1385	1335	1141	943	1520	1680	1373	1036	1424
valproic-acid	1363.173913	1493	1333	973	1256	1284	1336	1009	1522	1323	1430	1559	1166	1587	1364	1332	1467	1541	1348	1430	1447	1363	1313	1477
fenbufen	1363.304348	1247	1568	1459	1531	1495	1508	1540	1460	1560	715	1372	1417	1142	1521	1477	1617	1048	1147	715	1267	1561	1615	1374
raltegravir	1364.347826	1480	1606	1680	1493	1507	1507	1628	1532	485	1543	485	1434	975	1685	1653	1513	1161	999	1543	666	1517	1709	1579
amthamine	1364.434783	1425	1077	1683	1435	1658	1669	1691	1471	1067	748	1069	1695	720	1645	1656	1282	873	1614	748	1349	1560	1654	1593
moexipril	1366.043478	1469	1397	1466	1465	1664	1661	681	1707	1288	1484	1457	1639	890	1590	1331	1414	1280	1011	1484	1084	1710	808	1439
NECA	1368.934783	1320	341	1336	961	1695	1613	390.5	1659	1716	1615	1424	1643	1616	1638	1039	1122	1675	1300	1615	1715	1428	972	1652
methazolamide	1369.173913	1420	818	1357	1680	1689	1695	1375	1603	1514	983	419	1691	437	1707	1700	1637	1211	1387	983	1346	1627	1591	1621
quinine	1369.347826	732	1531	1010	1181	1505	1515	265	1635	1287	1639	1678	1644	1546	1484	1068	1484	1604	1597	1639	1603	1613	875	1360
MDL-11939	1372.521739	1087	1052	1654	1679	1132	1069	1565	1498	881	1715	1711	623	1313	1449	1453	1654	1657	1622	1715	886	1347	1572	1234
SB-206553	1373.869565	1645	1258	1584	1508	1350	1293	1471	1264	1231	1454	1373	1148	1597	1313	1246	1324	1187	995	1454	1571	1360	1467	1506
niacin	1374	1393	1666	186	1616	1128	1530	310	1645	1623	1681	1714	1300	1715	1528	485	1676	1716	1693	1681	1644	1578	767	1327
raclopride	1374.304348	1464	1613	1037	1378	1207	1105	1397	1108	1620	1624	1601	1299	1339	1207	1479	1458	1159	777	1624	1634	1457	1546	1476
phenformin	1375.043478	1620	242	651	1289	1451	1414	1599	1243	1594	1458	1538	1435	1231	1442	1506	1421	1567	1596	1458	1602	1239	1415	1615
parecoxib	1375.434783	1555	735	1592	852	1478	1510	781	1579	1628	1538	1150	1504	1031	1550	1047	1516	1652	1683	1538	1707	1541	1146	1322
pyrazinamide	1376.130435	1033	831	1671	1460	1568	1668	1402	1158	1247	1608	1058	1191	1395	1560	1351	1655	1337	1321	1608	1023	1441	1457	1608
GR-144053	1377.304348	1227	1676	439	1640	1607	1639	1644	1398	1082	1067	1514	1150	1548	1423	1676	1640	958	1261	1067	1260	1510	1690	1562
droperidol	1377.347826	1026	1378	1264	1347	1405	1403	570	1531	1693	1621	1704	1486	1524	1385	869	1216	1653	1585	1621	1655	1380	667	1696
cefaclor	1377.521739	1477	953	108	693	1511	1574	933	1690	1692	1627	1578	1657	1396	1514	1267	1366	1439	1545	1627	1658	1685	1363	1330
meptazinol	1379.173913	1655	428	1484	902	1684	1693	1493	1609	1668	1041	1542	1438	1072	1702	1693	1104	902	1146	1041	1559	1680	1705	1480
iloperidone	1381.478261	1106	1437	1212	790	1676	1658	633	1620	1604	1518	1555	1692	1333	1698	1292	1094	1434	1529	1518	1193	1676	835	1671
neurodazine	1382.478261	1254	391	1627	1487	1473	1518	1649	1480	1084	1418	1427	1424	1085	1520	1663	1493	1068	1624	1418	1136	1419	1588	1551
cilomilast	1385.217391	1560	597	1255	1302	1579	1514	1342	1626	1682	1535	1268	1464	1197	1462	1404	1406	1635	386	1535	1699	1498	1459	1455
RS-102221	1387.565217	1615	744	1642	1420	1310	1277	1232	1675	899	1661	1591	984	1000	1531	1529	1668	1661	1688	1661	1000	1665	983	1478
propoxycaine	1387.826087	1392	1698	861	1373	1360	1451	1328	1396	1700	1582	1646	1500	1102	1606	1415	1079	1322	890	1582	1649	1492	1430	1066
ziprasidone	1388.782609	1378	433	902	1036	1521	1392	811	1547	1691	1584	1655	1410	1447	1540	1094	1541	1690	1595	1584	1635	1544	1443	1469
luzindole	1388.826087	1195	1455	1418	1458	1605	1460	1696	1016	1524	1219	932	1551	1021	1446	1533	1518	1429	1216	1219	1520	1218	1639	1655
AS-604850	1388.869565	1624	730	1426	1449	1559	1557	1241	1599	1423	1591	1047	1185	740	1595	1437	1316	1362	1547	1591	1420	1551	1533	1421
felbamate	1389.086957	1686	1639	559	1161	1642	1627	1240	1607	1385	1206	1161	1703	1318	1639	1302	1452	1564	873	1206	1579	1623	1194	1583
valaciclovir	1389.521739	1616	1686	1525	1409	1537	1525	1613	1696	1638	742	794	1544	324	1518	1640	1598	1370	796	742	1693	1656	1662	1635
diethylcarbamazine	1389.652174	1239	510	596	1648	1474	1491	1415	1390	1662	1469	1536	1597	1263	1479	1588	1530	1360	1490	1469	1702	1228	1206	1620
BRL-15572	1390.521739	1128	1057	472	1604	1662	1536	755	1604	927	1560	1384	1682	865	1596	1643	1689	1681	1590	1560	1171	1661	1510	1645
cinchonine	1390.869565	1371	1539	1692	1580	1701	1671	111	1644	1618	1500	1439	1514	1360	1672	656	1694	1684	1217	1500	1691	1433	283	1420
BMS-299897	1394.565217	1666	762	1078	1568	1508	1562	669	1669	1660	1637	1511	1444	1402	1534	1002	1641	1664	500	1637	1690	1626	1178	1467
ornidazole	1394.956522	1288	1336	1633	1585	1327	1374	1670	1621	644	1669	1642	1184	773	1539	1660	1547	1393	1184	1669	596	1589	1642	1519
tomelukast	1395.956522	1415	1117	1538	791	1608	1638	1467	1667	1644	1283	1009	1676	683	1682	1485	1585	1417	681	1283	1663	1663	1436	1676
lupanine	1397.173913	1346	1591	1427	1238	1493	1418	1300	1513	1632	1256	1466	1572	901	1519	1446	1179	1254	1496	1256	1573	1443	1335	1481
batimastat	1397.304348	1260	780	873	1334	1535	1490	1115	1569	1397	1259	1494	1505	1321	1609	1542	1613	1465	1584	1259	1558	1566	1484	1526
ipriflavone	1399.608696	1119	1551	1676	1672	1668	1694	1580	1409	1253	780	1554	1343	1180	1686	1683	1657	1436	314	780	1551	1522	1714	1369
resorcinol	1399.826087	1681	1673	1389	1499	1636	1505	1312	1662	1283	1100	1327	1431	836	1614	1620	1625	1246	839	1100	1279	1618	1592	1329
nimesulide	1400.347826	1156	1494	1507	1653	1525	1339	1407	1648	995	1306	1285	1358	1130	1500	1646	1636	979	1034	1306	1682	1633	1526	1463
U-0124	1402.043478	1316	1074	988	1669	1633	1618	1708	1000	467	1716	1676	1115	1710	1668	1712	1704	1169	1713	1716	667	826	1710	1672
TAK-715	1403.304348	1577	1607	814	1592	1399	1452	1643	1568	1259	1260	1262	1478	1406	1459	1605	1420	982	1190	1260	1413	1474	1628	1528
clofibrate	1403.695652	1517	1071	1203	1375	1421	1482	1366	1164	1262	1369	1590	1594	956	1555	1594	1553	1520	1680	1369	1491	1147	1405	1601
midodrine	1404.304348	1438	1653	1467	676	1696	1677	1360	1628	1376	1405	1133	1649	520	1692	1603	1131	1192	1591	1405	1343	1655	1452	1557
norepinephrine	1404.565217	1581	1556	1601	1406	1563	1582	906	1600	1574	1400	1235	1364	1391	1618	1260	1394	935	1108	1400	1549	1530	1134	1618
ephedrine	1405.173913	1061	1655	1628	1430	1659	1529	272	1624	1568	1450	1608	1619	1611	1488	929	1322	1427	1292	1450	1629	1622	807	1639
mefenamic-acid	1406.521739	1516	1145	1327	1582	1551	1468	1652	1405	1372	1446	1303	1378	834	1410	1608	1661	937	1230	1446	1555	1455	1538	1531
anabasine	1406.782609	1515	1361	1716	1393	1680	1704	851	1567	1707	1287	1066	1616	1057	1622	1515	1235	1518	846	1287	1616	1600	1009	1588
CL-218872	1407.043478	1241	1229	204	1509	1528	1590	1486	1322	1605	1233	1495	1708	1527	1510	1556	1506	1237	1359	1233	1624	1407	1597	1656
proxymetacaine	1410	1613	1705	591	1690	1240	1664	1703	1608	803	1659	1293	1257	1584	1688	1707	1605	626	1162	1659	696	1531	1712	1634
YM-298198	1410.434783	1554	1445	1434	1342	1593	1598	988	1636	1359	1248	1328	1488	1053	1558	1630	1559	1253	1326	1248	1238	1638	1590	1334
FK-866	1412.043478	1595	1546	728	1052	1546	1493	1208	1657	1306	1365	1428	1567	1388	1591	1377	1453	1354	1503	1365	1495	1565	1365	1530
metolazone	1413.521739	1396	1597	1226	1655	1476	1602	1663	1341	961	1571	1043	1395	1361	1602	1619	1669	1104	1435	1571	990	1365	1605	1264
flumazenil	1418.086957	1544	1281	945	1131	1606	1593	1373	1602	1382	1426	1357	1593	965	1587	1644	1448	1225	1383	1426	1342	1575	1584	1604
melperone	1418.304348	1494	516	1367	1532	1634	1654	1296	1539	1642	1290	1124	1540	1136	1642	1629	1572	1496	1038	1290	1671	1611	1566	1342
carbetocin	1419.304348	1587	1024	1462	1659	1352	1533	1215	1465	1040	1694	1399	1024	1368	1583	1410	1677	1678	1557	1694	1090	1416	1444	1273
probenecid	1420	1352	966	1656	1665	1679	1687	1632	1598	1191	1182	1101	1615	1112	1650	1692	1645	838	1208	1182	1130	1628	1637	1614
rilmenidine	1420.869565	1404	1031	1337	1148	1590	1589	704	1515	1527	1559	1476	1595	1591	1589	1245	1455	1636	1572	1559	1554	1521	1041	1442
cholic-acid	1422.782609	1676	1020	1513	1211	1638	1665	1181	1587	1399	1522	844	1592	973	1647	1423	1563	1622	1220	1522	1523	1557	1169	1657
hexamethylenebisacetamide	1424.130435	1586	727	1668	1127	1711	1713	918	1716	1651	1118	1364	1712	1551	1716	1534	1526	1003	834	1118	1683	1716	1360	1703
flupirtine	1424.73913	1694	517	1636	1333	1671	1653	1097	1352	1706	1553	1245	1634	685	1694	1502	1386	1484	1486	1553	1705	1475	1047	1661
estropipate	1425.608696	1351	1279	1662	1354	1577	1583	892	1457	1368	1642	1433	1340	941	1552	1334	1601	1670	1464	1642	1489	1555	934	1669
isoxicam	1426.652174	1589	1582	951	1439	1544	1578	1142	1204	1625	1528	1221	1440	1612	1617	1273	1627	1559	1114	1528	1633	1295	1197	1515
azapropazone	1428.826087	1685	1272	966	1593	1587	1686	276	995	1709	1664	1264	1549	818	1675	1553	1678	1526	1582	1664	1695	1258	1594	1574
PD-98059	1431.565217	1429	1697	663	1702	1255	1576	1429	1668	488	1682	1702	1204	1672	1582	1516	1715	1706	1651	1682	692	1674	1622	919
SB-334867	1431.695652	1629	1233	1578	1693	1265	1450	1694	1574	606	1696	1675	768	1659	1522	1708	1687	1138	1660	1696	744	1186	1652	1416
carbinoxamine	1431.869565	1617	1611	1127	1308	1557	1526	1065	1497	1425	1641	905	1556	1371	1600	1530	1486	1339	1412	1641	1532	1548	1359	1280
EBPC	1432.913043	1639	1076	1536	1674	1337	1201	1301	1525	1314	1362	1640	1274	1009	1402	1497	1612	1677	1361	1362	1703	1496	1561	1398
aminomethyltransferase	1433.347826	1664	1642	1241	1287	1611	1554	1267	1523	1681	1440	1215	1476	1029	1584	1495	1256	1080	1638	1440	1613	1368	1244	1619
procyclidine	1436.782609	1602	1133	1646	1627	1665	1650	1688	1482	1595	990	637	1620	531	1608	1647	1479	1660	1671	990	1463	1629	1407	1626
sitagliptin	1438.304348	1558	669	1440	1607	1575	1591	816	1673	1579	1710	1565	1574	1032	1634	1481	1628	1691	1346	1710	1458	1529	977	1238
ofloxacin	1442.173913	1541	1295	1637	1563	1626	1635	1100	1638	1645	1544	1002	1525	774	1627	1403	1631	1608	570	1544	1678	1645	1386	1553
buspirone	1445.043478	1662	1585	1303	1249	1622	1643	1353	1576	1402	1183	1493	1569	939	1573	1645	1524	1319	1656	1183	1067	1624	1425	1641
warfarin	1446.782609	1559	1289	765	1432	1643	1540	1134	1552	1377	1473	1662	1589	1165	1561	1540	1633	1530	1133	1473	1622	1511	1503	1590
tipifarnib	1449.086957	1437	1363	1131	1644	1527	1569	1101	1573	1107	1675	1604	1484	1332	1529	1358	1611	1603	1305	1675	1220	1587	1378	1516
rifaximin	1449.521739	1716	1713	1638	1711	1691	1696	1714	1494	1591	951	889	1671	566	1711	1716	1592	809	837	951	1689	1581	1703	1709
ICI-89406	1450.782609	1261	1132	610	1255	1494	1522	1491	1298	1675	1645	1521	1577	1530	1516	1593	1658	1440	1283	1645	1694	1408	1632	1488
RS-100329	1451.608696	1258	1547	1323	1601	1677	1688	1280	1467	1068	1650	1683	1273	1604	1703	1670	1671	1196	1252	1650	632	1486	1433	1575
voriconazole	1451.608696	1504	936	1499	1570	1588	1543	1472	1353	1249	1574	1296	1503	1160	1640	1610	1602	1408	1552	1574	1320	1369	1454	1611
aniracetam	1455.869565	1593	1543	1632	1303	1618	1561	1414	1520	1525	1704	1379	1490	1286	1546	1528	1434	1140	515	1704	1441	1448	1495	1666
tiagabine	1458.565217	1326	1528	1598	1695	1699	1700	1693	1408	1216	1445	816	1660	715	1706	1686	1693	976	1501	1445	1415	1415	1578	1633
3-amino-benzamide	1463.652174	1565	1624	844	1226	1549	1473	1460	1548	1407	1358	1530	1487	1514	1509	1538	1551	1402	1606	1358	1582	1540	1417	1576
PNU-120596	1464.26087	1677	1635	888	1613	1670	1682	1640	1616	981	1542	1321	1680	913	1680	1703	1575	773	1530	1542	1042	1630	1685	1660
PIT	1465.347826	1646	1466	1331	1180	1614	1517	1590	1625	1598	1284	1205	1581	985	1605	1571	1491	1265	1245	1284	1639	1651	1672	1658
verapamil	1467.391304	1534	1569	994	1376	1461	1496	1098	1606	1286	1568	1592	1524	1536	1551	1416	1581	1585	1308	1568	1517	1616	1428	1540
daphnetin	1468.913043	1713	1484	682	1704	1710	1714	1129	1703	1699	1084	1028	1716	1669	1705	1172	1696	1474	1052	1084	1714	1591	1589	1673
zaprinast	1470.347826	1692	1063	1640	1609	1610	1585	695	1464	1714	1188	1375	1670	1344	1637	1367	1679	1693	1646	1188	1698	1552	1151	1558
acetyl-farnesyl-cysteine	1472.565217	1557	976	1097	1285	1465	1537	1381	1651	1530	1666	1570	1446	1302	1517	1569	1600	1477	1636	1666	1588	1463	1223	1667
STAT3-inhibitor-VI	1475.217391	1707	1462	1625	1075	1631	1659	1543	1526	1585	1534	1355	1672	733	1644	1648	1367	1107	1254	1534	1631	1515	1562	1561
escitalopram	1476.956522	1520	1677	1436	1643	1485	1626	1681	1549	1210	1263	901	1458	1461	1607	1581	1642	1441	1505	1263	1375	1564	1593	1489
zafirlukast	1478.521739	1594	1095	1387	1316	1621	1666	1053	1699	1676	1485	1464	1713	1116	1553	1547	1289	1416	1287	1485	1706	1698	1524	1616
BMY-14802	1480.391304	1092	1428	1407	1709	1325	1509	1697	1656	894	1712	1713	1232	899	1547	1711	1702	1699	1709	1712	753	1660	1694	1589
domperidone	1481.913043	1402	1634	1612	1685	1672	1611	1519	1686	1220	1349	1314	1552	691	1567	1704	1649	1170	1354	1349	1314	1695	1676	1659
terazosin	1485.782609	1422	1529	1378	1490	1459	1434	1586	1476	1613	1597	1509	1381	1477	1455	1623	1446	1688	1075	1597	1531	1388	1476	1543
huperzine-a	1486.913043	1423	1264	1597	1676	1498	1573	1624	1564	1505	1531	1423	1355	891	1585	1557	1686	1599	1466	1531	1417	1528	1489	1417
4-iodo-6-phenylpyrimidine	1491.26087	1579	1345	1377	1140	1562	1657	1032	1550	1589	1649	1635	1605	1641	1576	1210	1456	1617	1559	1649	1667	1476	1144	1584
EX-527	1493.782609	1575	1605	292	1312	1613	1619	1307	1605	1619	1562	1516	1658	1561	1563	1589	1285	1486	1436	1562	1675	1603	1629	1685
diethyltoluamide	1494.391304	1680	1633	1012	1600	1623	1523	1287	1701	1633	1431	1605	1652	1255	1571	1388	903	1349	1634	1431	1686	1688	1379	1707
deferiprone	1494.565217	1715	1674	1602	1524	1630	1622	1669	1586	1174	1322	1105	1623	378	1578	1611	1619	1571	1681	1322	1487	1615	1713	1554
pemetrexed	1498.73913	1710	1458	1175	1584	1663	1689	1642	1679	1533	1321	1234	1628	1095	1664	1675	1632	1210	965	1321	1641	1599	1666	1687
zileuton	1499	1467	1271	1194	1431	1584	1616	1468	1536	1290	1651	1550	1603	1345	1635	1552	1510	1479	1396	1651	1466	1583	1587	1612
imiquimod	1501	1580	1461	822	1539	1569	1547	1292	1399	1538	1667	1528	1600	1614	1569	1454	1496	1659	1456	1667	1591	1429	1446	1600
etofylline	1501.304348	1155	1165	1622	1248	1576	1207	1620	1632	1545	1586	1436	1580	1709	1541	1662	1533	1573	1615	1586	1498	1597	1638	1206
rolipram	1504.521739	1505	1537	418	1466	1466	1555	1600	1677	1336	1554	1603	1612	1532	1523	1607	1566	1646	1513	1554	1461	1678	1658	1537
lenalidomide	1505.304348	1468	1288	1036	1651	1616	1674	1362	1652	1095	1626	1487	1614	1320	1658	1462	1647	1626	1662	1626	1516	1621	1481	1434
AM-630	1506.956522	1436	1489	328	1716	1690	1678	1674	1622	1612	1702	1673	1242	1281	1598	1419	1716	1692	640	1702	1665	1703	1680	1702
rivaroxaban	1507.913043	1545	1587	1658	1340	1594	1681	902	1685	1658	1628	1632	1607	796	1669	1580	1583	1511	1485	1628	1548	1646	1278	1441
danoprevir	1508.565217	1703	1519	876	1268	1700	1675	1626	1589	1615	1340	1334	1705	1236	1663	1613	1207	1506	1516	1340	1656	1631	1667	1712
E-4031	1512.217391	1622	1626	1675	1327	1667	1648	961	1671	1634	1480	1429	1531	1559	1655	1243	1577	1461	1278	1480	1593	1573	1393	1698
troleandomycin	1513.434783	1632	1496	1619	1686	1647	1597	956	1715	1614	1048	1432	1584	1127	1666	1659	1674	1666	1658	1048	1607	1715	1616	1347
lofexidine	1513.956522	1611	962	1705	1536	1516	1634	1454	1704	989	1697	1583	1683	943	1628	1710	1650	1621	1263	1697	1301	1709	1707	1518
zaleplon	1514.73913	1428	1239	1690	1707	1646	1662	1487	1687	1437	1632	1437	1631	508	1674	1684	1709	1712	1209	1632	1416	1690	1691	1231
actarit	1519.565217	1711	1447	1092	1576	1648	1683	1128	1693	1586	1456	1478	1687	911	1678	1590	1638	1491	1374	1456	1638	1696	1611	1682
U-54494A	1525.652174	1127	1681	125	1706	1502	1625	1538	1666	1696	1689	1710	1596	1650	1633	1510	1610	1519	1604	1689	1521	1644	1623	1426
bezafibrate	1527.217391	1582	1685	938	1712	1709	1707	920	1714	1715	1249	1461	1653	1627	1693	1316	1595	1561	1689	1249	1716	1672	1247	1716
atovaquone	1527.782609	1695	1495	983	1637	1716	1711	1528	1710	1697	1291	954	1710	1711	1712	1650	1670	1616	672	1291	1708	1712	1560	1710
ZD-7288	1532.173913	1690	1115	1700	1694	1669	1702	1598	1246	1552	1693	1443	1604	1190	1677	1649	1713	1709	715	1693	1696	1532	1601	1359
IKK-2-inhibitor	1533.347826	1601	1337	1216	1666	1586	1568	1247	1708	1513	1630	1697	1474	1357	1594	1601	1534	1396	1453	1630	1483	1697	1575	1704
safinamide	1536.913043	1668	1485	1560	1522	1619	1617	1422	1664	1677	1578	1440	1685	1373	1661	1621	1539	1627	597	1578	1617	1617	1477	1705
phenacetin	1538.173913	1704	1652	1342	1494	1698	1708	1552	1682	1601	1602	1343	1606	992	1679	1666	1593	1379	880	1602	1560	1682	1671	1690
capecitabine	1553.173913	1712	1714	227	1634	1708	1715	1544	1649	1698	1674	1638	1701	644	1714	1627	1714	1549	1630	1674	1713	1671	1460	1713
SJ-172550	1555.086957	1701	1392	1508	1525	1644	1672	1185	1610	1569	1684	1563	1677	1172	1667	1508	1614	1593	1520	1684	1650	1639	1408	1582
RS-67506	1558.521739	1472	1716	1237	1673	1602	1572	1659	1697	1518	1354	1507	1696	1006	1671	1617	1635	1601	1645	1354	1632	1669	1636	1677
mexiletine	1567.347826	1667	1614	990	1629	1666	1667	1507	1643	1273	1636	1219	1697	1543	1660	1609	1652	1592	1629	1636	1578	1666	1625	1651
alda-1	1568.695652	1678	1460	911	1564	1712	1712	754	1700	1666	1652	1669	1711	1403	1713	1537	1666	1671	1676	1652	1688	1699	1516	1670
PRIMA1	1578.347826	1532	1430	1260	1551	1652	1698	1354	1496	1575	1683	1614	1641	1537	1696	1585	1620	1655	1640	1683	1659	1543	1536	1662
evodiamine	1584.73913	1638	1422	1470	1560	1550	1601	1566	1580	1663	1589	1567	1583	1648	1588	1549	1624	1582	1579	1589	1673	1523	1617	1688
orteronel	1595.391304	1591	1612	836	1713	1674	1716	1245	1709	1485	1714	1716	1664	1686	1709	1471	1712	1711	1690	1714	1524	1706	1540	1556
mupirocin	1596.130435	1699	1710	1701	1677	1715	1710	1492	1634	1665	1622	1305	1645	1145	1715	1706	1692	1572	969	1622	1676	1635	1693	1711
amlexanox	1597.434783	1556	1554	1112	1241	1714	1709	1387	1712	1704	1680	1602	1673	1482	1708	1661	1697	1575	1673	1680	1679	1707	1520	1715
navitoclax	1619.173913	1657	1629	1516	1626	1661	1684	1168	1674	1688	1703	1688	1675	1655	1673	1551	1672	1682	1381	1703	1710	1650	1487	1708
AC-55649	1629.391304	1698	1669	1412	1429	1705	1691	1295	1680	1711	1655	1670	1693	1476	1695	1638	1695	1686	1650	1655	1711	1677	1596	1689
