# Supplementary material for: Deciphering COVID-19 host transcriptomic complexity and variations for therapeutic discovery against new variants
Source: iScience. 2022 Sep 3;25(10):105068. doi: 10.1016/j.isci.2022.105068 (PMC9439871; doi:10.1016/j.isci.2022.105068)
Supplement: Data S10. Whole-transcriptomic gene log2 fold changes of our RNA-seq data, interferons treated airway cells, and ruxolitinib treated airway cells, related to Figure 6 and Figure 7 [file mmc11.xls]

## Sheet: Infect_Ctrl
	log2FoldChange	logCPM	LR	pvalue	padj	identifier	gene	description
1	-1.72132	6.8257	257.99	4.70628e-58	8.83456e-57	ENSG00000000003	TSPAN6	tetraspanin 6
2	-0.63771	6.11896	27.8784	1.29183e-07	3.90332e-07	ENSG00000000419	DPM1	dolichyl-phosphate mannosyltransferase polypeptide 1, catalytic subunit
3	1.12582	4.68417	77.447	1.36331e-18	7.96938e-18	ENSG00000000457	SCYL3	SCY1-like 3 (S. cerevisiae)
4	-0.248975	4.90406	2.47702	0.115521	0.156741	ENSG00000000460	C1orf112	chromosome 1 open reading frame 112
5	2.9404	2.40765	201.765	8.60528e-46	1.24394e-44	ENSG00000000971	CFH	complement factor H
6	-1.84576	5.84942	164.389	1.24361e-37	1.47071e-36	ENSG00000001036	FUCA2	fucosidase, alpha-L- 2, plasma
7	0.39291	5.32058	10.9537	0.000934182	0.0018345	ENSG00000001084	GCLC	glutamate-cysteine ligase, catalytic subunit
8	0.513494	4.06117	8.5005	0.00355049	0.00639558	ENSG00000001167	NFYA	nuclear transcription factor Y, alpha
9	0.17812	2.9046	0.436791	0.508676	0.576092	ENSG00000001460	STPG1	sperm-tail PG-rich repeat containing 1
10	-1.34493	5.79062	98.4154	3.39208e-23	2.46508e-22	ENSG00000001461	NIPAL3	NIPA-like domain containing 3
11	-1.21575	5.13584	52.8481	3.6037e-13	1.62594e-12	ENSG00000001497	LAS1L	LAS1-like (S. cerevisiae)
12	-0.805679	5.99151	33.9323	5.70641e-09	1.91913e-08	ENSG00000001561	ENPP4	ectonucleotide pyrophosphatase/phosphodiesterase 4 (putative)
13	-0.253263	6.57089	5.28226	0.0215437	0.0340247	ENSG00000001626	CFTR	cystic fibrosis transmembrane conductance regulator (ATP-binding cassette sub-family C, member 7)
14	0.63139	6.14923	45.5863	1.46059e-11	5.95496e-11	ENSG00000001629	ANKIB1	ankyrin repeat and IBR domain containing 1
15	-1.52164	7.34943	304.012	4.40161e-68	1.0011e-66	ENSG00000001630	CYP51A1	cytochrome P450, family 51, subfamily A, polypeptide 1
16	-0.254614	4.65145	2.37194	0.123534	0.166443	ENSG00000001631	KRIT1	KRIT1, ankyrin repeat containing
17	1.91598	3.61194	135.863	2.13824e-31	2.07261e-30	ENSG00000002016	RAD52	RAD52 homolog (S. cerevisiae)
18	-0.56742	4.16484	7.88893	0.00497383	0.00876636	ENSG00000002330	BAD	BCL2-associated agonist of cell death
19	1.92966	6.78117	756.167	1.83051e-166	1.19593e-164	ENSG00000002549	LAP3	leucine aminopeptidase 3
20	-0.822862	4.28	16.124	5.9328e-05	0.000136355	ENSG00000002586	CD99	CD99 molecule
21	1.35591	5.41047	111.66	4.24125e-26	3.4384e-25	ENSG00000002587	HS3ST1	heparan sulfate (glucosamine) 3-O-sulfotransferase 1
22	0.5501	5.53371	22.7201	1.87397e-06	5.08371e-06	ENSG00000002822	MAD1L1	MAD1 mitotic arrest deficient-like 1 (yeast)
23	-0.426745	8.30053	29.8498	4.66843e-08	1.45921e-07	ENSG00000002834	LASP1	LIM and SH3 protein 1
24	0.0560226	4.50643	0.120843	0.728122	0.77654	ENSG00000002919	SNX11	sorting nexin 11
25	-1.04241	7.80726	215.565	8.39017e-49	1.28534e-47	ENSG00000003056	M6PR	mannose-6-phosphate receptor (cation dependent)
26	-0.60255	5.80171	23.6551	1.15238e-06	3.19579e-06	ENSG00000003147	ICA1	islet cell autoantigen 1, 69kDa
27	-0.0055731	3.79423	0.00073211	0.978414	0.988276	ENSG00000003249	DBNDD1	dysbindin (dystrobrevin binding protein 1) domain containing 1
28	0.55841	5.70145	28.5934	8.92883e-08	2.72693e-07	ENSG00000003393	ALS2	amyotrophic lateral sclerosis 2 (juvenile)
29	2.30039	5.0206	475.727	1.81736e-105	7.06175e-104	ENSG00000003400	CASP10	caspase 10, apoptosis-related cysteine peptidase
30	1.64843	7.45291	605.769	9.312e-134	4.84806e-132	ENSG00000003402	CFLAR	CASP8 and FADD-like apoptosis regulator
31	-0.601647	7.13125	36.6589	1.40712e-09	4.97059e-09	ENSG00000003436	TFPI	tissue factor pathway inhibitor (lipoprotein-associated coagulation inhibitor)
32	0.270261	4.1719	2.21359	0.1368	0.182546	ENSG00000003509	NDUFAF7	NADH dehydrogenase (ubiquinone) complex I, assembly factor 7
33	1.48088	6.1036	288.435	1.09011e-64	2.29164e-63	ENSG00000003756	RBM5	RNA binding motif protein 5
34	-0.189435	6.06518	2.97424	0.0845998	0.118092	ENSG00000003989	SLC7A2	solute carrier family 7 (cationic amino acid transporter, y+ system), member 2
35	-0.408026	6.08585	14.2821	0.000157358	0.00034359	ENSG00000004059	ARF5	ADP-ribosylation factor 5
36	-0.460531	5.65472	14.3075	0.000155243	0.00033924	ENSG00000004142	POLDIP2	polymerase (DNA-directed), delta interacting protein 2
37	-0.662928	3.38527	6.04463	0.0139487	0.0229346	ENSG00000004399	PLXND1	plexin D1
38	-1.16886	7.25277	190.942	1.98023e-43	2.69862e-42	ENSG00000004455	AK2	adenylate kinase 2
39	4.95742	0.16044	153.645	2.76947e-35	3.06319e-34	ENSG00000004468	CD38	CD38 molecule
40	-0.719229	7.23508	82.5099	1.05142e-19	6.4967e-19	ENSG00000004478	FKBP4	FK506 binding protein 4, 59kDa
41	-1.07004	7.14532	159.301	1.60868e-36	1.83409e-35	ENSG00000004487	KDM1A	lysine (K)-specific demethylase 1A
42	0.999784	5.93433	105.997	7.38641e-25	5.70835e-24	ENSG00000004534	RBM6	RNA binding motif protein 6
43	-0.829085	6.40586	67.6852	1.91793e-16	1.02004e-15	ENSG00000004700	RECQL	RecQ protein-like (DNA helicase Q1-like)
44	-0.206484	5.82367	3.47827	0.0621797	0.0897284	ENSG00000004766	CCDC132	coiled-coil domain containing 132
45	-1.87756	5.99795	189.615	3.85892e-43	5.19511e-42	ENSG00000004779	NDUFAB1	NADH dehydrogenase (ubiquinone) 1, alpha/beta subcomplex, 1, 8kDa
46	-0.207289	3.29446	0.64736	0.421058	0.489137	ENSG00000004799	PDK4	pyruvate dehydrogenase kinase, isozyme 4
47	0.0949194	4.88188	0.439924	0.507159	0.574585	ENSG00000004864	SLC25A13	solute carrier family 25 (aspartate/glutamate carrier), member 13
48	-0.0271142	2.80625	0.0087583	0.925438	0.944791	ENSG00000004866	ST7	suppression of tumorigenicity 7
49	0.358705	7.31997	15.8195	6.96803e-05	0.000159051	ENSG00000004897	CDC27	cell division cycle 27
50	0.168756	4.32891	1.00666	0.315705	0.38141	ENSG00000004961	HCCS	holocytochrome c synthase
51	-0.633101	4.5037	11.5207	0.000688267	0.00138276	ENSG00000004975	DVL2	dishevelled, dsh homolog 2 (Drosophila)
52	0.332833	4.15317	3.72209	0.053697	0.0785764	ENSG00000005001	PRSS22	protease, serine, 22
53	0.468865	6.04072	25.7001	3.9881e-07	1.15451e-06	ENSG00000005007	UPF1	UPF1 regulator of nonsense transcripts homolog (yeast)
54	-0.680002	6.74993	55.0857	1.15385e-13	5.34905e-13	ENSG00000005020	SKAP2	src kinase associated phosphoprotein 2
55	-1.01323	7.39193	182.517	1.3676e-41	1.77137e-40	ENSG00000005022	SLC25A5	solute carrier family 25 (mitochondrial carrier; adenine nucleotide translocator), member 5
56	-0.981712	4.00084	16.8071	4.13787e-05	9.69236e-05	ENSG00000005059	CCDC109B	coiled-coil domain containing 109B
57	-1.07465	3.41356	13.9544	0.000187296	0.000404846	ENSG00000005075	POLR2J	polymerase (RNA) II (DNA directed) polypeptide J, 13.3kDa
58	0.579475	3.32977	6.98807	0.00820546	0.0139814	ENSG00000005100	DHX33	DEAH (Asp-Glu-Ala-His) box polypeptide 33
59	1.44329	4.27431	108.047	2.62544e-25	2.06808e-24	ENSG00000005108	THSD7A	thrombospondin, type I, domain containing 7A
60	-0.172151	4.72045	1.14615	0.284357	0.348433	ENSG00000005156	LIG3	ligase III, DNA, ATP-dependent
61	-0.85655	4.53375	20.3507	6.447e-06	1.6521e-05	ENSG00000005175	RPAP3	RNA polymerase II associated protein 3
62	-1.39955	5.35941	75.7995	3.13976e-18	1.79908e-17	ENSG00000005187	ACSM3	acyl-CoA synthetase medium-chain family member 3
63	-0.460241	3.2508	2.90356	0.0883839	0.122745	ENSG00000005189	AC004381.6	NA
64	-0.273279	5.50376	4.65754	0.0309175	0.047337	ENSG00000005194	CIAPIN1	cytokine induced apoptosis inhibitor 1
65	0.181283	3.95386	0.887513	0.346152	0.413509	ENSG00000005206	SPPL2B	signal peptide peptidase like 2B
66	-0.0679677	3.12651	0.0672616	0.795366	0.835683	ENSG00000005238	FAM214B	family with sequence similarity 214, member B
67	-0.191721	-1.1159	0.0189023	0.890647	0.916008	ENSG00000005243	COPZ2	coatomer protein complex, subunit zeta 2
68	-0.742089	3.97458	11.1257	0.000851417	0.00168255	ENSG00000005302	MSL3	male-specific lethal 3 homolog (Drosophila)
69	2.38496	4.85897	370.194	1.69807e-82	4.73469e-81	ENSG00000005339	CREBBP	CREB binding protein
70	-0.188272	4.55808	1.19646	0.274031	0.337492	ENSG00000005436	GCFC2	GC-rich sequence DNA-binding factor 2
71	-1.59309	4.43516	50.9787	9.33738e-13	4.0991e-12	ENSG00000005448	WDR54	WD repeat domain 54
72	-1.56953	3.73481	30.4621	3.40448e-08	1.07473e-07	ENSG00000005469	CROT	carnitine O-octanoyltransferase
73	2.76685	4.54052	486.986	6.45233e-108	2.61388e-106	ENSG00000005483	KMT2E	lysine (K)-specific methyltransferase 2E
74	0.138364	3.31619	0.342508	0.558385	0.622894	ENSG00000005486	RHBDD2	rhomboid domain containing 2
75	0.237766	7.79126	12.4293	0.000422653	0.000872815	ENSG00000005700	IBTK	inhibitor of Bruton agammaglobulinemia tyrosine kinase
76	0.341469	5.04723	6.53613	0.0105705	0.0177034	ENSG00000005801	ZNF195	zinc finger protein 195
77	2.18905	5.38827	519.623	5.11105e-115	2.21889e-113	ENSG00000005810	MYCBP2	MYC binding protein 2, E3 ubiquitin protein ligase
78	0.227794	4.32473	1.51911	0.217754	0.276116	ENSG00000005812	FBXL3	F-box and leucine-rich repeat protein 3
79	-1.13017	3.7095	17.9006	2.32743e-05	5.61042e-05	ENSG00000005882	PDK2	pyruvate dehydrogenase kinase, isozyme 2
80	0.176321	9.43796	10.0247	0.00154451	0.00294201	ENSG00000005884	ITGA3	integrin, alpha 3 (antigen CD49C, alpha 3 subunit of VLA-3 receptor)
81	1.52712	6.01801	333.616	1.56762e-74	3.94211e-73	ENSG00000005889	ZFX	zinc finger protein, X-linked
82	-0.840542	7.56221	68.6835	1.15605e-16	6.21283e-16	ENSG00000005893	LAMP2	lysosomal-associated membrane protein 2
83	-0.624324	7.10294	60.8303	6.22141e-15	3.07677e-14	ENSG00000006007	GDE1	glycerophosphodiester phosphodiesterase 1
84	-1.88098	4.09634	49.8468	1.66234e-12	7.19574e-12	ENSG00000006015	C19orf60	chromosome 19 open reading frame 60
85	1.23861	0.395487	5.20506	0.0225213	0.035451	ENSG00000006016	CRLF1	cytokine receptor-like factor 1
86	0.479932	4.29745	7.36093	0.00666561	0.0114987	ENSG00000006025	OSBPL7	oxysterol binding protein-like 7
87	2.38005	4.88487	332.94	2.19966e-74	5.51072e-73	ENSG00000006062	MAP3K14	mitogen-activated protein kinase kinase kinase 14
88	-0.117755	5.3828	0.79496	0.372605	0.440255	ENSG00000006118	TMEM132A	transmembrane protein 132A
89	-0.576332	7.3982	62.1607	3.16534e-15	1.59019e-14	ENSG00000006125	AP2B1	adaptor-related protein complex 2, beta 1 subunit
90	0.805693	6.08599	77.7325	1.17983e-18	6.93029e-18	ENSG00000006194	ZNF263	zinc finger protein 263
91	6.56995	2.68529	1241.77	5.09741e-272	6.06592e-270	ENSG00000006210	CX3CL1	chemokine (C-X3-C motif) ligand 1
92	0.274835	5.02147	4.35056	0.0369969	0.0558367	ENSG00000006282	SPATA20	spermatogenesis associated 20
93	-0.202423	8.39809	4.96612	0.0258485	0.0402417	ENSG00000006327	TNFRSF12A	tumor necrosis factor receptor superfamily, member 12A
94	1.04472	4.85983	56.1161	6.83151e-14	3.206e-13	ENSG00000006432	MAP3K9	mitogen-activated protein kinase kinase kinase 9
95	-0.00345327	5.21772	0.000660363	0.979499	0.989147	ENSG00000006451	RALA	v-ral simian leukemia viral oncogene homolog A (ras related)
96	0.507212	5.77003	22.6812	1.9123e-06	5.18453e-06	ENSG00000006453	BAIAP2L1	BAI1-associated protein 2-like 1
97	2.01279	3.99267	206.257	9.00721e-47	1.32944e-45	ENSG00000006459	KDM7A	NA
98	-0.632065	4.41184	8.89011	0.00286719	0.00523479	ENSG00000006468	ETV1	ets variant 1
99	-0.177983	4.58424	1.14213	0.285202	0.349404	ENSG00000006530	AGK	acylglycerol kinase
100	-0.787302	6.35872	53.1579	3.07778e-13	1.39336e-12	ENSG00000006534	ALDH3B1	aldehyde dehydrogenase 3 family, member B1
101	-0.564664	3.4435	4.63518	0.0313229	0.0478916	ENSG00000006555	TTC22	tetratricopeptide repeat domain 22
102	-0.566857	5.15173	12.9816	0.000314569	0.000660663	ENSG00000006576	PHTF2	putative homeodomain transcription factor 2
103	0.349382	5.9144	11.98	0.000537731	0.00109736	ENSG00000006607	FARP2	FERM, RhoGEF and pleckstrin domain protein 2
104	-0.815443	4.69016	20.4995	5.96462e-06	1.53438e-05	ENSG00000006611	USH1C	Usher syndrome 1C (autosomal recessive, severe)
105	-1.90949	6.29186	227.548	2.04189e-51	3.28675e-50	ENSG00000006625	GGCT	gamma-glutamylcyclotransferase
106	-0.154609	4.94119	1.06753	0.301503	0.366512	ENSG00000006634	DBF4	DBF4 homolog (S. cerevisiae)
107	1.38928	5.73946	232.151	2.02444e-52	3.31064e-51	ENSG00000006652	IFRD1	interferon-related developmental regulator 1
108	1.15287	3.13503	30.556	3.2436e-08	1.02491e-07	ENSG00000006695	COX10	cytochrome c oxidase assembly homolog 10 (yeast)
109	0.775731	3.71882	16.4994	4.8666e-05	0.000113099	ENSG00000006704	GTF2IRD1	GTF2I repeat domain containing 1
110	0.847921	5.99632	78.6353	7.47009e-19	4.43283e-18	ENSG00000006712	PAF1	Paf1, RNA polymerase II associated factor, homolog (S. cerevisiae)
111	-0.780892	7.79894	117.953	1.77554e-27	1.51501e-26	ENSG00000006715	VPS41	vacuolar protein sorting 41 homolog (S. cerevisiae)
112	1.20906	3.90366	55.8937	7.64961e-14	3.57859e-13	ENSG00000006740	ARHGAP44	Rho GTPase activating protein 44
113	-0.519724	5.29556	13.7141	0.00021285	0.000456895	ENSG00000006744	ELAC2	elaC homolog 2 (E. coli)
114	-0.340164	6.33297	11.5415	0.000680602	0.00136777	ENSG00000006747	SCIN	scinderin
115	-0.82603	5.92821	48.9385	2.64115e-12	1.1268e-11	ENSG00000006756	ARSD	arylsulfatase D
116	-0.933966	2.38347	5.41863	0.019923	0.0316451	ENSG00000006757	PNPLA4	patatin-like phospholipase domain containing 4
117	-0.241418	6.32506	6.02937	0.0140698	0.023128	ENSG00000006831	ADIPOR2	adiponectin receptor 2
118	-0.379684	-0.289713	0.148545	0.69993	0.753466	ENSG00000006837	CDKL3	cyclin-dependent kinase-like 3
119	1.09805	2.69652	20.0014	7.73875e-06	1.96723e-05	ENSG00000007047	MARK4	MAP/microtubule affinity-regulating kinase 4
120	-1.46041	4.6659	51.2458	8.14943e-13	3.58822e-12	ENSG00000007062	PROM1	prominin 1
121	-0.846981	3.06285	7.3897	0.00655985	0.011331	ENSG00000007080	CCDC124	coiled-coil domain containing 124
122	-0.207577	6.6329	3.80125	0.0512142	0.0751744	ENSG00000007168	PAFAH1B1	platelet-activating factor acetylhydrolase 1b, regulatory subunit 1 (45kDa)
123	-0.632899	7.52995	87.9674	6.65416e-21	4.35379e-20	ENSG00000007202	KIAA0100	KIAA0100
124	-1.45185	4.11242	35.1518	3.04979e-09	1.04897e-08	ENSG00000007255	TRAPPC6A	trafficking protein particle complex 6A
125	0.649801	3.56421	10.7076	0.00106699	0.00207725	ENSG00000007341	ST7L	suppression of tumorigenicity 7 like
126	-0.276788	4.92626	3.04245	0.0811132	0.114182	ENSG00000007376	RPUSD1	RNA pseudouridylate synthase domain containing 1
127	0.730415	4.4392	22.9436	1.66825e-06	4.5553e-06	ENSG00000007384	RHBDF1	rhomboid 5 homolog 1 (Drosophila)
128	0.588707	5.2386	25.5735	4.25841e-07	1.22929e-06	ENSG00000007392	LUC7L	LUC7-like (S. cerevisiae)
129	0.492229	2.53894	2.92944	0.0869775	0.121056	ENSG00000007516	BAIAP3	BAI1-associated protein 3
130	-0.704576	5.09733	20.2488	6.7995e-06	1.73675e-05	ENSG00000007520	TSR3	TSR3, 20S rRNA accumulation, homolog (S. cerevisiae)
131	-0.181018	4.93759	1.49478	0.221476	0.279794	ENSG00000007541	PIGQ	phosphatidylinositol glycan anchor biosynthesis, class Q
132	2.00365	4.48431	263.999	2.30644e-59	4.41671e-58	ENSG00000007545	CRAMP1L	Crm, cramped-like (Drosophila)
133	0.669583	3.19968	9.04982	0.00262721	0.00482972	ENSG00000007866	TEAD3	TEA domain family member 3
134	-0.438333	5.26049	9.40097	0.00216871	0.00403978	ENSG00000007923	DNAJC11	DnaJ (Hsp40) homolog, subfamily C, member 11
135	1.69347	3.30384	87.8002	7.24131e-21	4.73099e-20	ENSG00000007944	MYLIP	myosin regulatory light chain interacting protein
136	-0.850113	6.73512	84.7062	3.4616e-20	2.19591e-19	ENSG00000008018	PSMB1	proteasome (prosome, macropain) subunit, beta type, 1
137	1.46192	3.86196	82.2122	1.22232e-19	7.52823e-19	ENSG00000008083	JARID2	jumonji, AT rich interactive domain 2
138	1.61072	5.15316	211.5	6.4645e-48	9.72447e-47	ENSG00000008086	CDKL5	cyclin-dependent kinase-like 5
139	2.04875	3.34438	115.68	5.58651e-27	4.67401e-26	ENSG00000008128	CDK11A	cyclin-dependent kinase 11A
140	0.584239	6.27552	41.1431	1.41482e-10	5.36311e-10	ENSG00000008130	NADK	NAD kinase
141	-0.809478	6.61661	72.1278	2.01706e-17	1.11828e-16	ENSG00000008256	CYTH3	cytohesin 3
142	-0.206538	5.59558	1.35908	0.243697	0.304119	ENSG00000008282	SYPL1	synaptophysin-like 1
143	-1.2457	5.07638	52.8359	3.62619e-13	1.63498e-12	ENSG00000008283	CYB561	cytochrome b561
144	1.13389	8.23146	400.62	4.03574e-89	1.25089e-87	ENSG00000008294	SPAG9	sperm associated antigen 9
145	1.154	4.93222	86.0086	1.79159e-20	1.1491e-19	ENSG00000008300	CELSR3	cadherin, EGF LAG seven-pass G-type receptor 3
146	1.71134	5.06094	244.622	3.86275e-55	6.78297e-54	ENSG00000008311	AASS	aminoadipate-semialdehyde synthase
147	0.729476	4.21739	21.229	4.0756e-06	1.06928e-05	ENSG00000008323	PLEKHG6	pleckstrin homology domain containing, family G (with RhoGef domain) member 6
148	-0.820341	2.9639	6.15053	0.0131373	0.0216834	ENSG00000008324	SS18L2	synovial sarcoma translocation gene on chromosome 18-like 2
149	-1.08234	2.52091	7.55774	0.00597528	0.0104021	ENSG00000008382	MPND	MPN domain containing
150	-1.86627	6.39586	217.42	3.30459e-49	5.07999e-48	ENSG00000008394	MGST1	microsomal glutathione S-transferase 1
151	0.87106	4.53879	38.8658	4.53968e-10	1.65903e-09	ENSG00000008405	CRY1	cryptochrome 1 (photolyase-like)
152	3.14324	0.645998	72.3209	1.82901e-17	1.01614e-16	ENSG00000008441	NFIX	nuclear factor I/X (CCAAT-binding transcription factor)
153	-0.242109	6.21676	6.08776	0.0136121	0.0224034	ENSG00000008513	ST3GAL1	ST3 beta-galactoside alpha-2,3-sialyltransferase 1
154	3.94205	4.44966	1295.13	1.29552e-283	1.64444e-281	ENSG00000008517	IL32	interleukin 32
155	0.646506	5.70506	25.6428	4.10824e-07	1.18774e-06	ENSG00000008710	PKD1	polycystic kidney disease 1 (autosomal dominant)
156	-0.0535895	6.98119	0.44026	0.506997	0.574499	ENSG00000008838	MED24	mediator complex subunit 24
157	0.569421	3.67077	8.16905	0.00426112	0.00759254	ENSG00000008853	RHOBTB2	Rho-related BTB domain containing 2
158	0.273763	5.70142	6.68058	0.00974689	0.0164189	ENSG00000008869	HEATR5B	HEAT repeat containing 5B
159	-1.02091	7.06211	96.7716	7.7804e-23	5.56913e-22	ENSG00000008952	SEC62	SEC62 homolog (S. cerevisiae)
160	-1.04953	7.62501	202.357	6.39038e-46	9.25772e-45	ENSG00000008988	RPS20	ribosomal protein S20
161	-0.757548	8.62713	186.384	1.95779e-42	2.5784e-41	ENSG00000009307	CSDE1	cold shock domain containing E1, RNA-binding
162	0.213457	7.3183	10.0511	0.00152254	0.00290389	ENSG00000009335	UBE3C	ubiquitin protein ligase E3C
163	1.77538	5.75087	402.726	1.40453e-89	4.39426e-88	ENSG00000009413	REV3L	REV3-like, polymerase (DNA directed), zeta, catalytic subunit
164	0.453912	3.1015	3.59072	0.058103	0.0845227	ENSG00000009780	FAM76A	family with sequence similarity 76, member A
165	0.00726997	3.01473	0.000737511	0.978334	0.988276	ENSG00000009830	POMT2	protein-O-mannosyltransferase 2
166	-1.03877	5.43754	50.8207	1.01202e-12	4.43835e-12	ENSG00000009844	VTA1	Vps20-associated 1 homolog (S. cerevisiae)
167	0.333903	6.12001	10.9942	0.000913993	0.00179857	ENSG00000009954	BAZ1B	bromodomain adjacent to zinc finger domain, 1B
168	0.618708	4.21902	14.0977	0.000173554	0.000376731	ENSG00000010017	RANBP9	RAN binding protein 9
169	6.72014	1.99909	875.174	2.44786e-192	1.94197e-190	ENSG00000010030	ETV7	ets variant 7
170	0.63149	4.66261	16.6289	4.54533e-05	0.000105965	ENSG00000010072	SPRTN	SprT-like N-terminal domain
171	-0.41361	4.63621	6.01321	0.0141992	0.0233206	ENSG00000010165	METTL13	methyltransferase like 13
172	-0.599795	3.1038	3.96486	0.0464594	0.068763	ENSG00000010219	DYRK4	dual-specificity tyrosine-(Y)-phosphorylation regulated kinase 4
173	1.1135	7.75312	290.52	3.83067e-65	8.1298e-64	ENSG00000010244	ZNF207	zinc finger protein 207
174	-0.706446	6.28895	32.9316	9.54598e-09	3.15157e-08	ENSG00000010256	UQCRC1	ubiquinol-cytochrome c reductase core protein I
175	-0.24043	6.16574	5.51178	0.0188888	0.0301172	ENSG00000010270	STARD3NL	STARD3 N-terminal like
176	-0.934456	6.51804	78.2532	9.0644e-19	5.35507e-18	ENSG00000010278	CD9	CD9 molecule
177	-1.05722	6.90753	144.853	2.31221e-33	2.41703e-32	ENSG00000010292	NCAPD2	non-SMC condensin I complex, subunit D2
178	-0.829594	0.558004	1.16638	0.280146	0.343937	ENSG00000010318	PHF7	PHD finger protein 7
179	0.0187809	5.02791	0.0164806	0.897851	0.922065	ENSG00000010322	NISCH	nischarin
180	-0.608997	3.11126	4.32507	0.037555	0.0565959	ENSG00000010361	FUZ	fuzzy planar cell polarity protein
181	2.82028	0.252754	39.9636	2.58741e-10	9.62461e-10	ENSG00000010379	SLC6A13	solute carrier family 6 (neurotransmitter transporter, GABA), member 13
182	-0.344126	5.79113	7.77734	0.00529055	0.00927796	ENSG00000010404	IDS	iduronate 2-sulfatase
183	-1.78533	3.17849	24.7045	6.68281e-07	1.89185e-06	ENSG00000010438	PRSS3	protease, serine, 3
184	2.04722	4.28843	253.612	4.23619e-57	7.73424e-56	ENSG00000010539	ZNF200	zinc finger protein 200
185	-1.86329	1.86159	10.333	0.00130674	0.00251353	ENSG00000010626	LRRC23	leucine rich repeat containing 23
186	-0.00413315	4.11756	0.000469716	0.982709	0.991712	ENSG00000010704	HFE	hemochromatosis
187	0.309123	2.78869	1.26916	0.259924	0.322287	ENSG00000010803	SCMH1	sex comb on midleg homolog 1 (Drosophila)
188	0.992036	4.68767	55.5461	9.12915e-14	4.2558e-13	ENSG00000010810	FYN	FYN oncogene related to SRC, FGR, YES
189	3.72781	6.01804	1148.81	8.12365e-252	8.73161e-250	ENSG00000010818	HIVEP2	human immunodeficiency virus type I enhancer binding protein 2
190	0.222259	6.11265	4.70891	0.0300066	0.0460746	ENSG00000011007	TCEB3	transcription elongation factor B (SIII), polypeptide 3 (110kDa, elongin A)
191	-0.672675	5.36596	20.7486	5.23692e-06	1.35767e-05	ENSG00000011009	LYPLA2	lysophospholipase II
192	0.521244	3.04046	4.46171	0.0346627	0.0525879	ENSG00000011021	CLCN6	chloride channel, voltage-sensitive 6
193	-1.61819	2.74616	15.0049	0.000107231	0.000238753	ENSG00000011052	NME2	NME/NM23 nucleoside diphosphate kinase 2
194	-0.193498	3.10376	0.507347	0.47629	0.544705	ENSG00000011105	TSPAN9	tetraspanin 9
195	1.02816	5.46208	101.003	9.18388e-24	6.78132e-23	ENSG00000011114	BTBD7	BTB (POZ) domain containing 7
196	0.712664	2.96722	8.90607	0.00284224	0.0051935	ENSG00000011132	APBA3	amyloid beta (A4) precursor protein-binding, family A, member 3
197	-0.363762	3.16139	1.74496	0.186512	0.240619	ENSG00000011143	MKS1	Meckel syndrome, type 1
198	0.315062	3.70329	2.40772	0.120738	0.163188	ENSG00000011198	ABHD5	abhydrolase domain containing 5
199	1.45397	5.60343	230.259	5.23382e-52	8.4965e-51	ENSG00000011243	AKAP8L	A kinase (PRKA) anchor protein 8-like
200	-0.11032	5.42931	0.711781	0.398853	0.465982	ENSG00000011258	MBTD1	mbt domain containing 1
201	-0.607269	6.33585	37.7349	8.10415e-10	2.91688e-09	ENSG00000011260	UTP18	UTP18 small subunit (SSU) processome component homolog (yeast)
202	0.94233	6.3805	81.1856	2.0548e-19	1.25338e-18	ENSG00000011275	RNF216	ring finger protein 216
203	-0.653495	5.52658	23.6933	1.12972e-06	3.13948e-06	ENSG00000011295	TTC19	tetratricopeptide repeat domain 19
204	0.165992	7.0071	5.30635	0.0212478	0.0335893	ENSG00000011304	PTBP1	polypyrimidine tract binding protein 1
205	0.338245	4.75209	5.71411	0.0168291	0.0272704	ENSG00000011376	LARS2	leucyl-tRNA synthetase 2, mitochondrial
206	0.674121	7.17201	62.5129	2.64703e-15	1.33686e-14	ENSG00000011405	PIK3C2A	phosphatidylinositol-4-phosphate 3-kinase, catalytic subunit type 2 alpha
207	3.65268	6.90351	3106.08	0	0	ENSG00000011422	PLAUR	plasminogen activator, urokinase receptor
208	-0.573714	8.43407	98.5013	3.24818e-23	2.36826e-22	ENSG00000011426	ANLN	anillin, actin binding protein
209	0.659361	5.5202	37.6296	8.55361e-10	3.07119e-09	ENSG00000011454	RABGAP1	RAB GTPase activating protein 1
210	-0.73241	3.44922	7.54219	0.00602706	0.0104704	ENSG00000011478	QPCTL	glutaminyl-peptide cyclotransferase-like
211	-1.03854	5.82569	68.7881	1.09634e-16	5.89908e-16	ENSG00000011485	PPP5C	protein phosphatase 5, catalytic subunit
212	-0.0908571	3.9703	0.211804	0.645357	0.70255	ENSG00000011523	CEP68	centrosomal protein 68kDa
213	1.25096	5.88076	147.586	5.84384e-34	6.21106e-33	ENSG00000011566	MAP4K3	mitogen-activated protein kinase kinase kinase kinase 3
214	-0.777593	5.55522	34.2987	4.72691e-09	1.59696e-08	ENSG00000011638	TMEM159	transmembrane protein 159
215	-1.12148	6.26553	104.796	1.35357e-24	1.03561e-23	ENSG00000012048	BRCA1	breast cancer 1, early onset
216	-1.09331	4.87115	36.8709	1.26219e-09	4.48001e-09	ENSG00000012061	ERCC1	excision repair cross-complementing rodent repair deficiency, complementation group 1 (includes overlapping antisense sequence)
217	2.35981	-0.253031	16.3662	5.22092e-05	0.00012089	ENSG00000012124	CD22	CD22 molecule
218	-0.0827099	3.78415	0.145112	0.703251	0.756676	ENSG00000012171	SEMA3B	sema domain, immunoglobulin domain (Ig), short basic domain, secreted, (semaphorin) 3B
219	-0.0977477	3.95178	0.239723	0.624406	0.683707	ENSG00000012174	MBTPS2	membrane-bound transcription factor peptidase, site 2
220	1.02281	1.67035	8.14635	0.00431479	0.00768407	ENSG00000012211	PRICKLE3	prickle homolog 3 (Drosophila)
221	-0.202964	6.00657	3.83159	0.0502952	0.073915	ENSG00000012232	EXTL3	exostosin-like glycosyltransferase 3
222	-0.733046	2.1989	3.13737	0.076517	0.108272	ENSG00000012504	NR1H4	nuclear receptor subfamily 1, group H, member 4
223	-0.561992	6.54073	31.57	1.9238e-08	6.20081e-08	ENSG00000012660	ELOVL5	ELOVL fatty acid elongase 5
224	-0.447509	3.7057	3.67695	0.0551697	0.0805281	ENSG00000012779	ALOX5	arachidonate 5-lipoxygenase
225	0.160111	4.36881	0.93014	0.334826	0.401563	ENSG00000012822	CALCOCO1	calcium binding and coiled-coil domain 1
226	-0.72435	4.67551	17.2163	3.33569e-05	7.89384e-05	ENSG00000012963	UBR7	ubiquitin protein ligase E3 component n-recognin 7 (putative)
227	0.641749	6.09902	42.8641	5.8678e-11	2.2874e-10	ENSG00000012983	MAP4K5	mitogen-activated protein kinase kinase kinase kinase 5
228	-0.446494	6.70583	21.7579	3.09321e-06	8.22551e-06	ENSG00000013275	PSMC4	proteasome (prosome, macropain) 26S subunit, ATPase, 4
229	-0.492553	5.23381	9.17332	0.00245568	0.00453692	ENSG00000013288	MAN2B2	mannosidase, alpha, class 2B, member 2
230	-0.0547392	7.00965	0.452067	0.501355	0.568831	ENSG00000013306	SLC25A39	solute carrier family 25, member 39
231	0.319427	7.99371	31.4727	2.02265e-08	6.50685e-08	ENSG00000013364	MVP	major vault protein
232	1.92123	6.38623	661.915	5.72632e-146	3.26156e-144	ENSG00000013374	NUB1	negative regulator of ubiquitin-like proteins 1
233	-1.09026	6.29021	78.2783	8.94994e-19	5.28979e-18	ENSG00000013375	PGM3	phosphoglucomutase 3
234	2.1656	6.61685	811.989	1.33526e-178	9.67191e-177	ENSG00000013441	CLK1	CDC-like kinase 1
235	-0.041155	4.48131	0.0535054	0.817072	0.854381	ENSG00000013503	POLR3B	polymerase (RNA) III (DNA directed) polypeptide B
236	-0.335195	3.92653	2.5104	0.113097	0.153703	ENSG00000013523	ANGEL1	angel homolog 1 (Drosophila)
237	-0.341653	5.38821	7.0682	0.00784642	0.0134125	ENSG00000013561	RNF14	ring finger protein 14
238	-0.659893	5.52065	24.6123	7.01012e-07	1.98241e-06	ENSG00000013563	DNASE1L1	deoxyribonuclease I-like 1
239	-0.450417	5.36191	11.3072	0.00077207	0.00153929	ENSG00000013573	DDX11	DEAD/H (Asp-Glu-Ala-Asp/His) box helicase 11
240	0.569751	1.2746	1.64693	0.199377	0.255166	ENSG00000013583	HEBP1	heme binding protein 1
241	0.238853	8.24679	18.2213	1.96665e-05	4.77877e-05	ENSG00000013588	GPRC5A	G protein-coupled receptor, family C, group 5, member A
242	-0.534392	4.83092	9.78161	0.00176266	0.00333135	ENSG00000013810	TACC3	transforming, acidic coiled-coil containing protein 3
243	0.131613	5.96	1.52616	0.21669	0.274974	ENSG00000014123	UFL1	UFM1-specific ligase 1
244	-0.0131669	4.55118	0.00678059	0.934373	0.952453	ENSG00000014138	POLA2	polymerase (DNA directed), alpha 2, accessory subunit
245	1.58903	3.26981	72.241	1.90458e-17	1.05724e-16	ENSG00000014164	ZC3H3	zinc finger CCCH-type containing 3
246	-0.651955	6.99798	54.7108	1.39637e-13	6.44417e-13	ENSG00000014216	CAPN1	calpain 1, (mu/I) large subunit
247	-0.571685	1.77709	1.52039	0.217561	0.275974	ENSG00000014257	ACPP	acid phosphatase, prostate
248	-2.17962	7.06702	444.81	9.72005e-99	3.42722e-97	ENSG00000014641	MDH1	malate dehydrogenase 1, NAD (soluble)
249	-1.15935	6.62058	102.362	4.62395e-24	3.45255e-23	ENSG00000014824	SLC30A9	solute carrier family 30 (zinc transporter), member 9
250	0.803974	3.95016	22.3858	2.23017e-06	6.00843e-06	ENSG00000014914	MTMR11	myotubularin related protein 11
251	-0.713805	5.4505	27.7292	1.39539e-07	4.2075e-07	ENSG00000014919	COX15	cytochrome c oxidase assembly homolog 15 (yeast)
252	0.899124	4.63809	40.6358	1.83413e-10	6.88712e-10	ENSG00000015133	CCDC88C	coiled-coil domain containing 88C
253	1.03378	3.16938	22.7877	1.80923e-06	4.9211e-06	ENSG00000015153	YAF2	YY1 associated factor 2
254	0.00232885	6.09135	0.000392715	0.984189	0.992375	ENSG00000015171	ZMYND11	zinc finger, MYND-type containing 11
255	-1.28608	5.92152	103.342	2.82062e-24	2.12152e-23	ENSG00000015475	BID	BH3 interacting domain death agonist
256	-0.27784	8.79347	34.3391	4.62996e-09	1.56699e-08	ENSG00000015479	MATR3	matrin 3
257	-1.19649	5.70239	76.8669	1.82879e-18	1.06206e-17	ENSG00000015532	XYLT2	xylosyltransferase II
258	2.18787	4.8631	38.9997	4.2386e-10	1.55155e-09	ENSG00000015568	RGPD5	RANBP2-like and GRIP domain containing 5
259	-0.511733	6.77579	33.1657	8.46292e-09	2.80303e-08	ENSG00000015676	NUDCD3	NudC domain containing 3
260	1.03769	3.00893	21.4514	3.62913e-06	9.58183e-06	ENSG00000016082	ISL1	ISL LIM homeobox 1
261	-1.11465	4.89123	40.1045	2.40734e-10	8.97233e-10	ENSG00000016391	CHDH	choline dehydrogenase
262	-2.16755	2.44664	17.4478	2.95311e-05	7.02463e-05	ENSG00000016402	IL20RA	interleukin 20 receptor, alpha
263	-1.06893	4.84907	35.9773	1.99635e-09	6.96345e-09	ENSG00000016864	GLT8D1	glycosyltransferase 8 domain containing 1
264	-0.0915744	8.23	2.02737	0.154488	0.203239	ENSG00000017260	ATP2C1	ATPase, Ca++ transporting, type 2C, member 1
265	-0.758066	7.0727	83.3005	7.04823e-20	4.39788e-19	ENSG00000017797	RALBP1	ralA binding protein 1
266	0.0490595	3.9167	0.0600279	0.806452	0.845132	ENSG00000018189	RUFY3	RUN and FYVE domain containing 3
267	0.499671	6.31546	24.7175	6.63785e-07	1.87993e-06	ENSG00000018408	WWTR1	WW domain containing transcription regulator 1
268	-0.904626	6.74944	56.1778	6.62046e-14	3.11133e-13	ENSG00000018510	AGPS	alkylglycerone phosphate synthase
269	-0.84431	5.01985	25.975	3.45867e-07	1.00583e-06	ENSG00000018610	CXorf56	chromosome X open reading frame 56
270	-0.411919	4.96102	7.4179	0.00645781	0.0111619	ENSG00000018699	TTC27	tetratricopeptide repeat domain 27
271	0.156236	3.95347	0.652619	0.419178	0.487164	ENSG00000019144	PHLDB1	pleckstrin homology-like domain, family B, member 1
272	0.179787	8.99471	8.85308	0.00292594	0.00533328	ENSG00000019186	CYP24A1	cytochrome P450, family 24, subfamily A, polypeptide 1
273	-0.0166049	6.18556	0.0301152	0.862229	0.892705	ENSG00000019505	SYT13	synaptotagmin XIII
274	0.566423	3.82602	7.90908	0.00491873	0.00867842	ENSG00000019582	CD74	CD74 molecule, major histocompatibility complex, class II invariant chain
275	1.42645	4.7815	126.896	1.95719e-29	1.77211e-28	ENSG00000019995	ZRANB1	zinc finger, RAN-binding domain containing 1
276	0.0207373	3.94242	0.0109122	0.916803	0.93801	ENSG00000020129	NCDN	neurochondrin
277	-0.0158361	3.4867	0.0047586	0.945003	0.961451	ENSG00000020256	ZFP64	ZFP64 zinc finger protein
278	0.18321	5.19725	2.01747	0.155498	0.204427	ENSG00000020426	MNAT1	menage a trois homolog 1, cyclin H assembly factor (Xenopus laevis)
279	2.9538	4.24242	566.893	2.66218e-125	1.28092e-123	ENSG00000020577	SAMD4A	sterile alpha motif domain containing 4A
280	-1.06827	5.10582	43.5894	4.05027e-11	1.59286e-10	ENSG00000020922	MRE11A	MRE11 meiotic recombination 11 homolog A (S. cerevisiae)
281	-2.22645	3.5928	43.6218	3.98368e-11	1.56806e-10	ENSG00000021300	PLEKHB1	pleckstrin homology domain containing, family B (evectins) member 1
282	0.0933814	5.77682	0.743745	0.388464	0.456165	ENSG00000021355	SERPINB1	serpin peptidase inhibitor, clade B (ovalbumin), member 1
283	-0.216118	5.16128	2.01715	0.155531	0.20445	ENSG00000021574	SPAST	spastin
284	0.48205	5.42988	14.3259	0.000153736	0.000336278	ENSG00000021776	AQR	aquarius homolog (mouse)
285	-0.771064	5.97127	43.98	3.31755e-11	1.31635e-10	ENSG00000022277	RTFDC1	replication termination factor 2 domain containing 1
286	-0.583593	6.72443	42.7645	6.17415e-11	2.40241e-10	ENSG00000022556	NLRP2	NLR family, pyrin domain containing 2
287	-0.0659997	5.7839	0.353097	0.552365	0.617197	ENSG00000022567	SLC45A4	solute carrier family 45, member 4
288	0.109635	6.13899	1.19001	0.275327	0.338958	ENSG00000022840	RNF10	ring finger protein 10
289	-0.032235	3.84376	0.024982	0.874412	0.903563	ENSG00000022976	ZNF839	zinc finger protein 839
290	-0.703379	4.61276	15.0934	0.000102319	0.000228312	ENSG00000023041	ZDHHC6	zinc finger, DHHC-type containing 6
291	-0.955512	3.70593	13.8541	0.000197561	0.00042586	ENSG00000023171	GRAMD1B	GRAM domain containing 1B
292	-0.0828659	6.08246	0.672045	0.41234	0.479894	ENSG00000023191	RNH1	ribonuclease/angiogenin inhibitor 1
293	-0.494262	6.79435	31.5181	1.97591e-08	6.36416e-08	ENSG00000023228	NDUFS1	NADH dehydrogenase (ubiquinone) Fe-S protein 1, 75kDa (NADH-coenzyme Q reductase)
294	0.260098	6.40919	7.34998	0.00670633	0.0115615	ENSG00000023287	RB1CC1	RB1-inducible coiled-coil 1
295	-0.0544954	4.26201	0.0901795	0.763949	0.809052	ENSG00000023318	ERP44	endoplasmic reticulum protein 44
296	-0.19464	5.30378	2.14629	0.142915	0.189851	ENSG00000023330	ALAS1	aminolevulinate, delta-, synthase 1
297	2.54425	7.14997	678.092	1.73755e-149	1.00687e-147	ENSG00000023445	BIRC3	baculoviral IAP repeat containing 3
298	-0.253172	4.96325	2.25	0.133614	0.178707	ENSG00000023516	AKAP11	A kinase (PRKA) anchor protein 11
299	-1.11441	3.57828	15.4678	8.39234e-05	0.000189421	ENSG00000023572	GLRX2	glutaredoxin 2
300	-0.528597	4.97371	11.9138	0.000557185	0.00113394	ENSG00000023608	SNAPC1	small nuclear RNA activating complex, polypeptide 1, 43kDa
301	-0.771454	5.82471	41.6657	1.08293e-10	4.12732e-10	ENSG00000023697	DERA	deoxyribose-phosphate aldolase (putative)
302	-0.847223	6.32073	61.0403	5.5919e-15	2.77162e-14	ENSG00000023734	STRAP	serine/threonine kinase receptor associated protein
303	0.632554	3.06628	7.28456	0.00695498	0.01197	ENSG00000023892	DEF6	differentially expressed in FDCP 6 homolog (mouse)
304	-0.70332	3.57197	6.43496	0.0111896	0.0186839	ENSG00000023909	GCLM	glutamate-cysteine ligase, modifier subunit
305	1.34028	7.35847	531.835	1.12637e-117	4.95454e-116	ENSG00000024048	UBR2	ubiquitin protein ligase E3 component n-recognin 2
306	0.744232	3.05431	10.4295	0.00124019	0.00239346	ENSG00000024422	EHD2	EH-domain containing 2
307	-0.778721	7.0276	35.9624	2.01161e-09	7.01485e-09	ENSG00000024526	DEPDC1	DEP domain containing 1
308	-1.50907	3.43977	22.5217	2.07783e-06	5.60934e-06	ENSG00000024862	CCDC28A	coiled-coil domain containing 28A
309	0.380972	0.197855	0.302839	0.582108	0.645559	ENSG00000025039	RRAGD	Ras-related GTP binding D
310	-0.094251	4.40778	0.259908	0.610183	0.672221	ENSG00000025156	HSF2	heat shock transcription factor 2
311	0.269466	5.46671	4.98672	0.0255426	0.0398072	ENSG00000025293	PHF20	PHD finger protein 20
312	0.396866	2.42864	1.69759	0.192604	0.247519	ENSG00000025434	NR1H3	nuclear receptor subfamily 1, group H, member 3
313	3.16475	4.45707	739.083	9.4883e-163	6.07981e-161	ENSG00000025708	TYMP	thymidine phosphorylase
314	-0.0805312	5.83569	0.499521	0.479711	0.547818	ENSG00000025770	NCAPH2	non-SMC condensin II complex, subunit H2
315	-0.41826	5.61825	11.8571	0.000574424	0.00116671	ENSG00000025772	TOMM34	translocase of outer mitochondrial membrane 34
316	-0.798852	4.25695	13.068	0.000300386	0.000632771	ENSG00000025796	SEC63	SEC63 homolog (S. cerevisiae)
317	-0.220436	7.06064	9.01268	0.00268113	0.00492138	ENSG00000025800	KPNA6	karyopherin alpha 6 (importin alpha 7)
318	-1.20815	7.44537	235.894	3.09065e-53	5.14903e-52	ENSG00000026025	VIM	vimentin
319	0.870245	3.75544	23.3752	1.33288e-06	3.66436e-06	ENSG00000026036	RTEL1-TNFRSF6B	RTEL1-TNFRSF6B readthrough (NMD candidate)
320	1.8497	2.39795	60.1709	8.69689e-15	4.26775e-14	ENSG00000026103	FAS	Fas (TNF receptor superfamily, member 6)
321	-1.85725	4.99241	92.5273	6.64016e-22	4.55247e-21	ENSG00000026297	RNASET2	ribonuclease T2
322	-0.955588	7.86636	170.984	4.50969e-39	5.49407e-38	ENSG00000026508	CD44	CD44 molecule (Indian blood group)
323	1.78375	4.70835	205.414	1.37524e-46	2.02533e-45	ENSG00000026950	BTN3A1	butyrophilin, subfamily 3, member A1
324	-1.50853	4.48541	48.9327	2.64901e-12	1.12979e-11	ENSG00000027001	MIPEP	mitochondrial intermediate peptidase
325	0.125927	5.00743	0.849038	0.356825	0.424053	ENSG00000027075	PRKCH	protein kinase C, eta
326	0.157113	5.48687	1.8647	0.172083	0.223759	ENSG00000027697	IFNGR1	interferon gamma receptor 1
327	-0.164775	4.65346	1.06986	0.300977	0.365972	ENSG00000027847	B4GALT7	xylosylprotein beta 1,4-galactosyltransferase, polypeptide 7
328	-0.116359	4.10843	0.377347	0.539026	0.605541	ENSG00000028116	VRK2	vaccinia related kinase 2
329	-0.0639033	7.50431	0.732227	0.392162	0.459191	ENSG00000028203	VEZT	vezatin, adherens junctions transmembrane protein
330	0.613099	4.74583	17.7895	2.46739e-05	5.92956e-05	ENSG00000028310	BRD9	bromodomain containing 9
331	-0.0320634	5.70849	0.0831435	0.773082	0.816582	ENSG00000028528	SNX1	sorting nexin 1
332	-0.422588	4.46876	5.47679	0.0192706	0.030671	ENSG00000028839	TBPL1	TBP-like 1
333	0.908675	7.43764	164.537	1.15469e-37	1.36675e-36	ENSG00000029153	ARNTL2	aryl hydrocarbon receptor nuclear translocator-like 2
334	0.030547	7.8375	0.133371	0.714963	0.767665	ENSG00000029363	BCLAF1	BCL2-associated transcription factor 1
335	-0.845671	7.08218	102.698	3.90411e-24	2.92655e-23	ENSG00000029364	SLC39A9	solute carrier family 39 (zinc transporter), member 9
336	-0.942537	3.22263	9.89396	0.00165822	0.00314321	ENSG00000029639	TFB1M	transcription factor B1, mitochondrial
337	0.529022	5.73558	25.273	4.97615e-07	1.4272e-06	ENSG00000029725	RABEP1	rabaptin, RAB GTPase binding effector protein 1
338	-1.58782	6.57124	215.388	9.17094e-49	1.40333e-47	ENSG00000029993	HMGB3	high mobility group box 3
339	0.762961	6.09161	62.9505	2.11965e-15	1.07499e-14	ENSG00000030066	NUP160	nucleoporin 160kDa
340	0.793452	5.24579	47.0507	6.91753e-12	2.88385e-11	ENSG00000030110	BAK1	BCL2-antagonist/killer 1
341	1.08237	4.7479	69.1221	9.25501e-17	5.00409e-16	ENSG00000030419	IKZF2	IKAROS family zinc finger 2 (Helios)
342	-0.811295	7.89977	147.714	5.47943e-34	5.83305e-33	ENSG00000030582	GRN	granulin
343	1.22455	4.72945	92.5695	6.50011e-22	4.46104e-21	ENSG00000031003	FAM13B	family with sequence similarity 13, member B
344	-0.629389	4.30394	9.46227	0.00209741	0.00391516	ENSG00000031691	CENPQ	centromere protein Q
345	-0.188004	6.60342	4.64812	0.0310877	0.0475593	ENSG00000031698	SARS	seryl-tRNA synthetase
346	0.229502	4.08855	1.54778	0.213463	0.271343	ENSG00000031823	RANBP3	RAN binding protein 3
347	0.908837	4.69819	44.407	2.66729e-11	1.06692e-10	ENSG00000032219	ARID4A	AT rich interactive domain 4A (RBP1-like)
348	-0.0298953	4.73874	0.0355601	0.850427	0.882886	ENSG00000032389	TSSC1	tumor suppressing subtransferable candidate 1
349	-0.181606	4.70028	1.24723	0.264082	0.326683	ENSG00000032444	PNPLA6	patatin-like phospholipase domain containing 6
350	-0.589084	4.26689	9.00718	0.00268921	0.00493485	ENSG00000032742	IFT88	intraflagellar transport 88 homolog (Chlamydomonas)
351	-1.07613	4.9013	38.3416	5.93831e-10	2.15187e-09	ENSG00000033011	ALG1	ALG1, chitobiosyldiphosphodolichol beta-mannosyltransferase
352	1.22902	5.52501	151.94	6.52957e-35	7.13328e-34	ENSG00000033030	ZCCHC8	zinc finger, CCHC domain containing 8
353	-0.437798	5.84789	14.4902	0.000140893	0.000309667	ENSG00000033050	ABCF2	ATP-binding cassette, sub-family F (GCN20), member 2
354	0.0290908	5.76296	0.0544183	0.815546	0.853089	ENSG00000033100	CHPF2	chondroitin polymerizing factor 2
355	-0.297817	6.59243	11.2161	0.000810905	0.00160662	ENSG00000033170	FUT8	fucosyltransferase 8 (alpha (1,6) fucosyltransferase)
356	0.887863	7.39194	198.315	4.86924e-45	6.86744e-44	ENSG00000033178	UBA6	ubiquitin-like modifier activating enzyme 6
357	0.478331	3.85059	6.53248	0.0105922	0.0177353	ENSG00000033327	GAB2	GRB2-associated binding protein 2
358	0.559194	5.26877	20.9913	4.61384e-06	1.20386e-05	ENSG00000033627	ATP6V0A1	ATPase, H+ transporting, lysosomal V0 subunit a1
359	1.06676	5.25302	93.9154	3.29295e-22	2.28824e-21	ENSG00000033800	PIAS1	protein inhibitor of activated STAT, 1
360	-0.502615	5.53517	11.8214	0.000585531	0.001188	ENSG00000033867	SLC4A7	solute carrier family 4, sodium bicarbonate cotransporter, member 7
361	1.28195	3.96075	64.9346	7.74259e-16	3.99819e-15	ENSG00000034152	MAP2K3	mitogen-activated protein kinase kinase 3
362	-1.14529	8.90794	340.323	5.42554e-76	1.39329e-74	ENSG00000034510	TMSB10	thymosin beta 10
363	0.248197	4.15799	1.89813	0.168288	0.21923	ENSG00000034533	ASTE1	asteroid homolog 1 (Drosophila)
364	0.820241	7.00774	109.639	1.17539e-25	9.36941e-25	ENSG00000034677	RNF19A	ring finger protein 19A, E3 ubiquitin protein ligase
365	-1.09289	3.83318	18.1855	2.00396e-05	4.86322e-05	ENSG00000034693	PEX3	peroxisomal biogenesis factor 3
366	-0.173905	5.60081	2.00163	0.157131	0.206308	ENSG00000034713	GABARAPL2	GABA(A) receptor-associated protein-like 2
367	-1.20889	6.29782	93.6135	3.83572e-22	2.65434e-21	ENSG00000035115	SH3YL1	SH3 domain containing, Ysc84-like 1 (S. cerevisiae)
368	-1.06677	5.49071	52.0459	5.42173e-13	2.41352e-12	ENSG00000035141	FAM136A	family with sequence similarity 136, member A
369	-0.0734063	8.36279	1.24238	0.265013	0.327592	ENSG00000035403	VCL	vinculin
370	-1.07685	6.80204	95.745	1.30676e-22	9.25424e-22	ENSG00000035499	DEPDC1B	DEP domain containing 1B
371	-0.394625	4.1184	3.86659	0.0492566	0.0725726	ENSG00000035681	NSMAF	neutral sphingomyelinase (N-SMase) activation associated factor
372	-0.68724	6.16057	38.1883	6.42372e-10	2.32398e-09	ENSG00000035687	ADSS	adenylosuccinate synthase
373	-1.41068	6.98151	208.966	2.30889e-47	3.43065e-46	ENSG00000035862	TIMP2	TIMP metallopeptidase inhibitor 2
374	0.0152789	5.90948	0.0189084	0.890629	0.916008	ENSG00000035928	RFC1	replication factor C (activator 1) 1, 145kDa
375	0.784173	5.48568	45.0287	1.94169e-11	7.8326e-11	ENSG00000036054	TBC1D23	TBC1 domain family, member 23
376	0.668208	6.32274	49.4354	2.05008e-12	8.83397e-12	ENSG00000036257	CUL3	cullin 3
377	-0.0900412	6.56938	1.01768	0.313071	0.378915	ENSG00000036549	ZZZ3	zinc finger, ZZ-type containing 3
378	0.0194997	2.5405	0.00380425	0.950819	0.966261	ENSG00000037042	TUBG2	tubulin, gamma 2
379	-1.26146	4.03633	27.5048	1.56705e-07	4.69867e-07	ENSG00000037241	RPL26L1	ribosomal protein L26-like 1
380	0.0603324	6.51684	0.443767	0.50531	0.572744	ENSG00000037474	NSUN2	NOP2/Sun RNA methyltransferase family, member 2
381	1.19908	4.46956	78.6187	7.53321e-19	4.46631e-18	ENSG00000037637	FBXO42	F-box protein 42
382	-0.210078	5.07383	2.14187	0.143327	0.190303	ENSG00000037749	MFAP3	microfibrillar-associated protein 3
383	-0.733073	4.1985	12.6561	0.000374336	0.00077846	ENSG00000037757	MRI1	methylthioribose-1-phosphate isomerase homolog (S. cerevisiae)
384	-0.0432912	2.71364	0.0206153	0.885832	0.912393	ENSG00000037897	METTL1	methyltransferase like 1
385	-1.16872	4.79118	35.8949	2.08248e-09	7.25628e-09	ENSG00000038002	AGA	aspartylglucosaminidase
386	0.882327	4.90585	43.6775	3.87192e-11	1.52632e-10	ENSG00000038210	PI4K2B	phosphatidylinositol 4-kinase type 2 beta
387	1.08128	5.99004	144.459	2.82053e-33	2.93458e-32	ENSG00000038219	BOD1L1	biorientation of chromosomes in cell division 1-like 1
388	-0.643647	6.54042	22.2932	2.34036e-06	6.28623e-06	ENSG00000038274	MAT2B	methionine adenosyltransferase II, beta
389	0.078819	6.23982	0.68478	0.407946	0.475479	ENSG00000038358	EDC4	enhancer of mRNA decapping 4
390	2.14952	8.45791	1026.84	2.63752e-225	2.5473e-223	ENSG00000038382	TRIO	trio Rho guanine nucleotide exchange factor
391	-0.823395	4.08411	13.7233	0.000211808	0.000454805	ENSG00000038427	VCAN	versican
392	1.06199	4.59021	51.6794	6.53432e-13	2.89622e-12	ENSG00000038532	CLEC16A	C-type lectin domain family 16, member A
393	-0.172021	8.77903	7.51854	0.0061067	0.0105977	ENSG00000039068	CDH1	cadherin 1, type 1, E-cadherin (epithelial)
394	-0.652058	6.80539	47.7901	4.74387e-12	1.9983e-11	ENSG00000039123	SKIV2L2	superkiller viralicidic activity 2-like 2 (S. cerevisiae)
395	0.00997261	4.31574	0.00323168	0.954666	0.96958	ENSG00000039139	DNAH5	dynein, axonemal, heavy chain 5
396	-0.0371713	6.41303	0.170816	0.679387	0.734496	ENSG00000039319	ZFYVE16	zinc finger, FYVE domain containing 16
397	1.53683	2.12278	30.4598	3.40859e-08	1.07564e-07	ENSG00000039523	FAM65A	family with sequence similarity 65, member A
398	-0.0195819	5.52635	0.0273296	0.868695	0.898492	ENSG00000039560	RAI14	retinoic acid induced 14
399	0.141777	4.96376	1.03336	0.309372	0.374949	ENSG00000039650	PNKP	polynucleotide kinase 3'-phosphatase
400	0.950079	4.19676	31.8881	1.63314e-08	5.29857e-08	ENSG00000040199	PHLPP2	PH domain and leucine rich repeat protein phosphatase 2
401	-0.74035	5.09683	19.2112	1.17025e-05	2.91588e-05	ENSG00000040275	SPDL1	spindle apparatus coiled-coil protein 1
402	-0.895204	5.18512	30.9519	2.64508e-08	8.40773e-08	ENSG00000040341	STAU2	staufen, RNA binding protein, homolog 2 (Drosophila)
403	-0.27286	3.17689	1.03908	0.308035	0.373497	ENSG00000040487	PQLC2	PQ loop repeat containing 2
404	0.235589	2.21951	0.483155	0.486997	0.554334	ENSG00000040531	CTNS	cystinosin, lysosomal cystine transporter
405	-0.17511	1.08823	0.101182	0.750416	0.796618	ENSG00000040608	RTN4R	reticulon 4 receptor
406	0.764342	4.1616	22.8547	1.74723e-06	4.75731e-06	ENSG00000040633	PHF23	PHD finger protein 23
407	0.175797	4.43078	1.17198	0.278995	0.342777	ENSG00000040933	INPP4A	inositol polyphosphate-4-phosphatase, type I, 107kDa
408	-0.175086	7.73458	2.5949	0.107208	0.146206	ENSG00000041353	RAB27B	RAB27B, member RAS oncogene family
409	-0.342262	7.88513	35.2195	2.94561e-09	1.01445e-08	ENSG00000041357	PSMA4	proteasome (prosome, macropain) subunit, alpha type, 4
410	0.236311	6.89542	9.59996	0.00194582	0.00365009	ENSG00000041802	LSG1	large subunit GTPase 1 homolog (S. cerevisiae)
411	0.939285	2.1542	9.66507	0.00187804	0.00353389	ENSG00000041880	PARP3	poly (ADP-ribose) polymerase family, member 3
412	1.25413	3.40054	44.245	2.89743e-11	1.1555e-10	ENSG00000041988	THAP3	THAP domain containing, apoptosis associated protein 3
413	1.89402	1.34482	31.0232	2.54967e-08	8.10834e-08	ENSG00000042062	FAM65C	family with sequence similarity 65, member C
414	-0.848007	4.30229	16.9226	3.89351e-05	9.16508e-05	ENSG00000042088	TDP1	tyrosyl-DNA phosphodiesterase 1
415	-0.264021	3.46376	1.14092	0.285459	0.349656	ENSG00000042286	AIFM2	apoptosis-inducing factor, mitochondrion-associated, 2
416	0.0361267	3.33878	0.022834	0.879889	0.907398	ENSG00000042317	SPATA7	spermatogenesis associated 7
417	0.192312	4.67761	1.58646	0.207832	0.264873	ENSG00000042429	MED17	mediator complex subunit 17
418	-0.560631	5.82827	22.1093	2.57564e-06	6.89597e-06	ENSG00000042445	RETSAT	retinol saturase (all-trans-retinol 13,14-reductase)
419	-1.04907	6.50933	103.593	2.48467e-24	1.87412e-23	ENSG00000042493	CAPG	capping protein (actin filament), gelsolin-like
420	-0.896398	5.75828	43.2245	4.88066e-11	1.91266e-10	ENSG00000042753	AP2S1	adaptor-related protein complex 2, sigma 1 subunit
421	0.458915	5.81699	17.4818	2.90065e-05	6.90601e-05	ENSG00000042980	ADAM28	ADAM metallopeptidase domain 28
422	-0.506571	2.89019	2.68128	0.101534	0.139237	ENSG00000043039	BARX2	BARX homeobox 2
423	-0.260902	7.0277	5.61811	0.0177758	0.0284755	ENSG00000043093	DCUN1D1	DCN1, defective in cullin neddylation 1, domain containing 1 (S. cerevisiae)
424	1.79737	5.15787	278.616	1.50415e-62	3.01917e-61	ENSG00000043143	JADE2	NA
425	-1.0896	4.60954	32.5523	1.16029e-08	3.80521e-08	ENSG00000043514	TRIT1	tRNA isopentenyltransferase 1
426	-0.0278367	5.39516	0.0480382	0.826513	0.862763	ENSG00000044090	CUL7	cullin 7
427	-0.846955	9.3543	356.289	1.80956e-79	4.84294e-78	ENSG00000044115	CTNNA1	catenin (cadherin-associated protein), alpha 1, 102kDa
428	-0.472701	5.15208	11.0812	0.000872064	0.00172038	ENSG00000044446	PHKA2	phosphorylase kinase, alpha 2 (liver)
429	-0.642244	3.5141	6.28574	0.0121714	0.0202193	ENSG00000044459	CNTLN	centlein, centrosomal protein
430	-0.12716	5.38882	1.04079	0.307638	0.373118	ENSG00000044524	EPHA3	EPH receptor A3
431	0.253819	6.56847	8.99321	0.00270984	0.00496861	ENSG00000044574	HSPA5	heat shock 70kDa protein 5 (glucose-regulated protein, 78kDa)
432	-1.1976	8.93567	472.799	7.88393e-105	3.02815e-103	ENSG00000046604	DSG2	desmoglein 2
433	0.16935	3.14962	0.458947	0.498117	0.565639	ENSG00000046647	GEMIN8	gem (nuclear organelle) associated protein 8
434	0.739767	6.03088	65.9113	4.7169e-16	2.45823e-15	ENSG00000046651	OFD1	oral-facial-digital syndrome 1
435	0.938574	4.36331	40.1785	2.31789e-10	8.65346e-10	ENSG00000047056	WDR37	WD repeat domain 37
436	0.58887	5.48175	27.716	1.40492e-07	4.23256e-07	ENSG00000047188	YTHDC2	YTH domain containing 2
437	-0.857166	5.25138	26.9184	2.12234e-07	6.29569e-07	ENSG00000047230	CTPS2	CTP synthase 2
438	-0.0665875	4.62802	0.174312	0.676307	0.731523	ENSG00000047249	ATP6V1H	ATPase, H+ transporting, lysosomal 50/57kDa, V1 subunit H
439	-0.26276	7.30327	13.8254	0.000200607	0.000432011	ENSG00000047315	POLR2B	polymerase (RNA) II (DNA directed) polypeptide B, 140kDa
440	1.78416	3.21864	94.1102	2.98439e-22	2.08033e-21	ENSG00000047346	FAM214A	family with sequence similarity 214, member A
441	1.43647	6.90256	422.596	6.64264e-94	2.19141e-92	ENSG00000047365	ARAP2	ArfGAP with RhoGAP domain, ankyrin repeat and PH domain 2
442	0.0477203	8.47503	0.793785	0.372958	0.440462	ENSG00000047410	TPR	translocated promoter region, nuclear basket protein
443	0.681552	4.44887	19.2869	1.12475e-05	2.80829e-05	ENSG00000047578	KIAA0556	KIAA0556
444	-0.697966	4.9256	18.7993	1.45221e-05	3.58427e-05	ENSG00000047597	XK	X-linked Kx blood group (McLeod syndrome)
445	-0.0990542	4.44756	0.337091	0.561513	0.625374	ENSG00000047621	C12orf4	chromosome 12 open reading frame 4
446	0.603461	3.64729	6.54893	0.0104947	0.017592	ENSG00000047634	SCML1	sex comb on midleg-like 1 (Drosophila)
447	-0.142562	5.58162	1.33685	0.247591	0.308488	ENSG00000047644	WWC3	WWC family member 3
448	-0.11966	5.70143	1.09157	0.296124	0.360696	ENSG00000047849	MAP4	microtubule-associated protein 4
449	0.0952614	6.61307	1.11035	0.292006	0.3563	ENSG00000047932	GOPC	golgi-associated PDZ and coiled-coil motif containing
450	-0.339751	4.51579	3.56057	0.0591673	0.0858647	ENSG00000048028	USP28	ubiquitin specific peptidase 28
451	2.58423	8.31878	853.07	1.56338e-187	1.19067e-185	ENSG00000048052	HDAC9	histone deacetylase 9
452	-0.27676	5.73455	5.86881	0.0154115	0.0251105	ENSG00000048140	TSPAN17	tetraspanin 17
453	-0.698545	4.63019	14.9227	0.000112005	0.000248843	ENSG00000048162	NOP16	NOP16 nucleolar protein
454	-0.922579	3.20452	9.19338	0.00242892	0.00449058	ENSG00000048342	CC2D2A	coiled-coil and C2 domain containing 2A
455	-0.632643	4.95253	13.4061	0.000250811	0.000533739	ENSG00000048392	RRM2B	ribonucleotide reductase M2 B (TP53 inducible)
456	0.57967	4.96098	20.5017	5.9579e-06	1.53295e-05	ENSG00000048405	ZNF800	zinc finger protein 800
457	1.60895	4.32496	145.306	1.84062e-33	1.92859e-32	ENSG00000048471	SNX29	sorting nexin 29
458	-1.20549	6.28461	105.932	7.62912e-25	5.89113e-24	ENSG00000048544	MRPS10	mitochondrial ribosomal protein S10
459	1.30261	5.93333	176.124	3.4021e-40	4.26158e-39	ENSG00000048649	RSF1	remodeling and spacing factor 1
460	1.01728	6.69166	139.421	3.56309e-32	3.56791e-31	ENSG00000048707	VPS13D	vacuolar protein sorting 13 homolog D (S. cerevisiae)
461	0.0182676	6.5123	0.0358856	0.849752	0.88246	ENSG00000048828	FAM120A	family with sequence similarity 120A
462	0.526119	3.15791	5.13002	0.0235154	0.0368896	ENSG00000048991	R3HDM1	R3H domain containing 1
463	-0.136064	1.38921	0.0774108	0.780837	0.823503	ENSG00000049089	COL9A2	collagen, type IX, alpha 2
464	-1.12446	6.28725	51.3697	7.65093e-13	3.37542e-12	ENSG00000049130	KITLG	KIT ligand
465	-0.250257	4.01258	1.50503	0.2199	0.278569	ENSG00000049167	ERCC8	excision repair cross-complementing rodent repair deficiency, complementation group 8
466	-0.265846	5.50277	3.23825	0.0719374	0.10227	ENSG00000049239	H6PD	hexose-6-phosphate dehydrogenase (glucose 1-dehydrogenase)
467	-0.401156	6.57836	18.5673	1.64012e-05	4.02286e-05	ENSG00000049245	VAMP3	vesicle-associated membrane protein 3
468	4.99126	1.28438	340.202	5.76697e-76	1.47528e-74	ENSG00000049249	TNFRSF9	tumor necrosis factor receptor superfamily, member 9
469	-1.9714	2.91213	23.3751	1.3329e-06	3.66436e-06	ENSG00000049283	EPN3	epsin 3
470	0.0732272	4.75514	0.241713	0.622971	0.682585	ENSG00000049323	LTBP1	latent transforming growth factor beta binding protein 1
471	-0.640357	7.07244	58.8126	1.73431e-14	8.36283e-14	ENSG00000049449	RCN1	reticulocalbin 1, EF-hand calcium binding domain
472	-1.45479	4.76069	52.4931	4.31771e-13	1.93433e-12	ENSG00000049541	RFC2	replication factor C (activator 1) 2, 40kDa
473	1.04789	4.12083	45.9425	1.21776e-11	4.99087e-11	ENSG00000049618	ARID1B	AT rich interactive domain 1B (SWI1-like)
474	-0.560552	6.86628	43.7395	3.75118e-11	1.48004e-10	ENSG00000049656	CLPTM1L	CLPTM1-like
475	1.58688	7.25488	413.68	5.79594e-92	1.8659e-90	ENSG00000049759	NEDD4L	neural precursor cell expressed, developmentally down-regulated 4-like, E3 ubiquitin protein ligase
476	0.441651	3.14509	2.95526	0.0855987	0.119337	ENSG00000049769	PPP1R3F	protein phosphatase 1, regulatory subunit 3F
477	-1.17353	7.29788	207.399	5.07346e-47	7.51324e-46	ENSG00000049860	HEXB	hexosaminidase B (beta polypeptide)
478	-0.48261	3.9704	5.16691	0.0230211	0.0361609	ENSG00000049883	PTCD2	pentatricopeptide repeat domain 2
479	-1.07618	5.96568	76.8531	1.84157e-18	1.06901e-17	ENSG00000050130	JKAMP	JNK1/MAPK8-associated membrane protein
480	-0.505465	2.88881	2.64178	0.104087	0.142386	ENSG00000050165	DKK3	dickkopf WNT signaling pathway inhibitor 3
481	1.0339	4.88363	70.6867	4.18703e-17	2.29083e-16	ENSG00000050327	ARHGEF5	Rho guanine nucleotide exchange factor (GEF) 5
482	1.55891	7.6112	608.356	2.54921e-134	1.33239e-132	ENSG00000050344	NFE2L3	nuclear factor (erythroid-derived 2)-like 3
483	-1.08809	3.92432	19.9733	7.85309e-06	1.9944e-05	ENSG00000050393	MCUR1	mitochondrial calcium uniporter regulator 1
484	-0.704185	6.06939	41.9011	9.60092e-11	3.67387e-10	ENSG00000050405	LIMA1	LIM domain and actin binding 1
485	0.0989237	4.42085	0.349966	0.554132	0.61886	ENSG00000050426	LETMD1	LETM1 domain containing 1
486	-0.918723	5.1898	34.7622	3.72545e-09	1.27152e-08	ENSG00000050748	MAPK9	mitogen-activated protein kinase 9
487	1.66393	6.88802	575.007	4.57323e-127	2.24088e-125	ENSG00000050820	BCAR1	breast cancer anti-estrogen resistance 1
488	0.90612	4.7284	42.0597	8.85309e-11	3.39844e-10	ENSG00000051009	FAM160A2	family with sequence similarity 160, member A2
489	0.49583	5.49773	20.4859	6.00711e-06	1.54442e-05	ENSG00000051108	HERPUD1	homocysteine-inducible, endoplasmic reticulum stress-inducible, ubiquitin-like domain member 1
490	-0.491973	3.59434	3.97793	0.0461003	0.068277	ENSG00000051128	HOMER3	homer homolog 3 (Drosophila)
491	-0.777675	2.1084	3.2749	0.0703473	0.10017	ENSG00000051180	RAD51	RAD51 homolog (S. cerevisiae)
492	-0.121745	5.33723	0.804836	0.369651	0.436959	ENSG00000051341	POLQ	polymerase (DNA directed), theta
493	0.281599	4.66249	3.4903	0.0617295	0.0891656	ENSG00000051382	PIK3CB	phosphatidylinositol-4,5-bisphosphate 3-kinase, catalytic subunit beta
494	-1.64678	7.91706	233.007	1.31686e-52	2.1668e-51	ENSG00000051523	CYBA	cytochrome b-245, alpha polypeptide
495	-1.86844	5.92262	170.991	4.49433e-39	5.48037e-38	ENSG00000051596	THOC3	THO complex 3
496	-1.14358	5.40385	58.4768	2.057e-14	9.88311e-14	ENSG00000051620	HEBP2	heme binding protein 2
497	-0.864784	6.22761	56.0751	6.97548e-14	3.27011e-13	ENSG00000051825	MPHOSPH9	M-phase phosphoprotein 9
498	0.541604	6.10336	33.6738	6.5171e-09	2.17913e-08	ENSG00000052126	PLEKHA5	pleckstrin homology domain containing, family A member 5
499	-0.171327	5.94235	2.68056	0.10158	0.139285	ENSG00000052344	PRSS8	protease, serine, 8
500	-0.248909	5.29776	3.42252	0.0643128	0.092506	ENSG00000052723	SIKE1	suppressor of IKBKE 1
501	1.36952	5.38226	172.338	2.28313e-39	2.80456e-38	ENSG00000052749	RRP12	ribosomal RNA processing 12 homolog (S. cerevisiae)
502	1.1058	5.27748	76.6421	2.0492e-18	1.18592e-17	ENSG00000052795	FNIP2	folliculin interacting protein 2
503	-1.92872	6.96512	355.994	2.09857e-79	5.59954e-78	ENSG00000052802	MSMO1	methylsterol monooxygenase 1
504	0.515403	6.35822	37.8798	7.52414e-10	2.71306e-09	ENSG00000052841	TTC17	tetratricopeptide repeat domain 17
505	-1.09461	2.53224	7.68493	0.00556839	0.00973956	ENSG00000053254	FOXN3	forkhead box N3
506	-1.40857	5.28567	70.7939	3.96552e-17	2.17411e-16	ENSG00000053371	AKR7A2	aldo-keto reductase family 7, member A2 (aflatoxin aldehyde reductase)
507	-1.00167	5.56122	49.36	2.13043e-12	9.16244e-12	ENSG00000053372	MRTO4	mRNA turnover 4 homolog (S. cerevisiae)
508	-0.0844226	1.18646	0.0262629	0.87126	0.900865	ENSG00000053501	USE1	unconventional SNARE in the ER 1 homolog (S. cerevisiae)
509	-0.427524	8.94499	102.288	4.80158e-24	3.58317e-23	ENSG00000053747	LAMA3	laminin, alpha 3
510	-0.0120236	5.51152	0.009361	0.922923	0.942945	ENSG00000053770	AP5M1	adaptor-related protein complex 5, mu 1 subunit
511	-0.589011	4.46428	10.3678	0.00128232	0.00246869	ENSG00000053900	ANAPC4	anaphase promoting complex subunit 4
512	-0.379211	5.3016	7.71431	0.00547848	0.00958986	ENSG00000054116	TRAPPC3	trafficking protein particle complex 3
513	0.152286	6.84896	3.44421	0.0634738	0.0914177	ENSG00000054118	THRAP3	thyroid hormone receptor associated protein 3
514	-1.06024	3.89879	17.9118	2.31377e-05	5.58051e-05	ENSG00000054148	PHPT1	phosphohistidine phosphatase 1
515	-0.961999	7.21499	71.9584	2.19785e-17	1.21648e-16	ENSG00000054219	LY75	lymphocyte antigen 75
516	2.48848	7.36559	996.355	1.11317e-218	1.01619e-216	ENSG00000054267	ARID4B	AT rich interactive domain 4B (RBP1-like)
517	-0.946632	4.69159	26.9632	2.07363e-07	6.16081e-07	ENSG00000054277	OPN3	opsin 3
518	-0.16564	5.11709	1.45153	0.228282	0.287087	ENSG00000054282	SDCCAG8	serologically defined colon cancer antigen 8
519	-0.477441	2.86279	2.33034	0.126874	0.170616	ENSG00000054392	HHAT	hedgehog acyltransferase
520	0.382461	5.62279	11.1516	0.000839608	0.00166102	ENSG00000054523	KIF1B	kinesin family member 1B
521	-0.587397	4.73602	11.9198	0.000555398	0.00113047	ENSG00000054611	TBC1D22A	TBC1 domain family, member 22A
522	0.337948	9.28129	39.5956	3.12383e-10	1.15459e-09	ENSG00000054654	SYNE2	spectrin repeat containing, nuclear envelope 2
523	0.615342	3.21698	6.40644	0.0113707	0.0189721	ENSG00000054690	PLEKHH1	pleckstrin homology domain containing, family H (with MyTH4 domain) member 1
524	-0.393746	7.16889	21.1367	4.2767e-06	1.1205e-05	ENSG00000054793	ATP9A	ATPase, class II, type 9A
525	0.0692283	5.11717	0.276646	0.598908	0.661695	ENSG00000054965	FAM168A	family with sequence similarity 168, member A
526	1.41186	3.47066	60.0076	9.44894e-15	4.62149e-14	ENSG00000054967	RELT	RELT tumor necrosis factor receptor
527	-1.73532	5.78773	129.705	4.75528e-30	4.39517e-29	ENSG00000054983	GALC	galactosylceramidase
528	-0.327282	6.93251	16.7167	4.33972e-05	0.000101384	ENSG00000055044	NOP58	NOP58 ribonucleoprotein
529	-0.730351	6.08455	42.0175	9.04625e-11	3.47159e-10	ENSG00000055070	SZRD1	SUZ RNA binding domain containing 1
530	0.533622	5.52191	20.9997	4.59346e-06	1.19901e-05	ENSG00000055130	CUL1	cullin 1
531	-0.0399266	4.37674	0.0539794	0.816278	0.853684	ENSG00000055147	FAM114A2	family with sequence similarity 114, member A2
532	-0.77855	4.11231	12.3441	0.000442393	0.000912162	ENSG00000055163	CYFIP2	cytoplasmic FMR1 interacting protein 2
533	0.619255	4.07613	12.5653	0.000392986	0.000816224	ENSG00000055208	TAB2	TGF-beta activated kinase 1/MAP3K7 binding protein 2
534	-0.76362	5.18034	26.4161	2.7523e-07	8.08167e-07	ENSG00000055211	GINM1	glycoprotein integral membrane 1
535	2.06045	6.71246	728.464	1.93288e-160	1.2038e-158	ENSG00000055332	EIF2AK2	eukaryotic translation initiation factor 2-alpha kinase 2
536	1.41419	4.08675	88.5761	4.89175e-21	3.22121e-20	ENSG00000055483	USP36	ubiquitin specific peptidase 36
537	2.19185	6.94949	565.283	5.96104e-125	2.83745e-123	ENSG00000055609	KMT2C	lysine (K)-specific methyltransferase 2C
538	-0.330604	2.16537	0.736921	0.390649	0.45768	ENSG00000055732	MCOLN3	mucolipin 3
539	0.577338	6.0221	31.6753	1.82229e-08	5.88643e-08	ENSG00000055917	PUM2	pumilio homolog 2 (Drosophila)
540	-0.830227	4.43137	17.4604	2.9336e-05	6.98197e-05	ENSG00000055950	MRPL43	mitochondrial ribosomal protein L43
541	-1.8286	2.94016	21.6424	3.28516e-06	8.72378e-06	ENSG00000056050	C4orf27	chromosome 4 open reading frame 27
542	0.463755	7.29473	38.7356	4.85282e-10	1.77056e-09	ENSG00000056097	ZFR	zinc finger RNA binding protein
543	4.39988	2.15951	440.44	8.68534e-98	3.01454e-96	ENSG00000056558	TRAF1	TNF receptor-associated factor 1
544	0.595706	6.64016	42.1904	8.2804e-11	3.18871e-10	ENSG00000056586	RC3H2	ring finger and CCCH-type domains 2
545	-1.19744	3.82569	21.3879	3.75131e-06	9.88679e-06	ENSG00000056736	IL17RB	interleukin 17 receptor B
546	0.154882	3.97679	0.619677	0.431167	0.499229	ENSG00000056972	TRAF3IP2	TRAF3 interacting protein 2
547	-0.627726	7.43551	63.9033	1.30677e-15	6.68074e-15	ENSG00000057019	DCBLD2	discoidin, CUB and LCCL domain containing 2
548	-0.638144	6.76995	45.2657	1.72032e-11	6.97338e-11	ENSG00000057252	SOAT1	sterol O-acyltransferase 1
549	0.242928	6.33993	7.83816	0.00511547	0.00899815	ENSG00000057294	PKP2	plakophilin 2
550	-0.410501	8.3122	49.9992	1.53809e-12	6.67308e-12	ENSG00000057608	GDI2	GDP dissociation inhibitor 2
551	-0.290867	5.74569	6.50124	0.0107799	0.0180292	ENSG00000057663	ATG5	autophagy related 5
552	0.62911	2.7803	5.9478	0.0147356	0.0240948	ENSG00000057704	TMCC3	transmembrane and coiled-coil domain family 3
553	-0.196411	5.38131	2.2935	0.129916	0.174373	ENSG00000057757	PITHD1	PITH (C-terminal proteasome-interacting domain of thioredoxin-like) domain containing 1
554	-0.287099	4.90731	3.40661	0.0649359	0.0932915	ENSG00000057935	MTA3	metastasis associated 1 family, member 3
555	-0.269891	5.00127	3.17251	0.0748871	0.106146	ENSG00000058056	USP13	ubiquitin specific peptidase 13 (isopeptidase T-3)
556	-0.0716677	7.80791	0.935066	0.33355	0.400335	ENSG00000058063	ATP11B	ATPase, class VI, type 11B
557	-1.01211	10.2133	999.444	2.37206e-219	2.21083e-217	ENSG00000058085	LAMC2	laminin, gamma 2
558	-0.637834	4.97299	16.6571	4.47815e-05	0.00010449	ENSG00000058091	CDK14	cyclin-dependent kinase 14
559	-0.720477	7.87091	112.323	3.03654e-26	2.47832e-25	ENSG00000058262	SEC61A1	Sec61 alpha 1 subunit (S. cerevisiae)
560	1.16947	7.45619	189.304	4.51152e-43	6.05594e-42	ENSG00000058272	PPP1R12A	protein phosphatase 1, regulatory subunit 12A
561	0.774889	3.53647	15.3098	9.12397e-05	0.000204963	ENSG00000058453	CROCC	ciliary rootlet coiled-coil, rootletin
562	0.123179	5.89453	1.44469	0.229382	0.288252	ENSG00000058600	POLR3E	polymerase (RNA) III (DNA directed) polypeptide E (80kD)
563	0.940907	7.83044	279.363	1.03364e-62	2.08732e-61	ENSG00000058673	ZC3H11A	zinc finger CCCH-type containing 11A
564	0.279875	5.00714	4.54239	0.0330653	0.0503479	ENSG00000058729	RIOK2	RIO kinase 2
565	-1.4678	3.77918	28.616	8.82499e-08	2.69646e-07	ENSG00000058799	YIPF1	Yip1 domain family, member 1
566	-1.17477	6.80214	107.312	3.80241e-25	2.97235e-24	ENSG00000058804	NDC1	NA
567	-0.579789	4.31054	9.04755	0.00263048	0.00483506	ENSG00000059122	FLYWCH1	FLYWCH-type zinc finger 1
568	0.54439	3.38438	5.79176	0.0161014	0.0261452	ENSG00000059145	UNKL	unkempt homolog (Drosophila)-like
569	-0.0353892	2.64882	0.0130707	0.908978	0.931698	ENSG00000059377	TBXAS1	thromboxane A synthase 1 (platelet)
570	3.41629	6.17247	1340.22	2.05236e-293	2.68176e-291	ENSG00000059378	PARP12	poly (ADP-ribose) polymerase family, member 12
571	-1.5205	6.12439	143.685	4.16323e-33	4.31809e-32	ENSG00000059573	ALDH18A1	aldehyde dehydrogenase 18 family, member A1
572	-0.25807	5.35681	3.70835	0.054141	0.0791913	ENSG00000059588	TARBP1	TAR (HIV-1) RNA binding protein 1
573	-0.55842	3.28797	4.08161	0.0433524	0.0645659	ENSG00000059691	GATB	NA
574	3.6626	3.81482	799.179	8.13781e-176	5.73866e-174	ENSG00000059728	MXD1	MAX dimerization protein 1
575	2.17295	6.00091	433.228	3.22424e-96	1.09624e-94	ENSG00000059758	CDK17	cyclin-dependent kinase 17
576	0.596975	3.64971	9.49716	0.00205791	0.00384519	ENSG00000059769	DNAJC25	DnaJ (Hsp40) homolog, subfamily C , member 25
577	0.719713	4.33737	20.6716	5.452e-06	1.40849e-05	ENSG00000060069	CTDP1	CTD (carboxy-terminal domain, RNA polymerase II, polypeptide A) phosphatase, subunit 1
578	-0.156368	6.50536	2.45076	0.117468	0.159091	ENSG00000060138	YBX3	Y box binding protein 3
579	1.51911	4.43367	133.785	6.08872e-31	5.8006e-30	ENSG00000060140	STYK1	serine/threonine/tyrosine kinase 1
580	1.16166	5.39429	128.121	1.056e-29	9.65319e-29	ENSG00000060237	WNK1	WNK lysine deficient protein kinase 1
581	0.42147	5.99556	19.395	1.06282e-05	2.66265e-05	ENSG00000060339	CCAR1	cell division cycle and apoptosis regulator 1
582	2.41646	6.77431	893.159	3.01306e-196	2.41916e-194	ENSG00000060491	OGFR	opioid growth factor receptor
583	0.0995787	1.02802	0.0349582	0.851683	0.883809	ENSG00000060558	GNA15	guanine nucleotide binding protein (G protein), alpha 15 (Gq class)
584	-0.526135	4.09928	6.54285	0.0105307	0.0176433	ENSG00000060642	PIGV	phosphatidylinositol glycan anchor biosynthesis, class V
585	-0.427617	5.37681	10.4824	0.00120517	0.0023279	ENSG00000060656	PTPRU	protein tyrosine phosphatase, receptor type, U
586	-0.642081	6.05558	34.6659	3.91434e-09	1.3336e-08	ENSG00000060688	SNRNP40	small nuclear ribonucleoprotein 40kDa (U5)
587	0.221009	5.83735	4.1445	0.0417701	0.0625121	ENSG00000060749	QSER1	glutamine and serine rich 1
588	-1.03626	4.37973	23.4507	1.28154e-06	3.53192e-06	ENSG00000060762	MPC1	mitochondrial pyruvate carrier 1
589	0.391598	4.40173	5.84042	0.0156621	0.0254796	ENSG00000060971	ACAA1	acetyl-CoA acyltransferase 1
590	0.0928609	3.83188	0.203016	0.652298	0.708485	ENSG00000061273	HDAC7	histone deacetylase 7
591	-0.307747	3.30034	1.41187	0.234746	0.294327	ENSG00000061656	SPAG4	sperm associated antigen 4
592	-0.311228	8.23631	17.9087	2.31755e-05	5.58861e-05	ENSG00000061676	NCKAP1	NCK-associated protein 1
593	-1.1672	6.83538	130.316	3.49556e-30	3.24661e-29	ENSG00000061794	MRPS35	mitochondrial ribosomal protein S35
594	0.0786758	4.60518	0.226124	0.634413	0.692559	ENSG00000061918	GUCY1B3	guanylate cyclase 1, soluble, beta 3
595	1.72485	6.13951	429.079	2.57844e-95	8.63455e-94	ENSG00000061936	SFSWAP	splicing factor, suppressor of white-apricot homolog (Drosophila)
596	0.415783	3.74643	4.53738	0.0331623	0.0504839	ENSG00000061938	TNK2	tyrosine kinase, non-receptor, 2
597	0.807021	6.3189	66.4539	3.58175e-16	1.87574e-15	ENSG00000061987	MON2	MON2 homolog (S. cerevisiae)
598	-1.27489	5.81032	80.6824	2.65072e-19	1.60367e-18	ENSG00000062038	CDH3	cadherin 3, type 1, P-cadherin (placental)
599	1.93419	8.17557	1377.41	1.69999e-301	2.28863e-299	ENSG00000062194	GPBP1	GC-rich promoter binding protein 1
600	-0.816059	3.17389	7.52084	0.00609892	0.0105856	ENSG00000062282	DGAT2	diacylglycerol O-acyltransferase 2
601	0.588507	3.71683	9.57459	0.00197289	0.00369619	ENSG00000062370	ZNF112	NA
602	-0.236268	5.95643	4.81989	0.0281331	0.0434734	ENSG00000062485	CS	citrate synthase
603	-0.757548	5.11173	23.1349	1.51021e-06	4.13817e-06	ENSG00000062582	MRPS24	mitochondrial ribosomal protein S24
604	0.386654	4.58343	6.77392	0.00924994	0.0156471	ENSG00000062598	ELMO2	engulfment and cell motility 2
605	0.393754	6.6013	22.587	2.00842e-06	5.43075e-06	ENSG00000062650	WAPAL	wings apart-like homolog (Drosophila)
606	2.00566	8.81598	1902.25	0	0	ENSG00000062716	VMP1	vacuole membrane protein 1
607	0.0612701	5.34506	0.251451	0.616055	0.678185	ENSG00000062725	APPBP2	amyloid beta precursor protein (cytoplasmic tail) binding protein 2
608	-0.883027	5.22287	34.6071	4.0344e-09	1.3731e-08	ENSG00000062822	POLD1	polymerase (DNA directed), delta 1, catalytic subunit
609	0.305934	8.84698	47.6146	5.18813e-12	2.17924e-11	ENSG00000063046	EIF4B	eukaryotic translation initiation factor 4B
610	2.14022	0.559452	24.0665	9.3065e-07	2.60309e-06	ENSG00000063169	GLTSCR1	glioma tumor suppressor candidate region gene 1
611	-0.73903	1.92895	2.65173	0.103437	0.14157	ENSG00000063176	SPHK2	sphingosine kinase 2
612	-1.03805	8.20938	203.005	4.6138e-46	6.71317e-45	ENSG00000063177	RPL18	ribosomal protein L18
613	-0.366731	1.59306	0.595329	0.440366	0.5081	ENSG00000063180	CA11	carbonic anhydrase XI
614	-1.31613	4.38898	35.2411	2.91316e-09	1.00379e-08	ENSG00000063241	ISOC2	isochorismatase domain containing 2
615	-0.435204	6.77697	26.6397	2.4516e-07	7.24177e-07	ENSG00000063244	U2AF2	U2 small nuclear RNA auxiliary factor 2
616	0.502103	4.74127	12.9857	0.000313882	0.000659326	ENSG00000063245	EPN1	epsin 1
617	-0.28033	5.33144	3.36203	0.0667157	0.0955807	ENSG00000063322	MED29	mediator complex subunit 29
618	0.205133	5.22397	2.62511	0.105186	0.143683	ENSG00000063601	MTMR1	myotubularin related protein 1
619	-0.438244	5.6944	8.19705	0.00419587	0.00748328	ENSG00000063660	GPC1	glypican 1
620	-0.770169	1.9576	2.89609	0.0887948	0.12329	ENSG00000063761	ADCK1	aarF domain containing kinase 1
621	-0.671093	4.84567	15.5164	8.17908e-05	0.000184921	ENSG00000063854	HAGH	hydroxyacylglutathione hydrolase
622	-0.236786	5.588	3.8907	0.0485543	0.071617	ENSG00000063978	RNF4	ring finger protein 4
623	0.385169	6.23503	18.8912	1.3839e-05	3.42456e-05	ENSG00000064012	CASP8	caspase 8, apoptosis-related cysteine peptidase
624	-0.259823	6.25747	6.06861	0.0137605	0.0226364	ENSG00000064042	LIMCH1	LIM and calponin homology domains 1
625	-0.727232	5.83167	30.6587	3.07641e-08	9.73466e-08	ENSG00000064102	ASUN	asunder spermatogenesis regulator
626	-1.25777	6.42035	125.179	4.6503e-29	4.17087e-28	ENSG00000064115	TM7SF3	transmembrane 7 superfamily member 3
627	-1.43408	2.4081	10.6789	0.00108362	0.0021084	ENSG00000064199	SPA17	sperm autoantigenic protein 17
628	-0.0987254	2.45147	0.0878027	0.766989	0.811433	ENSG00000064205	WISP2	WNT1 inducible signaling pathway protein 2
629	-0.481132	4.74933	7.57312	0.00592453	0.0103192	ENSG00000064270	ATP2C2	ATPase, Ca++ transporting, type 2C, member 2
630	-0.495408	2.66364	2.15197	0.142387	0.189168	ENSG00000064309	CDON	cell adhesion associated, oncogene regulated
631	1.05487	5.533	90.7251	1.65088e-21	1.11295e-20	ENSG00000064313	TAF2	TAF2 RNA polymerase II, TATA box binding protein (TBP)-associated factor, 150kDa
632	-0.0236169	6.56967	0.0748633	0.784383	0.826228	ENSG00000064419	TNPO3	transportin 3
633	-0.846788	4.14054	15.4949	8.27284e-05	0.000186882	ENSG00000064490	RFXANK	regulatory factor X-associated ankyrin-containing protein
634	-0.533192	3.67054	5.01983	0.0250586	0.0391308	ENSG00000064545	TMEM161A	transmembrane protein 161A
635	-0.109324	2.52925	0.11312	0.736619	0.784165	ENSG00000064547	LPAR2	lysophosphatidic acid receptor 2
636	-0.65991	6.40963	42.234	8.09778e-11	3.12018e-10	ENSG00000064601	CTSA	cathepsin A
637	0.0635583	5.40879	0.233126	0.629215	0.688012	ENSG00000064607	SUGP2	SURP and G patch domain containing 2
638	-1.13424	8.27144	173.755	1.11952e-39	1.38671e-38	ENSG00000064651	SLC12A2	solute carrier family 12 (sodium/potassium/chloride transporters), member 2
639	-0.646449	3.84978	7.86469	0.00504094	0.00887759	ENSG00000064652	SNX24	sorting nexin 24
640	-0.181128	5.99902	2.73456	0.0981985	0.135066	ENSG00000064666	CNN2	calponin 2
641	-0.181335	3.56875	0.589352	0.44267	0.510505	ENSG00000064687	ABCA7	ATP-binding cassette, sub-family A (ABC1), member 7
642	0.494392	4.35372	9.70878	0.00183389	0.00345423	ENSG00000064703	DDX20	DEAD (Asp-Glu-Ala-Asp) box polypeptide 20
643	-0.521302	7.31861	33.8908	5.82951e-09	1.95954e-08	ENSG00000064726	BTBD1	BTB (POZ) domain containing 1
644	-0.621549	4.90929	14.938	0.000111103	0.000247004	ENSG00000064763	FAR2	fatty acyl CoA reductase 2
645	-1.7214	3.94734	40.0278	2.50374e-10	9.32381e-10	ENSG00000064787	BCAS1	breast carcinoma amplified sequence 1
646	2.246	5.77624	542.907	4.39645e-120	1.97959e-118	ENSG00000064932	SBNO2	strawberry notch homolog 2 (Drosophila)
647	-0.586279	4.97714	13.973	0.000185455	0.000401323	ENSG00000064933	PMS1	PMS1 postmeiotic segregation increased 1 (S. cerevisiae)
648	-0.738266	5.26145	24.8695	6.13446e-07	1.74403e-06	ENSG00000064961	HMG20B	high mobility group 20B
649	-0.824897	5.32283	32.2709	1.34104e-08	4.37967e-08	ENSG00000064995	TAF11	TAF11 RNA polymerase II, TATA box binding protein (TBP)-associated factor, 28kDa
650	0.950688	6.26757	134.586	4.06629e-31	3.88777e-30	ENSG00000064999	ANKS1A	ankyrin repeat and sterile alpha motif domain containing 1A
651	0.113227	6.28233	1.27157	0.259473	0.321788	ENSG00000065000	AP3D1	adaptor-related protein complex 3, delta 1 subunit
652	-0.220653	4.53744	1.41827	0.233689	0.293139	ENSG00000065029	ZNF76	zinc finger protein 76
653	-0.246724	2.95185	0.722861	0.395207	0.462451	ENSG00000065054	SLC9A3R2	solute carrier family 9, subfamily A (NHE3, cation proton antiporter 3), member 3 regulator 2
654	-1.72475	4.01928	38.1027	6.71186e-10	2.42559e-09	ENSG00000065057	NTHL1	nth endonuclease III-like 1 (E. coli)
655	1.45663	6.52143	399.368	7.56065e-89	2.3326e-87	ENSG00000065060	UHRF1BP1	UHRF1 binding protein 1
656	-0.22325	6.89825	6.23134	0.0125509	0.0207954	ENSG00000065135	GNAI3	guanine nucleotide binding protein (G protein), alpha inhibiting activity polypeptide 3
657	-0.701965	6.17235	43.6594	3.90803e-11	1.53919e-10	ENSG00000065150	IPO5	importin 5
658	-1.44649	5.36212	84.1541	4.57666e-20	2.88269e-19	ENSG00000065154	OAT	ornithine aminotransferase
659	-0.487706	6.34958	25.3005	4.90593e-07	1.40797e-06	ENSG00000065183	WDR3	WD repeat domain 3
660	0.54218	7.02342	44.0225	3.24625e-11	1.28883e-10	ENSG00000065243	PKN2	protein kinase N2
661	-1.11627	3.75015	18.4588	1.73614e-05	4.24632e-05	ENSG00000065268	WDR18	WD repeat domain 18
662	-0.330407	5.1053	5.38964	0.0202567	0.0321482	ENSG00000065328	MCM10	minichromosome maintenance complex component 10
663	0.469671	3.6998	5.62145	0.0177419	0.028428	ENSG00000065357	DGKA	diacylglycerol kinase, alpha 80kDa
664	-0.423433	7.50405	32.6714	1.09132e-08	3.58518e-08	ENSG00000065361	ERBB3	v-erb-b2 erythroblastic leukemia viral oncogene homolog 3 (avian)
665	0.628844	1.58755	2.57547	0.108532	0.147844	ENSG00000065413	ANKRD44	ankyrin repeat domain 44
666	-0.334673	7.76048	21.562	3.42566e-06	9.07337e-06	ENSG00000065427	KARS	lysyl-tRNA synthetase
667	0.130843	4.55752	0.702373	0.401987	0.469314	ENSG00000065457	ADAT1	adenosine deaminase, tRNA-specific 1
668	-0.938448	3.91993	15.8968	6.6891e-05	0.000152999	ENSG00000065485	PDIA5	protein disulfide isomerase family A, member 5
669	2.22633	3.94687	234.017	7.93072e-53	1.3098e-51	ENSG00000065491	TBC1D22B	TBC1 domain family, member 22B
670	-0.85833	5.06655	26.3609	2.83213e-07	8.3069e-07	ENSG00000065518	NDUFB4	NADH dehydrogenase (ubiquinone) 1 beta subcomplex, 4, 15kDa
671	2.07615	5.52554	319.313	2.04438e-71	4.90063e-70	ENSG00000065526	SPEN	spen homolog, transcriptional regulator (Drosophila)
672	-1.231	4.14594	24.7681	6.4658e-07	1.83276e-06	ENSG00000065534	MYLK	myosin light chain kinase
673	-0.112425	6.8526	1.86928	0.171558	0.223119	ENSG00000065548	ZC3H15	zinc finger CCCH-type containing 15
674	0.972409	4.99651	65.2382	6.63703e-16	3.43661e-15	ENSG00000065559	MAP2K4	mitogen-activated protein kinase kinase 4
675	-0.324835	4.24998	2.95688	0.0855126	0.119229	ENSG00000065600	TMEM206	transmembrane protein 206
676	0.220767	7.24606	8.81377	0.00298965	0.00543825	ENSG00000065613	SLK	STE20-like kinase
677	-0.113729	5.06255	0.556535	0.45566	0.523673	ENSG00000065615	CYB5R4	cytochrome b5 reductase 4
678	-0.706819	4.07894	10.6603	0.00109461	0.00212852	ENSG00000065621	GSTO2	glutathione S-transferase omega 2
679	0.257574	1.18915	0.280608	0.596303	0.659327	ENSG00000065665	SEC61A2	Sec61 alpha 2 subunit (S. cerevisiae)
680	0.310505	0.85018	0.322898	0.569871	0.633254	ENSG00000065717	TLE2	transducin-like enhancer of split 2 (E(sp1) homolog, Drosophila)
681	-0.118972	6.30452	1.26576	0.260564	0.3229	ENSG00000065802	ASB1	ankyrin repeat and SOCS box containing 1
682	-0.462497	7.04846	22.3463	2.27651e-06	6.12462e-06	ENSG00000065809	FAM107B	family with sequence similarity 107, member B
683	-1.14236	2.57723	8.44527	0.00365994	0.00657852	ENSG00000065833	ME1	malic enzyme 1, NADP(+)-dependent, cytosolic
684	0.219798	5.06748	2.81588	0.0933357	0.128963	ENSG00000065882	TBC1D1	TBC1 (tre-2/USP6, BUB2, cdc16) domain family, member 1
685	0.969408	7.06037	161.713	4.77858e-37	5.53335e-36	ENSG00000065883	CDK13	cyclin-dependent kinase 13
686	0.0536052	7.99434	0.598845	0.439019	0.506645	ENSG00000065911	MTHFD2	methylenetetrahydrofolate dehydrogenase (NADP+ dependent) 2, methenyltetrahydrofolate cyclohydrolase
687	0.0938677	7.21697	1.48225	0.223423	0.28188	ENSG00000065923	SLC9A7	solute carrier family 9, subfamily A (NHE7, cation proton antiporter 7), member 7
688	-0.993049	9.08444	242.531	1.10358e-54	1.9102e-53	ENSG00000065978	YBX1	Y box binding protein 1
689	-0.039719	6.13357	0.141036	0.707253	0.760612	ENSG00000066027	PPP2R5A	protein phosphatase 2, regulatory subunit B', alpha
690	-0.111041	5.14788	0.670595	0.412844	0.480348	ENSG00000066044	ELAVL1	ELAV (embryonic lethal, abnormal vision, Drosophila)-like 1 (Hu antigen R)
691	1.6324	6.53995	473.187	6.49128e-105	2.50046e-103	ENSG00000066084	DIP2B	DIP2 disco-interacting protein 2 homolog B (Drosophila)
692	0.464938	3.66101	5.45627	0.0194983	0.0309963	ENSG00000066117	SMARCD1	SWI/SNF related, matrix associated, actin dependent regulator of chromatin, subfamily d, member 1
693	0.656426	6.07599	46.8164	7.79577e-12	3.23985e-11	ENSG00000066135	KDM4A	lysine (K)-specific demethylase 4A
694	0.36347	4.25379	4.81168	0.0282674	0.0436607	ENSG00000066136	NFYC	nuclear transcription factor Y, gamma
695	-0.367596	7.59495	31.5173	1.97669e-08	6.36514e-08	ENSG00000066279	ASPM	asp (abnormal spindle) homolog, microcephaly associated (Drosophila)
696	-0.541574	6.4159	31.7106	1.78946e-08	5.78321e-08	ENSG00000066322	ELOVL1	ELOVL fatty acid elongase 1
697	0.685412	4.37752	20.7399	5.26086e-06	1.36281e-05	ENSG00000066379	ZNRD1	zinc ribbon domain containing 1
698	-0.276297	5.15754	3.26778	0.0706531	0.100573	ENSG00000066405	CLDN18	claudin 18
699	1.20921	5.64109	94.2335	2.80415e-22	1.95674e-21	ENSG00000066422	ZBTB11	zinc finger and BTB domain containing 11
700	-0.120947	5.14494	0.788582	0.374529	0.442059	ENSG00000066427	ATXN3	ataxin 3
701	0.0876966	5.64253	0.571051	0.449841	0.517745	ENSG00000066455	GOLGA5	golgin A5
702	-0.622358	5.2696	18.4062	1.78476e-05	4.35823e-05	ENSG00000066468	FGFR2	fibroblast growth factor receptor 2
703	-1.58557	5.44393	97.8125	4.59943e-23	3.32256e-22	ENSG00000066557	LRRC40	leucine rich repeat containing 40
704	-1.10253	4.70455	35.1197	3.10049e-09	1.06503e-08	ENSG00000066583	ISOC1	isochorismatase domain containing 1
705	-0.632737	1.97553	2.07481	0.149748	0.197961	ENSG00000066629	EML1	echinoderm microtubule associated protein like 1
706	0.110848	4.11435	0.343899	0.557587	0.622249	ENSG00000066651	TRMT11	tRNA methyltransferase 11 homolog (S. cerevisiae)
707	0.260631	6.9423	12.5096	0.000404871	0.000838949	ENSG00000066654	THUMPD1	THUMP domain containing 1
708	0.083583	3.49058	0.138013	0.710264	0.763296	ENSG00000066697	MSANTD3	Myb/SANT-like DNA-binding domain containing 3
709	1.02861	5.33653	86.9283	1.12526e-20	7.29445e-20	ENSG00000066739	ATG2B	autophagy related 2B
710	-0.250869	7.01636	8.36211	0.00383126	0.00686886	ENSG00000066777	ARFGEF1	ADP-ribosylation factor guanine nucleotide-exchange factor 1 (brefeldin A-inhibited)
711	1.13734	4.12532	44.1894	2.98097e-11	1.1874e-10	ENSG00000066827	ZFAT	zinc finger and AT hook domain containing
712	-0.724537	5.01549	19.9488	7.95456e-06	2.01863e-05	ENSG00000066855	MTFR1	mitochondrial fission regulator 1
713	-1.10542	4.83439	37.7042	8.23287e-10	2.96001e-09	ENSG00000066926	FECH	ferrochelatase
714	0.63073	6.63721	69.8095	6.53173e-17	3.54603e-16	ENSG00000066933	MYO9A	myosin IXA
715	-0.36387	8.58982	34.8627	3.53787e-09	1.21029e-08	ENSG00000067057	PFKP	phosphofructokinase, platelet
716	-1.10536	7.12407	153.011	3.80944e-35	4.19258e-34	ENSG00000067064	IDI1	isopentenyl-diphosphate delta isomerase 1
717	1.96716	6.18766	481.879	8.33275e-107	3.31519e-105	ENSG00000067066	SP100	SP100 nuclear antigen
718	3.52148	7.68599	2168.55	0	0	ENSG00000067082	KLF6	Kruppel-like factor 6
719	-0.133947	4.31214	0.571123	0.449813	0.517745	ENSG00000067113	PPAP2A	phosphatidic acid phosphatase type 2A
720	-0.449684	3.70801	3.80193	0.0511934	0.0751521	ENSG00000067141	NEO1	neogenin 1
721	-0.609577	7.95759	26.6176	2.47971e-07	7.31832e-07	ENSG00000067167	TRAM1	translocation associated membrane protein 1
722	-0.898482	3.79606	12.743	0.00035735	0.000745579	ENSG00000067177	PHKA1	phosphorylase kinase, alpha 1 (muscle)
723	0.611093	5.29433	28.0452	1.18515e-07	3.59074e-07	ENSG00000067182	TNFRSF1A	tumor necrosis factor receptor superfamily, member 1A
724	0.11557	3.23337	0.219928	0.639095	0.6967	ENSG00000067191	CACNB1	calcium channel, voltage-dependent, beta 1 subunit
725	0.27114	4.84065	3.25166	0.071351	0.10149	ENSG00000067208	EVI5	ecotropic viral integration site 5
726	0.85359	3.73679	22.3402	2.28373e-06	6.14156e-06	ENSG00000067221	STOML1	stomatin (EPB72)-like 1
727	-1.08057	9.95337	723.421	2.41412e-159	1.49653e-157	ENSG00000067225	PKM	pyruvate kinase, muscle
728	-0.719454	5.96915	40.4987	1.96744e-10	7.37818e-10	ENSG00000067248	DHX29	DEAH (Asp-Glu-Ala-His) box polypeptide 29
729	0.341684	5.90615	10.9111	0.000955886	0.00187409	ENSG00000067334	DNTTIP2	deoxynucleotidyltransferase, terminal, interacting protein 2
730	0.932078	4.20455	36.4594	1.55878e-09	5.48888e-09	ENSG00000067365	METTL22	methyltransferase like 22
731	0.464637	5.18671	14.5998	0.00013293	0.000293375	ENSG00000067369	TP53BP1	tumor protein p53 binding protein 1
732	0.0409215	4.99511	0.0789131	0.778776	0.82188	ENSG00000067533	RRP15	ribosomal RNA processing 15 homolog (S. cerevisiae)
733	-0.568478	8.00458	58.1763	2.39651e-14	1.14812e-13	ENSG00000067560	RHOA	ras homolog family member A
734	0.798449	6.59618	88.6294	4.76153e-21	3.13856e-20	ENSG00000067596	DHX8	DEAH (Asp-Glu-Ala-His) box polypeptide 8
735	-5.8156	-0.400112	4.81304	0.0282451	0.0436313	ENSG00000067601	PMS2P4	postmeiotic segregation increased 2 pseudogene 4
736	-0.121443	4.79123	0.609715	0.434895	0.502452	ENSG00000067606	PRKCZ	protein kinase C, zeta
737	-0.838225	7.48565	131.107	2.34554e-30	2.19686e-29	ENSG00000067704	IARS2	isoleucyl-tRNA synthetase 2, mitochondrial
738	-0.0937987	1.62307	0.0441214	0.833628	0.869033	ENSG00000067798	NAV3	neuron navigator 3
739	-0.196863	4.6012	1.46118	0.226743	0.285439	ENSG00000067829	IDH3G	isocitrate dehydrogenase 3 (NAD+) gamma
740	-0.0208798	4.47928	0.0160202	0.89928	0.92339	ENSG00000067836	ROGDI	rogdi homolog (Drosophila)
741	0.514728	7.22956	61.876	3.6578e-15	1.83344e-14	ENSG00000067900	ROCK1	Rho-associated, coiled-coil containing protein kinase 1
742	-0.749098	6.61627	45.1486	1.82637e-11	7.37855e-11	ENSG00000067955	CBFB	core-binding factor, beta subunit
743	-0.540848	3.04843	3.36303	0.0666754	0.0955333	ENSG00000067992	PDK3	pyruvate dehydrogenase kinase, isozyme 3
744	-0.955421	5.36354	43.1362	5.10597e-11	1.99801e-10	ENSG00000068001	HYAL2	hyaluronoglucosaminidase 2
745	0.174418	3.60691	0.653229	0.418961	0.486954	ENSG00000068024	HDAC4	histone deacetylase 4
746	0.392195	3.4685	3.31611	0.0686041	0.0979912	ENSG00000068028	RASSF1	Ras association (RalGDS/AF-6) domain family member 1
747	-1.4203	5.72735	91.5196	1.10494e-21	7.50595e-21	ENSG00000068078	FGFR3	fibroblast growth factor receptor 3
748	3.38261	5.05631	1241.75	5.15551e-272	6.08077e-270	ENSG00000068079	IFI35	interferon-induced protein 35
749	-0.107765	2.98105	0.145908	0.702476	0.755963	ENSG00000068097	HEATR6	HEAT repeat containing 6
750	0.178538	5.77372	2.90674	0.0882101	0.122516	ENSG00000068120	COASY	CoA synthase
751	0.536905	4.53605	8.03556	0.00458677	0.00814014	ENSG00000068137	PLEKHH3	pleckstrin homology domain containing, family H (with MyTH4 domain) member 3
752	1.0917	5.38308	106.983	4.49099e-25	3.4983e-24	ENSG00000068305	MEF2A	myocyte enhancer factor 2A
753	0.078237	5.3875	0.377627	0.538876	0.605423	ENSG00000068308	OTUD5	OTU domain containing 5
754	1.11489	3.8157	42.0166	9.04996e-11	3.47202e-10	ENSG00000068323	TFE3	transcription factor binding to IGHM enhancer 3
755	0.410862	2.61082	2.07044	0.150178	0.198352	ENSG00000068354	TBC1D25	TBC1 domain family, member 25
756	-0.376427	7.04753	13.1212	0.000291978	0.000616229	ENSG00000068366	ACSL4	acyl-CoA synthetase long-chain family member 4
757	-0.317398	4.22108	2.76898	0.0961073	0.132449	ENSG00000068383	INPP5A	inositol polyphosphate-5-phosphatase, 40kDa
758	-0.76208	5.09931	22.9956	1.62376e-06	4.43927e-06	ENSG00000068394	GPKOW	G patch domain and KOW motifs
759	0.427439	5.3059	12.4931	0.000408452	0.000845187	ENSG00000068400	GRIPAP1	GRIP1 associated protein 1
760	-0.925187	4.97723	31.775	1.73109e-08	5.60134e-08	ENSG00000068438	FTSJ1	FtsJ RNA methyltransferase homolog 1 (E. coli)
761	-0.898392	4.91614	25.7308	3.92512e-07	1.13751e-06	ENSG00000068489	PRR11	proline rich 11
762	0.160218	4.64118	1.11814	0.290318	0.354841	ENSG00000068650	ATP11A	ATPase, class VI, type 11A
763	0.122577	5.58213	0.84862	0.356943	0.424119	ENSG00000068654	POLR1A	polymerase (RNA) I polypeptide A, 194kDa
764	-1.12822	6.38587	103.711	2.34054e-24	1.76941e-23	ENSG00000068697	LAPTM4A	lysosomal protein transmembrane 4 alpha
765	0.369763	4.10423	4.41508	0.0356225	0.0539458	ENSG00000068724	TTC7A	tetratricopeptide repeat domain 7A
766	1.07676	5.45451	102.38	4.58261e-24	3.4236e-23	ENSG00000068745	IP6K2	inositol hexakisphosphate kinase 2
767	0.49676	4.7747	13.0514	0.000303055	0.000638092	ENSG00000068784	SRBD1	S1 RNA binding domain 1
768	0.250447	5.37192	4.09907	0.0429068	0.0639595	ENSG00000068796	KIF2A	kinesin heavy chain member 2A
769	0.914189	5.58186	69.087	9.42156e-17	5.09208e-16	ENSG00000068878	PSME4	proteasome (prosome, macropain) activator subunit 4
770	-1.03832	6.86134	128.018	1.11244e-29	1.01622e-28	ENSG00000068885	IFT80	intraflagellar transport 80 homolog (Chlamydomonas)
771	-0.271406	4.95073	3.1734	0.0748466	0.1061	ENSG00000068903	SIRT2	sirtuin 2
772	-1.00203	6.28617	71.7748	2.41216e-17	1.33307e-16	ENSG00000068912	ERLEC1	endoplasmic reticulum lectin 1
773	0.791522	2.32396	7.22111	0.00720512	0.0123734	ENSG00000068971	PPP2R5B	protein phosphatase 2, regulatory subunit B', beta
774	2.21693	2.37612	95.3402	1.60324e-22	1.13058e-21	ENSG00000069020	MAST4	microtubule associated serine/threonine kinase family member 4
775	-0.66367	6.58863	52.543	4.20933e-13	1.88768e-12	ENSG00000069248	NUP133	nucleoporin 133kDa
776	-1.05732	8.21706	278.176	1.87489e-62	3.75203e-61	ENSG00000069275	NUCKS1	nuclear casein kinase and cyclin-dependent kinase substrate 1
777	-1.11489	7.98053	279.321	1.05576e-62	2.12876e-61	ENSG00000069329	VPS35	vacuolar protein sorting 35 homolog (S. cerevisiae)
778	0.598115	7.44037	48.8378	2.78026e-12	1.18388e-11	ENSG00000069345	DNAJA2	DnaJ (Hsp40) homolog, subfamily A, member 2
779	4.08783	1.12478	199.764	2.352e-45	3.35267e-44	ENSG00000069399	BCL3	B-cell CLL/lymphoma 3
780	-0.0823843	2.03752	0.0462426	0.829735	0.865382	ENSG00000069493	CLEC2D	C-type lectin domain family 2, member D
781	-0.674947	3.83945	8.22041	0.00414219	0.00739843	ENSG00000069509	FUNDC1	FUN14 domain containing 1
782	-2.07365	4.0517	51.9612	5.66085e-13	2.51736e-12	ENSG00000069535	MAOB	monoamine oxidase B
783	1.68882	2.99899	67.1046	2.57483e-16	1.35803e-15	ENSG00000069667	RORA	RAR-related orphan receptor A
784	-0.965399	3.09692	9.25834	0.00234426	0.00434491	ENSG00000069702	TGFBR3	transforming growth factor, beta receptor III
785	-0.693138	3.65159	7.91163	0.0049118	0.00866735	ENSG00000069712	KIAA1107	KIAA1107
786	-0.459074	0.893633	0.537629	0.463417	0.531854	ENSG00000069764	PLA2G10	phospholipase A2, group X
787	-1.14111	6.17711	98.0023	4.17887e-23	3.02531e-22	ENSG00000069849	ATP1B3	ATPase, Na+/K+ transporting, beta 3 polypeptide
788	2.00335	7.66687	1240.9	7.87852e-272	9.21095e-270	ENSG00000069869	NEDD4	neural precursor cell expressed, developmentally down-regulated 4, E3 ubiquitin protein ligase
789	-1.43171	3.18119	18.2913	1.89572e-05	4.61398e-05	ENSG00000069943	PIGB	phosphatidylinositol glycan anchor biosynthesis, class B
790	-0.0688183	5.51291	0.276596	0.598941	0.661695	ENSG00000069956	MAPK6	mitogen-activated protein kinase 6
791	-1.07247	4.56672	29.5441	5.46587e-08	1.69535e-07	ENSG00000069966	GNB5	guanine nucleotide binding protein (G protein), beta 5
792	-0.15642	2.92358	0.300225	0.583741	0.647263	ENSG00000069974	RAB27A	RAB27A, member RAS oncogene family
793	-1.15791	5.90518	78.339	8.67921e-19	5.13433e-18	ENSG00000069998	CECR5	cat eye syndrome chromosome region, candidate 5
794	-0.240613	5.89389	4.59993	0.0319733	0.0487965	ENSG00000070010	UFD1L	ubiquitin fusion degradation 1 like (yeast)
795	0.623025	6.32184	53.7986	2.2213e-13	1.01389e-12	ENSG00000070018	LRP6	low density lipoprotein receptor-related protein 6
796	0.715441	5.86514	41.1275	1.42618e-10	5.40466e-10	ENSG00000070047	PHRF1	PHD and ring finger domains 1
797	0.366055	5.80298	12.1604	0.000488156	0.00100064	ENSG00000070061	IKBKAP	inhibitor of kappa light polypeptide gene enhancer in B-cells, kinase complex-associated protein
798	-1.90101	4.92328	89.5682	2.96243e-21	1.96826e-20	ENSG00000070081	NUCB2	nucleobindin 2
799	-0.917479	7.47639	129.885	4.34205e-30	4.0188e-29	ENSG00000070087	PFN2	profilin 2
800	0.313934	6.14714	11.4177	0.000727463	0.00145602	ENSG00000070159	PTPN3	protein tyrosine phosphatase, non-receptor type 3
801	2.20254	5.07228	432.067	5.76799e-96	1.95613e-94	ENSG00000070190	DAPP1	dual adaptor of phosphotyrosine and 3-phosphoinositides
802	-0.685715	6.88667	61.1055	5.40963e-15	2.68427e-14	ENSG00000070214	SLC44A1	solute carrier family 44, member 1
803	0.299641	4.62192	3.92179	0.0476641	0.0703975	ENSG00000070269	TMEM260	transmembrane protein 260
804	-0.328161	6.86471	9.33314	0.00225047	0.00418376	ENSG00000070367	EXOC5	exocyst complex component 5
805	0.870327	1.79739	6.24958	0.0124223	0.0206054	ENSG00000070371	CLTCL1	clathrin, heavy chain-like 1
806	1.17849	4.42565	63.1478	1.91762e-15	9.74383e-15	ENSG00000070404	FSTL3	follistatin-like 3 (secreted glycoprotein)
807	-0.241579	7.1261	9.43689	0.00212664	0.0039664	ENSG00000070413	DGCR2	DiGeorge syndrome critical region gene 2
808	0.307467	3.66494	2.26297	0.132499	0.177422	ENSG00000070423	RNF126	ring finger protein 126
809	-0.0444701	2.25647	0.0158341	0.899864	0.923847	ENSG00000070444	MNT	MNT, MAX dimerization protein
810	0.633037	5.45085	26.4038	2.76999e-07	8.13002e-07	ENSG00000070476	ZXDC	ZXD family zinc finger C
811	0.894696	4.88025	47.7884	4.74794e-12	1.99938e-11	ENSG00000070495	JMJD6	jumonji domain containing 6
812	-0.785324	4.83342	22.0172	2.70223e-06	7.2175e-06	ENSG00000070501	POLB	polymerase (DNA directed), beta
813	-1.42569	5.58572	94.4748	2.48233e-22	1.73581e-21	ENSG00000070526	ST6GALNAC1	ST6 (alpha-N-acetyl-neuraminyl-2,3-beta-galactosyl-1,3)-N-acetylgalactosaminide alpha-2,6-sialyltransferase 1
814	0.0355627	3.50287	0.0245157	0.87558	0.90463	ENSG00000070540	WIPI1	WD repeat domain, phosphoinositide interacting 1
815	0.414542	4.74122	8.59185	0.0033767	0.00609654	ENSG00000070610	GBA2	glucosidase, beta (bile acid) 2
816	-0.579948	3.59212	5.37032	0.0204822	0.0324752	ENSG00000070614	NDST1	N-deacetylase/N-sulfotransferase (heparan glucosaminyl) 1
817	-0.0696935	5.04556	0.24775	0.618664	0.678843	ENSG00000070669	ASNS	asparagine synthetase (glutamine-hydrolyzing)
818	-0.165481	5.00064	1.32058	0.250487	0.311622	ENSG00000070718	AP3M2	adaptor-related protein complex 3, mu 2 subunit
819	-0.969824	3.02146	8.84232	0.00294325	0.00536116	ENSG00000070731	ST6GALNAC2	ST6 (alpha-N-acetyl-neuraminyl-2,3-beta-galactosyl-1,3)-N-acetylgalactosaminide alpha-2,6-sialyltransferase 2
820	0.435006	6.58382	25.2015	5.16427e-07	1.47829e-06	ENSG00000070756	PABPC1	poly(A) binding protein, cytoplasmic 1
821	-0.478573	5.54552	14.4275	0.000145661	0.000319566	ENSG00000070761	CFAP20	NA
822	0.795986	5.29939	49.7089	1.78336e-12	7.71208e-12	ENSG00000070770	CSNK2A2	casein kinase 2, alpha prime polypeptide
823	1.1834	3.57084	43.3742	4.52109e-11	1.77488e-10	ENSG00000070778	PTPN21	protein tyrosine phosphatase, non-receptor type 21
824	-1.02755	4.66316	26.1717	3.12369e-07	9.12193e-07	ENSG00000070785	EIF2B3	eukaryotic translation initiation factor 2B, subunit 3 gamma, 58kDa
825	-0.469355	5.58688	13.4318	0.000247401	0.000526902	ENSG00000070814	TCOF1	Treacher Collins-Franceschetti syndrome 1
826	-1.02644	8.42561	311.669	9.45414e-70	2.23017e-68	ENSG00000070831	CDC42	cell division cycle 42
827	0.421956	7.06796	37.0955	1.12483e-09	4.00955e-09	ENSG00000070882	OSBPL3	oxysterol binding protein-like 3
828	-0.466721	4.20859	5.577	0.0181978	0.029106	ENSG00000070950	RAD18	RAD18 homolog (S. cerevisiae)
829	0.306151	7.62592	19.9479	7.95802e-06	2.01912e-05	ENSG00000070961	ATP2B1	ATPase, Ca++ transporting, plasma membrane 1
830	0.327034	5.63473	8.22257	0.00413726	0.00739061	ENSG00000071051	NCK2	NCK adaptor protein 2
831	1.53746	7.30586	595.189	1.86289e-131	9.40478e-130	ENSG00000071054	MAP4K4	mitogen-activated protein kinase kinase kinase kinase 4
832	-0.538464	5.67518	18.5627	1.6441e-05	4.03027e-05	ENSG00000071073	MGAT4A	mannosyl (alpha-1,3-)-glycoprotein beta-1,4-N-acetylglucosaminyltransferase, isozyme A
833	-0.682778	8.14406	138.086	6.9782e-32	6.8944e-31	ENSG00000071082	RPL31	ribosomal protein L31
834	-0.116236	7.29951	2.89205	0.0890178	0.123545	ENSG00000071127	WDR1	WD repeat domain 1
835	0.585516	7.65515	43.7663	3.70014e-11	1.46163e-10	ENSG00000071189	SNX13	sorting nexin 13
836	0.542751	3.65578	7.70087	0.00551943	0.00965519	ENSG00000071205	ARHGAP10	Rho GTPase activating protein 10
837	0.826367	3.45194	16.3987	5.13193e-05	0.000119036	ENSG00000071242	RPS6KA2	ribosomal protein S6 kinase, 90kDa, polypeptide 2
838	1.32891	3.74259	61.2129	5.12235e-15	2.54551e-14	ENSG00000071243	ING3	inhibitor of growth family, member 3
839	-0.762589	2.8298	5.20445	0.0225292	0.0354593	ENSG00000071282	LMCD1	LIM and cysteine-rich domains 1
840	-0.955554	4.83547	25.4628	4.50995e-07	1.29936e-06	ENSG00000071462	WBSCR22	Williams Beuren syndrome chromosome region 22
841	-0.593847	7.41299	58.5365	1.99558e-14	9.59837e-14	ENSG00000071537	SEL1L	sel-1 suppressor of lin-12-like (C. elegans)
842	-1.40372	4.94911	60.4093	7.70496e-15	3.79356e-14	ENSG00000071539	TRIP13	thyroid hormone receptor interactor 13
843	-0.635402	5.88953	30.9347	2.66853e-08	8.47824e-08	ENSG00000071553	ATP6AP1	ATPase, H+ transporting, lysosomal accessory protein 1
844	-0.567622	5.26107	16.2832	5.45452e-05	0.000126015	ENSG00000071564	TCF3	transcription factor 3
845	-0.311333	6.1783	9.71296	0.00182973	0.00344736	ENSG00000071626	DAZAP1	DAZ associated protein 1
846	-0.276809	5.04653	3.79487	0.0514098	0.0754364	ENSG00000071655	MBD3	methyl-CpG binding domain protein 3
847	-1.71048	7.19669	321.646	6.34419e-72	1.53737e-70	ENSG00000071794	HLTF	helicase-like transcription factor
848	0.62165	5.42197	29.7378	4.94607e-08	1.54202e-07	ENSG00000071859	FAM50A	family with sequence similarity 50, member A
849	0.0270944	4.33619	0.0235159	0.878123	0.906414	ENSG00000071889	FAM3A	family with sequence similarity 3, member A
850	0.667424	6.39767	62.3972	2.80719e-15	1.41452e-14	ENSG00000071894	CPSF1	cleavage and polyadenylation specific factor 1, 160kDa
851	-0.289736	2.55235	0.754149	0.385166	0.453008	ENSG00000071909	MYO3B	myosin IIIB
852	-1.13225	2.12851	6.09583	0.0135502	0.0223096	ENSG00000071967	CYBRD1	cytochrome b reductase 1
853	-0.399136	5.0617	7.56976	0.00593558	0.010337	ENSG00000071994	PDCD2	programmed cell death 2
854	-0.875959	7.51485	124.61	6.1963e-29	5.53143e-28	ENSG00000072042	RDH11	retinol dehydrogenase 11 (all-trans/9-cis/11-cis)
855	-1.01337	1.83589	4.06127	0.0438776	0.0652243	ENSG00000072062	PRKACA	protein kinase, cAMP-dependent, catalytic, alpha
856	-0.438584	6.45425	20.3246	6.53556e-06	1.67351e-05	ENSG00000072110	ACTN1	actinin, alpha 1
857	1.41387	4.92064	148.774	3.21375e-34	3.43763e-33	ENSG00000072121	ZFYVE26	zinc finger, FYVE domain containing 26
858	0.0746706	3.91984	0.113115	0.736626	0.784165	ENSG00000072134	EPN2	epsin 2
859	-0.48615	3.62706	3.98687	0.0458561	0.067938	ENSG00000072135	PTPN18	protein tyrosine phosphatase, non-receptor type 18 (brain-derived)
860	0.161805	1.13084	0.102139	0.749278	0.795727	ENSG00000072195	SPEG	SPEG complex locus
861	1.66763	3.20838	78.4657	8.14014e-19	4.81971e-18	ENSG00000072201	LNX1	ligand of numb-protein X 1, E3 ubiquitin protein ligase
862	-1.62586	5.81051	135.625	2.41025e-31	2.32613e-30	ENSG00000072210	ALDH3A2	aldehyde dehydrogenase 3 family, member A2
863	-1.9341	9.21442	970.84	3.9156e-213	3.43337e-211	ENSG00000072274	TFRC	transferrin receptor (p90, CD71)
864	1.05837	4.94628	54.8291	1.31482e-13	6.07835e-13	ENSG00000072310	SREBF1	sterol regulatory element binding transcription factor 1
865	1.38565	7.37392	326.027	7.0485e-73	1.72056e-71	ENSG00000072364	AFF4	AF4/FMR2 family, member 4
866	-0.0209275	4.76748	0.00976361	0.921288	0.94178	ENSG00000072401	UBE2D1	ubiquitin-conjugating enzyme E2D 1
867	0.0477092	6.18184	0.188207	0.664413	0.720001	ENSG00000072415	MPP5	membrane protein, palmitoylated 5 (MAGUK p55 subfamily member 5)
868	-0.807034	4.96742	25.2771	4.9656e-07	1.42479e-06	ENSG00000072422	RHOBTB1	Rho-related BTB domain containing 1
869	-0.536602	6.06939	24.4299	7.70624e-07	2.17235e-06	ENSG00000072501	SMC1A	structural maintenance of chromosomes 1A
870	-1.15899	5.44991	60.6288	6.8917e-15	3.39943e-14	ENSG00000072506	HSD17B10	hydroxysteroid (17-beta) dehydrogenase 10
871	0.48604	3.91583	7.19808	0.00729818	0.0125267	ENSG00000072518	MARK2	MAP/microtubule affinity-regulating kinase 2
872	-1.00198	6.7008	101.762	6.26104e-24	4.64887e-23	ENSG00000072571	HMMR	hyaluronan-mediated motility receptor (RHAMM)
873	0.549169	4.39675	12.8856	0.000331112	0.000693114	ENSG00000072609	CHFR	checkpoint with forkhead and ring finger domains, E3 ubiquitin protein ligase
874	-1.15858	6.20935	104.656	1.45314e-24	1.11052e-23	ENSG00000072657	TRHDE	thyrotropin-releasing hormone degrading enzyme
875	-1.04587	5.98053	77.2424	1.51209e-18	8.81587e-18	ENSG00000072682	P4HA2	prolyl 4-hydroxylase, alpha polypeptide II
876	0.848373	4.9491	41.8305	9.95398e-11	3.8057e-10	ENSG00000072736	NFATC3	nuclear factor of activated T-cells, cytoplasmic, calcineurin-dependent 3
877	0.163326	3.96828	0.71642	0.397321	0.464648	ENSG00000072756	TRNT1	tRNA nucleotidyl transferase, CCA-adding, 1
878	-0.599882	8.00317	101.847	5.99818e-24	4.45866e-23	ENSG00000072778	ACADVL	acyl-CoA dehydrogenase, very long chain
879	1.40727	4.45918	110.143	9.11755e-26	7.3028e-25	ENSG00000072786	STK10	serine/threonine kinase 10
880	1.05094	7.09142	200.541	1.59165e-45	2.27857e-44	ENSG00000072803	FBXW11	F-box and WD repeat domain containing 11
881	1.32266	0.201975	5.25629	0.0218675	0.0344953	ENSG00000072818	ACAP1	ArfGAP with coiled-coil, ankyrin repeat and PH domains 1
882	-0.787198	4.79513	21.3836	3.75975e-06	9.90707e-06	ENSG00000072849	DERL2	derlin 2
883	0.529209	4.64491	13.7394	0.000209997	0.000451135	ENSG00000072864	NDE1	nudE nuclear distribution E homolog 1 (A. nidulans)
884	-1.24032	3.96829	24.4426	7.65557e-07	2.15898e-06	ENSG00000072954	TMEM38A	transmembrane protein 38A
885	-0.394113	4.44279	4.88235	0.0271326	0.0420525	ENSG00000072958	AP1M1	adaptor-related protein complex 1, mu 1 subunit
886	0.418404	7.82723	53.3607	2.77596e-13	1.25972e-12	ENSG00000073008	PVR	poliovirus receptor
887	-0.655833	4.3527	11.3138	0.000769329	0.00153405	ENSG00000073050	XRCC1	X-ray repair complementing defective repair in Chinese hamster cells 1
888	-0.953605	4.01654	17.4063	3.01821e-05	7.17437e-05	ENSG00000073060	SCARB1	scavenger receptor class B, member 1
889	-1.43588	6.99686	210.269	1.20022e-47	1.79133e-46	ENSG00000073111	MCM2	minichromosome maintenance complex component 2
890	-0.203679	4.98344	1.92174	0.165665	0.21613	ENSG00000073169	SELO	selenoprotein O
891	0.634151	4.86336	23.2979	1.38748e-06	3.81051e-06	ENSG00000073331	ALPK1	alpha-kinase 1
892	0.270494	7.30649	8.5107	0.00353065	0.00636243	ENSG00000073350	LLGL2	lethal giant larvae homolog 2 (Drosophila)
893	0.758988	5.9146	64.9511	7.67797e-16	3.96636e-15	ENSG00000073417	PDE8A	phosphodiesterase 8A
894	1.14052	3.63675	39.9546	2.59936e-10	9.66636e-10	ENSG00000073464	CLCN4	chloride channel, voltage-sensitive 4
895	0.209196	4.73703	2.07972	0.149267	0.197393	ENSG00000073536	NLE1	notchless homolog 1 (Drosophila)
896	-0.547948	6.18655	27.2995	1.74255e-07	5.21319e-07	ENSG00000073578	SDHA	succinate dehydrogenase complex, subunit A, flavoprotein (Fp)
897	-0.506917	9.14115	96.8722	7.39509e-23	5.30472e-22	ENSG00000073584	SMARCE1	SWI/SNF related, matrix associated, actin dependent regulator of chromatin, subfamily e, member 1
898	2.3002	9.41153	634.922	4.24862e-140	2.31125e-138	ENSG00000073605	GSDMB	gasdermin B
899	1.15384	7.01972	125.537	3.88284e-29	3.49193e-28	ENSG00000073614	KDM5A	lysine (K)-specific demethylase 5A
900	-0.188071	5.6681	2.33926	0.126149	0.169744	ENSG00000073711	PPP2R3A	protein phosphatase 2, regulatory subunit B'', alpha
901	0.565876	5.26987	22.9285	1.68137e-06	4.58737e-06	ENSG00000073712	FERMT2	fermitin family member 2
902	-0.737266	4.82984	18.4876	1.71011e-05	4.18514e-05	ENSG00000073737	DHRS9	dehydrogenase/reductase (SDR family) member 9
903	1.24584	7.03925	290.108	4.71081e-65	9.96598e-64	ENSG00000073756	PTGS2	prostaglandin-endoperoxide synthase 2 (prostaglandin G/H synthase and cyclooxygenase)
904	0.981885	5.56018	78.5804	7.68077e-19	4.54975e-18	ENSG00000073792	IGF2BP2	insulin-like growth factor 2 mRNA binding protein 2
905	1.48833	6.75052	194.417	3.45336e-44	4.77452e-43	ENSG00000073803	MAP3K13	mitogen-activated protein kinase kinase kinase 13
906	0.192364	1.59829	0.20309	0.652238	0.708485	ENSG00000073849	ST6GAL1	ST6 beta-galactosamide alpha-2,6-sialyltranferase 1
907	0.577019	6.80212	53.5464	2.52552e-13	1.14959e-12	ENSG00000073921	PICALM	phosphatidylinositol binding clathrin assembly protein
908	-0.0377096	6.50737	0.170476	0.679689	0.734703	ENSG00000073969	NSF	N-ethylmaleimide-sensitive factor
909	0.899236	5.52715	70.4356	4.75529e-17	2.59748e-16	ENSG00000074054	CLASP1	cytoplasmic linker associated protein 1
910	-1.0191	5.77382	62.086	3.28775e-15	1.65044e-14	ENSG00000074071	MRPS34	mitochondrial ribosomal protein S34
911	-1.26849	3.37854	17.4944	2.88158e-05	6.86307e-05	ENSG00000074181	NOTCH3	notch 3
912	-0.984821	6.15789	64.7086	8.68331e-16	4.47011e-15	ENSG00000074201	CLNS1A	chloride channel, nucleotide-sensitive, 1A
913	0.468801	1.87723	1.65654	0.198072	0.253739	ENSG00000074211	PPP2R2C	protein phosphatase 2, regulatory subunit B, gamma
914	0.166447	3.90221	0.746843	0.387478	0.455325	ENSG00000074266	EED	embryonic ectoderm development
915	0.652064	3.21545	8.42795	0.00369496	0.00663788	ENSG00000074276	CDHR2	cadherin-related family member 2
916	-0.734494	5.59579	28.5109	9.31729e-08	2.84167e-07	ENSG00000074319	TSG101	tumor susceptibility gene 101
917	0.512035	4.95849	15.7639	7.1758e-05	0.000163346	ENSG00000074356	C17orf85	chromosome 17 open reading frame 85
918	-2.09593	5.24279	115.579	5.87729e-27	4.91421e-26	ENSG00000074410	CA12	carbonic anhydrase XII
919	-0.905169	5.3654	32.9647	9.38457e-09	3.09981e-08	ENSG00000074416	MGLL	monoglyceride lipase
920	-0.321639	7.38175	22.9017	1.70497e-06	4.64891e-06	ENSG00000074527	NTN4	netrin 4
921	-0.749323	4.82063	19.1372	1.21651e-05	3.02381e-05	ENSG00000074582	BCS1L	BC1 (ubiquinol-cytochrome c reductase) synthesis-like
922	1.4311	2.55715	32.841	1.00012e-08	3.29696e-08	ENSG00000074590	NUAK1	NUAK family, SNF1-like kinase, 1
923	0.479197	6.06507	22.062	2.63983e-06	7.05933e-06	ENSG00000074603	DPP8	dipeptidyl-peptidase 8
924	0.624017	3.3618	8.32768	0.00390455	0.00699273	ENSG00000074621	SLC24A1	solute carrier family 24 (sodium/potassium/calcium exchanger), member 1
925	1.33619	6.09186	243.361	7.27605e-55	1.26434e-53	ENSG00000074657	ZNF532	zinc finger protein 532
926	-1.36047	8.88903	193.524	5.41028e-44	7.44151e-43	ENSG00000074695	LMAN1	lectin, mannose-binding, 1
927	-2.17132	8.09428	786.69	4.2263e-173	2.91855e-171	ENSG00000074696	HACD3	NA
928	1.40153	4.83185	138.691	5.14709e-32	5.11562e-31	ENSG00000074755	ZZEF1	zinc finger, ZZ-type with EF-hand domain 1
929	-1.66871	10.132	575.496	3.57974e-127	1.76054e-125	ENSG00000074800	ENO1	enolase 1, (alpha)
930	-1.72025	4.86868	74.5083	6.03835e-18	3.41013e-17	ENSG00000074842	MYDGF	NA
931	0.46028	4.07513	7.04253	0.00795966	0.0135938	ENSG00000074935	TUBE1	tubulin, epsilon 1
932	0.39834	4.43507	6.23347	0.0125358	0.020773	ENSG00000074964	ARHGEF10L	Rho guanine nucleotide exchange factor (GEF) 10-like
933	0.330231	1.67342	0.671396	0.412565	0.480065	ENSG00000074966	TXK	TXK tyrosine kinase
934	-1.49452	5.25433	67.0621	2.63093e-16	1.38652e-15	ENSG00000075089	ACTR6	ARP6 actin-related protein 6 homolog (yeast)
935	-0.74634	4.27043	13.4655	0.00024299	0.000517923	ENSG00000075131	TIPIN	TIMELESS interacting protein
936	-1.59567	6.19992	170.425	5.97491e-39	7.26584e-38	ENSG00000075142	SRI	sorcin
937	1.0111	5.60908	96.121	1.08074e-22	7.67809e-22	ENSG00000075151	EIF4G3	eukaryotic translation initiation factor 4 gamma, 3
938	-1.32102	5.47607	77.5042	1.32438e-18	7.75542e-18	ENSG00000075188	NUP37	nucleoporin 37kDa
939	2.55214	5.47612	666.244	6.5514e-147	3.76366e-145	ENSG00000075213	SEMA3A	sema domain, immunoglobulin domain (Ig), short basic domain, secreted, (semaphorin) 3A
940	-0.393034	4.82295	6.26708	0.0123002	0.0204155	ENSG00000075218	GTSE1	G-2 and S-phase expressed 1
941	-0.103888	6.83298	1.29834	0.254516	0.316112	ENSG00000075223	SEMA3C	sema domain, immunoglobulin domain (Ig), short basic domain, secreted, (semaphorin) 3C
942	0.439518	4.85395	9.95929	0.0016004	0.00303762	ENSG00000075234	TTC38	tetratricopeptide repeat domain 38
943	-2.19482	5.54946	160.316	9.65272e-37	1.1062e-35	ENSG00000075239	ACAT1	acetyl-CoA acetyltransferase 1
944	-0.804869	6.00753	49.2111	2.29842e-12	9.85945e-12	ENSG00000075240	GRAMD4	GRAM domain containing 4
945	-0.195142	6.30781	3.39472	0.0654056	0.0938956	ENSG00000075275	CELSR1	cadherin, EGF LAG seven-pass G-type receptor 1
946	-0.0521442	7.62743	0.622752	0.430027	0.498122	ENSG00000075292	ZNF638	zinc finger protein 638
947	-1.03939	3.96936	18.6168	1.59802e-05	3.92598e-05	ENSG00000075303	SLC25A40	solute carrier family 25, member 40
948	-1.36183	4.73883	49.4462	2.03892e-12	8.78871e-12	ENSG00000075336	TIMM21	translocase of inner mitochondrial membrane 21 homolog (yeast)
949	1.04563	5.46443	87.545	8.23844e-21	5.36404e-20	ENSG00000075391	RASAL2	RAS protein activator like 2
950	0.253131	3.03782	0.980387	0.322103	0.388155	ENSG00000075399	VPS9D1	VPS9 domain containing 1
951	-0.616896	4.36918	10.509	0.00118794	0.00229728	ENSG00000075407	ZNF37A	zinc finger protein 37A
952	0.979474	6.17654	105.034	1.20029e-24	9.20452e-24	ENSG00000075413	MARK3	MAP/microtubule affinity-regulating kinase 3
953	0.176293	8.90197	10.7526	0.00104132	0.00202934	ENSG00000075415	SLC25A3	solute carrier family 25 (mitochondrial carrier; phosphate carrier), member 3
954	1.15201	8.46692	290.757	3.40174e-65	7.23101e-64	ENSG00000075420	FNDC3B	fibronectin type III domain containing 3B
955	2.03536	5.6787	490.805	9.5224e-109	3.90506e-107	ENSG00000075426	FOSL2	FOS-like antigen 2
956	2.03422	7.36165	979.437	5.29521e-215	4.70497e-213	ENSG00000075539	FRYL	FRY-like
957	1.12747	4.40231	52.156	5.12615e-13	2.28805e-12	ENSG00000075568	TMEM131	transmembrane protein 131
958	-0.259859	3.46275	0.993188	0.318964	0.385173	ENSG00000075618	FSCN1	fascin homolog 1, actin-bundling protein (Strongylocentrotus purpuratus)
959	-1.19988	10.8205	923.711	6.8767e-203	5.72829e-201	ENSG00000075624	ACTB	actin, beta
960	0.2356	5.61483	4.12386	0.0422824	0.063163	ENSG00000075643	MOCOS	molybdenum cofactor sulfurase
961	-0.153347	6.20426	2.30166	0.129236	0.173512	ENSG00000075651	PLD1	phospholipase D1, phosphatidylcholine-specific
962	-0.0598397	4.26624	0.101411	0.750143	0.796392	ENSG00000075702	WDR62	WD repeat domain 62
963	0.0711313	6.51529	0.712928	0.398473	0.465705	ENSG00000075711	DLG1	discs, large homolog 1 (Drosophila)
964	-0.250994	5.06105	3.14675	0.0760782	0.10772	ENSG00000075785	RAB7A	RAB7A, member RAS oncogene family
965	-1.26072	4.17341	27.9207	1.26388e-07	3.82059e-07	ENSG00000075790	BCAP29	B-cell receptor-associated protein 29
966	1.25124	7.03857	236.869	1.89442e-53	3.17995e-52	ENSG00000075856	SART3	squamous cell carcinoma antigen recognized by T cells 3
967	-0.720616	4.35829	13.7366	0.000210312	0.000451739	ENSG00000075914	EXOSC7	exosome component 7
968	-0.359927	4.69379	4.76372	0.0290656	0.0448001	ENSG00000075945	KIFAP3	kinesin-associated protein 3
969	1.01831	4.58142	56.3646	6.0205e-14	2.83438e-13	ENSG00000075975	MKRN2	makorin ring finger protein 2
970	-1.55844	5.75155	118.324	1.47258e-27	1.25973e-26	ENSG00000076003	MCM6	minichromosome maintenance complex component 6
971	-1.67192	5.31917	91.4553	1.14143e-21	7.74201e-21	ENSG00000076043	REXO2	REX2, RNA exonuclease 2 homolog (S. cerevisiae)
972	1.29828	4.56635	67.1473	2.51959e-16	1.32942e-15	ENSG00000076053	RBM7	RNA binding motif protein 7
973	2.123	5.41996	435.288	1.14793e-96	3.93306e-95	ENSG00000076067	RBMS2	RNA binding motif, single stranded interacting protein 2
974	1.36588	4.8705	113.515	1.66393e-26	1.37318e-25	ENSG00000076108	BAZ2A	bromodomain adjacent to zinc finger domain, 2A
975	0.939006	2.15433	9.64932	0.00189422	0.00356232	ENSG00000076201	PTPN23	protein tyrosine phosphatase, non-receptor type 23
976	-0.437161	4.83013	7.58461	0.00588686	0.0102609	ENSG00000076242	MLH1	mutL homolog 1, colon cancer, nonpolyposis type 2 (E. coli)
977	-1.93278	5.88821	161.745	4.70315e-37	5.45075e-36	ENSG00000076248	UNG	uracil-DNA glycosylase
978	-0.533505	1.74411	1.27034	0.259703	0.322044	ENSG00000076258	FMO4	flavin containing monooxygenase 4
979	0.694738	4.09984	17.7803	2.4794e-05	5.95466e-05	ENSG00000076321	KLHL20	kelch-like family member 20
980	-0.791532	3.55505	8.97537	0.00273644	0.00501461	ENSG00000076351	SLC46A1	solute carrier family 46 (folate transporter), member 1
981	2.62936	3.68794	330.012	9.55405e-74	2.37125e-72	ENSG00000076356	PLXNA2	plexin A2
982	-1.03453	6.15751	82.1711	1.24802e-19	7.67589e-19	ENSG00000076382	SPAG5	sperm associated antigen 5
983	0.0949094	5.56742	0.684613	0.408003	0.475504	ENSG00000076513	ANKRD13A	ankyrin repeat domain 13A
984	-1.05664	5.11693	37.259	1.03436e-09	3.69796e-09	ENSG00000076554	TPD52	tumor protein D52
985	1.66419	6.42918	389.925	8.59474e-87	2.53993e-85	ENSG00000076604	TRAF4	TNF receptor-associated factor 4
986	1.25667	4.16311	71.2927	3.07975e-17	1.69615e-16	ENSG00000076650	GPATCH1	G patch domain containing 1
987	-2.14002	2.11975	14.6587	0.000128837	0.000284766	ENSG00000076662	ICAM3	intercellular adhesion molecule 3
988	-0.187326	5.80193	2.76644	0.0962603	0.132634	ENSG00000076685	NT5C2	5'-nucleotidase, cytosolic II
989	0.52693	2.36566	2.8547	0.091107	0.126185	ENSG00000076706	MCAM	melanoma cell adhesion molecule
990	-1.66872	4.71327	58.2113	2.35417e-14	1.12865e-13	ENSG00000076770	MBNL3	muscleblind-like splicing regulator 3
991	0.663227	2.9467	6.52164	0.010657	0.0178348	ENSG00000076826	CAMSAP3	calmodulin regulated spectrin-associated protein family, member 3
992	-0.674565	3.39598	6.32099	0.0119317	0.0198459	ENSG00000076864	RAP1GAP	RAP1 GTPase activating protein
993	1.32457	4.05743	70.7963	3.96077e-17	2.17239e-16	ENSG00000076924	XAB2	XPA binding protein 2
994	-0.268276	5.54504	4.9656	0.0258563	0.0402491	ENSG00000076928	ARHGEF1	Rho guanine nucleotide exchange factor (GEF) 1
995	0.39878	4.2511	5.44151	0.0196636	0.0312443	ENSG00000076944	STXBP2	syntaxin binding protein 2
996	-0.113086	2.53173	0.120136	0.728887	0.777107	ENSG00000076984	MAP2K7	mitogen-activated protein kinase kinase 7
997	0.961676	4.07275	35.9835	1.98995e-09	6.94295e-09	ENSG00000077044	DGKD	diacylglycerol kinase, delta 130kDa
998	0.483426	4.95551	13.9883	0.000183953	0.000398411	ENSG00000077092	RARB	retinoic acid receptor, beta
999	-0.565084	7.34643	58.6149	1.91763e-14	9.2301e-14	ENSG00000077097	TOP2B	topoisomerase (DNA) II beta 180kDa
1000	-0.999798	8.06441	133.315	7.71551e-31	7.31382e-30	ENSG00000077147	TM9SF3	transmembrane 9 superfamily member 3
1001	3.27331	4.75587	772.305	5.67038e-170	3.83628e-168	ENSG00000077150	NFKB2	nuclear factor of kappa light polypeptide gene enhancer in B-cells 2 (p49/p100)
1002	-2.05649	5.3667	127.3	1.59709e-29	1.45e-28	ENSG00000077152	UBE2T	ubiquitin-conjugating enzyme E2T (putative)
1003	0.547776	4.15454	10.3464	0.00129731	0.00249611	ENSG00000077157	PPP1R12B	protein phosphatase 1, regulatory subunit 12B
1004	-1.18186	7.9664	295.396	3.31833e-66	7.20305e-65	ENSG00000077232	DNAJC10	DnaJ (Hsp40) homolog, subfamily C, member 10
1005	0.670475	7.20801	107.949	2.75791e-25	2.1673e-24	ENSG00000077235	GTF3C1	general transcription factor IIIC, polypeptide 1, alpha 220kDa
1006	1.33369	5.7837	194.507	3.3001e-44	4.56737e-43	ENSG00000077238	IL4R	interleukin 4 receptor
1007	0.0152369	6.72319	0.0306559	0.86101	0.891651	ENSG00000077254	USP33	ubiquitin specific peptidase 33
1008	-0.899483	5.41628	34.8344	3.58982e-09	1.22711e-08	ENSG00000077312	SNRPA	small nuclear ribonucleoprotein polypeptide A
1009	-1.75576	4.62902	61.395	4.67005e-15	2.32421e-14	ENSG00000077348	EXOSC5	exosome component 5
1010	-1.05108	6.44134	93.3749	4.32697e-22	2.98653e-21	ENSG00000077380	DYNC1I2	dynein, cytoplasmic 1, intermediate chain 2
1011	1.41895	2.56839	34.5333	4.19025e-09	1.42398e-08	ENSG00000077454	LRCH4	leucine-rich repeats and calponin homology (CH) domain containing 4
1012	0.733386	4.34641	23.0333	1.59217e-06	4.35469e-06	ENSG00000077458	FAM76B	family with sequence similarity 76, member B
1013	0.00200263	2.83171	4.90715e-05	0.994411	1	ENSG00000077463	SIRT6	sirtuin 6
1014	-0.830586	4.81261	19.9635	7.89332e-06	2.00357e-05	ENSG00000077514	POLD3	polymerase (DNA-directed), delta 3, accessory subunit
1015	7.29039	-1.81498	39.267	3.69642e-10	1.35868e-09	ENSG00000077522	ACTN2	actinin, alpha 2
1016	-0.96621	5.35828	41.8207	1.00039e-10	3.82258e-10	ENSG00000077549	CAPZB	capping protein (actin filament) muscle Z-line, beta
1017	-0.569227	2.38232	2.30102	0.129289	0.173567	ENSG00000077585	GPR137B	G protein-coupled receptor 137B
1018	0.0491229	5.62644	0.190818	0.662236	0.717876	ENSG00000077684	JADE1	NA
1019	-1.14413	3.829	20.3267	6.52823e-06	1.67208e-05	ENSG00000077713	SLC25A43	solute carrier family 25, member 43
1020	-0.345925	5.02793	5.39623	0.0201803	0.0320346	ENSG00000077721	UBE2A	ubiquitin-conjugating enzyme E2A
1021	0.938852	3.82153	28.9243	7.52611e-08	2.30858e-07	ENSG00000077782	FGFR1	fibroblast growth factor receptor 1
1022	1.60042	3.81588	104.435	1.62467e-24	1.23664e-23	ENSG00000078018	MAP2	microtubule-associated protein 2
1023	0.37687	5.10474	8.95823	0.00276223	0.00505909	ENSG00000078043	PIAS2	protein inhibitor of activated STAT, 2
1024	0.616999	4.5155	17.4338	2.97492e-05	7.07399e-05	ENSG00000078061	ARAF	v-raf murine sarcoma 3611 viral oncogene homolog
1025	-1.21581	6.563	142.857	6.31626e-33	6.49561e-32	ENSG00000078070	MCCC1	methylcrotonoyl-CoA carboxylase 1 (alpha)
1026	5.13445	3.21666	1172.97	4.56078e-257	5.0655e-255	ENSG00000078081	LAMP3	lysosomal-associated membrane protein 3
1027	6.17064	-1.05284	78.6238	7.51368e-19	4.45672e-18	ENSG00000078098	FAP	fibroblast activation protein, alpha
1028	-0.417379	3.8489	3.33977	0.0676241	0.0967572	ENSG00000078114	NEBL	nebulette
1029	-0.576528	4.72421	9.7571	0.00178632	0.00337272	ENSG00000078124	ACER3	alkaline ceramidase 3
1030	0.110695	4.85725	0.539665	0.462572	0.531021	ENSG00000078140	UBE2K	ubiquitin-conjugating enzyme E2K
1031	0.824047	5.73395	68.2455	1.44354e-16	7.72053e-16	ENSG00000078142	PIK3C3	phosphatidylinositol 3-kinase, catalytic subunit type 3
1032	-0.395412	4.24311	4.28017	0.0385595	0.0580439	ENSG00000078177	N4BP2	NEDD4 binding protein 2
1033	0.0186784	3.799	0.00823908	0.927676	0.94635	ENSG00000078237	TIGAR	NA
1034	-0.511957	3.93408	5.58059	0.0181606	0.02905	ENSG00000078246	TULP3	tubby like protein 3
1035	0.30203	5.28123	5.92346	0.0149406	0.024406	ENSG00000078269	SYNJ2	synaptojanin 2
1036	0.0917742	7.11999	1.58643	0.207836	0.264873	ENSG00000078304	PPP2R5C	protein phosphatase 2, regulatory subunit B', gamma
1037	0.190676	1.24558	0.154595	0.694182	0.748004	ENSG00000078319	PMS2P1	postmeiotic segregation increased 2 pseudogene 1
1038	-0.353857	7.10537	19.304	1.11474e-05	2.7859e-05	ENSG00000078369	GNB1	guanine nucleotide binding protein (G protein), beta polypeptide 1
1039	2.14488	5.32926	450.962	4.45357e-100	1.59135e-98	ENSG00000078401	EDN1	endothelin 1
1040	0.5221	4.3426	11.0832	0.000871134	0.00171905	ENSG00000078403	MLLT10	myeloid/lymphoid or mixed-lineage leukemia (trithorax homolog, Drosophila); translocated to, 10
1041	-0.569405	1.91918	1.67174	0.196026	0.251384	ENSG00000078487	ZCWPW1	zinc finger, CW type with PWWP domain 1
1042	-2.05877	2.81282	21.6258	3.31357e-06	8.7957e-06	ENSG00000078596	ITM2A	integral membrane protein 2A
1043	0.290675	6.8093	12.7755	0.000351189	0.000733069	ENSG00000078618	NRD1	nardilysin (N-arginine dibasic convertase)
1044	-1.65639	6.52717	223.296	1.72733e-50	2.75381e-49	ENSG00000078668	VDAC3	voltage-dependent anion channel 3
1045	0.215641	8.06955	16.3767	5.19207e-05	0.000120306	ENSG00000078674	PCM1	pericentriolar material 1
1046	1.68156	2.89804	65.8722	4.81127e-16	2.50389e-15	ENSG00000078687	TNRC6C	trinucleotide repeat containing 6C
1047	1.59868	3.86794	102.21	4.99302e-24	3.72395e-23	ENSG00000078699	CBFA2T2	core-binding factor, runt domain, alpha subunit 2; translocated to, 2
1048	0.0366251	7.62127	0.34401	0.557524	0.62223	ENSG00000078747	ITCH	itchy E3 ubiquitin protein ligase
1049	-0.303034	7.1748	17.2948	3.20053e-05	7.58207e-05	ENSG00000078808	SDF4	stromal cell derived factor 4
1050	0.287704	4.45009	3.33538	0.0678047	0.0969741	ENSG00000078902	TOLLIP	toll interacting protein
1051	-0.822309	3.11178	7.29068	0.00693132	0.0119339	ENSG00000078967	UBE2D4	ubiquitin-conjugating enzyme E2D 4 (putative)
1052	-2.52877	3.04153	34.2319	4.89203e-09	1.65149e-08	ENSG00000079112	CDH17	cadherin 17, LI cadherin (liver-intestine)
1053	-0.0323457	5.53348	0.0620047	0.803355	0.84308	ENSG00000079134	THOC1	THO complex 1
1054	-1.61729	2.74131	15.7917	7.07125e-05	0.000161269	ENSG00000079150	FKBP7	FK506 binding protein 7
1055	6.59098	0.682972	357.645	9.17258e-80	2.46476e-78	ENSG00000079215	SLC1A3	solute carrier family 1 (glial high affinity glutamate transporter), member 3
1056	-1.14964	8.9529	625.234	5.43662e-138	2.91001e-136	ENSG00000079246	XRCC5	X-ray repair complementing defective repair in Chinese hamster cells 5 (double-strand-break rejoining)
1057	-1.55575	5.26272	85.772	2.01921e-20	1.2926e-19	ENSG00000079257	LXN	latexin
1058	1.12223	1.17811	7.36855	0.00663744	0.0114546	ENSG00000079263	SP140	SP140 nuclear body protein
1059	0.738302	3.98869	16.2857	5.44732e-05	0.00012587	ENSG00000079277	MKNK1	MAP kinase interacting serine/threonine kinase 1
1060	1.53239	2.885	49.0471	2.49889e-12	1.06919e-11	ENSG00000079313	REXO1	REX1, RNA exonuclease 1 homolog (S. cerevisiae)
1061	-0.532814	7.36558	46.9338	7.34237e-12	3.05619e-11	ENSG00000079332	SAR1A	SAR1 homolog A (S. cerevisiae)
1062	2.13085	2.85222	116.122	4.46948e-27	3.74649e-26	ENSG00000079335	CDC14A	cell division cycle 14A
1063	0.792766	2.89841	10.8591	0.000983091	0.00192196	ENSG00000079337	RAPGEF3	Rap guanine nucleotide exchange factor (GEF) 3
1064	3.93526	1.93325	315.483	1.39562e-70	3.30975e-69	ENSG00000079385	CEACAM1	carcinoembryonic antigen-related cell adhesion molecule 1 (biliary glycoprotein)
1065	0.681515	3.18985	9.26178	0.00233986	0.00433737	ENSG00000079387	SENP1	SUMO1/sentrin specific peptidase 1
1066	1.89144	4.39786	198.013	5.66868e-45	7.96285e-44	ENSG00000079432	CIC	capicua transcriptional repressor
1067	-0.132611	2.17166	0.127064	0.721496	0.773839	ENSG00000079435	LIPE	lipase, hormone-sensitive
1068	-1.38209	6.94718	220.809	6.02597e-50	9.47101e-49	ENSG00000079459	FDFT1	farnesyl-diphosphate farnesyltransferase 1
1069	-0.456423	4.51911	6.79674	0.00913245	0.015462	ENSG00000079462	PAFAH1B3	platelet-activating factor acetylhydrolase 1b, catalytic subunit 3 (29kDa)
1070	0.730346	3.68808	15.1956	9.69285e-05	0.000216901	ENSG00000079482	OPHN1	oligophrenin 1
1071	-0.578927	6.81988	45.2323	1.74993e-11	7.08047e-11	ENSG00000079616	KIF22	kinesin family member 22
1072	-0.0284318	6.92517	0.128712	0.719772	0.772268	ENSG00000079691	LRRC16A	leucine rich repeat containing 16A
1073	-0.939314	5.7506	53.3705	2.76216e-13	1.25388e-12	ENSG00000079739	PGM1	phosphoglucomutase 1
1074	-0.781859	6.10333	49.3767	2.1124e-12	9.08782e-12	ENSG00000079785	DDX1	DEAD (Asp-Glu-Ala-Asp) box helicase 1
1075	-0.585231	6.29955	32.8314	1.00506e-08	3.31243e-08	ENSG00000079805	DNM2	dynamin 2
1076	0.0783863	7.2216	0.850083	0.356529	0.423842	ENSG00000079819	EPB41L2	erythrocyte membrane protein band 4.1-like 2
1077	1.11004	2.948	24.3537	8.01728e-07	2.25717e-06	ENSG00000079841	RIMS1	regulating synaptic membrane exocytosis 1
1078	-0.732752	3.50073	7.7795	0.00528424	0.00926811	ENSG00000079931	MOXD1	monooxygenase, DBH-like 1
1079	-0.459232	6.49977	19.2229	1.16308e-05	2.8991e-05	ENSG00000079950	STX7	syntaxin 7
1080	-0.0388515	2.08612	0.0104574	0.918549	0.939557	ENSG00000079974	RABL2B	RAB, member of RAS oncogene family-like 2B
1081	-0.0632904	5.00604	0.189138	0.663635	0.719217	ENSG00000079999	KEAP1	kelch-like ECH-associated protein 1
1082	-0.535533	4.10838	6.65486	0.00988856	0.0166359	ENSG00000080007	DDX43	DEAD (Asp-Glu-Ala-Asp) box polypeptide 43
1083	0.551918	6.07173	24.5171	7.36522e-07	2.0793e-06	ENSG00000080031	PTPRH	protein tyrosine phosphatase, receptor type, H
1084	-0.0488189	5.55979	0.169196	0.680827	0.735755	ENSG00000080189	SLC35C2	solute carrier family 35, member C2
1085	-0.129485	5.48656	1.03358	0.30932	0.37492	ENSG00000080200	CRYBG3	beta-gamma crystallin domain containing 3
1086	0.420167	3.5416	4.07771	0.0434526	0.0647007	ENSG00000080298	RFX3	regulatory factor X, 3 (influences HLA class II expression)
1087	0.388631	8.20015	41.3243	1.28954e-10	4.89519e-10	ENSG00000080345	RIF1	RAP1 interacting factor homolog (yeast)
1088	0.156781	6.68047	3.08748	0.078897	0.111274	ENSG00000080371	RAB21	RAB21, member RAS oncogene family
1089	0.252324	4.18888	2.13328	0.144132	0.191277	ENSG00000080493	SLC4A4	solute carrier family 4, sodium bicarbonate cotransporter, member 4
1090	-1.00782	4.8183	30.6765	3.04838e-08	9.65055e-08	ENSG00000080503	SMARCA2	SWI/SNF related, matrix associated, actin dependent regulator of chromatin, subfamily a, member 2
1091	0.0466431	3.02304	0.0305095	0.861339	0.891922	ENSG00000080546	SESN1	sestrin 1
1092	1.27367	1.83089	15.8615	6.8152e-05	0.000155776	ENSG00000080561	MID2	midline 2
1093	1.92772	3.48507	132.66	1.07319e-30	1.01299e-29	ENSG00000080603	SRCAP	Snf2-related CREBBP activator protein
1094	-0.268345	5.71138	4.05346	0.0440808	0.0654898	ENSG00000080608	KIAA0020	KIAA0020
1095	2.29214	3.09684	158.762	2.10972e-36	2.40123e-35	ENSG00000080802	CNOT4	CCR4-NOT transcription complex, subunit 4
1096	-0.0953956	6.87751	1.47396	0.224723	0.283278	ENSG00000080815	PSEN1	presenilin 1
1097	-0.627645	4.19123	9.03894	0.00264289	0.00485319	ENSG00000080819	CPOX	coproporphyrinogen oxidase
1098	0.413275	4.63114	7.83131	0.00513489	0.00902874	ENSG00000080822	CLDND1	claudin domain containing 1
1099	0.396253	5.36092	11.2214	0.000808588	0.00160227	ENSG00000080823	MOK	MOK protein kinase
1100	-0.0922744	8.64777	1.98882	0.158465	0.207786	ENSG00000080824	HSP90AA1	heat shock protein 90kDa alpha (cytosolic), class A member 1
1101	-0.147287	4.94666	0.933326	0.334	0.400788	ENSG00000080839	RBL1	retinoblastoma-like 1 (p107)
1102	1.23692	3.16413	36.6279	1.42969e-09	5.04767e-09	ENSG00000080845	DLGAP4	discs, large (Drosophila) homolog-associated protein 4
1103	0.931947	1.33173	5.20365	0.0225395	0.0354713	ENSG00000080947	CROCCP3	ciliary rootlet coiled-coil, rootletin pseudogene 3
1104	-1.37215	6.2583	135.126	3.09944e-31	2.97403e-30	ENSG00000080986	NDC80	NDC80 kinetochore complex component
1105	0.750819	4.80124	29.0435	7.07708e-08	2.17485e-07	ENSG00000081014	AP4E1	adaptor-related protein complex 4, epsilon 1 subunit
1106	0.148007	4.39471	0.702072	0.402088	0.469391	ENSG00000081019	RSBN1	round spermatid basic protein 1
1107	0.69203	4.7368	23.4182	1.3034e-06	3.58994e-06	ENSG00000081026	MAGI3	membrane associated guanylate kinase, WW and PDZ domain containing 3
1108	4.48959	4.94674	1106.63	1.19918e-242	1.25848e-240	ENSG00000081041	CXCL2	chemokine (C-X-C motif) ligand 2
1109	0.20766	5.35293	2.52614	0.111974	0.152222	ENSG00000081052	COL4A4	collagen, type IV, alpha 4
1110	1.1448	1.93575	13.1821	0.000282634	0.000597644	ENSG00000081059	TCF7	transcription factor 7 (T-cell specific, HMG-box)
1111	0.696676	4.29547	19.9796	7.82728e-06	1.98898e-05	ENSG00000081087	OSTM1	osteopetrosis associated transmembrane protein 1
1112	-1.12251	5.65256	48.6327	3.08675e-12	1.31271e-11	ENSG00000081154	PCNP	PEST proteolytic signal containing nuclear protein
1113	-1.05986	4.22872	23.7676	1.08696e-06	3.02632e-06	ENSG00000081177	EXD2	exonuclease 3'-5' domain containing 2
1114	0.820655	3.8609	21.1027	4.35322e-06	1.13943e-05	ENSG00000081181	ARG2	arginase 2
1115	1.09844	3.24226	28.9908	7.27233e-08	2.23125e-07	ENSG00000081189	MEF2C	myocyte enhancer factor 2C
1116	0.0590442	5.50753	0.260522	0.609762	0.671867	ENSG00000081307	UBA5	ubiquitin-like modifier activating enzyme 5
1117	0.192405	6.38652	3.96993	0.0463198	0.068564	ENSG00000081320	STK17B	serine/threonine kinase 17b
1118	-0.192629	4.97366	1.6577	0.197915	0.253562	ENSG00000081377	CDC14B	cell division cycle 14B
1119	0.818516	3.8631	20.4373	6.16184e-06	1.58207e-05	ENSG00000081386	ZNF510	zinc finger protein 510
1120	0.671359	3.62377	11.7938	0.000594297	0.00120432	ENSG00000081665	ZNF506	zinc finger protein 506
1121	0.273537	5.15104	4.39527	0.0360388	0.0545081	ENSG00000081692	JMJD4	jumonji domain containing 4
1122	-0.17183	4.32633	0.91675	0.33833	0.405254	ENSG00000081721	DUSP12	dual specificity phosphatase 12
1123	-0.21536	5.55251	3.04452	0.0810101	0.114049	ENSG00000081760	AACS	acetoacetyl-CoA synthetase
1124	-0.235198	4.88995	2.28207	0.130877	0.175451	ENSG00000081791	KIAA0141	KIAA0141
1125	0.631077	4.42308	16.9067	3.92631e-05	9.23771e-05	ENSG00000081803	CADPS2	Ca++-dependent secretion activator 2
1126	-1.95399	3.76619	41.9222	9.49781e-11	3.63755e-10	ENSG00000081870	HSPB11	heat shock protein family B (small), member 11
1127	0.903393	5.04174	47.6725	5.03713e-12	2.11715e-11	ENSG00000081913	PHLPP1	PH domain and leucine rich repeat protein phosphatase 1
1128	0.138522	8.01143	5.62091	0.0177474	0.0284334	ENSG00000081923	ATP8B1	ATPase, aminophospholipid transporter, class I, type 8B, member 1
1129	0.870294	1.46157	4.94563	0.0261567	0.0406787	ENSG00000082014	SMARCD3	SWI/SNF related, matrix associated, actin dependent regulator of chromatin, subfamily d, member 3
1130	-0.230326	4.92779	2.45919	0.116839	0.158304	ENSG00000082068	WDR70	WD repeat domain 70
1131	-1.15165	3.83546	20.789	5.12753e-06	1.3306e-05	ENSG00000082146	STRADB	STE20-related kinase adaptor beta
1132	-0.771653	8.64426	123.571	1.0455e-28	9.28965e-28	ENSG00000082153	BZW1	basic leucine zipper and W2 domains 1
1133	-0.262165	6.28213	6.86567	0.00878675	0.0149033	ENSG00000082212	ME2	malic enzyme 2, NAD(+)-dependent, mitochondrial
1134	0.0384289	4.39259	0.050836	0.821615	0.858392	ENSG00000082213	C5orf22	chromosome 5 open reading frame 22
1135	1.81299	6.47469	521.129	2.4043e-115	1.04721e-113	ENSG00000082258	CCNT2	cyclin T2
1136	0.794843	7.58543	130.14	3.81967e-30	3.54269e-29	ENSG00000082269	FAM135A	family with sequence similarity 135, member A
1137	1.03371	5.28223	81.2979	1.94136e-19	1.18636e-18	ENSG00000082438	COBLL1	cordon-bleu WH2 repeat protein-like 1
1138	-0.13895	6.33656	2.1414	0.143371	0.190343	ENSG00000082458	DLG3	discs, large homolog 3 (Drosophila)
1139	-0.227191	2.0724	0.33877	0.56054	0.625073	ENSG00000082497	SERTAD4	SERTA domain containing 4
1140	-0.48808	3.46478	3.73334	0.0533368	0.0780835	ENSG00000082512	TRAF5	TNF receptor-associated factor 5
1141	-1.0605	4.11513	20.8274	5.02579e-06	1.30674e-05	ENSG00000082515	MRPL22	mitochondrial ribosomal protein L22
1142	0.429256	5.83621	17.4761	2.90937e-05	6.92554e-05	ENSG00000082516	GEMIN5	gem (nuclear organelle) associated protein 5
1143	-0.257647	7.83566	14.3178	0.000154396	0.000337564	ENSG00000082641	NFE2L1	nuclear factor (erythroid-derived 2)-like 1
1144	1.30761	4.95481	118.811	1.1522e-27	9.90745e-27	ENSG00000082701	GSK3B	glycogen synthase kinase 3 beta
1145	-0.890107	7.26829	120.48	4.96639e-28	4.31499e-27	ENSG00000082781	ITGB5	integrin, beta 5
1146	1.20719	4.48144	80.769	2.53705e-19	1.53909e-18	ENSG00000082805	ERC1	ELKS/RAB6-interacting/CAST family member 1
1147	1.07291	8.89366	247.043	1.14581e-55	2.02538e-54	ENSG00000082898	XPO1	exportin 1 (CRM1 homolog, yeast)
1148	-0.148295	6.93276	3.01815	0.0823374	0.115637	ENSG00000082996	RNF13	ring finger protein 13
1149	-0.488345	4.92169	9.78668	0.00175781	0.00332313	ENSG00000083093	PALB2	partner and localizer of BRCA2
1150	0.784778	5.44259	51.9443	5.70965e-13	2.53745e-12	ENSG00000083097	DOPEY1	dopey family member 1
1151	-0.914015	5.31319	39.2332	3.76095e-10	1.38126e-09	ENSG00000083099	LYRM2	LYR motif containing 2
1152	-0.79515	4.4266	15.8437	6.87952e-05	0.000157165	ENSG00000083123	BCKDHB	branched chain keto acid dehydrogenase E1, beta polypeptide
1153	1.92697	6.56657	297.174	1.35996e-66	2.96654e-65	ENSG00000083168	KAT6A	K(lysine) acetyltransferase 6A
1154	1.10569	5.23835	64.9028	7.86837e-16	4.06157e-15	ENSG00000083223	ZCCHC6	zinc finger, CCHC domain containing 6
1155	-0.683855	2.91193	4.61417	0.0317088	0.0484317	ENSG00000083290	ULK2	unc-51-like kinase 2 (C. elegans)
1156	0.548807	6.90543	48.906	2.6853e-12	1.1449e-11	ENSG00000083307	GRHL2	grainyhead-like 2 (Drosophila)
1157	-0.126505	7.95023	2.79947	0.0942955	0.130127	ENSG00000083312	TNPO1	transportin 1
1158	-0.861376	6.70633	88.4291	5.2691e-21	3.46285e-20	ENSG00000083444	PLOD1	procollagen-lysine, 2-oxoglutarate 5-dioxygenase 1
1159	-0.61349	2.20937	2.34427	0.125744	0.16925	ENSG00000083454	P2RX5	purinergic receptor P2X, ligand-gated ion channel, 5
1160	-1.61744	2.39551	12.5353	0.000399341	0.00082852	ENSG00000083457	ITGAE	integrin, alpha E (antigen CD103, human mucosal lymphocyte antigen 1; alpha polypeptide)
1161	0.203166	5.56868	2.88502	0.0894068	0.123971	ENSG00000083520	DIS3	DIS3 mitotic control homolog (S. cerevisiae)
1162	0.491017	4.43291	9.21987	0.00239403	0.00443346	ENSG00000083535	PIBF1	progesterone immunomodulatory binding factor 1
1163	-0.124084	2.16351	0.110528	0.739544	0.786958	ENSG00000083544	TDRD3	tudor domain containing 3
1164	0.129791	3.07171	0.254954	0.613608	0.675659	ENSG00000083635	NUFIP1	nuclear fragile X mental retardation protein interacting protein 1
1165	0.393136	4.61373	7.14575	0.0075142	0.0128793	ENSG00000083642	PDS5B	PDS5, regulator of cohesion maintenance, homolog B (S. cerevisiae)
1166	-1.39589	4.16104	34.9749	3.33985e-09	1.14401e-08	ENSG00000083720	OXCT1	3-oxoacid CoA transferase 1
1167	-0.626522	4.1907	9.55434	0.00199477	0.00373403	ENSG00000083750	RRAGB	Ras-related GTP binding B
1168	2.64331	6.42972	1248.1	2.14562e-273	2.57629e-271	ENSG00000083799	CYLD	cylindromatosis (turban tumor syndrome)
1169	0.940071	1.06621	4.44773	0.0349476	0.052984	ENSG00000083807	SLC27A5	solute carrier family 27 (fatty acid transporter), member 5
1170	1.60864	4.91435	205.1	1.61032e-46	2.36369e-45	ENSG00000083812	ZNF324	zinc finger protein 324
1171	1.31665	1.5442	14.1465	0.00016911	0.000367743	ENSG00000083814	ZNF671	zinc finger protein 671
1172	1.54321	2.72852	46.7016	8.26633e-12	3.42473e-11	ENSG00000083817	ZNF416	zinc finger protein 416
1173	0.562888	3.26567	6.31079	0.0120005	0.019953	ENSG00000083828	ZNF586	zinc finger protein 586
1174	-0.742918	3.03867	5.83573	0.0157039	0.0255433	ENSG00000083838	ZNF446	zinc finger protein 446
1175	1.28207	4.94361	110.66	7.02432e-26	5.64998e-25	ENSG00000083844	ZNF264	zinc finger protein 264
1176	-0.35801	8.46992	29.4477	5.74472e-08	1.77894e-07	ENSG00000083845	RPS5	ribosomal protein S5
1177	0.556199	9.85704	115.222	7.03455e-27	5.87815e-26	ENSG00000083857	FAT1	FAT tumor suppressor homolog 1 (Drosophila)
1178	1.52502	6.61989	401.874	2.15263e-89	6.68769e-88	ENSG00000083896	YTHDC1	YTH domain containing 1
1179	-0.114002	6.09087	0.606163	0.436236	0.503695	ENSG00000083937	CHMP2B	charged multivesicular body protein 2B
1180	-0.000570917	2.78286	3.79249e-06	0.998446	1	ENSG00000084070	SMAP2	small ArfGAP2
1181	-0.547827	4.57983	9.45204	0.00210914	0.00393542	ENSG00000084072	PPIE	peptidylprolyl isomerase E (cyclophilin E)
1182	-1.32868	6.54591	117.623	2.09651e-27	1.78317e-26	ENSG00000084073	ZMPSTE24	zinc metallopeptidase STE24
1183	-1.01669	7.17583	143.064	5.69141e-33	5.87031e-32	ENSG00000084090	STARD7	StAR-related lipid transfer (START) domain containing 7
1184	0.202137	4.71969	1.81869	0.177469	0.230066	ENSG00000084092	NOA1	nitric oxide associated 1
1185	0.202067	5.38571	1.96685	0.160783	0.210399	ENSG00000084093	REST	RE1-silencing transcription factor
1186	0.81013	4.08522	22.2459	2.39867e-06	6.43768e-06	ENSG00000084112	SSH1	slingshot protein phosphatase 1
1187	-1.0659	8.26261	297.29	1.28312e-66	2.80352e-65	ENSG00000084207	GSTP1	glutathione S-transferase pi 1
1188	-1.36093	8.57947	544.832	1.67609e-120	7.62419e-119	ENSG00000084234	APLP2	amyloid beta (A4) precursor-like protein 2
1189	0.284641	4.88277	4.17615	0.0409968	0.0614857	ENSG00000084463	WBP11	WW domain binding protein 11
1190	-1.13684	7.55285	222.555	2.50668e-50	3.97254e-49	ENSG00000084623	EIF3I	eukaryotic translation initiation factor 3, subunit I
1191	4.06444	1.67793	282.145	2.55946e-63	5.26426e-62	ENSG00000084636	COL16A1	collagen, type XVI, alpha 1
1192	-0.185477	7.01079	5.46582	0.0193919	0.0308453	ENSG00000084652	TXLNA	taxilin alpha
1193	0.688746	3.10201	9.04168	0.00263893	0.00484725	ENSG00000084676	NCOA1	nuclear receptor coactivator 1
1194	-0.993103	4.23922	21.6269	3.31167e-06	8.79242e-06	ENSG00000084693	AGBL5	ATP/GTP binding protein-like 5
1195	-1.13996	2.13517	6.23397	0.0125322	0.0207715	ENSG00000084731	KIF3C	kinesin family member 3C
1196	-0.338327	6.91219	9.84019	0.0017074	0.0032315	ENSG00000084733	RAB10	RAB10, member RAS oncogene family
1197	0.0440803	1.61823	0.0102129	0.919504	0.940389	ENSG00000084734	GCKR	glucokinase (hexokinase 4) regulator
1198	-0.493735	7.25779	45.6956	1.38132e-11	5.63695e-11	ENSG00000084754	HADHA	hydroxyacyl-CoA dehydrogenase/3-ketoacyl-CoA thiolase/enoyl-CoA hydratase (trifunctional protein), alpha subunit
1199	-0.0162223	5.74448	0.0185033	0.8918	0.916769	ENSG00000084774	CAD	carbamoyl-phosphate synthetase 2, aspartate transcarbamylase, and dihydroorotase
1200	-1.35943	9.54139	697.79	9.04148e-154	5.37968e-152	ENSG00000085063	CD59	CD59 molecule, complement regulatory protein
1201	-0.701406	2.85272	4.65316	0.0309965	0.0474391	ENSG00000085117	CD82	CD82 molecule
1202	0.596559	7.10743	52.6118	4.0644e-13	1.82515e-12	ENSG00000085224	ATRX	alpha thalassemia/mental retardation syndrome X-linked
1203	0.172536	4.27656	1.03259	0.309551	0.375122	ENSG00000085231	AK6	NA
1204	0.904161	5.72302	87.7179	7.5487e-21	4.92457e-20	ENSG00000085274	MYNN	myoneurin
1205	1.58956	8.1084	579.306	5.3082e-128	2.63003e-126	ENSG00000085276	MECOM	MDS1 and EVI1 complex locus
1206	-0.391817	6.38141	6.14534	0.0131759	0.0217417	ENSG00000085365	SCAMP1	secretory carrier membrane protein 1
1207	0.217236	5.04052	2.39513	0.121713	0.164373	ENSG00000085377	PREP	prolyl endopeptidase
1208	-0.510019	4.39386	6.80881	0.00907091	0.0153618	ENSG00000085382	HACE1	HECT domain and ankyrin repeat containing E3 ubiquitin protein ligase 1
1209	-0.657151	5.79282	26.4839	2.65739e-07	7.81846e-07	ENSG00000085415	SEH1L	SEH1-like (S. cerevisiae)
1210	0.48278	3.25498	3.8564	0.0495567	0.0729583	ENSG00000085433	WDR47	WD repeat domain 47
1211	0.142473	6.39941	2.18952	0.138953	0.18516	ENSG00000085449	WDFY1	WD repeat and FYVE domain containing 1
1212	-0.78674	6.9682	44.7704	2.21552e-11	8.89412e-11	ENSG00000085491	SLC25A24	solute carrier family 25 (mitochondrial carrier; phosphate carrier), member 24
1213	0.394959	6.38506	21.2577	4.01505e-06	1.05423e-05	ENSG00000085511	MAP3K4	mitogen-activated protein kinase kinase kinase 4
1214	-0.300375	6.163	7.87105	0.00502323	0.00884758	ENSG00000085563	ABCB1	ATP-binding cassette, sub-family B (MDR/TAP), member 1
1215	-1.49201	5.2051	77.7927	1.14441e-18	6.72813e-18	ENSG00000085662	AKR1B1	aldo-keto reductase family 1, member B1 (aldose reductase)
1216	-1.27602	6.32503	112.781	2.40947e-26	1.97499e-25	ENSG00000085719	CPNE3	copine III
1217	0.503637	7.09308	45.2051	1.77446e-11	7.17754e-11	ENSG00000085721	RRN3	RRN3 RNA polymerase I transcription factor homolog (S. cerevisiae)
1218	-0.910559	8.41735	220.511	6.99841e-50	1.09864e-48	ENSG00000085733	CTTN	cortactin
1219	-0.332474	5.79789	8.02311	0.00461842	0.00819137	ENSG00000085760	MTIF2	mitochondrial translational initiation factor 2
1220	-0.600191	6.34808	37.6206	8.59313e-10	3.08455e-09	ENSG00000085788	DDHD2	DDHD domain containing 2
1221	0.0907012	3.96856	0.220532	0.638635	0.696313	ENSG00000085831	TTC39A	tetratricopeptide repeat domain 39A
1222	-0.196619	6.06647	3.31614	0.0686028	0.0979912	ENSG00000085832	EPS15	epidermal growth factor receptor pathway substrate 15
1223	-0.396115	4.22	4.12609	0.0422269	0.0630872	ENSG00000085840	ORC1	origin recognition complex, subunit 1
1224	-2.88981	3.38623	46.7471	8.07651e-12	3.3513e-11	ENSG00000085871	MGST2	microsomal glutathione S-transferase 2
1225	1.21557	2.47993	20.6474	5.52114e-06	1.42498e-05	ENSG00000085872	CHERP	calcium homeostasis endoplasmic reticulum protein
1226	-0.0295427	5.76742	0.0617478	0.803755	0.843433	ENSG00000085978	ATG16L1	autophagy related 16-like 1 (S. cerevisiae)
1227	-0.123099	5.69676	1.12849	0.288098	0.352758	ENSG00000085982	USP40	ubiquitin specific peptidase 40
1228	-1.07807	5.88056	72.3971	1.75975e-17	9.78469e-17	ENSG00000085998	POMGNT1	protein O-linked mannose beta1,2-N-acetylglucosaminyltransferase
1229	0.6313	2.62993	5.275	0.0216337	0.0341588	ENSG00000085999	RAD54L	RAD54-like (S. cerevisiae)
1230	0.330246	4.12188	3.5742	0.0586836	0.0852649	ENSG00000086015	MAST2	microtubule associated serine/threonine kinase 2
1231	0.730316	8.01261	142.179	8.88887e-33	9.09914e-32	ENSG00000086061	DNAJA1	DnaJ (Hsp40) homolog, subfamily A, member 1
1232	0.209496	3.70073	0.942229	0.331705	0.398285	ENSG00000086062	B4GALT1	UDP-Gal:betaGlcNAc beta 1,4- galactosyltransferase, polypeptide 1
1233	-0.532173	6.04385	19.0735	1.2578e-05	3.12295e-05	ENSG00000086065	CHMP5	charged multivesicular body protein 5
1234	1.10466	4.24714	55.3323	1.01783e-13	4.73495e-13	ENSG00000086102	NFX1	nuclear transcription factor, X-box binding 1
1235	-0.652309	5.15714	18.5692	1.6385e-05	4.02024e-05	ENSG00000086189	DIMT1	DIM1 dimethyladenosine transferase 1 homolog (S. cerevisiae)
1236	-0.132342	5.53296	1.08914	0.296663	0.361254	ENSG00000086200	IPO11	importin 11
1237	-0.820916	6.09579	49.3391	2.15328e-12	9.25176e-12	ENSG00000086232	EIF2AK1	eukaryotic translation initiation factor 2-alpha kinase 1
1238	-1.13581	6.09637	91.9485	8.8962e-22	6.06489e-21	ENSG00000086289	EPDR1	ependymin related protein 1 (zebrafish)
1239	-1.16517	4.32665	24.271	8.36876e-07	2.35342e-06	ENSG00000086300	SNX10	sorting nexin 10
1240	-0.872765	5.47553	34.3354	4.6386e-09	1.56952e-08	ENSG00000086475	SEPHS1	selenophosphate synthetase 1
1241	-0.548167	6.11423	26.5571	2.55865e-07	7.54255e-07	ENSG00000086504	MRPL28	mitochondrial ribosomal protein L28
1242	2.49281	6.2841	1062.33	5.09183e-233	5.14121e-231	ENSG00000086544	ITPKC	inositol-trisphosphate 3-kinase C
1243	-1.13514	3.53447	16.0867	6.05083e-05	0.000138972	ENSG00000086548	CEACAM6	carcinoembryonic antigen-related cell adhesion molecule 6 (non-specific cross reacting antigen)
1244	0.635144	4.96563	24.7194	6.63128e-07	1.87846e-06	ENSG00000086589	RBM22	RNA binding motif protein 22
1245	-1.75525	8.62634	598.665	3.26677e-132	1.66818e-130	ENSG00000086598	TMED2	transmembrane emp24 domain trafficking protein 2
1246	-0.720308	6.55987	32.5275	1.17517e-08	3.85021e-08	ENSG00000086666	ZFAND6	zinc finger, AN1-type domain 6
1247	-2.96799	1.96091	18.4738	1.72254e-05	4.21481e-05	ENSG00000086696	HSD17B2	hydroxysteroid (17-beta) dehydrogenase 2
1248	0.331731	5.40036	8.04237	0.00456957	0.00811178	ENSG00000086712	TXLNG	taxilin gamma
1249	1.28028	8.69212	190.709	2.22592e-43	3.02725e-42	ENSG00000086758	HUWE1	HECT, UBA and WWE domain containing 1, E3 ubiquitin protein ligase
1250	-0.422848	5.08146	8.4964	0.0035585	0.00640914	ENSG00000086827	ZW10	zw10 kinetochore protein
1251	-0.987088	3.73523	14.9561	0.000110043	0.000244769	ENSG00000086848	ALG9	ALG9, alpha-1,2-mannosyltransferase
1252	-0.13368	3.14298	0.245254	0.620437	0.680199	ENSG00000087008	ACOX3	acyl-CoA oxidase 3, pristanoyl
1253	-0.623252	4.60515	12.4098	0.000427098	0.000881716	ENSG00000087053	MTMR2	myotubularin related protein 2
1254	4.71517	9.92185	11471.2	0	0	ENSG00000087074	PPP1R15A	protein phosphatase 1, regulatory subunit 15A
1255	0.385437	4.26466	5.35268	0.0206905	0.0327626	ENSG00000087077	TRIP6	thyroid hormone receptor interactor 6
1256	2.84411	1.30171	89.0705	3.80988e-21	2.51876e-20	ENSG00000087085	ACHE	acetylcholinesterase
1257	-1.05289	9.0485	459.321	6.7569e-102	2.47407e-100	ENSG00000087086	FTL	ferritin, light polypeptide
1258	0.412965	5.40256	11.8799	0.000567428	0.00115355	ENSG00000087087	SRRT	serrate RNA effector molecule homolog (Arabidopsis)
1259	-0.270339	4.66555	2.72976	0.098494	0.135445	ENSG00000087088	BAX	BCL2-associated X protein
1260	0.377464	3.91816	4.12846	0.0421678	0.0630129	ENSG00000087095	NLK	nemo-like kinase
1261	-0.607262	5.05855	16.0972	6.0173e-05	0.000138249	ENSG00000087111	PIGS	phosphatidylinositol glycan anchor biosynthesis, class S
1262	0.542404	5.77126	29.5984	5.31485e-08	1.65081e-07	ENSG00000087152	ATXN7L3	ataxin 7-like 3
1263	0.69674	3.96566	16.4542	4.98399e-05	0.000115746	ENSG00000087157	PGS1	phosphatidylglycerophosphate synthase 1
1264	-0.741381	4.62347	16.7736	4.21143e-05	9.856e-05	ENSG00000087191	PSMC5	proteasome (prosome, macropain) 26S subunit, ATPase, 5
1265	1.14857	4.66499	76.9506	1.75287e-18	1.01929e-17	ENSG00000087206	UIMC1	ubiquitin interaction motif containing 1
1266	-1.12263	2.79034	9.60428	0.00194125	0.00364305	ENSG00000087253	LPCAT2	lysophosphatidylcholine acyltransferase 2
1267	-0.325133	5.49241	6.52693	0.0106253	0.0177863	ENSG00000087263	OGFOD1	2-oxoglutarate and iron-dependent oxygenase domain containing 1
1268	0.0454217	3.46333	0.0387387	0.843967	0.877478	ENSG00000087266	SH3BP2	SH3-domain binding protein 2
1269	0.0141334	5.15391	0.0116027	0.914221	0.935848	ENSG00000087269	NOP14	NOP14 nucleolar protein
1270	-0.661563	6.36344	43.9033	3.45002e-11	1.36688e-10	ENSG00000087274	ADD1	adducin 1 (alpha)
1271	-0.260495	4.12213	1.80434	0.179189	0.232093	ENSG00000087299	L2HGDH	L-2-hydroxyglutarate dehydrogenase
1272	-0.772744	4.10962	11.0834	0.000871026	0.00171905	ENSG00000087301	TXNDC16	thioredoxin domain containing 16
1273	-0.866304	6.62443	81.2685	1.97047e-19	1.20359e-18	ENSG00000087302	C14orf166	chromosome 14 open reading frame 166
1274	-1.36739	6.28305	114.301	1.11959e-26	9.27975e-26	ENSG00000087338	GMCL1	germ cell-less, spermatogenesis associated 1
1275	0.0910121	6.96663	1.30158	0.253925	0.315465	ENSG00000087365	SF3B2	splicing factor 3b, subunit 2, 145kDa
1276	-0.509433	4.22084	6.78032	0.00921683	0.015595	ENSG00000087448	KLHL42	kelch-like family member 42
1277	-0.628092	8.31878	140.26	2.33524e-32	2.35254e-31	ENSG00000087460	GNAS	GNAS complex locus
1278	0.0414011	6.52358	0.220364	0.638763	0.696395	ENSG00000087470	DNM1L	dynamin 1-like
1279	-1.17744	3.69559	19.3049	1.11422e-05	2.78512e-05	ENSG00000087495	PHACTR3	phosphatase and actin regulator 3
1280	-1.03811	6.70105	111.013	5.87693e-26	4.74714e-25	ENSG00000087502	ERGIC2	ERGIC and golgi 2
1281	-0.986623	6.77101	117.909	1.81539e-27	1.54802e-26	ENSG00000087586	AURKA	aurora kinase A
1282	-0.51932	3.94062	5.67444	0.0172139	0.0278464	ENSG00000087842	PIR	pirin (iron-binding nuclear protein)
1283	-1.869	2.81559	20.4391	6.15599e-06	1.58094e-05	ENSG00000087884	AAMDC	adipogenesis associated, Mth938 domain containing
1284	0.985112	2.28011	10.5589	0.0011563	0.00224131	ENSG00000087903	RFX2	regulatory factor X, 2 (influences HLA class II expression)
1285	-0.195343	4.08785	0.990718	0.319567	0.385866	ENSG00000087995	METTL2A	methyltransferase like 2A
1286	-1.00858	4.9082	35.0646	3.18943e-09	1.09418e-08	ENSG00000088035	ALG6	ALG6, alpha-1,3-glucosyltransferase
1287	1.47327	2.95171	49.0612	2.481e-12	1.06256e-11	ENSG00000088038	CNOT3	CCR4-NOT transcription complex, subunit 3
1288	0.428664	5.66291	14.8052	0.000119208	0.000264053	ENSG00000088179	PTPN4	protein tyrosine phosphatase, non-receptor type 4 (megakaryocyte)
1289	-0.971585	7.29793	138.021	7.20989e-32	7.11276e-31	ENSG00000088205	DDX18	DEAD (Asp-Glu-Ala-Asp) box polypeptide 18
1290	-0.397313	5.32935	8.84451	0.00293972	0.00535546	ENSG00000088247	KHSRP	KH-type splicing regulatory protein
1291	-0.246853	5.21879	3.11808	0.0774281	0.109399	ENSG00000088256	GNA11	guanine nucleotide binding protein (G protein), alpha 11 (Gq class)
1292	-1.0195	6.11966	78.7266	7.13288e-19	4.23461e-18	ENSG00000088298	EDEM2	ER degradation enhancer, mannosidase alpha-like 2
1293	-0.791509	3.82695	11.2328	0.000803632	0.00159304	ENSG00000088305	DNMT3B	DNA (cytosine-5-)-methyltransferase 3 beta
1294	-0.449972	7.38278	36.0074	1.96567e-09	6.86184e-09	ENSG00000088325	TPX2	TPX2, microtubule-associated, homolog (Xenopus laevis)
1295	0.555135	6.47298	21.3412	3.84385e-06	1.01147e-05	ENSG00000088340	FER1L4	fer-1-like 4 (C. elegans) pseudogene
1296	0.0548021	4.53699	0.117018	0.732292	0.780112	ENSG00000088356	PDRG1	p53 and DNA-damage regulated 1
1297	-0.719941	4.77476	17.6462	2.66046e-05	6.36372e-05	ENSG00000088367	EPB41L1	erythrocyte membrane protein band 4.1-like 1
1298	0.303001	4.2394	2.6109	0.106131	0.144856	ENSG00000088387	DOCK9	dedicator of cytokinesis 9
1299	0.908753	6.97868	156.135	7.91145e-36	8.83114e-35	ENSG00000088448	ANKRD10	ankyrin repeat domain 10
1300	-0.217542	2.75279	0.502801	0.478272	0.546456	ENSG00000088451	TGDS	TDP-glucose 4,6-dehydratase
1301	0.125669	5.70534	1.35061	0.245171	0.30573	ENSG00000088682	COQ9	coenzyme Q9 homolog (S. cerevisiae)
1302	1.93911	-0.672699	6.67754	0.00976356	0.0164428	ENSG00000088726	TMEM40	transmembrane protein 40
1303	0.788998	1.74039	4.81032	0.0282898	0.0436852	ENSG00000088727	KIF9	kinesin family member 9
1304	-1.45974	4.06885	33.4197	7.42661e-09	2.47269e-08	ENSG00000088766	CRLS1	cardiolipin synthase 1
1305	0.642151	3.05814	7.44626	0.00635683	0.0109988	ENSG00000088808	PPP1R13B	protein phosphatase 1, regulatory subunit 13B
1306	-0.499232	5.8003	17.7122	2.56973e-05	6.15221e-05	ENSG00000088812	ATRN	attractin
1307	1.15261	3.02856	28.3092	1.03401e-07	3.14714e-07	ENSG00000088826	SMOX	spermine oxidase
1308	-1.2227	5.30016	59.6133	1.15451e-14	5.624e-14	ENSG00000088832	FKBP1A	FK506 binding protein 1A, 12kDa
1309	0.210251	4.88355	2.29682	0.129639	0.174019	ENSG00000088833	NSFL1C	NSFL1 (p97) cofactor (p47)
1310	0.328887	3.77948	2.83491	0.0922358	0.127576	ENSG00000088854	C20orf194	chromosome 20 open reading frame 194
1311	0.284626	3.21908	1.43404	0.231106	0.2902	ENSG00000088876	ZNF343	zinc finger protein 343
1312	2.70716	-0.669652	16.5041	4.85447e-05	0.000112836	ENSG00000088881	EBF4	early B-cell factor 4
1313	-0.033438	5.23448	0.0607828	0.805263	0.844085	ENSG00000088888	MAVS	mitochondrial antiviral signaling protein
1314	-0.203468	5.71973	3.1663	0.0751727	0.106529	ENSG00000088930	XRN2	5'-3' exoribonuclease 2
1315	0.0502359	7.2295	0.51504	0.472965	0.541089	ENSG00000088986	DYNLL1	dynein, light chain, LC8-type 1
1316	-1.44182	7.14819	176.619	2.65235e-40	3.33496e-39	ENSG00000088992	TESC	tescalcin
1317	-0.0978813	5.41769	0.635224	0.425446	0.493545	ENSG00000089006	SNX5	sorting nexin 5
1318	-1.19837	9.28708	394.761	7.60883e-88	2.29435e-86	ENSG00000089009	RPL6	ribosomal protein L6
1319	0.147916	5.9837	2.02116	0.15512	0.20401	ENSG00000089022	MAPKAPK5	mitogen-activated protein kinase-activated protein kinase 5
1320	0.779428	4.55749	28.6174	8.81868e-08	2.69515e-07	ENSG00000089048	ESF1	ESF1, nucleolar pre-rRNA processing protein, homolog (S. cerevisiae)
1321	-1.91845	3.17088	26.8572	2.19056e-07	6.49084e-07	ENSG00000089050	RBBP9	retinoblastoma binding protein 9
1322	-0.757274	7.17172	90.5028	1.84713e-21	1.24085e-20	ENSG00000089053	ANAPC5	anaphase promoting complex subunit 5
1323	-0.749539	3.61334	8.49384	0.00356351	0.0064173	ENSG00000089057	SLC23A2	solute carrier family 23 (nucleobase transporters), member 2
1324	0.570854	4.30152	12.9384	0.000321911	0.000675233	ENSG00000089060	SLC8B1	NA
1325	-1.75462	5.90703	133.555	6.83459e-31	6.49725e-30	ENSG00000089063	TMEM230	transmembrane protein 230
1326	0.0205446	4.34235	0.0134612	0.907635	0.930678	ENSG00000089094	KDM2B	lysine (K)-specific demethylase 2B
1327	0.717469	3.71705	14.3735	0.000149898	0.000328538	ENSG00000089123	TASP1	taspase, threonine aspartase, 1
1328	4.76591	7.74514	3547.3	0	0	ENSG00000089127	OAS1	2'-5'-oligoadenylate synthetase 1, 40/46kDa
1329	0.479268	7.77601	67.8495	1.76464e-16	9.40011e-16	ENSG00000089154	GCN1L1	GCN1 general control of amino-acid synthesis 1-like 1 (yeast)
1330	-0.294067	10.4573	22.6214	1.97272e-06	5.33856e-06	ENSG00000089157	RPLP0	ribosomal protein, large, P0
1331	-0.38562	4.62934	5.24577	0.0220002	0.0346841	ENSG00000089159	PXN	paxillin
1332	0.835525	3.05601	13.5488	0.000232441	0.00049663	ENSG00000089177	KIF16B	kinesin family member 16B
1333	-0.451141	4.16839	5.17579	0.0229038	0.0359979	ENSG00000089195	TRMT6	tRNA methyltransferase 6 homolog (S. cerevisiae)
1334	-1.75053	7.07338	261.45	8.29006e-59	1.57618e-57	ENSG00000089220	PEBP1	phosphatidylethanolamine binding protein 1
1335	1.27466	5.46749	160.65	8.15807e-37	9.38952e-36	ENSG00000089234	BRAP	BRCA1 associated protein
1336	-0.848742	7.21356	115.077	7.57108e-27	6.31461e-26	ENSG00000089248	ERP29	endoplasmic reticulum protein 29
1337	0.642316	5.24339	27.3364	1.70964e-07	5.11587e-07	ENSG00000089280	FUS	fused in sarcoma
1338	-0.510393	5.81874	15.6961	7.4376e-05	0.00016893	ENSG00000089289	IGBP1	immunoglobulin (CD79A) binding protein 1
1339	-0.204925	6.00762	3.29621	0.0694397	0.0990256	ENSG00000089327	FXYD5	FXYD domain containing ion transport regulator 5
1340	0.0837733	4.9327	0.229116	0.63218	0.690461	ENSG00000089335	ZNF302	zinc finger protein 302
1341	0.620597	3.72667	10.5216	0.00117986	0.00228331	ENSG00000089351	GRAMD1A	GRAM domain containing 1A
1342	-0.828969	5.327	33.4588	7.27894e-09	2.42413e-08	ENSG00000089356	FXYD3	FXYD domain containing ion transport regulator 3
1343	0.833716	2.80045	10.4191	0.00124719	0.00240558	ENSG00000089486	CDIP1	cell death-inducing p53 target 1
1344	-1.18043	1.23738	3.43718	0.0637442	0.0917575	ENSG00000089505	CMTM1	CKLF-like MARVEL transmembrane domain containing 1
1345	-1.33617	7.08671	237.789	1.19374e-53	2.0114e-52	ENSG00000089597	GANAB	glucosidase, alpha; neutral AB
1346	0.0868234	2.2845	0.0641617	0.800035	0.840125	ENSG00000089639	GMIP	GEM interacting protein
1347	-0.558542	4.62997	10.2847	0.00134135	0.00257675	ENSG00000089682	RBM41	RNA binding motif protein 41
1348	-0.900764	6.24899	69.1603	9.07751e-17	4.91011e-16	ENSG00000089685	BIRC5	baculoviral IAP repeat containing 5
1349	-0.099817	5.03625	0.365339	0.545556	0.611022	ENSG00000089693	MLF2	myeloid leukemia factor 2
1350	-0.689566	3.35739	6.36853	0.0116162	0.019355	ENSG00000089723	OTUB2	OTU domain, ubiquitin aldehyde binding 2
1351	0.390237	6.94115	26.3379	2.86614e-07	8.40113e-07	ENSG00000089737	DDX24	DEAD (Asp-Glu-Ala-Asp) box polypeptide 24
1352	-0.240889	3.81062	1.21815	0.269723	0.33252	ENSG00000089775	ZBTB25	zinc finger and BTB domain containing 25
1353	0.753059	4.86724	34.3409	4.62568e-09	1.56594e-08	ENSG00000089818	NECAP1	NECAP endocytosis associated 1
1354	0.0685805	5.42081	0.327428	0.567178	0.630892	ENSG00000089876	DHX32	DEAH (Asp-Glu-Ala-His) box polypeptide 32
1355	0.48958	5.55604	20.3454	6.46492e-06	1.65637e-05	ENSG00000089902	RCOR1	REST corepressor 1
1356	1.26946	6.22831	195.296	2.22038e-44	3.08584e-43	ENSG00000089916	GPATCH2L	G patch domain containing 2-like
1357	0.601931	1.24732	1.82983	0.176148	0.228464	ENSG00000090006	LTBP4	latent transforming growth factor beta binding protein 4
1358	-1.34628	5.97459	97.2624	6.0722e-23	4.37461e-22	ENSG00000090013	BLVRB	biliverdin reductase B (flavin reductase (NADPH))
1359	-0.377078	6.32051	14.3317	0.000153261	0.000335358	ENSG00000090054	SPTLC1	serine palmitoyltransferase, long chain base subunit 1
1360	-0.422087	6.92726	24.0273	9.49775e-07	2.6538e-06	ENSG00000090060	PAPOLA	poly(A) polymerase alpha
1361	1.30702	3.0064	37.7594	8.00281e-10	2.88119e-09	ENSG00000090061	CCNK	cyclin K
1362	-0.0801807	2.80135	0.0747582	0.784531	0.826318	ENSG00000090097	PCBP4	poly(rC) binding protein 4
1363	-0.756296	2.45121	3.94901	0.0468988	0.0693903	ENSG00000090238	YPEL3	yippee-like 3 (Drosophila)
1364	-0.954515	4.57026	25.3151	4.86891e-07	1.39825e-06	ENSG00000090263	MRPS33	mitochondrial ribosomal protein S33
1365	-1.88025	5.01292	94.1864	2.87172e-22	2.00284e-21	ENSG00000090266	NDUFB2	NADH dehydrogenase (ubiquinone) 1 beta subcomplex, 2, 8kDa
1366	-0.872084	6.4555	72.4701	1.69579e-17	9.43695e-17	ENSG00000090273	NUDC	nuclear distribution C homolog (A. nidulans)
1367	0.380295	5.45607	11.023	0.00089989	0.00177239	ENSG00000090316	MAEA	macrophage erythroblast attacher
1368	2.86791	6.16016	909.91	6.87959e-200	5.65995e-198	ENSG00000090339	ICAM1	intercellular adhesion molecule 1
1369	0.674495	5.69685	38.9921	4.25518e-10	1.55719e-09	ENSG00000090372	STRN4	striatin, calmodulin binding protein 4
1370	-2.64192	7.48737	781.957	4.51821e-172	3.08814e-170	ENSG00000090382	LYZ	lysozyme
1371	0.551964	4.75778	14.3588	0.000151075	0.000330901	ENSG00000090432	MUL1	mitochondrial E3 ubiquitin protein ligase 1
1372	-2.31239	3.2339	35.1908	2.98933e-09	1.02897e-08	ENSG00000090447	TFAP4	transcription factor AP-4 (activating enhancer binding protein 4)
1373	-0.254926	4.63368	2.39662	0.121598	0.164234	ENSG00000090470	PDCD7	programmed cell death 7
1374	-1.19155	5.80218	84.3446	4.15626e-20	2.62285e-19	ENSG00000090487	SPG21	spastic paraplegia 21 (autosomal recessive, Mast syndrome)
1375	-0.478268	7.37186	44.7571	2.23056e-11	8.95177e-11	ENSG00000090520	DNAJB11	DnaJ (Hsp40) homolog, subfamily B, member 11
1376	1.04244	1.8753	10.1588	0.00143613	0.00274536	ENSG00000090530	P3H2	NA
1377	-0.523879	3.77541	5.25857	0.0218389	0.0344542	ENSG00000090565	RAB11FIP3	RAB11 family interacting protein 3 (class II)
1378	-0.546609	5.6019	15.0365	0.00010545	0.000234906	ENSG00000090581	GNPTG	N-acetylglucosamine-1-phosphate transferase, gamma subunit
1379	0.168075	6.29367	2.8947	0.0888712	0.123383	ENSG00000090612	ZNF268	zinc finger protein 268
1380	0.529041	7.72213	66.9994	2.71593e-16	1.43018e-15	ENSG00000090615	GOLGA3	golgin A3
1381	-0.477859	5.83941	17.4351	2.97282e-05	7.07027e-05	ENSG00000090621	PABPC4	poly(A) binding protein, cytoplasmic 4 (inducible form)
1382	-0.733764	1.37618	1.75215	0.185607	0.239614	ENSG00000090661	CERS4	ceramide synthase 4
1383	1.21469	0.937649	7.43794	0.00638628	0.0110426	ENSG00000090674	MCOLN1	mucolipin 1
1384	-0.0881496	5.84275	0.60866	0.435293	0.502824	ENSG00000090686	USP48	ubiquitin specific peptidase 48
1385	-0.324181	5.16538	4.03338	0.0446084	0.0662073	ENSG00000090776	EFNB1	ephrin-B1
1386	0.410886	4.47706	7.15875	0.0074599	0.0127895	ENSG00000090857	PDPR	pyruvate dehydrogenase phosphatase regulatory subunit
1387	-0.484401	7.61092	52.6899	3.90589e-13	1.75633e-12	ENSG00000090861	AARS	alanyl-tRNA synthetase
1388	-0.85079	7.15191	112.348	2.99785e-26	2.44842e-25	ENSG00000090863	GLG1	golgi glycoprotein 1
1389	-0.832415	5.8276	47.0574	6.89387e-12	2.87489e-11	ENSG00000090889	KIF4A	kinesin family member 4A
1390	1.32233	5.40605	123.529	1.06793e-28	9.47627e-28	ENSG00000090905	TNRC6A	trinucleotide repeat containing 6A
1391	1.47563	3.95673	87.2982	9.33332e-21	6.06211e-20	ENSG00000090924	PLEKHG2	pleckstrin homology domain containing, family G (with RhoGef domain) member 2
1392	-0.976317	3.77475	15.1425	9.9692e-05	0.000222786	ENSG00000090971	NAT14	N-acetyltransferase 14 (GCN5-related, putative)
1393	-0.283728	5.71699	5.65457	0.0174099	0.0281533	ENSG00000090989	EXOC1	exocyst complex component 1
1394	0.880564	6.2487	89.2733	3.43875e-21	2.27792e-20	ENSG00000091009	RBM27	RNA binding motif protein 27
1395	-0.289402	7.47082	6.74779	0.0093864	0.0158658	ENSG00000091039	OSBPL8	oxysterol binding protein-like 8
1396	1.13664	1.89587	12.4336	0.000421684	0.000871079	ENSG00000091073	DTX2	deltex homolog 2 (Drosophila)
1397	-0.184395	5.25161	1.815	0.177909	0.230592	ENSG00000091127	PUS7	pseudouridylate synthase 7 homolog (S. cerevisiae)
1398	-0.770899	7.73304	88.8216	4.32063e-21	2.85358e-20	ENSG00000091136	LAMB1	laminin, beta 1
1399	-0.78981	5.93632	35.2105	2.9592e-09	1.01886e-08	ENSG00000091140	DLD	dihydrolipoamide dehydrogenase
1400	1.12473	5.23604	105.325	1.03685e-24	7.97411e-24	ENSG00000091157	WDR7	WD repeat domain 7
1401	0.0517948	5.74016	0.208055	0.648296	0.704886	ENSG00000091164	TXNL1	thioredoxin-like 1
1402	-1.35835	7.94336	242.497	1.12269e-54	1.94076e-53	ENSG00000091317	CMTM6	CKLF-like MARVEL transmembrane domain containing 6
1403	-0.89967	9.0466	343.077	1.36407e-76	3.53702e-75	ENSG00000091409	ITGA6	integrin, alpha 6
1404	-0.762513	6.86844	65.2296	6.66596e-16	3.45025e-15	ENSG00000091436	pk	NA
1405	-1.51956	6.15738	156.559	6.39072e-36	7.14559e-35	ENSG00000091483	FH	fumarate hydratase
1406	-0.750716	7.23149	100.976	9.31258e-24	6.87254e-23	ENSG00000091490	SEL1L3	sel-1 suppressor of lin-12-like 3 (C. elegans)
1407	-0.206545	8.39954	11.7516	0.000607895	0.00123	ENSG00000091527	CDV3	CDV3 homolog (mouse)
1408	-0.746237	5.4161	29.3894	5.92e-08	1.83121e-07	ENSG00000091542	ALKBH5	alkB, alkylation repair homolog 5 (E. coli)
1409	-0.598828	4.10677	8.03807	0.00458044	0.00812998	ENSG00000091640	SPAG7	sperm associated antigen 7
1410	-0.251422	5.41987	3.39722	0.0653062	0.0937831	ENSG00000091651	ORC6	origin recognition complex, subunit 6
1411	1.48776	2.0597	27.5926	1.49751e-07	4.49927e-07	ENSG00000091656	ZFHX4	zinc finger homeobox 4
1412	-0.172924	3.62701	0.577397	0.447334	0.515312	ENSG00000091732	ZC3HC1	zinc finger, C3HC-type containing 1
1413	-0.487881	5.17838	11.4768	0.00070469	0.00141426	ENSG00000091947	TMEM101	transmembrane protein 101
1414	-0.190835	6.38471	3.77086	0.0521528	0.0764342	ENSG00000092010	PSME1	proteasome (prosome, macropain) activator subunit 1 (PA28 alpha)
1415	0.0430232	4.01083	0.0514208	0.820609	0.857541	ENSG00000092020	PPP2R3C	protein phosphatase 2, regulatory subunit B'', gamma
1416	-0.801134	5.05173	25.3415	4.80262e-07	1.3807e-06	ENSG00000092036	HAUS4	HAUS augmin-like complex, subunit 4
1417	-0.0971378	5.24845	0.453735	0.500566	0.568033	ENSG00000092094	OSGEP	O-sialoglycoprotein endopeptidase
1418	1.57981	5.09377	217.57	3.0648e-49	4.72227e-48	ENSG00000092098	RNF31	ring finger protein 31
1419	-0.0352721	5.69017	0.074077	0.785491	0.827022	ENSG00000092108	SCFD1	sec1 family domain containing 1
1420	0.000923515	5.77913	4.71513e-05	0.994521	1	ENSG00000092140	G2E3	G2/M-phase specific E3 ubiquitin protein ligase
1421	0.421159	8.5097	79.8758	3.98709e-19	2.39369e-18	ENSG00000092148	HECTD1	HECT domain containing E3 ubiquitin protein ligase 1
1422	-0.337471	8.73795	45.2032	1.77612e-11	7.18209e-11	ENSG00000092199	HNRNPC	heterogeneous nuclear ribonucleoprotein C (C1/C2)
1423	-0.541343	7.42784	58.8658	1.68799e-14	8.14833e-14	ENSG00000092201	SUPT16H	suppressor of Ty 16 homolog (S. cerevisiae)
1424	-0.0161213	5.9196	0.0235379	0.878067	0.906414	ENSG00000092203	TOX4	TOX high mobility group box family member 4
1425	-0.754957	3.70885	9.28645	0.00230855	0.0042817	ENSG00000092208	GEMIN2	gem (nuclear organelle) associated protein 2
1426	0.501454	4.83132	12.3254	0.00044683	0.000920314	ENSG00000092330	TINF2	TERF1 (TRF1)-interacting nuclear factor 2
1427	0.736485	3.29052	11.7032	0.000623935	0.00126054	ENSG00000092421	SEMA6A	sema domain, transmembrane domain (TM), and cytoplasmic domain, (semaphorin) 6A
1428	0.437916	6.92584	38.6847	4.98088e-10	1.81579e-09	ENSG00000092439	TRPM7	transient receptor potential cation channel, subfamily M, member 7
1429	-0.716535	2.94249	5.12362	0.0236023	0.0370073	ENSG00000092470	WDR76	WD repeat domain 76
1430	-0.903488	5.03494	23.3914	1.32165e-06	3.63495e-06	ENSG00000092531	SNAP23	synaptosomal-associated protein, 23kDa
1431	-1.62582	4.94736	71.1968	3.23307e-17	1.77839e-16	ENSG00000092621	PHGDH	phosphoglycerate dehydrogenase
1432	-0.740082	10.167	511.682	2.73119e-113	1.17046e-111	ENSG00000092820	EZR	ezrin
1433	-0.70818	9.03323	242.751	9.88373e-55	1.71301e-53	ENSG00000092841	MYL6	myosin, light chain 6, alkali, smooth muscle and non-muscle
1434	-0.912488	5.34048	39.6386	3.05585e-10	1.1304e-09	ENSG00000092847	AGO1	argonaute RISC catalytic component 1
1435	-0.804341	3.83855	11.2872	0.00078042	0.00155408	ENSG00000092853	CLSPN	claspin
1436	0.319426	4.19729	3.41611	0.0645631	0.0928261	ENSG00000092871	RFFL	ring finger and FYVE-like domain containing E3 ubiquitin protein ligase
1437	0.359905	5.21854	7.4424	0.00637048	0.0110196	ENSG00000092929	UNC13D	unc-13 homolog D (C. elegans)
1438	-0.446004	4.1375	4.84329	0.0277539	0.0429372	ENSG00000092931	MFSD11	major facilitator superfamily domain containing 11
1439	-0.520319	6.63567	30.9223	2.68575e-08	8.52886e-08	ENSG00000092964	DPYSL2	dihydropyrimidinase-like 2
1440	-0.604483	3.77563	6.43548	0.0111863	0.0186807	ENSG00000092969	TGFB2	transforming growth factor, beta 2
1441	1.4297	5.42698	166.99	3.36273e-38	4.02682e-37	ENSG00000092978	GPATCH2	G patch domain containing 2
1442	-0.378083	7.14403	25.7009	3.98634e-07	1.15425e-06	ENSG00000093000	NUP50	nucleoporin 50kDa
1443	-1.1902	4.88523	43.8517	3.54232e-11	1.40178e-10	ENSG00000093009	CDC45	cell division cycle 45
1444	-0.613635	5.60101	22.9502	1.66254e-06	4.54157e-06	ENSG00000093010	COMT	catechol-O-methyltransferase
1445	-1.67196	4.8601	60.523	7.27234e-15	3.58321e-14	ENSG00000093144	ECHDC1	enoyl CoA hydratase domain containing 1
1446	0.717539	4.6673	25.758	3.87029e-07	1.12284e-06	ENSG00000093167	LRRFIP2	leucine rich repeat (in FLII) interacting protein 2
1447	-0.692896	5.17809	21.65	3.27218e-06	8.69104e-06	ENSG00000093183	SEC22C	SEC22 vesicle trafficking protein homolog C (S. cerevisiae)
1448	0.0081936	5.74867	0.00436229	0.94734	0.96324	ENSG00000094631	HDAC6	histone deacetylase 6
1449	-0.883978	9.07108	284.883	6.47786e-64	1.34272e-62	ENSG00000094755	GABRP	gamma-aminobutyric acid (GABA) A receptor, pi
1450	-0.427863	8.9658	86.5024	1.39566e-20	9.00792e-20	ENSG00000094804	CDC6	cell division cycle 6
1451	-0.804811	3.51559	9.29927	0.00229246	0.00425364	ENSG00000094841	UPRT	uracil phosphoribosyltransferase (FUR1) homolog (S. cerevisiae)
1452	-1.36304	5.69001	91.6207	1.04989e-21	7.14288e-21	ENSG00000094880	CDC23	cell division cycle 23
1453	-0.360019	4.08568	3.19569	0.0738327	0.104797	ENSG00000094914	AAAS	achalasia, adrenocortical insufficiency, alacrimia
1454	-1.21253	7.1375	212.686	3.56371e-48	5.40969e-47	ENSG00000094916	CBX5	chromobox homolog 5
1455	1.02842	7.26499	248.518	5.46466e-56	9.75006e-55	ENSG00000094975	SUCO	SUN domain containing ossification factor
1456	-1.38615	6.75268	192.274	1.01403e-43	1.389e-42	ENSG00000095002	MSH2	mutS homolog 2, colon cancer, nonpolyposis type 1 (E. coli)
1457	1.73576	7.10322	332.341	2.97186e-74	7.4174e-73	ENSG00000095015	MAP3K1	mitogen-activated protein kinase kinase kinase 1, E3 ubiquitin protein ligase
1458	-1.00889	4.53823	26.0576	3.31386e-07	9.65823e-07	ENSG00000095059	DHPS	deoxyhypusine synthase
1459	-0.286524	4.32655	2.4108	0.120501	0.162933	ENSG00000095066	HOOK2	hook homolog 2 (Drosophila)
1460	0.131198	5.55102	1.33967	0.247092	0.307895	ENSG00000095139	ARCN1	archain 1
1461	-1.02547	3.55496	14.187	0.00016551	0.000360266	ENSG00000095203	EPB41L4B	erythrocyte membrane protein band 4.1 like 4B
1462	-0.844102	4.10389	12.264	0.000461779	0.000949342	ENSG00000095209	TMEM38B	transmembrane protein 38B
1463	-0.415908	4.42041	5.00334	0.0252984	0.0394544	ENSG00000095261	PSMD5	proteasome (prosome, macropain) 26S subunit, non-ATPase, 5
1464	-0.325537	4.79448	4.06063	0.0438942	0.0652416	ENSG00000095319	NUP188	nucleoporin 188kDa
1465	-0.334521	2.43812	0.909394	0.340275	0.407328	ENSG00000095321	CRAT	carnitine O-acetyltransferase
1466	-1.28968	5.11618	58.6262	1.90663e-14	9.18048e-14	ENSG00000095380	NANS	N-acetylneuraminic acid synthase
1467	-0.0660614	3.39652	0.0765395	0.782043	0.824219	ENSG00000095383	TBC1D2	TBC1 domain family, member 2
1468	0.00861933	4.56269	0.00294456	0.956725	0.971226	ENSG00000095485	CWF19L1	CWF19-like 1, cell cycle control (S. pombe)
1469	0.501129	7.02831	49.7221	1.77142e-12	7.66294e-12	ENSG00000095564	BTAF1	BTAF1 RNA polymerase II, B-TFIID transcription factor-associated, 170kDa
1470	0.921694	1.92276	6.75985	0.00932315	0.0157669	ENSG00000095574	IKZF5	IKAROS family zinc finger 5 (Pegasus)
1471	0.351715	2.36145	1.25274	0.263029	0.325502	ENSG00000095585	BLNK	B-cell linker
1472	1.31987	4.56692	101.153	8.51398e-24	6.29015e-23	ENSG00000095739	BAMBI	BMP and activin membrane-bound inhibitor homolog (Xenopus laevis)
1473	4.15582	-1.0592	35.3053	2.81868e-09	9.72995e-09	ENSG00000095752	IL11	interleukin 11
1474	1.14292	6.64785	210.655	9.88267e-48	1.47996e-46	ENSG00000095787	WAC	WW domain containing adaptor with coiled-coil
1475	0.616593	3.10912	7.05382	0.00790964	0.0135153	ENSG00000095794	CREM	cAMP responsive element modulator
1476	-0.00780865	5.27874	0.00374523	0.951201	0.966576	ENSG00000095906	NUBP2	nucleotide binding protein 2
1477	-1.95625	3.0605	25.636	4.12272e-07	1.19141e-06	ENSG00000095932	SMIM24	NA
1478	2.9612	3.93253	454.889	6.22529e-101	2.25464e-99	ENSG00000095951	HIVEP1	human immunodeficiency virus type I enhancer binding protein 1
1479	0.585809	3.42004	7.71797	0.00546739	0.0095717	ENSG00000096060	FKBP5	FK506 binding protein 5
1480	-0.398171	7.16482	29.2131	6.48379e-08	1.99759e-07	ENSG00000096063	SRPK1	SRSF protein kinase 1
1481	1.08449	3.21291	27.7468	1.3828e-07	4.17251e-07	ENSG00000096070	BRPF3	bromodomain and PHD finger containing, 3
1482	-0.151944	5.95776	2.08482	0.14877	0.196824	ENSG00000096080	MRPS18A	mitochondrial ribosomal protein S18A
1483	-2.00749	4.72593	75.1877	4.28027e-18	2.43377e-17	ENSG00000096092	TMEM14A	transmembrane protein 14A
1484	-0.311285	4.36933	2.93857	0.0864874	0.120437	ENSG00000096093	EFHC1	EF-hand domain (C-terminal) containing 1
1485	-1.1712	10.5349	443.953	1.49348e-98	5.23817e-97	ENSG00000096384	HSP90AB1	heat shock protein 90kDa alpha (cytosolic), class B member 1
1486	-0.0189641	7.65417	0.0741114	0.785442	0.827022	ENSG00000096401	CDC5L	cell division cycle 5-like
1487	0.304714	7.92338	12.7281	0.000360202	0.000750942	ENSG00000096433	ITPR3	inositol 1,4,5-trisphosphate receptor, type 3
1488	1.95152	5.16969	278.464	1.62291e-62	3.25266e-61	ENSG00000096654	ZNF184	zinc finger protein 184
1489	0.487514	7.72083	58.8146	1.73248e-14	8.36006e-14	ENSG00000096696	DSP	desmoplakin
1490	1.36387	5.03407	98.3639	3.48147e-23	2.52867e-22	ENSG00000096717	SIRT1	sirtuin 1
1491	0.0798566	5.08743	0.342485	0.558398	0.622894	ENSG00000096746	HNRNPH3	heterogeneous nuclear ribonucleoprotein H3 (2H9)
1492	-0.106728	3.85898	0.261521	0.609077	0.671168	ENSG00000096872	IFT74	intraflagellar transport 74 homolog (Chlamydomonas)
1493	2.33837	4.51341	320.676	1.03199e-71	2.49173e-70	ENSG00000096968	JAK2	Janus kinase 2
1494	0.0505147	4.26159	0.0838215	0.772184	0.815763	ENSG00000097007	ABL1	c-abl oncogene 1, non-receptor tyrosine kinase
1495	0.675829	3.58045	10.6014	0.00113004	0.00219519	ENSG00000097021	ACOT7	acyl-CoA thioesterase 7
1496	0.177457	6.32312	3.92403	0.0476007	0.0703195	ENSG00000097033	SH3GLB1	SH3-domain GRB2-like endophilin B1
1497	-1.43366	3.67921	25.6741	4.04219e-07	1.16966e-06	ENSG00000097046	CDC7	cell division cycle 7
1498	0.142176	4.02607	0.531748	0.465873	0.534397	ENSG00000097096	SYDE2	synapse defective 1, Rho GTPase, homolog 2 (C. elegans)
1499	0.234676	6.2142	6.54387	0.0105246	0.0176354	ENSG00000099139	PCSK5	proprotein convertase subtilisin/kexin type 5
1500	-1.71469	6.64106	241.531	1.82307e-54	3.12311e-53	ENSG00000099194	SCD	stearoyl-CoA desaturase (delta-9-desaturase)
1501	-0.66388	4.13512	9.28399	0.00231166	0.00428687	ENSG00000099203	TMED1	transmembrane emp24 protein transport domain containing 1
1502	0.126485	6.13917	1.78141	0.181976	0.235245	ENSG00000099204	ABLIM1	actin binding LIM protein 1
1503	-1.36465	6.10402	123.149	1.2939e-28	1.14509e-27	ENSG00000099219	ERMP1	endoplasmic reticulum metallopeptidase 1
1504	-0.35393	6.02634	7.63872	0.00571284	0.00998044	ENSG00000099246	RAB18	RAB18, member RAS oncogene family
1505	0.484047	7.12043	49.0441	2.5027e-12	1.07047e-11	ENSG00000099250	NRP1	neuropilin 1
1506	2.27524	1.49506	55.8284	7.90828e-14	3.69571e-13	ENSG00000099251	HSD17B7P2	hydroxysteroid (17-beta) dehydrogenase 7 pseudogene 2
1507	-1.40108	4.3031	38.3647	5.86849e-10	2.12773e-09	ENSG00000099256	PRTFDC1	phosphoribosyl transferase domain containing 1
1508	-1.0933	2.25386	6.3192	0.0119437	0.019861	ENSG00000099260	PALMD	palmdelphin
1509	-0.343549	7.01035	17.7884	2.46886e-05	5.93203e-05	ENSG00000099282	TSPAN15	tetraspanin 15
1510	-0.0167315	5.17064	0.0159833	0.899395	0.923437	ENSG00000099290	FAM21A	family with sequence similarity 21, member A
1511	0.774588	3.47584	15.1794	9.77649e-05	0.000218699	ENSG00000099326	MZF1	myeloid zinc finger 1
1512	0.399912	0.603854	0.461577	0.496888	0.564397	ENSG00000099330	OCEL1	occludin/ELL domain containing 1
1513	0.263756	4.61646	3.0129	0.0826046	0.115951	ENSG00000099331	MYO9B	myosin IXB
1514	-1.13612	3.40306	14.2862	0.000157012	0.000342889	ENSG00000099337	KCNK6	potassium channel, subfamily K, member 6
1515	-0.116002	0.60166	0.0315655	0.858985	0.889914	ENSG00000099338	CATSPERG	catsper channel auxiliary subunit gamma
1516	-0.663753	7.18247	62.2993	2.95032e-15	1.48553e-14	ENSG00000099341	PSMD8	proteasome (prosome, macropain) 26S subunit, non-ATPase, 8
1517	-0.558864	4.90328	12.5293	0.00040063	0.000830678	ENSG00000099364	FBXL19	F-box and leucine-rich repeat protein 19
1518	-0.717094	4.50818	14.7237	0.000124474	0.000275398	ENSG00000099377	HSD3B7	hydroxy-delta-5-steroid dehydrogenase, 3 beta- and steroid delta-isomerase 7
1519	-1.42367	5.32164	76.6963	1.99379e-18	1.15536e-17	ENSG00000099385	BCL7C	B-cell CLL/lymphoma 7C
1520	0.0175142	6.13848	0.0312065	0.85978	0.890585	ENSG00000099622	CIRBP	cold inducible RNA binding protein
1521	-0.197421	3.20108	0.565263	0.452147	0.520175	ENSG00000099624	ATP5D	ATP synthase, H+ transporting, mitochondrial F1 complex, delta subunit
1522	-0.837428	6.07857	43.6942	3.83914e-11	1.51385e-10	ENSG00000099783	HNRNPM	heterogeneous nuclear ribonucleoprotein M
1523	-0.507459	3.07865	2.98539	0.0840191	0.117701	ENSG00000099785	2021-03-02	membrane-associated ring finger (C3HC4) 2, E3 ubiquitin protein ligase
1524	-0.984038	4.6497	24.7837	6.41368e-07	1.81837e-06	ENSG00000099795	NDUFB7	NADH dehydrogenase (ubiquinone) 1 beta subcomplex, 7, 18kDa
1525	-1.24838	4.32558	33.0619	8.92699e-09	2.95233e-08	ENSG00000099797	TECR	trans-2,3-enoyl-CoA reductase
1526	-1.35933	4.5733	44.2606	2.87449e-11	1.14738e-10	ENSG00000099800	TIMM13	translocase of inner mitochondrial membrane 13 homolog (yeast)
1527	0.101969	4.46677	0.394324	0.530035	0.596799	ENSG00000099804	CDC34	cell division cycle 34
1528	-0.380259	7.50728	23.5397	1.22363e-06	3.37929e-06	ENSG00000099810	MTAP	methylthioadenosine phosphorylase
1529	0.00381502	6.78653	0.00151225	0.96898	0.980754	ENSG00000099812	MISP	mitotic spindle positioning
1530	0.163988	6.0758	2.36559	0.124037	0.167071	ENSG00000099814	CEP170B	centrosomal protein 170B
1531	-0.842788	5.75447	44.5883	2.43146e-11	9.74044e-11	ENSG00000099817	POLR2E	polymerase (RNA) II (DNA directed) polypeptide E, 25kDa
1532	-0.645777	4.68884	13.9522	0.000187518	0.000405261	ENSG00000099821	POLRMT	polymerase (RNA) mitochondrial (DNA directed)
1533	-0.406518	2.72994	1.60257	0.20554	0.262197	ENSG00000099834	CDHR5	cadherin-related family member 5
1534	-0.35797	6.01871	10.2662	0.00135492	0.00260057	ENSG00000099849	RASSF7	Ras association (RalGDS/AF-6) domain family (N-terminal) member 7
1535	2.36124	4.26509	341.268	3.37823e-76	8.72578e-75	ENSG00000099860	GADD45B	growth arrest and DNA-damage-inducible, beta
1536	-0.253722	5.46879	3.90476	0.0481494	0.0710828	ENSG00000099875	MKNK2	MAP kinase interacting serine/threonine kinase 2
1537	1.18474	4.93973	91.3985	1.17465e-21	7.96321e-21	ENSG00000099889	ARVCF	armadillo repeat gene deleted in velocardiofacial syndrome
1538	0.199983	5.11266	2.38538	0.122475	0.165151	ENSG00000099899	TRMT2A	tRNA methyltransferase 2 homolog A (S. cerevisiae)
1539	-1.52794	6.43651	136.736	1.37718e-31	1.3447e-30	ENSG00000099901	RANBP1	RAN binding protein 1
1540	0.340141	3.23208	2.09953	0.147344	0.195112	ENSG00000099904	ZDHHC8	zinc finger, DHHC-type containing 8
1541	-0.104815	4.03219	0.27418	0.600541	0.663353	ENSG00000099910	KLHL22	kelch-like family member 22
1542	1.45507	5.05466	137.683	8.54898e-32	8.41513e-31	ENSG00000099917	MED15	mediator complex subunit 15
1543	-0.669444	4.3667	11.6845	0.000630243	0.00127252	ENSG00000099940	SNAP29	synaptosomal-associated protein, 29kDa
1544	0.601215	7.09036	80.3	3.21663e-19	1.93988e-18	ENSG00000099942	CRKL	v-crk sarcoma virus CT10 oncogene homolog (avian)-like
1545	0.3958	5.2141	9.62971	0.00191454	0.00359699	ENSG00000099949	LZTR1	leucine-zipper-like transcription regulator 1
1546	0.216126	4.7312	1.87397	0.171021	0.222443	ENSG00000099956	SMARCB1	SWI/SNF related, matrix associated, actin dependent regulator of chromatin, subfamily b, member 1
1547	0.978792	6.61376	176.534	2.76901e-40	3.47836e-39	ENSG00000099968	BCL2L13	BCL2-like 13 (apoptosis facilitator)
1548	0.459362	2.02388	1.7554	0.1852	0.239157	ENSG00000099974	DDTL	D-dopachrome tautomerase-like
1549	-0.734319	5.34117	25.1773	5.22949e-07	1.49504e-06	ENSG00000099977	DDT	D-dopachrome tautomerase
1550	0.757131	5.6711	55.0609	1.16851e-13	5.41511e-13	ENSG00000099991	CABIN1	calcineurin binding protein 1
1551	0.359177	4.28656	4.63832	0.0312657	0.0478096	ENSG00000099992	TBC1D10A	TBC1 domain family, member 10A
1552	0.270531	5.08076	4.36799	0.0366202	0.0553059	ENSG00000099995	SF3A1	splicing factor 3a, subunit 1, 120kDa
1553	-0.0370589	4.98392	0.0639048	0.800427	0.840471	ENSG00000099999	RNF215	ring finger protein 215
1554	-0.249365	5.143	3.24131	0.0718034	0.102101	ENSG00000100003	SEC14L2	SEC14-like 2 (S. cerevisiae)
1555	0.405271	6.99155	28.5434	9.16232e-08	2.79504e-07	ENSG00000100014	SPECC1L	sperm antigen with calponin homology and coiled-coil domains 1-like
1556	0.142015	5.00325	1.01464	0.313793	0.379616	ENSG00000100023	PPIL2	peptidylprolyl isomerase (cyclophilin)-like 2
1557	0.0907081	2.21092	0.0666281	0.796311	0.836538	ENSG00000100027	YPEL1	yippee-like 1 (Drosophila)
1558	-1.29342	6.86282	190.962	1.96015e-43	2.67399e-42	ENSG00000100028	SNRPD3	small nuclear ribonucleoprotein D3 polypeptide 18kDa
1559	-0.125401	6.68759	1.63174	0.201463	0.257638	ENSG00000100029	PES1	pescadillo ribosomal biogenesis factor 1
1560	-0.589173	7.98493	89.3277	3.3455e-21	2.21725e-20	ENSG00000100030	MAPK1	mitogen-activated protein kinase 1
1561	-1.07919	4.41904	26.5826	2.52514e-07	7.44581e-07	ENSG00000100031	GGT1	gamma-glutamyltransferase 1
1562	-0.0601891	4.70956	0.149092	0.699405	0.753083	ENSG00000100034	PPM1F	protein phosphatase, Mg2+/Mn2+ dependent, 1F
1563	0.345928	2.91817	1.77687	0.182534	0.235875	ENSG00000100036	SLC35E4	solute carrier family 35, member E4
1564	1.04192	4.7423	53.287	2.88205e-13	1.30653e-12	ENSG00000100038	TOP3B	topoisomerase (DNA) III beta
1565	0.857581	4.32447	31.3058	2.20423e-08	7.05185e-08	ENSG00000100056	DGCR14	DiGeorge syndrome critical region gene 14
1566	1.08049	2.56329	17.0731	3.59679e-05	8.48309e-05	ENSG00000100058	CRYBB2P1	crystallin, beta B2 pseudogene 1
1567	0.417247	2.06069	1.45179	0.228242	0.287087	ENSG00000100060	MFNG	MFNG O-fucosylpeptide 3-beta-N-acetylglucosaminyltransferase
1568	-0.233294	5.51372	2.86323	0.0906256	0.125557	ENSG00000100065	CARD10	caspase recruitment domain family, member 10
1569	2.02562	2.3962	76.0168	2.81263e-18	1.6179e-17	ENSG00000100068	LRP5L	low density lipoprotein receptor-related protein 5-like
1570	-1.12754	6.42302	112	3.57279e-26	2.90887e-25	ENSG00000100075	SLC25A1	solute carrier family 25 (mitochondrial carrier; citrate transporter), member 1
1571	-0.0174952	3.92895	0.0077592	0.929808	0.948162	ENSG00000100077	ADRBK2	adrenergic, beta, receptor kinase 2
1572	0.0652173	5.66906	0.267068	0.605306	0.667564	ENSG00000100083	GGA1	golgi-associated, gamma adaptin ear containing, ARF binding protein 1
1573	1.66404	4.93508	136.058	1.93827e-31	1.88152e-30	ENSG00000100084	HIRA	histone cell cycle regulator
1574	-0.0385134	3.01216	0.0197146	0.888337	0.91462	ENSG00000100092	SH3BP1	SH3-domain binding protein 1
1575	-0.875998	4.78957	22.4208	2.18991e-06	5.90236e-06	ENSG00000100097	LGALS1	lectin, galactoside-binding, soluble, 1
1576	-0.108741	5.55373	0.841202	0.359053	0.426284	ENSG00000100099	HPS4	Hermansky-Pudlak syndrome 4
1577	0.354229	4.39197	5.00929	0.0252117	0.0393422	ENSG00000100100	PIK3IP1	phosphoinositide-3-kinase interacting protein 1
1578	0.202679	4.48292	1.58196	0.208479	0.265667	ENSG00000100104	SRRD	SRR1 domain containing
1579	0.361909	4.80493	5.70099	0.0169553	0.0274646	ENSG00000100105	PATZ1	POZ (BTB) and AT hook containing zinc finger 1
1580	-0.936757	5.90689	49.3376	2.15495e-12	9.25595e-12	ENSG00000100106	TRIOBP	TRIO and F-actin binding protein
1581	1.17247	6.03664	175.554	4.53155e-40	5.67104e-39	ENSG00000100109	TFIP11	tuftelin interacting protein 11
1582	-0.823853	4.62914	20.7124	5.33698e-06	1.38146e-05	ENSG00000100116	GCAT	glycine C-acetyltransferase
1583	-0.487558	4.37293	6.87132	0.008759	0.01486	ENSG00000100124	ANKRD54	ankyrin repeat domain 54
1584	-0.55323	7.87285	80.6886	2.64243e-19	1.59938e-18	ENSG00000100129	EIF3L	eukaryotic translation initiation factor 3, subunit L
1585	-1.25685	6.41299	109.419	1.31395e-25	1.04489e-24	ENSG00000100138	NHP2L1	NHP2 non-histone chromosome protein 2-like 1 (S. cerevisiae)
1586	0.110816	4.70929	0.502955	0.478205	0.546456	ENSG00000100139	MICALL1	MICAL-like 1
1587	-1.35142	4.98111	56.0284	7.14334e-14	3.34527e-13	ENSG00000100142	POLR2F	polymerase (RNA) II (DNA directed) polypeptide F
1588	0.0547408	3.21553	0.0475611	0.827363	0.863448	ENSG00000100147	CCDC134	coiled-coil domain containing 134
1589	0.537106	3.74191	7.94664	0.00481767	0.00852043	ENSG00000100150	DEPDC5	DEP domain containing 5
1590	0.0109918	4.54512	0.00467893	0.945465	0.9617	ENSG00000100151	PICK1	protein interacting with PRKCA 1
1591	2.32644	2.17536	94.5703	2.3654e-22	1.65578e-21	ENSG00000100154	TTC28	tetratricopeptide repeat domain 28
1592	-1.7989	4.48427	61.4166	4.61903e-15	2.30054e-14	ENSG00000100162	CENPM	centromere protein M
1593	-1.05258	3.98265	19.6308	9.39412e-06	2.36414e-05	ENSG00000100196	KDELR3	KDEL (Lys-Asp-Glu-Leu) endoplasmic reticulum protein retention receptor 3
1594	-0.626523	8.69858	116.799	3.17623e-27	2.68269e-26	ENSG00000100201	DDX17	DEAD (Asp-Glu-Ala-Asp) box helicase 17
1595	0.0305729	0.712215	0.00252039	0.95996	0.973998	ENSG00000100206	DMC1	DNA meiotic recombinase 1
1596	0.571271	6.94433	46.0087	1.17727e-11	4.82937e-11	ENSG00000100207	TCF20	transcription factor 20 (AR1)
1597	-0.105972	3.5024	0.208276	0.648122	0.704799	ENSG00000100209	HSCB	HscB iron-sulfur cluster co-chaperone homolog (E. coli)
1598	-0.877808	3.86371	13.1068	0.000294221	0.00062057	ENSG00000100211	CBY1	chibby homolog 1 (Drosophila)
1599	-0.922304	6.05486	64.2322	1.10588e-15	5.66671e-15	ENSG00000100216	TOMM22	translocase of outer mitochondrial membrane 22 homolog (yeast)
1600	0.757017	7.93061	107.015	4.41811e-25	3.44556e-24	ENSG00000100219	XBP1	X-box binding protein 1
1601	-0.164354	7.30689	5.08914	0.0240762	0.0377026	ENSG00000100220	RTCB	NA
1602	-0.0657767	7.08802	0.738904	0.390012	0.457055	ENSG00000100221	JOSD1	Josephin domain containing 1
1603	0.66177	6.29593	56.2057	6.5271e-14	3.06963e-13	ENSG00000100225	FBXO7	F-box protein 7
1604	2.23615	5.59858	539.234	2.76757e-119	1.23779e-117	ENSG00000100226	GTPBP1	GTP binding protein 1
1605	0.1034	5.56661	0.783358	0.376116	0.443775	ENSG00000100227	POLDIP3	polymerase (DNA-directed), delta interacting protein 3
1606	-0.963117	1.04402	2.15767	0.14186	0.188561	ENSG00000100228	RAB36	RAB36, member RAS oncogene family
1607	-0.430888	4.06981	4.41415	0.0356421	0.0539632	ENSG00000100234	TIMP3	TIMP metallopeptidase inhibitor 3
1608	0.174172	5.53001	2.33475	0.126515	0.170203	ENSG00000100239	PPP6R2	protein phosphatase 6, regulatory subunit 2
1609	0.645238	6.98389	70.3465	4.97509e-17	2.71198e-16	ENSG00000100241	SBF1	SET binding factor 1
1610	-0.249336	5.97386	4.09439	0.0430259	0.0641155	ENSG00000100242	SUN2	Sad1 and UNC84 domain containing 2
1611	0.0685707	3.96755	0.127476	0.721064	0.773468	ENSG00000100243	CYB5R3	cytochrome b5 reductase 3
1612	-0.69303	4.19176	11.0838	0.000870847	0.00171905	ENSG00000100246	DNAL4	dynein, axonemal, light chain 4
1613	0.226578	5.62977	4.10716	0.0427019	0.0637131	ENSG00000100258	LMF2	lipase maturation factor 2
1614	-0.345609	4.42061	3.70142	0.0543662	0.0794771	ENSG00000100263	RHBDD3	rhomboid domain containing 3
1615	-0.312126	7.75828	19.2319	1.15764e-05	2.88662e-05	ENSG00000100266	PACSIN2	protein kinase C and casein kinase substrate in neurons 2
1616	-2.30379	2.27304	17.7896	2.46725e-05	5.92956e-05	ENSG00000100271	TTLL1	tubulin tyrosine ligase-like family, member 1
1617	0.312076	6.92141	13.2198	0.000277008	0.000586118	ENSG00000100280	AP1B1	adaptor-related protein complex 1, beta 1 subunit
1618	0.443418	4.80967	10.5953	0.00113378	0.00220214	ENSG00000100281	HMGXB4	HMG box domain containing 4
1619	0.383793	3.93183	4.14443	0.0417717	0.0625121	ENSG00000100284	TOM1	target of myb1 (chicken)
1620	0.506714	4.55222	11.3254	0.000764555	0.00152499	ENSG00000100288	CHKB	choline kinase beta
1621	-0.532309	4.64506	9.20769	0.00241001	0.00445934	ENSG00000100290	BIK	BCL2-interacting killer (apoptosis-inducing)
1622	-0.420878	3.97554	3.85008	0.0497435	0.0731929	ENSG00000100294	MCAT	malonyl CoA:ACP acyltransferase (mitochondrial)
1623	0.287947	5.51217	6.3944	0.0114481	0.0190964	ENSG00000100296	THOC5	THO complex 5
1624	-0.920988	6.23551	68.4638	1.29228e-16	6.931e-16	ENSG00000100297	MCM5	minichromosome maintenance complex component 5
1625	-0.236757	4.34341	1.68349	0.194461	0.249666	ENSG00000100299	ARSA	arylsulfatase A
1626	-1.37296	6.77068	142.175	8.90438e-33	9.10803e-32	ENSG00000100300	TSPO	translocator protein (18kDa)
1627	-1.00015	6.15452	76.3281	2.40243e-18	1.38673e-17	ENSG00000100304	TTLL12	tubulin tyrosine ligase-like family, member 12
1628	-0.28249	2.39107	0.637223	0.424718	0.49283	ENSG00000100307	CBX7	chromobox homolog 7
1629	0.623047	3.47925	9.27447	0.00232369	0.004308	ENSG00000100311	PDGFB	platelet-derived growth factor beta polypeptide
1630	-0.862952	8.74737	218.179	2.25749e-49	3.49858e-48	ENSG00000100316	RPL3	ribosomal protein L3
1631	-0.529906	3.85176	5.6002	0.0179584	0.0287541	ENSG00000100319	ZMAT5	zinc finger, matrin-type 5
1632	0.360954	6.73654	21.3108	3.90517e-06	1.02659e-05	ENSG00000100320	RBFOX2	RNA binding protein, fox-1 homolog (C. elegans) 2
1633	-0.264888	4.10145	1.78963	0.180972	0.234083	ENSG00000100324	TAB1	TGF-beta activated kinase 1/MAP3K7 binding protein 1
1634	0.914947	4.36265	38.6461	5.08053e-10	1.84959e-09	ENSG00000100325	ASCC2	activating signal cointegrator 1 complex subunit 2
1635	1.44391	6.19853	243.415	7.08243e-55	1.23231e-53	ENSG00000100330	MTMR3	myotubularin related protein 3
1636	0.279345	5.44937	5.78006	0.016209	0.0263038	ENSG00000100335	MIEF1	NA
1637	4.78693	1.61499	397.966	1.52655e-88	4.68799e-87	ENSG00000100336	APOL4	apolipoprotein L, 4
1638	1.43224	6.9437	277.265	2.96267e-62	5.90231e-61	ENSG00000100342	APOL1	apolipoprotein L, 1
1639	-0.727863	1.37042	1.70683	0.191397	0.246253	ENSG00000100344	PNPLA3	patatin-like phospholipase domain containing 3
1640	-0.433351	9.92504	42.637	6.59007e-11	2.55773e-10	ENSG00000100345	MYH9	myosin, heavy chain 9, non-muscle
1641	-0.948986	5.51453	47.0166	7.03881e-12	2.93258e-11	ENSG00000100347	SAMM50	sorting and assembly machinery component 50 homolog (S. cerevisiae)
1642	-1.28829	3.54412	20.0958	7.36566e-06	1.87525e-05	ENSG00000100348	TXN2	thioredoxin 2
1643	-0.0937015	2.37338	0.0734745	0.786343	0.827769	ENSG00000100350	FOXRED2	FAD-dependent oxidoreductase domain containing 2
1644	-0.0407375	7.99919	0.438507	0.507844	0.575312	ENSG00000100353	EIF3D	eukaryotic translation initiation factor 3, subunit D
1645	0.531418	5.87839	28.7328	8.3086e-08	2.54451e-07	ENSG00000100354	TNRC6B	trinucleotide repeat containing 6B
1646	-0.395208	5.84258	11.6032	0.000658382	0.00132584	ENSG00000100359	SGSM3	small G protein signaling modulator 3
1647	-0.877578	4.2979	17.7974	2.4572e-05	5.90933e-05	ENSG00000100360	IFT27	intraflagellar transport 27 homolog (Chlamydomonas)
1648	-0.439239	6.18127	17.7759	2.48509e-05	5.96564e-05	ENSG00000100364	KIAA0930	KIAA0930
1649	-1.03883	4.17242	21.0863	4.39051e-06	1.14806e-05	ENSG00000100372	SLC25A17	solute carrier family 25 (mitochondrial carrier; peroxisomal membrane protein, 34kDa), member 17
1650	-0.120574	3.58091	0.284162	0.593986	0.657128	ENSG00000100376	FAM118A	family with sequence similarity 118, member A
1651	-1.13122	2.68691	9.09268	0.00256635	0.00472566	ENSG00000100379	KCTD17	potassium channel tetramerisation domain containing 17
1652	-0.488671	8.54798	45.0643	1.90674e-11	7.69393e-11	ENSG00000100380	ST13	suppression of tumorigenicity 13 (colon carcinoma) (Hsp70 interacting protein)
1653	-0.522748	5.38028	15.1703	9.82383e-05	0.000219648	ENSG00000100387	RBX1	ring-box 1, E3 ubiquitin protein ligase
1654	2.06972	4.74919	316.27	9.40608e-71	2.24265e-69	ENSG00000100393	EP300	E1A binding protein p300
1655	0.537666	5.33487	21.9715	2.76735e-06	7.38403e-06	ENSG00000100395	L3MBTL2	l(3)mbt-like 2 (Drosophila)
1656	0.738808	8.01771	192.565	8.75799e-44	1.20089e-42	ENSG00000100401	RANGAP1	Ran GTPase activating protein 1
1657	0.899025	6.43208	82.6618	9.73632e-20	6.03e-19	ENSG00000100403	ZC3H7B	zinc finger CCCH-type containing 7B
1658	-0.489333	5.21847	12.2591	0.000462986	0.000951678	ENSG00000100410	PHF5A	PHD finger protein 5A
1659	-0.0507822	6.34574	0.228834	0.63239	0.690632	ENSG00000100412	ACO2	aconitase 2, mitochondrial
1660	-0.239428	5.35281	3.1423	0.0762861	0.107992	ENSG00000100413	POLR3H	polymerase (RNA) III (DNA directed) polypeptide H (22.9kD)
1661	-0.303253	5.59306	6.00606	0.0142568	0.0234037	ENSG00000100416	TRMU	tRNA 5-methylaminomethyl-2-thiouridylate methyltransferase
1662	-0.63228	3.76105	7.27143	0.00700601	0.0120532	ENSG00000100417	PMM1	phosphomannomutase 1
1663	0.60384	5.32624	26.3258	2.88411e-07	8.45008e-07	ENSG00000100418	DESI1	desumoylating isopeptidase 1
1664	-1.04277	6.11175	81.1098	2.13516e-19	1.30121e-18	ENSG00000100422	CERK	ceramide kinase
1665	1.58541	5.71374	270.956	7.02247e-61	1.3764e-59	ENSG00000100425	BRD1	bromodomain containing 1
1666	0.101434	5.67863	0.843974	0.358263	0.425573	ENSG00000100426	ZBED4	zinc finger, BED-type containing 4
1667	-0.0492676	3.93218	0.050835	0.821617	0.858392	ENSG00000100429	HDAC10	histone deacetylase 10
1668	1.19061	1.34216	9.5684	0.00197955	0.00370763	ENSG00000100439	ABHD4	abhydrolase domain containing 4
1669	0.990885	6.72501	156.959	5.22522e-36	5.85225e-35	ENSG00000100441	KHNYN	KH and NYN domain containing
1670	-1.2671	5.46333	64.3114	1.06231e-15	5.45186e-15	ENSG00000100442	FKBP3	FK506 binding protein 3, 25kDa
1671	-0.293216	2.8823	0.969206	0.324878	0.391004	ENSG00000100445	SDR39U1	short chain dehydrogenase/reductase family 39U, member 1
1672	0.793566	5.31353	51.3717	7.64339e-13	3.37322e-12	ENSG00000100461	RBM23	RNA binding motif protein 23
1673	-1.43904	5.81642	114.63	9.48284e-27	7.88034e-26	ENSG00000100462	PRMT5	protein arginine methyltransferase 5
1674	-0.33093	4.36426	2.80947	0.0937092	0.129452	ENSG00000100473	COCH	cochlin
1675	0.0278992	3.88892	0.0196879	0.888412	0.914627	ENSG00000100478	AP4S1	adaptor-related protein complex 4, sigma 1 subunit
1676	-1.80187	3.42428	29.3191	6.13867e-08	1.89521e-07	ENSG00000100479	POLE2	polymerase (DNA directed), epsilon 2, accessory subunit
1677	1.61038	3.34157	77.0213	1.69121e-18	9.843e-18	ENSG00000100483	VCPKMT	NA
1678	0.587965	5.10724	23.3918	1.3214e-06	3.63495e-06	ENSG00000100485	SOS2	son of sevenless homolog 2 (Drosophila)
1679	-7.46644	1.00929	15.1832	9.75697e-05	0.000218299	ENSG00000100490	CDKL1	cyclin-dependent kinase-like 1 (CDC2-related kinase)
1680	-0.443736	5.28806	10.4233	0.00124438	0.00240085	ENSG00000100503	NIN	ninein (GSK3B interacting protein)
1681	-1.73337	5.714	131.305	2.12368e-30	1.99467e-29	ENSG00000100504	PYGL	phosphorylase, glycogen, liver
1682	-0.411797	6.78073	21.7811	3.05592e-06	8.13124e-06	ENSG00000100519	PSMC6	proteasome (prosome, macropain) 26S subunit, ATPase, 6
1683	-1.41688	5.83888	109.422	1.31168e-25	1.0437e-24	ENSG00000100522	GNPNAT1	glucosamine-phosphate N-acetyltransferase 1
1684	-0.812031	4.27021	15.5306	8.11811e-05	0.000183636	ENSG00000100523	DDHD1	DDHD domain containing 1
1685	-0.887208	5.12817	30.6186	3.14066e-08	9.93324e-08	ENSG00000100526	CDKN3	cyclin-dependent kinase inhibitor 3
1686	-0.754573	5.82845	30.2418	3.814e-08	1.19917e-07	ENSG00000100528	CNIH1	NA
1687	0.635761	3.42516	8.76103	0.00307736	0.0055856	ENSG00000100532	CGRRF1	cell growth regulator with ring finger domain 1
1688	-0.645494	5.69815	27.4333	1.62604e-07	4.87227e-07	ENSG00000100554	ATP6V1D	ATPase, H+ transporting, lysosomal 34kDa, V1 subunit D
1689	-0.635335	4.59446	11.8717	0.000569946	0.00115832	ENSG00000100557	C14orf105	chromosome 14 open reading frame 105
1690	-0.146401	4.86929	0.935019	0.333562	0.400335	ENSG00000100558	PLEK2	pleckstrin 2
1691	-1.10075	4.30194	25.5726	4.2604e-07	1.22959e-06	ENSG00000100564	PIGH	phosphatidylinositol glycan anchor biosynthesis, class H
1692	-0.633673	6.56172	40.7731	1.70967e-10	6.43869e-10	ENSG00000100567	PSMA3	proteasome (prosome, macropain) subunit, alpha type, 3
1693	-0.439288	5.89513	14.1821	0.00016594	0.000361144	ENSG00000100568	VTI1B	vesicle transport through interaction with t-SNAREs 1B
1694	-1.21289	3.07207	12.9865	0.000313743	0.000659138	ENSG00000100575	TIMM9	translocase of inner mitochondrial membrane 9 homolog (yeast)
1695	-0.474284	3.57714	3.54417	0.0597552	0.0866259	ENSG00000100577	GSTZ1	glutathione S-transferase zeta 1
1696	-0.279417	4.75293	2.38605	0.122423	0.165114	ENSG00000100578	KIAA0586	KIAA0586
1697	-0.719855	5.01341	21.2657	3.99818e-06	1.05001e-05	ENSG00000100580	TMED8	transmembrane emp24 protein transport domain containing 8
1698	-0.975897	6.84427	113.508	1.67046e-26	1.37771e-25	ENSG00000100591	AHSA1	AHA1, activator of heat shock 90kDa protein ATPase homolog 1 (yeast)
1699	1.38607	4.19558	94.0783	3.03293e-22	2.11196e-21	ENSG00000100592	DAAM1	dishevelled associated activator of morphogenesis 1
1700	-0.196244	6.962	6.12147	0.013355	0.0220096	ENSG00000100596	SPTLC2	serine palmitoyltransferase, long chain base subunit 2
1701	-0.234005	6.40286	6.65646	0.00987972	0.0166238	ENSG00000100600	LGMN	legumain
1702	0.52588	4.01934	9.09675	0.00256064	0.0047158	ENSG00000100601	ALKBH1	alkB, alkylation repair homolog 1 (E. coli)
1703	-0.239508	6.31414	5.31674	0.0211215	0.0334014	ENSG00000100603	SNW1	SNW domain containing 1
1704	-0.112138	5.91063	0.993934	0.318783	0.384989	ENSG00000100605	ITPK1	inositol-tetrakisphosphate 1-kinase
1705	-1.09086	5.16375	47.4909	5.5259e-12	2.31747e-11	ENSG00000100612	DHRS7	dehydrogenase/reductase (SDR family) member 7
1706	-0.330099	5.58529	5.51886	0.0188125	0.0300136	ENSG00000100614	PPM1A	protein phosphatase, Mg2+/Mn2+ dependent, 1A
1707	1.52663	4.47169	130.306	3.51305e-30	3.26058e-29	ENSG00000100625	SIX4	SIX homeobox 4
1708	0.108166	4.01709	0.334127	0.563239	0.627087	ENSG00000100629	CEP128	centrosomal protein 128kDa
1709	-1.44412	6.1498	144.256	3.12356e-33	3.24733e-32	ENSG00000100632	ERH	enhancer of rudimentary homolog (Drosophila)
1710	0.169365	7.66335	5.16944	0.0229876	0.0361126	ENSG00000100644	HIF1A	hypoxia inducible factor 1, alpha subunit (basic helix-loop-helix transcription factor)
1711	1.0733	4.40147	58.3319	2.21425e-14	1.06271e-13	ENSG00000100647	SUSD6	NA
1712	0.765688	7.40101	131.152	2.29353e-30	2.15117e-29	ENSG00000100650	SRSF5	serine/arginine-rich splicing factor 5
1713	-0.249597	8.43576	21.2833	3.9617e-06	1.04083e-05	ENSG00000100664	EIF5	eukaryotic translation initiation factor 5
1714	-1.26296	4.13154	28.2489	1.06677e-07	3.24536e-07	ENSG00000100665	SERPINA4	serpin peptidase inhibitor, clade A (alpha-1 antiproteinase, antitrypsin), member 4
1715	0.807827	7.34223	136.103	1.89423e-31	1.84145e-30	ENSG00000100697	DICER1	dicer 1, ribonuclease type III
1716	-0.793685	5.12796	27.2162	1.81928e-07	5.43175e-07	ENSG00000100711	ZFYVE21	zinc finger, FYVE domain containing 21
1717	-1.33717	6.34254	135.612	2.42597e-31	2.3396e-30	ENSG00000100714	MTHFD1	methylenetetrahydrofolate dehydrogenase (NADP+ dependent) 1, methenyltetrahydrofolate cyclohydrolase, formyltetrahydrofolate synthetase
1718	-0.151134	6.03037	2.00988	0.156277	0.20537	ENSG00000100722	ZC3H14	zinc finger CCCH-type containing 14
1719	-0.212339	4.84287	1.93774	0.163914	0.214118	ENSG00000100726	TELO2	TEL2, telomere maintenance 2, homolog (S. cerevisiae)
1720	1.03723	5.94495	121.678	2.71487e-28	2.38052e-27	ENSG00000100731	PCNX	pecanex homolog (Drosophila)
1721	-0.337412	6.05938	9.53559	0.00201526	0.00377079	ENSG00000100744	GSKIP	GSK3B interacting protein
1722	-0.578709	5.74462	22.7922	1.80499e-06	4.91057e-06	ENSG00000100749	VRK1	vaccinia related kinase 1
1723	-1.11572	7.22357	193.133	6.5852e-44	9.03888e-43	ENSG00000100764	PSMC1	proteasome (prosome, macropain) 26S subunit, ATPase, 1
1724	1.10635	4.2761	56.1826	6.60433e-14	3.10485e-13	ENSG00000100784	RPS6KA5	ribosomal protein S6 kinase, 90kDa, polypeptide 5
1725	1.19016	6.55999	254.405	2.84481e-57	5.22975e-56	ENSG00000100796	SMEK1	SMEK homolog 1, suppressor of mek1 (Dictyostelium)
1726	0.0307371	2.75485	0.0110559	0.916259	0.937646	ENSG00000100802	C14orf93	chromosome 14 open reading frame 93
1727	-1.35589	6.1084	127.747	1.27482e-29	1.16057e-28	ENSG00000100804	PSMB5	proteasome (prosome, macropain) subunit, beta type, 5
1728	0.079108	6.84952	0.706831	0.400498	0.467698	ENSG00000100811	YY1	YY1 transcription factor
1729	0.235299	6.30755	6.07351	0.0137224	0.0225793	ENSG00000100813	ACIN1	apoptotic chromatin condensation inducer 1
1730	0.691718	5.06796	31.2332	2.28813e-08	7.30799e-08	ENSG00000100814	CCNB1IP1	cyclin B1 interacting protein 1, E3 ubiquitin protein ligase
1731	1.31865	7.13789	320.208	1.30478e-71	3.139e-70	ENSG00000100815	TRIP11	thyroid hormone receptor interactor 11
1732	-1.31377	5.90933	92.3384	7.30513e-22	4.99296e-21	ENSG00000100823	APEX1	APEX nuclease (multifunctional DNA repair enzyme) 1
1733	-0.0231352	5.89688	0.046767	0.828788	0.864664	ENSG00000100836	PABPN1	poly(A) binding protein, nuclear 1
1734	0.640714	8.55669	140.566	2.00143e-32	2.0239e-31	ENSG00000100852	ARHGAP5	Rho GTPase activating protein 5
1735	-0.317208	4.7084	3.69873	0.054454	0.0795717	ENSG00000100865	CINP	cyclin-dependent kinase 2 interacting protein
1736	4.24353	1.99268	377.095	5.33873e-84	1.50751e-82	ENSG00000100867	DHRS2	dehydrogenase/reductase (SDR family) member 2
1737	-0.811077	6.53191	57.5696	3.26225e-14	1.55394e-13	ENSG00000100883	SRP54	signal recognition particle 54kDa
1738	1.53037	7.18949	304.389	3.64402e-68	8.30214e-67	ENSG00000100888	CHD8	chromodomain helicase DNA binding protein 8
1739	0.41874	4.41829	6.85881	0.00882051	0.0149567	ENSG00000100889	PCK2	phosphoenolpyruvate carboxykinase 2 (mitochondrial)
1740	-0.310337	5.06247	4.58677	0.0322197	0.0491445	ENSG00000100890	KIAA0391	KIAA0391
1741	-0.763154	6.10219	46.4169	9.55866e-12	3.94176e-11	ENSG00000100897	DCAF11	DDB1 and CUL4 associated factor 11
1742	-0.0577679	7.14706	0.650016	0.420107	0.488159	ENSG00000100902	PSMA6	proteasome (prosome, macropain) subunit, alpha type, 6
1743	5.33994	9.2124	4167.93	0	0	ENSG00000100906	NFKBIA	nuclear factor of kappa light polypeptide gene enhancer in B-cells inhibitor, alpha
1744	0.858086	3.54173	18.8726	1.39743e-05	3.45611e-05	ENSG00000100908	EMC9	ER membrane protein complex subunit 9
1745	0.570517	6.47345	44.3917	2.68827e-11	1.07434e-10	ENSG00000100911	PSME2	proteasome (prosome, macropain) activator subunit 2 (PA28 beta)
1746	-0.452575	3.47527	3.14552	0.0761356	0.10779	ENSG00000100916	BRMS1L	breast cancer metastasis-suppressor 1-like
1747	3.0843	0.756594	74.7236	5.4145e-18	3.06821e-17	ENSG00000100918	REC8	REC8 homolog (yeast)
1748	-0.156085	5.56243	1.44936	0.228631	0.287444	ENSG00000100926	TM9SF1	transmembrane 9 superfamily member 1
1749	0.316209	6.37289	12.7882	0.000348811	0.000728904	ENSG00000100934	SEC23A	Sec23 homolog A (S. cerevisiae)
1750	-0.498214	5.30029	13.4222	0.000248661	0.000529334	ENSG00000100938	GMPR2	guanosine monophosphate reductase 2
1751	0.746398	6.30786	79.2175	5.56356e-19	3.31772e-18	ENSG00000100941	PNN	pinin, desmosome associated protein
1752	-0.0486618	3.66986	0.0501948	0.822725	0.85928	ENSG00000100949	RABGGTA	Rab geranylgeranyltransferase, alpha subunit
1753	-0.230628	2.88269	0.617474	0.431987	0.499398	ENSG00000100968	NFATC4	nuclear factor of activated T-cells, cytoplasmic, calcineurin-dependent 4
1754	1.19161	2.58947	22.4746	2.1294e-06	5.74275e-06	ENSG00000100982	PCIF1	PDX1 C-terminal inhibiting factor 1
1755	-0.690857	6.41718	48.853	2.75878e-12	1.17548e-11	ENSG00000100983	GSS	glutathione synthetase
1756	0.00473705	6.70554	0.00334055	0.95391	0.968885	ENSG00000100991	TRPC4AP	transient receptor potential cation channel, subfamily C, member 4 associated protein
1757	-0.488403	7.62555	43.6595	3.90767e-11	1.53919e-10	ENSG00000100994	PYGB	phosphorylase, glycogen; brain
1758	-1.34376	3.84934	26.2343	3.02411e-07	8.84471e-07	ENSG00000100997	ABHD12	abhydrolase domain containing 12
1759	-0.262555	3.91748	1.60726	0.204877	0.261467	ENSG00000101000	PROCR	protein C receptor, endothelial
1760	-1.7737	3.50123	29.7366	4.94913e-08	1.54261e-07	ENSG00000101003	GINS1	GINS complex subunit 1 (Psf1 homolog)
1761	-0.522217	3.14584	3.16138	0.0753993	0.106827	ENSG00000101004	NINL	ninein-like
1762	0.611301	2.8654	5.8873	0.0152505	0.0248604	ENSG00000101017	CD40	CD40 molecule, TNF receptor superfamily member 5
1763	-0.305463	5.31464	5.07331	0.024297	0.0380127	ENSG00000101019	UQCC1	NA
1764	0.879024	5.50187	68.4822	1.28027e-16	6.86933e-16	ENSG00000101040	ZMYND8	zinc finger, MYND-type containing 8
1765	-1.58892	4.78264	59.4225	1.27206e-14	6.18085e-14	ENSG00000101049	SGK2	serum/glucocorticoid regulated kinase 2
1766	0.197854	4.5288	1.57137	0.210008	0.267384	ENSG00000101052	IFT52	intraflagellar transport 52 homolog (Chlamydomonas)
1767	-0.591304	5.49619	18.2919	1.89511e-05	4.61333e-05	ENSG00000101057	MYBL2	v-myb myeloblastosis viral oncogene homolog (avian)-like 2
1768	0.446065	4.81736	10.5444	0.00116538	0.00225758	ENSG00000101076	HNF4A	hepatocyte nuclear factor 4, alpha
1769	-0.379896	4.18078	3.80827	0.051	0.0748847	ENSG00000101079	NDRG3	NDRG family member 3
1770	-0.643164	6.4968	30.5841	3.19709e-08	1.01045e-07	ENSG00000101084	C20orf24	chromosome 20 open reading frame 24
1771	0.343479	3.76455	2.76053	0.0966163	0.133055	ENSG00000101104	PABPC1L	poly(A) binding protein, cytoplasmic 1-like
1772	0.0559285	6.31827	0.309909	0.577736	0.641031	ENSG00000101109	STK4	serine/threonine kinase 4
1773	0.801509	6.02224	75.4161	3.81276e-18	2.17536e-17	ENSG00000101126	ADNP	activity-dependent neuroprotector homeobox
1774	-1.10107	4.7811	36.4374	1.57647e-09	5.54823e-09	ENSG00000101132	PFDN4	prefoldin subunit 4
1775	0.0121385	5.10486	0.00824116	0.927667	0.94635	ENSG00000101138	CSTF1	cleavage stimulation factor, 3' pre-RNA, subunit 1, 50kDa
1776	0.178648	6.16047	3.61976	0.0570971	0.0831501	ENSG00000101146	RAE1	RAE1 RNA export 1 homolog (S. pombe)
1777	-0.90325	7.06823	114.577	9.74015e-27	8.08827e-26	ENSG00000101150	TPD52L2	tumor protein D52-like 2
1778	0.100652	7.42567	2.27436	0.131529	0.176236	ENSG00000101152	DNAJC5	DnaJ (Hsp40) homolog, subfamily C, member 5
1779	-0.304602	6.38673	10.2929	0.00133541	0.00256608	ENSG00000101158	NELFCD	negative elongation factor complex member C/D
1780	-0.572542	6.65529	33.704	6.41673e-09	2.14783e-08	ENSG00000101160	CTSZ	cathepsin Z
1781	0.282289	7.0291	15.712	7.37566e-05	0.000167695	ENSG00000101161	PRPF6	PRP6 pre-mRNA processing factor 6 homolog (S. cerevisiae)
1782	-0.938865	7.09556	75.9317	2.93646e-18	1.68477e-17	ENSG00000101166	SLMO2	slowmo homolog 2 (Drosophila)
1783	0.795652	5.21775	46.0814	1.13439e-11	4.66066e-11	ENSG00000101181	MTG2	NA
1784	-0.952801	8.07045	155.614	1.02821e-35	1.14582e-34	ENSG00000101182	PSMA7	proteasome (prosome, macropain) subunit, alpha type, 7
1785	0.0137396	4.4647	0.00587063	0.938926	0.956362	ENSG00000101187	SLCO4A1	solute carrier organic anion transporter family, member 4A1
1786	0.813993	5.56414	62.0743	3.30737e-15	1.65966e-14	ENSG00000101189	MRGBP	MRG/MORF4L binding protein
1787	-0.341581	4.59272	3.40564	0.064974	0.0933362	ENSG00000101190	TCFL5	transcription factor-like 5 (basic helix-loop-helix)
1788	0.958287	7.27741	183.785	7.23013e-42	9.41047e-41	ENSG00000101191	DIDO1	death inducer-obliterator 1
1789	-0.179478	6.80032	4.35272	0.0369499	0.0557849	ENSG00000101193	GID8	GID complex subunit 8 homolog (S. cerevisiae)
1790	-0.277294	4.45543	2.25794	0.132931	0.177846	ENSG00000101194	SLC17A9	solute carrier family 17, member 9
1791	0.613447	6.58954	53.4501	2.6525e-13	1.20492e-12	ENSG00000101199	ARFGAP1	ADP-ribosylation factor GTPase activating protein 1
1792	-0.644835	6.97113	60.072	9.14486e-15	4.47604e-14	ENSG00000101210	EEF1A2	eukaryotic translation elongation factor 1 alpha 2
1793	-0.239282	4.3257	1.65941	0.197683	0.253338	ENSG00000101213	PTK6	protein tyrosine kinase 6
1794	1.38825	4.95247	148.465	3.75457e-34	4.00647e-33	ENSG00000101216	GMEB2	glucocorticoid modulatory element binding protein 2
1795	-0.938688	3.73944	13.7852	0.000204943	0.000440896	ENSG00000101220	C20orf27	chromosome 20 open reading frame 27
1796	0.248044	4.25976	1.81247	0.178212	0.230917	ENSG00000101224	CDC25B	cell division cycle 25B
1797	0.772212	5.98872	44.0664	3.17417e-11	1.26096e-10	ENSG00000101246	ARFRP1	ADP-ribosylation factor related protein 1
1798	0.530737	2.9352	4.48558	0.034182	0.0519059	ENSG00000101247	NDUFAF5	NADH dehydrogenase (ubiquinone) complex I, assembly factor 5
1799	0.0939246	5.88246	0.793726	0.372976	0.440462	ENSG00000101255	TRIB3	tribbles homolog 3 (Drosophila)
1800	-0.0715527	6.51726	0.558974	0.454674	0.522585	ENSG00000101266	CSNK2A1	casein kinase 2, alpha 1 polypeptide
1801	-0.394684	2.40857	1.21837	0.269681	0.332498	ENSG00000101276	SLC52A3	solute carrier family 52, riboflavin transporter, member 3
1802	-0.37145	5.03891	6.12876	0.0133	0.0219276	ENSG00000101290	CDS2	CDP-diacylglycerol synthase (phosphatidate cytidylyltransferase) 2
1803	-0.175056	6.0775	3.03609	0.081432	0.11457	ENSG00000101294	HM13	histocompatibility (minor) 13
1804	0.548303	5.01345	18.7559	1.48564e-05	3.66204e-05	ENSG00000101310	SEC23B	Sec23 homolog B (S. cerevisiae)
1805	-0.652508	4.27088	9.69464	0.00184806	0.00347943	ENSG00000101311	FERMT1	fermitin family member 1
1806	0.35175	2.56832	1.44127	0.229934	0.288919	ENSG00000101333	PLCB4	phospholipase C, beta 4
1807	-0.855647	0.949264	1.65891	0.197751	0.253401	ENSG00000101335	MYL9	myosin, light chain 9, regulatory
1808	0.648242	5.61029	39.9357	2.62461e-10	9.75483e-10	ENSG00000101337	TM9SF4	transmembrane 9 superfamily protein member 4
1809	0.585667	4.26258	13.3151	0.000263274	0.000558388	ENSG00000101343	CRNKL1	crooked neck pre-mRNA splicing factor-like 1 (Drosophila)
1810	-0.205664	7.07036	7.93029	0.0048614	0.00858979	ENSG00000101346	POFUT1	protein O-fucosyltransferase 1
1811	2.90185	6.40529	1595.14	0	0	ENSG00000101347	SAMHD1	SAM domain and HD domain 1
1812	0.105696	6.85835	1.73264	0.188074	0.242399	ENSG00000101350	KIF3B	kinesin family member 3B
1813	-0.209782	6.85687	6.93121	0.00847043	0.0144034	ENSG00000101361	NOP56	NOP56 ribonucleoprotein
1814	-0.7045	3.82782	9.18397	0.00244144	0.00451248	ENSG00000101363	MANBAL	mannosidase, beta A, lysosomal-like
1815	-1.22074	5.48721	68.2121	1.4682e-16	7.84924e-16	ENSG00000101365	IDH3B	isocitrate dehydrogenase 3 (NAD+) beta
1816	-0.725479	7.25149	71.7419	2.45267e-17	1.35415e-16	ENSG00000101367	MAPRE1	microtubule-associated protein, RP/EB family, member 1
1817	-0.222621	7.81523	13.6489	0.00022037	0.000471973	ENSG00000101384	JAG1	jagged 1
1818	-0.291741	5.29147	4.50535	0.033789	0.0513911	ENSG00000101391	CDK5RAP1	CDK5 regulatory subunit associated protein 1
1819	-0.606302	2.76588	3.39267	0.065487	0.0939921	ENSG00000101400	SNTA1	syntrophin, alpha 1
1820	-0.175597	5.74147	2.32274	0.127495	0.171365	ENSG00000101407	TTI1	TELO2 interacting protein 1
1821	-1.1852	5.10879	52.1912	5.03522e-13	2.24897e-12	ENSG00000101412	E2F1	E2F transcription factor 1
1822	0.401489	5.31532	10.5918	0.0011359	0.00220561	ENSG00000101413	RPRD1B	regulation of nuclear pre-mRNA domain containing 1B
1823	-2.11091	4.67016	84.7537	3.37945e-20	2.14584e-19	ENSG00000101417	PXMP4	peroxisomal membrane protein 4, 24kDa
1824	-0.536966	6.37868	29.7856	4.8257e-08	1.50625e-07	ENSG00000101421	CHMP4B	charged multivesicular body protein 4B
1825	-1.12495	4.66998	32.5482	1.16275e-08	3.81141e-08	ENSG00000101439	CST3	cystatin C
1826	-0.03106	4.29664	0.0297761	0.862999	0.893433	ENSG00000101442	ACTR5	ARP5 actin-related protein 5 homolog (yeast)
1827	-0.77529	2.1102	3.07416	0.0795455	0.112141	ENSG00000101443	WFDC2	WAP four-disulfide core domain 2
1828	-1.55947	7.32182	364.578	2.83574e-81	7.77669e-80	ENSG00000101444	AHCY	adenosylhomocysteinase
1829	0.188422	6.32361	3.26206	0.0708998	0.100881	ENSG00000101447	FAM83D	family with sequence similarity 83, member D
1830	0.502914	4.37238	10.2837	0.00134209	0.0025778	ENSG00000101452	DHX35	DEAH (Asp-Glu-Ala-His) box polypeptide 35
1831	-0.13297	3.09605	0.245728	0.6201	0.679941	ENSG00000101457	DNTTIP1	deoxynucleotidyltransferase, terminal, interacting protein 1
1832	-1.33332	4.71362	47.5837	5.27039e-12	2.2131e-11	ENSG00000101464	PIGU	phosphatidylinositol glycan anchor biosynthesis, class U
1833	-0.379666	4.58704	4.84415	0.02774	0.0429207	ENSG00000101473	ACOT8	acyl-CoA thioesterase 8
1834	-1.41925	5.84304	88.4948	5.09693e-21	3.35135e-20	ENSG00000101474	APMAP	adipocyte plasma membrane associated protein
1835	-0.584823	1.00304	0.895679	0.343943	0.411201	ENSG00000101489	CELF4	CUGBP, Elav-like family member 4
1836	1.04931	5.32995	84.2304	4.40347e-20	2.77492e-19	ENSG00000101493	ZNF516	zinc finger protein 516
1837	0.503923	5.02436	15.3384	8.98717e-05	0.000202128	ENSG00000101544	ADNP2	ADNP homeobox 2
1838	-0.425391	3.53289	2.98841	0.0838627	0.117556	ENSG00000101546	RBFA	ribosome binding factor A (putative)
1839	-0.273359	4.97685	3.41279	0.064693	0.0929788	ENSG00000101557	USP14	ubiquitin specific peptidase 14 (tRNA-guanine transglycosylase)
1840	-0.424693	7.82241	36.6353	1.42426e-09	5.02981e-09	ENSG00000101558	VAPA	VAMP (vesicle-associated membrane protein)-associated protein A, 33kDa
1841	-0.356793	4.48939	3.3345	0.0678409	0.0969964	ENSG00000101574	METTL4	methyltransferase like 4
1842	1.01567	4.8075	52.8072	3.67951e-13	1.65846e-12	ENSG00000101577	LPIN2	lipin 2
1843	1.61492	8.10862	377.187	5.09737e-84	1.44242e-82	ENSG00000101596	SMCHD1	structural maintenance of chromosomes flexible hinge domain containing 1
1844	-0.240718	5.07724	2.88848	0.0892152	0.123744	ENSG00000101605	MYOM1	myomesin 1
1845	-0.576518	8.3713	111.264	5.17835e-26	4.19047e-25	ENSG00000101608	MYL12A	myosin, light chain 12A, regulatory, non-sarcomeric
1846	0.604603	4.58271	15.3007	9.16844e-05	0.000205858	ENSG00000101624	CEP76	centrosomal protein 76kDa
1847	0.181905	7.5724	6.9621	0.00832544	0.0141677	ENSG00000101639	CEP192	centrosomal protein 192kDa
1848	0.588002	6.26506	32.5716	1.14883e-08	3.76854e-08	ENSG00000101654	RNMT	RNA (guanine-7-) methyltransferase
1849	1.97812	3.45702	141.106	1.52498e-32	1.54798e-31	ENSG00000101665	SMAD7	SMAD family member 7
1850	1.36822	5.4947	189.897	3.3486e-43	4.5218e-42	ENSG00000101670	LIPG	lipase, endothelial
1851	1.59399	6.04335	377.391	4.60276e-84	1.30522e-82	ENSG00000101745	ANKRD12	ankyrin repeat domain 12
1852	0.335768	5.07043	6.93519	0.00845162	0.0143751	ENSG00000101751	POLI	polymerase (DNA directed) iota
1853	-0.0379248	7.71727	0.207577	0.648674	0.705239	ENSG00000101752	MIB1	mindbomb E3 ubiquitin protein ligase 1
1854	1.25831	6.84718	302.377	9.99657e-68	2.25058e-66	ENSG00000101773	RBBP8	retinoblastoma binding protein 8
1855	0.600427	7.66415	81.0209	2.23339e-19	1.35983e-18	ENSG00000101782	RIOK3	RIO kinase 3
1856	-1.12137	5.43225	52.6146	4.05855e-13	1.82313e-12	ENSG00000101811	CSTF2	cleavage stimulation factor, 3' pre-RNA, subunit 2, 64kDa
1857	-1.64868	5.52158	111.335	4.99671e-26	4.04594e-25	ENSG00000101842	VSIG1	V-set and immunoglobulin domain containing 1
1858	-1.39805	5.90451	86.916	1.13231e-20	7.33659e-20	ENSG00000101843	PSMD10	proteasome (prosome, macropain) 26S subunit, non-ATPase, 10
1859	-0.0596101	3.73538	0.0790009	0.778656	0.821819	ENSG00000101844	ATG4A	autophagy related 4A, cysteine peptidase
1860	0.230223	3.92875	1.2513	0.263304	0.325811	ENSG00000101846	STS	steroid sulfatase (microsomal), isozyme S
1861	0.267003	3.55222	1.55513	0.21238	0.270147	ENSG00000101849	TBL1X	transducin (beta)-like 1X-linked
1862	-1.11868	1.47833	3.76834	0.0522314	0.0765356	ENSG00000101850	GPR143	G protein-coupled receptor 143
1863	-2.02314	7.33184	295.143	3.76704e-66	8.16375e-65	ENSG00000101856	PGRMC1	progesterone receptor membrane component 1
1864	-0.119338	5.21854	0.732937	0.391933	0.458983	ENSG00000101868	POLA1	polymerase (DNA directed), alpha 1, catalytic subunit
1865	0.490212	6.60218	34.5079	4.24516e-09	1.44188e-08	ENSG00000101871	MID1	midline 1 (Opitz/BBB syndrome)
1866	-0.0269412	4.13664	0.0211828	0.884282	0.911008	ENSG00000101882	NKAP	NFKB activating protein
1867	-0.66606	4.28287	10.2455	0.00137019	0.00262647	ENSG00000101888	NXT2	nuclear transport factor 2-like export factor 2
1868	-1.21679	1.56783	4.58179	0.0323135	0.0492819	ENSG00000101898	MCTS2P	NA
1869	0.375796	4.08095	4.60827	0.0318181	0.0485764	ENSG00000101901	ALG13	ALG13, UDP-N-acetylglucosaminyltransferase subunit
1870	-0.969035	6.60238	84.8337	3.24549e-20	2.06275e-19	ENSG00000101911	PRPS2	phosphoribosyl pyrophosphate synthetase 2
1871	-0.134268	4.84266	0.769857	0.380261	0.447912	ENSG00000101928	MOSPD1	motile sperm domain containing 1
1872	-0.29882	5.79795	7.11035	0.00766403	0.0131159	ENSG00000101935	AMMECR1	Alport syndrome, mental retardation, midface hypoplasia and elliptocytosis chromosomal region gene 1
1873	-0.0837141	5.28799	0.404092	0.524983	0.591666	ENSG00000101940	WDR13	WD repeat domain 13
1874	-0.46661	3.86054	4.04089	0.0444104	0.065928	ENSG00000101945	SUV39H1	suppressor of variegation 3-9 homolog 1 (Drosophila)
1875	0.106553	6.73159	1.64502	0.199638	0.255475	ENSG00000101966	XIAP	X-linked inhibitor of apoptosis
1876	0.131069	8.16807	4.6076	0.0318305	0.0485897	ENSG00000101972	STAG2	stromal antigen 2
1877	-0.669875	5.75822	29.3461	6.05374e-08	1.87029e-07	ENSG00000101974	ATP11C	ATPase, class VI, type 11C
1878	1.94423	3.68296	157.765	3.48321e-36	3.92097e-35	ENSG00000101986	ABCD1	ATP-binding cassette, sub-family D (ALD), member 1
1879	-0.416353	3.84785	3.56725	0.0589299	0.0855481	ENSG00000101997	CCDC22	coiled-coil domain containing 22
1880	-0.733282	5.628	32.0506	1.5021e-08	4.8853e-08	ENSG00000102007	PLP2	proteolipid protein 2 (colonic epithelium-enriched)
1881	-1.50632	8.41075	492.526	4.01998e-109	1.65877e-107	ENSG00000102024	PLS3	plastin 3
1882	-0.382505	4.86009	5.94985	0.0147186	0.0240698	ENSG00000102030	NAA10	N(alpha)-acetyltransferase 10, NatA catalytic subunit
1883	0.588593	3.82701	10.3112	0.00132226	0.00254228	ENSG00000102034	ELF4	E74-like factor 4 (ets domain transcription factor)
1884	-1.1878	3.4506	16.7547	4.25358e-05	9.94765e-05	ENSG00000102038	SMARCA1	SWI/SNF related, matrix associated, actin dependent regulator of chromatin, subfamily a, member 1
1885	-2.59781	2.55055	24.8603	6.16397e-07	1.75167e-06	ENSG00000102048	ASB9	ankyrin repeat and SOCS box containing 9
1886	-1.2015	7.5657	267.898	3.25882e-60	6.30386e-59	ENSG00000102054	RBBP7	retinoblastoma binding protein 7
1887	-0.890015	3.17426	8.65463	0.00326231	0.00590201	ENSG00000102078	SLC25A14	solute carrier family 25 (mitochondrial carrier, brain), member 14
1888	1.52615	5.96823	255.696	1.48812e-57	2.75467e-56	ENSG00000102081	FMR1	fragile X mental retardation 1
1889	-0.198348	3.24322	0.583778	0.444835	0.512736	ENSG00000102096	PIM2	pim-2 oncogene
1890	-0.528019	5.3744	15.2559	9.38826e-05	0.000210474	ENSG00000102100	SLC35A2	solute carrier family 35 (UDP-galactose transporter), member A2
1891	-0.234013	5.40575	3.35632	0.0669477	0.0958718	ENSG00000102103	PQBP1	polyglutamine binding protein 1
1892	-1.80164	3.06233	21.769	3.07535e-06	8.17965e-06	ENSG00000102109	PCSK1N	proprotein convertase subtilisin/kexin type 1 inhibitor
1893	0.510415	3.55614	5.6886	0.0170755	0.027646	ENSG00000102119	EMD	emerin
1894	-0.189599	4.47296	1.2369	0.26607	0.328591	ENSG00000102125	TAZ	tafazzin
1895	-1.96579	9.25967	974.42	6.52394e-214	5.75835e-212	ENSG00000102144	PGK1	phosphoglycerate kinase 1
1896	-1.42408	8.3526	305.478	2.11003e-68	4.83203e-67	ENSG00000102158	MAGT1	magnesium transporter 1
1897	-0.801909	8.04081	136.383	1.64539e-31	1.60305e-30	ENSG00000102172	SMS	spermine synthase
1898	-0.767752	5.62551	34.4266	4.42622e-09	1.5007e-08	ENSG00000102178	UBL4A	ubiquitin-like 4A
1899	-0.593034	4.91818	13.946	0.000188134	0.000406525	ENSG00000102181	CD99L2	CD99 molecule-like 2
1900	1.27127	5.32417	98.004	4.17537e-23	3.02442e-22	ENSG00000102189	EEA1	early endosome antigen 1
1901	0.321487	6.3605	11.0591	0.000882547	0.00173951	ENSG00000102218	RP2	retinitis pigmentosa 2 (X-linked recessive)
1902	0.637429	3.73029	11.3735	0.000745011	0.00148801	ENSG00000102221	JADE3	NA
1903	0.140716	6.12559	1.99176	0.158157	0.207451	ENSG00000102225	CDK16	cyclin-dependent kinase 16
1904	0.640422	5.05672	27.0523	1.98024e-07	5.89383e-07	ENSG00000102226	USP11	ubiquitin specific peptidase 11
1905	-0.901956	6.37894	72.4783	1.68876e-17	9.40173e-17	ENSG00000102241	HTATSF1	HIV-1 Tat specific factor 1
1906	-1.6406	4.72301	64.8713	7.99544e-16	4.12556e-15	ENSG00000102243	VGLL1	vestigial like 1 (Drosophila)
1907	-0.958862	4.52059	24.1645	8.84481e-07	2.48072e-06	ENSG00000102265	TIMP1	TIMP metallopeptidase inhibitor 1
1908	1.04479	4.53612	56.7766	4.88232e-14	2.30832e-13	ENSG00000102287	GABRE	gamma-aminobutyric acid (GABA) A receptor, epsilon
1909	-0.763097	4.16246	12.9128	0.000326348	0.000683787	ENSG00000102309	PIN4	protein (peptidylprolyl cis/trans isomerase) NIMA-interacting, 4 (parvulin)
1910	-0.14634	1.9988	0.137784	0.710494	0.763421	ENSG00000102312	PORCN	porcupine homolog (Drosophila)
1911	-0.518371	6.42476	27.9545	1.24202e-07	3.75791e-07	ENSG00000102316	MAGED2	melanoma antigen family D, 2
1912	-0.988641	6.89716	112.305	3.06416e-26	2.49933e-25	ENSG00000102317	RBM3	RNA binding motif (RNP1, RRM) protein 3
1913	-0.269502	4.77646	2.93995	0.0864135	0.120359	ENSG00000102359	SRPX2	sushi-repeat containing protein, X-linked 2
1914	-0.469322	4.15854	5.49059	0.019119	0.0304406	ENSG00000102362	SYTL4	synaptotagmin-like 4
1915	-1.24111	5.17874	58.9753	1.59666e-14	7.71582e-14	ENSG00000102384	CENPI	centromere protein I
1916	0.0513278	3.10058	0.0337583	0.854222	0.885998	ENSG00000102390	PBDC1	polysaccharide biosynthesis domain containing 1
1917	-0.755517	5.07759	24.3506	8.03032e-07	2.26036e-06	ENSG00000102393	GLA	galactosidase, alpha
1918	0.0894631	4.64984	0.338366	0.560774	0.625132	ENSG00000102401	ARMCX3	armadillo repeat containing, X-linked 3
1919	-0.423804	3.21752	2.39205	0.121953	0.164616	ENSG00000102452	NALCN	sodium leak channel, non-selective
1920	-0.968546	5.39083	39.5587	3.18345e-10	1.17597e-09	ENSG00000102471	NDFIP2	Nedd4 family interacting protein 2
1921	5.72607	0.305625	224.125	1.1395e-50	1.81884e-49	ENSG00000102524	TNFSF13B	tumor necrosis factor (ligand) superfamily, member 13b
1922	1.49032	7.14279	257.358	6.46154e-58	1.20954e-56	ENSG00000102531	FNDC3A	fibronectin type III domain containing 3A
1923	0.0570356	2.00178	0.0228328	0.879893	0.907398	ENSG00000102543	CDADC1	cytidine and dCMP deaminase domain containing 1
1924	-0.542547	2.25555	1.9479	0.162814	0.212806	ENSG00000102547	CAB39L	calcium binding protein 39-like
1925	0.963004	6.3093	95.5716	1.42635e-22	1.00798e-21	ENSG00000102554	KLF5	Kruppel-like factor 5 (intestinal)
1926	0.0165567	5.45041	0.0165242	0.897717	0.921998	ENSG00000102572	STK24	serine/threonine kinase 24
1927	-1.88911	0.968866	5.46563	0.019394	0.0308453	ENSG00000102575	ACP5	acid phosphatase 5, tartrate resistant
1928	-0.659099	5.64962	26.3368	2.86779e-07	8.40412e-07	ENSG00000102580	DNAJC3	DnaJ (Hsp40) homolog, subfamily C, member 3
1929	-0.548847	4.62183	9.94133	0.00161609	0.00306609	ENSG00000102595	UGGT2	UDP-glucose glycoprotein glucosyltransferase 2
1930	0.531859	3.84013	7.92771	0.00486833	0.00860089	ENSG00000102606	ARHGEF7	Rho guanine nucleotide exchange factor (GEF) 7
1931	-0.466338	6.71361	28.8432	7.84808e-08	2.40569e-07	ENSG00000102699	PARP4	poly (ADP-ribose) polymerase family, member 4
1932	0.401876	4.447	6.44004	0.0111576	0.0186351	ENSG00000102710	SUPT20H	suppressor of Ty 20 homolog (S. cerevisiae)
1933	-0.232917	3.77546	1.1609	0.281279	0.345178	ENSG00000102738	MRPS31	mitochondrial ribosomal protein S31
1934	-0.963927	3.6633	13.0463	0.000303889	0.000639631	ENSG00000102743	SLC25A15	solute carrier family 25 (mitochondrial carrier; ornithine transporter) member 15
1935	-0.230911	4.47453	1.69059	0.193524	0.248605	ENSG00000102753	KPNA3	karyopherin alpha 3 (importin alpha 4)
1936	-5.81679	-0.39924	4.81653	0.0281881	0.0435482	ENSG00000102760	RGCC	regulator of cell cycle
1937	-0.00144371	4.41222	7.01075e-05	0.993319	1	ENSG00000102763	VWA8	von Willebrand factor A domain containing 8
1938	0.132849	5.25788	1.07923	0.298871	0.36371	ENSG00000102780	DGKH	diacylglycerol kinase, eta
1939	-1.17763	2.84097	10.741	0.00104786	0.00204119	ENSG00000102781	KATNAL1	katanin p60 subunit A-like 1
1940	1.94867	5.91278	527.574	9.52239e-117	4.17482e-115	ENSG00000102786	INTS6	integrator complex subunit 6
1941	-0.104169	1.02728	0.03525	0.851073	0.88335	ENSG00000102796	DHRS12	dehydrogenase/reductase (SDR family) member 12
1942	1.10895	5.83776	88.5763	4.89115e-21	3.22121e-20	ENSG00000102804	TSC22D1	TSC22 domain family, member 1
1943	-1.40978	3.43131	21.1002	4.35874e-06	1.14065e-05	ENSG00000102805	CLN5	ceroid-lipofuscinosis, neuronal 5
1944	-1.53811	1.8625	7.99222	0.00469788	0.00832182	ENSG00000102854	MSLN	mesothelin
1945	0.762566	4.20069	20.7835	5.1424e-06	1.33394e-05	ENSG00000102858	MGRN1	mahogunin ring finger 1, E3 ubiquitin protein ligase
1946	0.813653	5.62537	45.9293	1.226e-11	5.0231e-11	ENSG00000102870	ZNF629	zinc finger protein 629
1947	0.185625	4.96735	1.86589	0.171947	0.223603	ENSG00000102871	TRADD	TNFRSF1A-associated via death domain
1948	-0.739383	1.9293	2.65683	0.103106	0.141175	ENSG00000102878	HSF4	heat shock transcription factor 4
1949	-0.479859	2.93022	2.5001	0.113839	0.154601	ENSG00000102879	CORO1A	coronin, actin binding protein, 1A
1950	-1.22109	4.41316	29.7044	5.03203e-08	1.56735e-07	ENSG00000102882	MAPK3	mitogen-activated protein kinase 3
1951	-0.696546	4.85152	15.936	6.55212e-05	0.000149994	ENSG00000102890	ELMO3	engulfment and cell motility 3
1952	-0.42677	5.97835	13.088	0.000297197	0.00062645	ENSG00000102893	PHKB	phosphorylase kinase, beta
1953	-0.541644	4.63621	9.97244	0.001589	0.00301857	ENSG00000102897	LYRM1	LYR motif containing 1
1954	-1.55869	6.28141	156.301	7.27725e-36	8.13002e-35	ENSG00000102898	NUTF2	nuclear transport factor 2
1955	-0.625613	6.50111	40.6913	1.78275e-10	6.70444e-10	ENSG00000102900	NUP93	nucleoporin 93kDa
1956	-0.485395	4.88814	9.12107	0.00252682	0.00465802	ENSG00000102901	CENPT	centromere protein T
1957	3.03026	5.22627	446.877	3.44958e-99	1.22277e-97	ENSG00000102908	NFAT5	nuclear factor of activated T-cells 5, tonicity-responsive
1958	-0.67477	7.31614	81.2249	2.01435e-19	1.22927e-18	ENSG00000102910	LONP2	lon peptidase 2, peroxisomal
1959	2.2452	5.87788	751.332	2.05993e-165	1.33926e-163	ENSG00000102921	N4BP1	NEDD4 binding protein 1
1960	-0.226183	5.1474	2.6241	0.105252	0.143759	ENSG00000102931	ARL2BP	ADP-ribosylation factor-like 2 binding protein
1961	-0.782088	4.5676	18.2292	1.95857e-05	4.75999e-05	ENSG00000102934	PLLP	plasmolipin
1962	-0.778456	3.9335	11.739	0.000612047	0.00123784	ENSG00000102967	DHODH	dihydroorotate dehydrogenase (quinone)
1963	0.663279	5.81503	38.3784	5.82746e-10	2.114e-09	ENSG00000102974	CTCF	CCCTC-binding factor (zinc finger protein)
1964	-0.555683	4.50213	9.30091	0.00229039	0.00425099	ENSG00000102977	ACD	adrenocortical dysplasia homolog (mouse)
1965	-0.312116	6.14988	9.4887	0.00206741	0.00386187	ENSG00000102978	POLR2C	polymerase (RNA) II (DNA directed) polypeptide C, 33kDa
1966	-0.102598	2.92536	0.129319	0.719139	0.771651	ENSG00000102981	PARD6A	par-6 partitioning defective 6 homolog alpha (C. elegans)
1967	1.81047	2.12065	47.445	5.65699e-12	2.37021e-11	ENSG00000102984	ZNF821	zinc finger protein 821
1968	-0.839879	6.13486	54.7817	1.34691e-13	6.22026e-13	ENSG00000102996	MMP15	matrix metallopeptidase 15 (membrane-inserted)
1969	0.783179	2.84611	9.7911	0.00175358	0.00331561	ENSG00000103005	USB1	U6 snRNA biogenesis 1
1970	-1.20302	7.12505	200.653	1.50447e-45	2.15608e-44	ENSG00000103018	CYB5B	cytochrome b5 type B (outer mitochondrial membrane)
1971	0.071145	3.27214	0.0852957	0.770245	0.814231	ENSG00000103021	CCDC113	coiled-coil domain containing 113
1972	-0.84592	4.57523	20.5765	5.72947e-06	1.47616e-05	ENSG00000103024	NME3	NME/NM23 nucleoside diphosphate kinase 3
1973	0.255838	2.83587	0.87186	0.350441	0.417808	ENSG00000103034	NDRG4	NDRG family member 4
1974	-0.167876	6.95162	4.38712	0.0362115	0.054732	ENSG00000103035	PSMD7	proteasome (prosome, macropain) 26S subunit, non-ATPase, 7
1975	-0.380962	4.20612	3.88005	0.0488632	0.0720488	ENSG00000103037	SETD6	SET domain containing 6
1976	0.442102	2.16483	1.78233	0.181863	0.235122	ENSG00000103042	SLC38A7	solute carrier family 38, member 7
1977	0.444495	4.34129	7.7702	0.00531152	0.00930737	ENSG00000103043	VAC14	Vac14 homolog (S. cerevisiae)
1978	-0.797235	2.12675	3.47149	0.0624349	0.0900869	ENSG00000103044	HAS3	hyaluronan synthase 3
1979	-0.0852377	4.45173	0.253395	0.614695	0.676799	ENSG00000103047	TANGO6	transport and golgi organization 6 homolog (Drosophila)
1980	-0.772077	6.61905	69.5859	7.31597e-17	3.9621e-16	ENSG00000103051	COG4	component of oligomeric golgi complex 4
1981	1.0047	5.07873	56.9917	4.37655e-14	2.07508e-13	ENSG00000103061	SLC7A6OS	solute carrier family 7, member 6 opposite strand
1982	-0.427828	4.17181	4.1789	0.0409302	0.0614045	ENSG00000103064	SLC7A6	solute carrier family 7 (amino acid transporter light chain, y+L system), member 6
1983	-1.22512	4.48425	35.2224	2.94122e-09	1.0132e-08	ENSG00000103066	PLA2G15	phospholipase A2, group XV
1984	-0.251956	4.68163	2.36458	0.124118	0.167163	ENSG00000103067	ESRP2	epithelial splicing regulatory protein 2
1985	1.44632	4.33167	104.561	1.5245e-24	1.16239e-23	ENSG00000103089	FA2H	fatty acid 2-hydroxylase
1986	0.439097	4.56357	8.7191	0.00314894	0.00571007	ENSG00000103091	WDR59	WD repeat domain 59
1987	0.000332868	5.55724	7.77796e-06	0.997775	1	ENSG00000103111	MON1B	MON1 homolog B (yeast)
1988	-0.441216	5.11103	9.21815	0.00239628	0.00443702	ENSG00000103121	CMC2	COX assembly mitochondrial protein 2 homolog (S. cerevisiae)
1989	0.332456	6.07873	10.9095	0.000956702	0.00187514	ENSG00000103126	AXIN1	axin 1
1990	-0.203248	4.31385	1.18957	0.275416	0.339005	ENSG00000103145	HCFC1R1	host cell factor C1 regulator 1 (XPO1 dependent)
1991	0.287807	3.24243	1.30212	0.253826	0.315401	ENSG00000103148	NPRL3	nitrogen permease regulator-like 3 (S. cerevisiae)
1992	0.427782	4.48636	7.88176	0.00499359	0.0087977	ENSG00000103150	MLYCD	malonyl-CoA decarboxylase
1993	-0.778317	4.82784	21.3808	3.76533e-06	9.9198e-06	ENSG00000103152	MPG	N-methylpurine-DNA glycosylase
1994	-0.890121	5.18051	25.8373	3.71443e-07	1.07879e-06	ENSG00000103160	HSDL1	hydroxysteroid dehydrogenase like 1
1995	0.523568	4.39357	10.8292	0.000999131	0.00195169	ENSG00000103168	TAF1C	TATA box binding protein (TBP)-associated factor, RNA polymerase I, C, 110kDa
1996	-0.518935	3.73465	5.01278	0.0251608	0.0392674	ENSG00000103174	NAGPA	N-acetylglucosamine-1-phosphodiester alpha-N-acetylglucosaminidase
1997	-0.968814	6.78691	90.1994	2.15329e-21	1.44289e-20	ENSG00000103187	COTL1	coactosin-like 1 (Dictyostelium)
1998	-0.138531	6.47829	2.03956	0.153254	0.201735	ENSG00000103194	USP10	ubiquitin specific peptidase 10
1999	0.10468	5.72176	0.794718	0.372677	0.440302	ENSG00000103197	TSC2	tuberous sclerosis 2
[truncated: 11,331 more rows]

## Sheet: IMD0354_Infect
	log2FoldChange	logCPM	LR	pvalue	padj	identifier	gene	description
1	1.90723	6.82668	292.485	1.42922e-65	3.00453e-64	ENSG00000000003	TSPAN6	tetraspanin 6
2	0.471784	5.84511	17.0196	3.69966e-05	7.95565e-05	ENSG00000000419	DPM1	dolichyl-phosphate mannosyltransferase polypeptide 1, catalytic subunit
3	-2.15069	3.84808	221.479	4.30406e-50	6.34563e-49	ENSG00000000457	SCYL3	SCY1-like 3 (S. cerevisiae)
4	0.523963	5.00954	10.791	0.00101995	0.00186396	ENSG00000000460	C1orf112	chromosome 1 open reading frame 112
5	-3.06111	2.33794	202.44	6.12971e-46	8.08879e-45	ENSG00000000971	CFH	complement factor H
6	1.91389	5.75687	175.015	5.94182e-40	6.67728e-39	ENSG00000001036	FUCA2	fucosidase, alpha-L- 2, plasma
7	0.855695	6.21358	49.9595	1.56951e-12	5.94106e-12	ENSG00000001084	GCLC	glutamate-cysteine ligase, catalytic subunit
8	-0.166146	4.2437	0.973018	0.323929	0.383081	ENSG00000001167	NFYA	nuclear transcription factor Y, alpha
9	0.459428	3.34975	3.06331	0.0800782	0.108596	ENSG00000001460	STPG1	sperm-tail PG-rich repeat containing 1
10	0.843891	5.21334	30.5731	3.21525e-08	9.05596e-08	ENSG00000001461	NIPAL3	NIPA-like domain containing 3
11	1.37873	5.13516	69.5707	7.37255e-17	3.50433e-16	ENSG00000001497	LAS1L	LAS1-like (S. cerevisiae)
12	1.11038	6.10273	74.7652	5.30155e-18	2.64442e-17	ENSG00000001561	ENPP4	ectonucleotide pyrophosphatase/phosphodiesterase 4 (putative)
13	0.775281	6.84131	57.0396	4.27117e-14	1.76679e-13	ENSG00000001626	CFTR	cystic fibrosis transmembrane conductance regulator (ATP-binding cassette sub-family C, member 7)
14	-0.877667	5.86547	75.6205	3.43781e-18	1.73033e-17	ENSG00000001629	ANKIB1	ankyrin repeat and IBR domain containing 1
15	1.99516	7.57894	455.481	4.62657e-101	1.82435e-99	ENSG00000001630	CYP51A1	cytochrome P450, family 51, subfamily A, polypeptide 1
16	-0.307912	4.041	2.76352	0.0964358	0.129007	ENSG00000001631	KRIT1	KRIT1, ankyrin repeat containing
17	-2.33419	3.26676	188.688	6.14743e-43	7.49616e-42	ENSG00000002016	RAD52	RAD52 homolog (S. cerevisiae)
18	1.03187	4.44617	25.2594	5.01137e-07	1.27465e-06	ENSG00000002330	BAD	BCL2-associated agonist of cell death
19	-1.80802	6.78361	718.371	3.0256e-158	2.50467e-156	ENSG00000002549	LAP3	leucine aminopeptidase 3
20	1.19377	4.47564	36.4949	1.53069e-09	4.74e-09	ENSG00000002586	CD99	CD99 molecule
21	-1.10492	5.5085	82.3872	1.11877e-19	6.01008e-19	ENSG00000002587	HS3ST1	heparan sulfate (glucosamine) 3-O-sulfotransferase 1
22	-0.431888	5.51522	14.0531	0.00017772	0.000353531	ENSG00000002822	MAD1L1	MAD1 mitotic arrest deficient-like 1 (yeast)
23	0.271335	8.06306	10.904	0.000959568	0.00176013	ENSG00000002834	LASP1	LIM and SH3 protein 1
24	-0.139971	4.31297	0.720725	0.395906	0.456299	ENSG00000002919	SNX11	sorting nexin 11
25	1.04694	7.66731	196.783	1.05188e-44	1.33012e-43	ENSG00000003056	M6PR	mannose-6-phosphate receptor (cation dependent)
26	1.10392	6.08011	86.2203	1.60966e-20	8.92784e-20	ENSG00000003147	ICA1	islet cell autoantigen 1, 69kDa
27	0.693337	4.27452	10.8364	0.000995243	0.00182206	ENSG00000003249	DBNDD1	dysbindin (dystrobrevin binding protein 1) domain containing 1
28	-0.465719	5.66144	17.6914	2.59799e-05	5.66618e-05	ENSG00000003393	ALS2	amyotrophic lateral sclerosis 2 (juvenile)
29	-2.54274	4.8477	552.439	3.71003e-122	1.97001e-120	ENSG00000003400	CASP10	caspase 10, apoptosis-related cysteine peptidase
30	-0.831305	7.78672	164.058	1.46912e-37	1.5442e-36	ENSG00000003402	CFLAR	CASP8 and FADD-like apoptosis regulator
31	1.0753	7.35352	139.207	3.96876e-32	3.44373e-31	ENSG00000003436	TFPI	tissue factor pathway inhibitor (lipoprotein-associated coagulation inhibitor)
32	-0.859001	3.56442	20.9442	4.72859e-06	1.1121e-05	ENSG00000003509	NDUFAF7	NADH dehydrogenase (ubiquinone) complex I, assembly factor 7
33	-1.5472	5.98784	303.845	4.78821e-68	1.04618e-66	ENSG00000003756	RBM5	RNA binding motif protein 5
34	0.0802315	5.84964	0.577009	0.447487	0.508709	ENSG00000003989	SLC7A2	solute carrier family 7 (cationic amino acid transporter, y+ system), member 2
35	0.529771	6.04994	20.7625	5.19912e-06	1.21803e-05	ENSG00000004059	ARF5	ADP-ribosylation factor 5
36	0.699993	5.71896	33.9015	5.7973e-09	1.72585e-08	ENSG00000004142	POLDIP2	polymerase (DNA-directed), delta interacting protein 2
37	0.673668	3.26528	6.1425	0.013197	0.020671	ENSG00000004399	PLXND1	plexin D1
38	1.10016	7.0526	128.315	9.57712e-30	7.67091e-29	ENSG00000004455	AK2	adenylate kinase 2
39	-4.99078	0.278265	145.905	1.362e-33	1.25624e-32	ENSG00000004468	CD38	CD38 molecule
40	1.22941	7.48531	248.252	6.24423e-56	1.07246e-54	ENSG00000004478	FKBP4	FK506 binding protein 4, 59kDa
41	1.1292	7.04655	191.684	1.36369e-43	1.68602e-42	ENSG00000004487	KDM1A	lysine (K)-specific demethylase 1A
42	-0.95466	5.87168	107.981	2.7131e-25	1.83648e-24	ENSG00000004534	RBM6	RNA binding motif protein 6
43	1.04655	6.43978	98.0008	4.18218e-23	2.59256e-22	ENSG00000004700	RECQL	RecQ protein-like (DNA helicase Q1-like)
44	-0.202796	5.36478	2.46408	0.116476	0.152614	ENSG00000004766	CCDC132	coiled-coil domain containing 132
45	2.26999	6.18231	256.514	9.87173e-58	1.78522e-56	ENSG00000004779	NDUFAB1	NADH dehydrogenase (ubiquinone) 1, alpha/beta subcomplex, 1, 8kDa
46	1.50926	4.34283	46.3624	9.82858e-12	3.55869e-11	ENSG00000004799	PDK4	pyruvate dehydrogenase kinase, isozyme 4
47	-0.728439	4.23619	21.3014	3.92453e-06	9.28731e-06	ENSG00000004864	SLC25A13	solute carrier family 25 (aspartate/glutamate carrier), member 13
48	-0.183537	2.50527	0.372706	0.541533	0.602064	ENSG00000004866	ST7	suppression of tumorigenicity 7
49	-1.17004	6.69126	149.265	2.50931e-34	2.37698e-33	ENSG00000004897	CDC27	cell division cycle 27
50	0.0364506	4.3843	0.0483333	0.825989	0.861812	ENSG00000004961	HCCS	holocytochrome c synthase
51	0.65917	4.39205	11.4896	0.000699869	0.00130606	ENSG00000004975	DVL2	dishevelled, dsh homolog 2 (Drosophila)
52	0.288119	4.56886	3.0025	0.083136	0.112445	ENSG00000005001	PRSS22	protease, serine, 22
53	-0.0924018	6.21058	0.960536	0.327052	0.386431	ENSG00000005007	UPF1	UPF1 regulator of nonsense transcripts homolog (yeast)
54	0.688787	6.61748	51.8337	6.04047e-13	2.34169e-12	ENSG00000005020	SKAP2	src kinase associated phosphoprotein 2
55	1.59959	7.70327	513.358	1.17906e-113	5.59234e-112	ENSG00000005022	SLC25A5	solute carrier family 25 (mitochondrial carrier; adenine nucleotide translocator), member 5
56	1.07203	3.94647	20.7194	5.31737e-06	1.24455e-05	ENSG00000005059	CCDC109B	coiled-coil domain containing 109B
57	1.37654	3.55571	24.091	9.1887e-07	2.29039e-06	ENSG00000005075	POLR2J	polymerase (RNA) II (DNA directed) polypeptide J, 13.3kDa
58	-0.583259	3.21968	7.06672	0.00785287	0.012708	ENSG00000005100	DHX33	DEAH (Asp-Glu-Ala-His) box polypeptide 33
59	-1.12998	4.43516	63.4585	1.63779e-15	7.24956e-15	ENSG00000005108	THSD7A	thrombospondin, type I, domain containing 7A
60	0.255169	4.66248	1.79562	0.180242	0.227251	ENSG00000005156	LIG3	ligase III, DNA, ATP-dependent
61	0.837496	4.37899	18.7013	1.52877e-05	3.4067e-05	ENSG00000005175	RPAP3	RNA polymerase II associated protein 3
62	1.6664	5.44609	112.561	2.69281e-26	1.88299e-25	ENSG00000005187	ACSM3	acyl-CoA synthetase medium-chain family member 3
63	-0.00215544	2.7147	5.52448e-05	0.99407	1	ENSG00000005189	AC004381.6	NA
64	0.0890068	5.22086	0.474713	0.490827	0.551125	ENSG00000005194	CIAPIN1	cytokine induced apoptosis inhibitor 1
65	-0.41093	3.64039	4.06507	0.043779	0.0623782	ENSG00000005206	SPPL2B	signal peptide peptidase like 2B
66	1.01767	3.85614	17.3128	3.17041e-05	6.86964e-05	ENSG00000005238	FAM214B	family with sequence similarity 214, member B
67	0.461204	-0.948476	0.117078	0.732225	0.776639	ENSG00000005243	COPZ2	coatomer protein complex, subunit zeta 2
68	0.444214	3.57467	3.62931	0.0567704	0.0791957	ENSG00000005302	MSL3	male-specific lethal 3 homolog (Drosophila)
69	-2.1421	4.98256	149.77	1.94659e-34	1.85051e-33	ENSG00000005339	CREBBP	CREB binding protein
70	0.526894	4.7234	9.95496	0.00160417	0.00285451	ENSG00000005436	GCFC2	GC-rich sequence DNA-binding factor 2
71	1.24214	3.97238	27.4159	1.64076e-07	4.35705e-07	ENSG00000005448	WDR54	WD repeat domain 54
72	0.485192	2.60924	2.10596	0.146727	0.188525	ENSG00000005469	CROT	carnitine O-octanoyltransferase
73	-2.37226	4.77021	334.527	9.92569e-75	2.49133e-73	ENSG00000005483	KMT2E	lysine (K)-specific methyltransferase 2E
74	0.318409	3.59996	1.9794	0.159453	0.20329	ENSG00000005486	RHBDD2	rhomboid domain containing 2
75	0.094633	7.88415	2.34804	0.12544	0.163348	ENSG00000005700	IBTK	inhibitor of Bruton agammaglobulinemia tyrosine kinase
76	-1.00984	4.39564	45.9789	1.19531e-11	4.2883e-11	ENSG00000005801	ZNF195	zinc finger protein 195
77	-1.89892	5.53014	401.445	2.66878e-89	8.57098e-88	ENSG00000005810	MYCBP2	MYC binding protein 2, E3 ubiquitin protein ligase
78	0.00782365	4.40659	0.00213965	0.963106	0.978002	ENSG00000005812	FBXL3	F-box and leucine-rich repeat protein 3
79	1.01469	3.46766	14.1625	0.000167678	0.000334552	ENSG00000005882	PDK2	pyruvate dehydrogenase kinase, isozyme 2
80	-0.00889277	9.40612	0.0221136	0.881785	0.909279	ENSG00000005884	ITGA3	integrin, alpha 3 (antigen CD49C, alpha 3 subunit of VLA-3 receptor)
81	-1.3208	6.07785	205.375	1.40272e-46	1.87706e-45	ENSG00000005889	ZFX	zinc finger protein, X-linked
82	1.18269	7.67911	150.715	1.20954e-34	1.15478e-33	ENSG00000005893	LAMP2	lysosomal-associated membrane protein 2
83	0.883949	7.16224	88.62	4.78433e-21	2.71922e-20	ENSG00000006007	GDE1	glycerophosphodiester phosphodiesterase 1
84	2.20946	4.25469	64.108	1.17782e-15	5.24666e-15	ENSG00000006015	C19orf60	chromosome 19 open reading frame 60
85	-1.33064	0.279643	5.74075	0.0165757	0.0255725	ENSG00000006016	CRLF1	cytokine receptor-like factor 1
86	-0.637822	4.0554	14.9167	0.000112363	0.000228751	ENSG00000006025	OSBPL7	oxysterol binding protein-like 7
87	-1.95215	5.12865	317.938	4.07397e-71	9.47608e-70	ENSG00000006062	MAP3K14	mitogen-activated protein kinase kinase kinase 14
88	0.122001	5.2595	0.678306	0.410171	0.470825	ENSG00000006118	TMEM132A	transmembrane protein 132A
89	0.800744	7.42753	119.222	9.36491e-28	6.96127e-27	ENSG00000006125	AP2B1	adaptor-related protein complex 2, beta 1 subunit
90	-0.715209	6.04903	61.3778	4.71086e-15	2.02995e-14	ENSG00000006194	ZNF263	zinc finger protein 263
91	-5.44365	3.05724	934.281	3.46556e-205	4.862e-203	ENSG00000006210	CX3CL1	chemokine (C-X3-C motif) ligand 1
92	-0.210062	4.95686	2.46599	0.116334	0.152473	ENSG00000006282	SPATA20	spermatogenesis associated 20
93	0.891164	8.73269	106.454	5.86447e-25	3.90808e-24	ENSG00000006327	TNFRSF12A	tumor necrosis factor receptor superfamily, member 12A
94	-1.29697	4.57606	102.132	5.19497e-24	3.33198e-23	ENSG00000006432	MAP3K9	mitogen-activated protein kinase kinase kinase 9
95	0.291442	5.33201	4.96678	0.0258388	0.0383496	ENSG00000006451	RALA	v-ral simian leukemia viral oncogene homolog A (ras related)
96	-0.0895283	5.97911	0.680581	0.409387	0.470169	ENSG00000006453	BAIAP2L1	BAI1-associated protein 2-like 1
97	-1.12011	4.59653	69.6956	6.92008e-17	3.29514e-16	ENSG00000006459	KDM7A	NA
98	0.654783	4.29431	11.6784	0.000632306	0.00118612	ENSG00000006468	ETV1	ets variant 1
99	-0.0320451	4.27671	0.0355965	0.850351	0.882464	ENSG00000006530	AGK	acylglycerol kinase
100	0.453162	5.94772	14.673	0.000127864	0.000258483	ENSG00000006534	ALDH3B1	aldehyde dehydrogenase 3 family, member B1
101	0.54939	3.3009	4.34667	0.0370814	0.0536497	ENSG00000006555	TTC22	tetratricopeptide repeat domain 22
102	0.192615	4.69672	1.55842	0.211897	0.262712	ENSG00000006576	PHTF2	putative homeodomain transcription factor 2
103	-0.805182	5.45324	59.9349	9.80474e-15	4.16702e-14	ENSG00000006607	FARP2	FERM, RhoGEF and pleckstrin domain protein 2
104	1.35974	5.0329	64.7538	8.48661e-16	3.8084e-15	ENSG00000006611	USH1C	Usher syndrome 1C (autosomal recessive, severe)
105	2.06215	6.26756	248.995	4.30043e-56	7.43399e-55	ENSG00000006625	GGCT	gamma-glutamylcyclotransferase
106	-0.638688	4.14946	15.8043	7.02434e-05	0.000146878	ENSG00000006634	DBF4	DBF4 homolog (S. cerevisiae)
107	-0.32158	6.40926	7.23514	0.00714904	0.0116368	ENSG00000006652	IFRD1	interferon-related developmental regulator 1
108	-0.473074	3.60632	5.78245	0.016187	0.0250191	ENSG00000006695	COX10	cytochrome c oxidase assembly homolog 10 (yeast)
109	-0.154301	4.13885	0.791248	0.373723	0.434035	ENSG00000006704	GTF2IRD1	GTF2I repeat domain containing 1
110	-0.896433	5.86143	80.6671	2.6713e-19	1.41282e-18	ENSG00000006712	PAF1	Paf1, RNA polymerase II associated factor, homolog (S. cerevisiae)
111	0.515393	7.46593	47.7288	4.89461e-12	1.80208e-11	ENSG00000006715	VPS41	vacuolar protein sorting 41 homolog (S. cerevisiae)
112	-1.20909	3.81631	54.1493	1.85823e-13	7.40181e-13	ENSG00000006740	ARHGAP44	Rho GTPase activating protein 44
113	0.501217	5.14536	12.1345	0.000494981	0.000941234	ENSG00000006744	ELAC2	elaC homolog 2 (E. coli)
114	-0.3045	5.69657	7.17823	0.00737936	0.0119869	ENSG00000006747	SCIN	scinderin
115	0.503167	5.51968	11.5459	0.000679	0.00126942	ENSG00000006756	ARSD	arylsulfatase D
116	1.45109	2.73089	14.7236	0.00012448	0.000252061	ENSG00000006757	PNPLA4	patatin-like phospholipase domain containing 4
117	0.438408	6.34816	20.9173	4.79543e-06	1.12702e-05	ENSG00000006831	ADIPOR2	adiponectin receptor 2
118	0.342511	-0.363238	0.119123	0.729988	0.774871	ENSG00000006837	CDKL3	cyclin-dependent kinase-like 3
119	-0.507376	3.09574	4.75801	0.0291623	0.0429096	ENSG00000007047	MARK4	MAP/microtubule affinity-regulating kinase 4
120	0.888652	4.00874	14.3791	0.000149453	0.000299852	ENSG00000007062	PROM1	prominin 1
121	1.2212	3.27388	16.1376	5.89015e-05	0.00012396	ENSG00000007080	CCDC124	coiled-coil domain containing 124
122	0.0506948	6.38409	0.307944	0.578945	0.637542	ENSG00000007168	PAFAH1B1	platelet-activating factor acetylhydrolase 1b, regulatory subunit 1 (45kDa)
123	0.0675027	6.98209	0.611637	0.434172	0.494966	ENSG00000007202	KIAA0100	KIAA0100
124	1.13689	3.68314	18.7206	1.51342e-05	3.37418e-05	ENSG00000007255	TRAPPC6A	trafficking protein particle complex 6A
125	-1.18146	3.0248	29.0676	6.98958e-08	1.91406e-07	ENSG00000007341	ST7L	suppression of tumorigenicity 7 like
126	-0.316733	4.29384	3.72416	0.0536305	0.0751775	ENSG00000007376	RPUSD1	RNA pseudouridylate synthase domain containing 1
127	-0.367538	4.63204	6.42163	0.0112739	0.0178412	ENSG00000007384	RHBDF1	rhomboid 5 homolog 1 (Drosophila)
128	-0.442347	5.24522	10.6225	0.0011172	0.00203278	ENSG00000007392	LUC7L	LUC7-like (S. cerevisiae)
129	0.296106	3.11928	1.21783	0.269787	0.325906	ENSG00000007516	BAIAP3	BAI1-associated protein 3
130	0.64581	4.90934	17.0475	3.64572e-05	7.84852e-05	ENSG00000007520	TSR3	TSR3, 20S rRNA accumulation, homolog (S. cerevisiae)
131	-0.298843	4.40453	3.68853	0.054788	0.0766227	ENSG00000007541	PIGQ	phosphatidylinositol glycan anchor biosynthesis, class Q
132	-1.91567	4.49414	176.531	2.7723e-40	3.14998e-39	ENSG00000007545	CRAMP1L	Crm, cramped-like (Drosophila)
133	-0.136471	3.55009	0.413129	0.520386	0.581123	ENSG00000007866	TEAD3	TEA domain family member 3
134	0.252303	4.96983	2.94342	0.0862279	0.116367	ENSG00000007923	DNAJC11	DnaJ (Hsp40) homolog, subfamily C, member 11
135	-0.829074	3.9117	24.1833	8.75907e-07	2.18575e-06	ENSG00000007944	MYLIP	myosin regulatory light chain interacting protein
136	1.19033	6.86306	151.163	9.65585e-35	9.2585e-34	ENSG00000008018	PSMB1	proteasome (prosome, macropain) subunit, beta type, 1
137	-1.36635	3.8562	53.7648	2.25981e-13	8.9506e-13	ENSG00000008083	JARID2	jumonji, AT rich interactive domain 2
138	-1.34622	5.27035	145.932	1.34318e-33	1.24061e-32	ENSG00000008086	CDKL5	cyclin-dependent kinase-like 5
139	-1.51939	3.68111	75.1984	4.25708e-18	2.13142e-17	ENSG00000008128	CDK11A	cyclin-dependent kinase 11A
140	-0.608004	6.1496	41.8783	9.71361e-11	3.2792e-10	ENSG00000008130	NADK	NAD kinase
141	1.18824	6.77703	173.682	1.16169e-39	1.29133e-38	ENSG00000008256	CYTH3	cytohesin 3
142	0.365441	5.59571	7.22373	0.0071946	0.0117067	ENSG00000008282	SYPL1	synaptophysin-like 1
143	0.816021	4.5535	20.8945	4.85287e-06	1.13952e-05	ENSG00000008283	CYB561	cytochrome b561
144	-0.349601	8.53275	27.3231	1.72145e-07	4.56043e-07	ENSG00000008294	SPAG9	sperm associated antigen 9
145	-1.97301	4.25119	222.984	2.02027e-50	3.01187e-49	ENSG00000008300	CELSR3	cadherin, EGF LAG seven-pass G-type receptor 3
146	-1.67437	5.0243	190.478	2.49995e-43	3.06808e-42	ENSG00000008311	AASS	aminoadipate-semialdehyde synthase
147	0.640636	5.26255	21.4308	3.66828e-06	8.69634e-06	ENSG00000008323	PLEKHG6	pleckstrin homology domain containing, family G (with RhoGef domain) member 6
148	0.699978	2.72472	4.53567	0.0331954	0.0485012	ENSG00000008324	SS18L2	synovial sarcoma translocation gene on chromosome 18-like 2
149	0.897405	2.22664	4.78114	0.0287731	0.0423697	ENSG00000008382	MPND	MPN domain containing
150	2.20284	6.52674	274.009	1.51787e-61	2.97502e-60	ENSG00000008394	MGST1	microsomal glutathione S-transferase 1
151	-0.700173	4.57523	23.2841	1.39747e-06	3.43075e-06	ENSG00000008405	CRY1	cryptochrome 1 (photolyase-like)
152	-1.53527	1.68619	23.3418	1.35622e-06	3.33193e-06	ENSG00000008441	NFIX	nuclear factor I/X (CCAAT-binding transcription factor)
153	0.500547	6.28913	24.7197	6.63017e-07	1.67393e-06	ENSG00000008513	ST3GAL1	ST3 beta-galactoside alpha-2,3-sialyltransferase 1
154	-1.50557	5.81859	232.166	2.00895e-52	3.19134e-51	ENSG00000008517	IL32	interleukin 32
155	-1.21425	5.17801	94.0916	3.0125e-22	1.80533e-21	ENSG00000008710	PKD1	polycystic kidney disease 1 (autosomal dominant)
156	0.390892	7.10038	14.9436	0.000110773	0.00022578	ENSG00000008838	MED24	mediator complex subunit 24
157	-2.03817	2.4151	75.1686	4.32187e-18	2.16304e-17	ENSG00000008853	RHOBTB2	Rho-related BTB domain containing 2
158	-0.193647	5.64576	3.31827	0.0685141	0.0941398	ENSG00000008869	HEATR5B	HEAT repeat containing 5B
159	0.913911	6.8336	83.4344	6.58671e-20	3.57151e-19	ENSG00000008952	SEC62	SEC62 homolog (S. cerevisiae)
160	1.50523	7.83115	416.736	1.25293e-92	4.29281e-91	ENSG00000008988	RPS20	ribosomal protein S20
161	1.14077	8.76225	289.129	7.69663e-65	1.60032e-63	ENSG00000009307	CSDE1	cold shock domain containing E1, RNA-binding
162	-0.204994	7.20339	8.41578	0.00371979	0.00631237	ENSG00000009335	UBE3C	ubiquitin protein ligase E3C
163	-2.04173	5.52956	457.135	2.01985e-101	8.01209e-100	ENSG00000009413	REV3L	REV3-like, polymerase (DNA directed), zeta, catalytic subunit
164	0.264322	3.61672	1.40766	0.235446	0.288553	ENSG00000009780	FAM76A	family with sequence similarity 76, member A
165	-0.390191	2.56286	1.76899	0.183507	0.231018	ENSG00000009830	POMT2	protein-O-mannosyltransferase 2
166	0.846271	5.12892	30.8753	2.75157e-08	7.80276e-08	ENSG00000009844	VTA1	Vps20-associated 1 homolog (S. cerevisiae)
167	-0.231976	6.07992	5.38921	0.0202616	0.0308107	ENSG00000009954	BAZ1B	bromodomain adjacent to zinc finger domain, 1B
168	0.282655	4.8687	3.38264	0.0658863	0.0908863	ENSG00000010017	RANBP9	RAN binding protein 9
169	-5.81487	2.3123	730.685	6.35788e-161	5.39731e-159	ENSG00000010030	ETV7	ets variant 7
170	-1.5763	3.81424	102.44	4.44565e-24	2.86378e-23	ENSG00000010072	SPRTN	SprT-like N-terminal domain
171	-0.380214	3.82315	3.83111	0.0503097	0.0708653	ENSG00000010165	METTL13	methyltransferase like 13
172	0.955516	3.29781	11.433	0.000721508	0.00134455	ENSG00000010219	DYRK4	dual-specificity tyrosine-(Y)-phosphorylation regulated kinase 4
173	-1.3326	7.5438	424.784	2.21925e-94	7.9298e-93	ENSG00000010244	ZNF207	zinc finger protein 207
174	0.960527	6.35377	74.8051	5.19553e-18	2.59446e-17	ENSG00000010256	UQCRC1	ubiquinol-cytochrome c reductase core protein I
175	0.436433	6.1899	15.9541	6.48973e-05	0.000136084	ENSG00000010270	STARD3NL	STARD3 N-terminal like
176	1.32585	6.69091	139.389	3.62175e-32	3.14672e-31	ENSG00000010278	CD9	CD9 molecule
177	0.47787	6.30502	22.6086	1.9859e-06	4.80888e-06	ENSG00000010292	NCAPD2	non-SMC condensin I complex, subunit D2
178	0.557436	0.252041	0.489731	0.484047	0.545248	ENSG00000010318	PHF7	PHD finger protein 7
179	-0.0548777	4.87392	0.139512	0.708766	0.755353	ENSG00000010322	NISCH	nischarin
180	0.614016	2.98833	4.3302	0.0374418	0.0540814	ENSG00000010361	FUZ	fuzzy planar cell polarity protein
181	-4.4529	-0.372017	68.0421	1.60042e-16	7.48172e-16	ENSG00000010379	SLC6A13	solute carrier family 6 (neurotransmitter transporter, GABA), member 13
182	0.907604	6.11924	63.6285	1.5024e-15	6.65693e-15	ENSG00000010404	IDS	iduronate 2-sulfatase
183	2.84986	4.03017	70.9743	3.61904e-17	1.74384e-16	ENSG00000010438	PRSS3	protease, serine, 3
184	-3.45295	3.41109	510.654	4.56972e-113	2.15976e-111	ENSG00000010539	ZNF200	zinc finger protein 200
185	2.08734	1.94388	13.6456	0.000220758	0.000435053	ENSG00000010626	LRRC23	leucine rich repeat containing 23
186	-0.319831	3.71752	2.50379	0.113573	0.149074	ENSG00000010704	HFE	hemochromatosis
187	-0.0226307	2.92627	0.00715469	0.932591	0.951583	ENSG00000010803	SCMH1	sex comb on midleg homolog 1 (Drosophila)
188	-0.387715	5.07143	9.54	0.00201041	0.00353214	ENSG00000010810	FYN	FYN oncogene related to SRC, FGR, YES
189	-3.14159	6.26353	854.052	9.56669e-188	1.06254e-185	ENSG00000010818	HIVEP2	human immunodeficiency virus type I enhancer binding protein 2
190	-0.273827	5.95352	7.75666	0.00535148	0.00886349	ENSG00000011007	TCEB3	transcription elongation factor B (SIII), polypeptide 3 (110kDa, elongin A)
191	0.735714	5.28206	25.3807	4.70601e-07	1.20019e-06	ENSG00000011009	LYPLA2	lysophospholipase II
192	-0.192697	3.2156	0.666554	0.414256	0.474819	ENSG00000011021	CLCN6	chloride channel, voltage-sensitive 6
193	2.06004	3.02055	28.7913	8.06139e-08	2.19763e-07	ENSG00000011052	NME2	NME/NM23 nucleoside diphosphate kinase 2
194	0.0813066	2.88286	0.0853379	0.77019	0.812112	ENSG00000011105	TSPAN9	tetraspanin 9
195	-0.998033	5.39128	90.6402	1.72325e-21	9.96855e-21	ENSG00000011114	BTBD7	BTB (POZ) domain containing 7
196	-0.11973	3.36924	0.258799	0.610946	0.667872	ENSG00000011132	APBA3	amyloid beta (A4) precursor protein-binding, family A, member 3
197	-0.548244	2.24398	3.15071	0.0758937	0.103374	ENSG00000011143	MKS1	Meckel syndrome, type 1
198	0.0328943	3.88598	0.0239265	0.877072	0.90526	ENSG00000011198	ABHD5	abhydrolase domain containing 5
199	-0.96876	5.86432	91.3053	1.23132e-21	7.17265e-21	ENSG00000011243	AKAP8L	A kinase (PRKA) anchor protein 8-like
200	-0.835179	4.53452	33.2527	8.09253e-09	2.38411e-08	ENSG00000011258	MBTD1	mbt domain containing 1
201	1.0369	6.54242	115.973	4.81704e-27	3.461e-26	ENSG00000011260	UTP18	UTP18 small subunit (SSU) processome component homolog (yeast)
202	-1.30643	6.04296	143.292	5.07466e-33	4.56069e-32	ENSG00000011275	RNF216	ring finger protein 216
203	0.770999	5.4882	34.2674	4.80366e-09	1.43905e-08	ENSG00000011295	TTC19	tetratricopeptide repeat domain 19
204	0.411424	7.29601	30.4774	3.37786e-08	9.49792e-08	ENSG00000011304	PTBP1	polypyrimidine tract binding protein 1
205	-0.64684	4.38327	17.6439	2.66371e-05	5.80097e-05	ENSG00000011376	LARS2	leucyl-tRNA synthetase 2, mitochondrial
206	-0.540444	7.14905	52.1839	5.05386e-13	1.97011e-12	ENSG00000011405	PIK3C2A	phosphatidylinositol-4-phosphate 3-kinase, catalytic subunit type 2 alpha
207	-2.45888	7.26311	1571.01	0	0	ENSG00000011422	PLAUR	plasminogen activator, urokinase receptor
208	0.861565	8.49926	221.309	4.68547e-50	6.87753e-49	ENSG00000011426	ANLN	anillin, actin binding protein
209	-0.0601812	5.87766	0.269759	0.603494	0.660754	ENSG00000011454	RABGAP1	RAB GTPase activating protein 1
210	1.04441	3.60091	16.277	5.47252e-05	0.000115463	ENSG00000011478	QPCTL	glutaminyl-peptide cyclotransferase-like
211	1.2301	5.84448	85.723	2.06991e-20	1.14188e-19	ENSG00000011485	PPP5C	protein phosphatase 5, catalytic subunit
212	-0.098029	3.68234	0.226352	0.634242	0.690055	ENSG00000011523	CEP68	centrosomal protein 68kDa
213	-0.972053	5.98849	110.666	7.00314e-26	4.82865e-25	ENSG00000011566	MAP4K3	mitogen-activated protein kinase kinase kinase kinase 3
214	2.08665	6.52226	257.787	5.21142e-58	9.48877e-57	ENSG00000011638	TMEM159	transmembrane protein 159
215	0.269241	5.41502	4.65321	0.0309955	0.0454264	ENSG00000012048	BRCA1	breast cancer 1, early onset
216	1.2832	4.89762	51.3086	7.89292e-13	3.04213e-12	ENSG00000012061	ERCC1	excision repair cross-complementing rodent repair deficiency, complementation group 1 (includes overlapping antisense sequence)
217	0.507544	1.87737	1.40874	0.235266	0.288387	ENSG00000012124	CD22	CD22 molecule
218	1.01911	4.48935	25.8453	3.6991e-07	9.54349e-07	ENSG00000012171	SEMA3B	sema domain, immunoglobulin domain (Ig), short basic domain, secreted, (semaphorin) 3B
219	0.308727	4.01287	2.41667	0.12005	0.15702	ENSG00000012174	MBTPS2	membrane-bound transcription factor peptidase, site 2
220	0.180666	2.60191	0.329537	0.565932	0.626057	ENSG00000012211	PRICKLE3	prickle homolog 3 (Drosophila)
221	0.0667925	5.76843	0.391274	0.531631	0.592142	ENSG00000012232	EXTL3	exostosin-like glycosyltransferase 3
222	0.65409	2.02612	2.00037	0.157261	0.200686	ENSG00000012504	NR1H4	nuclear receptor subfamily 1, group H, member 4
223	0.819075	6.60568	68.4344	1.31168e-16	6.17087e-16	ENSG00000012660	ELOVL5	ELOVL fatty acid elongase 5
224	0.429852	3.55937	2.92801	0.0870547	0.117412	ENSG00000012779	ALOX5	arachidonate 5-lipoxygenase
225	-1.12923	3.44672	35.9549	2.01936e-09	6.19854e-09	ENSG00000012822	CALCOCO1	calcium binding and coiled-coil domain 1
226	0.984442	4.76803	32.7157	1.0667e-08	3.11434e-08	ENSG00000012963	UBR7	ubiquitin protein ligase E3 component n-recognin 7 (putative)
227	-0.573326	6.04124	37.0069	1.17711e-09	3.68796e-09	ENSG00000012983	MAP4K5	mitogen-activated protein kinase kinase kinase kinase 5
228	0.745031	6.80124	71.774	2.41308e-17	1.1725e-16	ENSG00000013275	PSMC4	proteasome (prosome, macropain) 26S subunit, ATPase, 4
229	0.625125	5.21299	19.9167	8.08908e-06	1.86267e-05	ENSG00000013288	MAN2B2	mannosidase, alpha, class 2B, member 2
230	0.420141	7.14777	25.368	4.73713e-07	1.20766e-06	ENSG00000013306	SLC25A39	solute carrier family 25, member 39
231	-0.0593594	8.03472	0.968156	0.32514	0.384377	ENSG00000013364	MVP	major vault protein
232	-1.55054	6.53705	440.468	8.56365e-98	3.21511e-96	ENSG00000013374	NUB1	negative regulator of ubiquitin-like proteins 1
233	1.02271	6.08914	66.2679	3.93625e-16	1.79789e-15	ENSG00000013375	PGM3	phosphoglucomutase 3
234	-0.481569	7.49577	29.086	6.92372e-08	1.89758e-07	ENSG00000013441	CLK1	CDC-like kinase 1
235	-0.661874	3.7628	12.4178	0.000425269	0.000814952	ENSG00000013503	POLR3B	polymerase (RNA) III (DNA directed) polypeptide B
236	-0.150413	3.37427	0.392185	0.531153	0.591709	ENSG00000013523	ANGEL1	angel homolog 1 (Drosophila)
237	0.34745	5.26203	5.96062	0.0146289	0.0227561	ENSG00000013561	RNF14	ring finger protein 14
238	1.24553	5.87724	85.4359	2.39339e-20	1.31543e-19	ENSG00000013563	DNASE1L1	deoxyribonuclease I-like 1
239	0.0963937	4.92947	0.412657	0.520624	0.58133	ENSG00000013573	DDX11	DEAD/H (Asp-Glu-Ala-Asp/His) box helicase 11
240	0.699671	2.2749	3.21955	0.0727635	0.0993741	ENSG00000013583	HEBP1	heme binding protein 1
241	0.349334	8.49289	35.929	2.04643e-09	6.27873e-09	ENSG00000013588	GPRC5A	G protein-coupled receptor, family C, group 5, member A
242	-0.0949858	4.15481	0.293741	0.587833	0.645837	ENSG00000013810	TACC3	transforming, acidic coiled-coil containing protein 3
243	-0.243813	5.75072	4.98119	0.0256244	0.0380526	ENSG00000014123	UFL1	UFM1-specific ligase 1
244	-0.0340946	4.38704	0.0405204	0.840467	0.874316	ENSG00000014138	POLA2	polymerase (DNA directed), alpha 2, accessory subunit
245	-1.04646	3.61769	29.3759	5.96154e-08	1.64436e-07	ENSG00000014164	ZC3H3	zinc finger CCCH-type containing 3
246	1.00884	7.13363	137.009	1.2004e-31	1.01904e-30	ENSG00000014216	CAPN1	calpain 1, (mu/I) large subunit
247	0.106328	1.26158	0.0460713	0.830046	0.865503	ENSG00000014257	ACPP	acid phosphatase, prostate
248	2.11432	6.85696	356.443	1.67572e-79	4.53942e-78	ENSG00000014641	MDH1	malate dehydrogenase 1, NAD (soluble)
249	1.06319	6.39611	83.1948	7.4353e-20	4.01693e-19	ENSG00000014824	SLC30A9	solute carrier family 30 (zinc transporter), member 9
250	-0.426341	4.1613	6.26974	0.0122817	0.0193533	ENSG00000014914	MTMR11	myotubularin related protein 11
251	0.669375	5.27419	23.2826	1.39862e-06	3.43294e-06	ENSG00000014919	COX15	cytochrome c oxidase assembly homolog 15 (yeast)
252	-0.745579	4.66092	23.3923	1.32108e-06	3.2486e-06	ENSG00000015133	CCDC88C	coiled-coil domain containing 88C
253	-0.495139	3.52256	5.92632	0.0149164	0.0231735	ENSG00000015153	YAF2	YY1 associated factor 2
254	-0.16236	5.84267	2.37695	0.123138	0.16068	ENSG00000015171	ZMYND11	zinc finger, MYND-type containing 11
255	1.32761	5.80981	92.695	6.10074e-22	3.609e-21	ENSG00000015475	BID	BH3 interacting domain death agonist
256	0.421073	8.75515	39.6459	3.04445e-10	9.95495e-10	ENSG00000015479	MATR3	matrin 3
257	1.28699	5.63385	79.4354	4.98261e-19	2.58952e-18	ENSG00000015532	XYLT2	xylosyltransferase II
258	-1.22017	5.47809	16.7167	4.3398e-05	9.26342e-05	ENSG00000015568	RGPD5	RANBP2-like and GRIP domain containing 5
259	0.72055	6.80088	56.5509	5.47614e-14	2.25266e-13	ENSG00000015676	NUDCD3	NudC domain containing 3
260	-1.44072	2.59736	37.3721	9.76095e-10	3.07769e-09	ENSG00000016082	ISL1	ISL LIM homeobox 1
261	1.04178	4.68562	32.0805	1.47916e-08	4.27084e-08	ENSG00000016391	CHDH	choline dehydrogenase
262	1.20374	1.44096	4.41174	0.0356923	0.0518313	ENSG00000016402	IL20RA	interleukin 20 receptor, alpha
263	0.460426	4.17006	5.66437	0.017313	0.0266298	ENSG00000016864	GLT8D1	glycosyltransferase 8 domain containing 1
264	0.258887	8.21059	20.9405	4.73767e-06	1.11404e-05	ENSG00000017260	ATP2C1	ATPase, Ca++ transporting, type 2C, member 1
265	1.18675	7.26364	191.463	1.52424e-43	1.88103e-42	ENSG00000017797	RALBP1	ralA binding protein 1
266	0.114544	3.93776	0.342758	0.558242	0.618474	ENSG00000018189	RUFY3	RUN and FYVE domain containing 3
267	0.439609	6.89595	31.2104	2.31516e-08	6.60032e-08	ENSG00000018408	WWTR1	WW domain containing transcription regulator 1
268	0.905016	6.60629	64.2488	1.09659e-15	4.89134e-15	ENSG00000018510	AGPS	alkylglycerone phosphate synthase
269	0.853953	4.88944	26.8838	2.16058e-07	5.68758e-07	ENSG00000018610	CXorf56	chromosome X open reading frame 56
270	0.159697	4.61268	0.958065	0.327675	0.38703	ENSG00000018699	TTC27	tetratricopeptide repeat domain 27
271	-0.161424	3.83039	0.683439	0.408405	0.469163	ENSG00000019144	PHLDB1	pleckstrin homology-like domain, family B, member 1
272	0.0607867	9.00971	0.864285	0.352542	0.412129	ENSG00000019186	CYP24A1	cytochrome P450, family 24, subfamily A, polypeptide 1
273	0.983476	6.81438	128.192	1.0187e-29	8.13987e-29	ENSG00000019505	SYT13	synaptotagmin XIII
274	0.220277	4.38827	1.44176	0.229854	0.282689	ENSG00000019582	CD74	CD74 molecule, major histocompatibility complex, class II invariant chain
275	-0.664068	5.27933	32.1425	1.43265e-08	4.14374e-08	ENSG00000019995	ZRANB1	zinc finger, RAN-binding domain containing 1
276	-0.987285	3.00401	18.5117	1.68863e-05	3.74727e-05	ENSG00000020129	NCDN	neurochondrin
277	0.269931	3.58966	1.41523	0.234189	0.287278	ENSG00000020256	ZFP64	ZFP64 zinc finger protein
278	0.225834	5.41147	2.57069	0.10886	0.144061	ENSG00000020426	MNAT1	menage a trois homolog 1, cyclin H assembly factor (Xenopus laevis)
279	-2.09111	4.76898	271.008	6.84373e-61	1.32193e-59	ENSG00000020577	SAMD4A	sterile alpha motif domain containing 4A
280	0.840042	4.76437	23.7674	1.08708e-06	2.69204e-06	ENSG00000020922	MRE11A	MRE11 meiotic recombination 11 homolog A (S. cerevisiae)
281	2.24819	3.47531	37.773	7.94742e-10	2.52619e-09	ENSG00000021300	PLEKHB1	pleckstrin homology domain containing, family B (evectins) member 1
282	0.756872	6.3314	56.5214	5.5589e-14	2.28599e-13	ENSG00000021355	SERPINB1	serpin peptidase inhibitor, clade B (ovalbumin), member 1
283	-0.0408465	4.81721	0.0632184	0.80148	0.840053	ENSG00000021574	SPAST	spastin
284	-0.636289	5.19758	26.2548	2.99208e-07	7.78115e-07	ENSG00000021776	AQR	aquarius homolog (mouse)
285	1.0648	6.07419	86.6829	1.27395e-20	7.08942e-20	ENSG00000022277	RTFDC1	replication termination factor 2 domain containing 1
286	0.0523125	6.17644	0.285401	0.593183	0.651016	ENSG00000022556	NLRP2	NLR family, pyrin domain containing 2
287	-0.795022	4.97555	43.3803	4.50704e-11	1.54979e-10	ENSG00000022567	SLC45A4	solute carrier family 45, member 4
288	0.403307	6.41261	18.9529	1.33987e-05	3.00536e-05	ENSG00000022840	RNF10	ring finger protein 10
289	-0.398765	3.34933	3.39168	0.065526	0.0904537	ENSG00000022976	ZNF839	zinc finger protein 839
290	0.388764	4.20069	4.20231	0.0403689	0.0580031	ENSG00000023041	ZDHHC6	zinc finger, DHHC-type containing 6
291	-0.0792566	2.64758	0.0739744	0.785636	0.825459	ENSG00000023171	GRAMD1B	GRAM domain containing 1B
292	0.470859	6.26019	20.0969	7.36151e-06	1.69983e-05	ENSG00000023191	RNH1	ribonuclease/angiogenin inhibitor 1
293	0.604048	6.74268	49.8865	1.62898e-12	6.1609e-12	ENSG00000023228	NDUFS1	NADH dehydrogenase (ubiquinone) Fe-S protein 1, 75kDa (NADH-coenzyme Q reductase)
294	-0.113629	6.39772	1.06191	0.30278	0.36092	ENSG00000023287	RB1CC1	RB1-inducible coiled-coil 1
295	0.460763	4.49029	7.16329	0.00744106	0.0120797	ENSG00000023318	ERP44	endoplasmic reticulum protein 44
296	0.124566	5.11637	0.85381	0.355477	0.415195	ENSG00000023330	ALAS1	aminolevulinate, delta-, synthase 1
297	-0.593329	8.00969	44.5294	2.50563e-11	8.76741e-11	ENSG00000023445	BIRC3	baculoviral IAP repeat containing 3
298	0.144801	4.74	0.898262	0.343248	0.403103	ENSG00000023516	AKAP11	A kinase (PRKA) anchor protein 11
299	1.0849	3.41508	15.1446	9.95839e-05	0.000204256	ENSG00000023572	GLRX2	glutaredoxin 2
300	0.957703	5.20998	41.6967	1.0659e-10	3.59016e-10	ENSG00000023608	SNAPC1	small nuclear RNA activating complex, polypeptide 1, 43kDa
301	0.877246	5.77316	46.2959	1.01677e-11	3.67646e-11	ENSG00000023697	DERA	deoxyribose-phosphate aldolase (putative)
302	1.15262	6.42732	121.123	3.59095e-28	2.7055e-27	ENSG00000023734	STRAP	serine/threonine kinase receptor associated protein
303	0.415116	3.86738	3.40387	0.0650435	0.0898434	ENSG00000023892	DEF6	differentially expressed in FDCP 6 homolog (mouse)
304	1.59606	4.24823	44.0168	3.25576e-11	1.13002e-10	ENSG00000023909	GCLM	glutamate-cysteine ligase, modifier subunit
305	-1.42546	7.22669	363.093	5.97238e-81	1.65833e-79	ENSG00000024048	UBR2	ubiquitin protein ligase E3 component n-recognin 2
306	0.275804	3.82913	1.5553	0.212355	0.263158	ENSG00000024422	EHD2	EH-domain containing 2
307	0.0097614	6.29802	0.00608733	0.937811	0.955738	ENSG00000024526	DEPDC1	DEP domain containing 1
308	2.22947	3.96791	61.6909	4.01834e-15	1.73828e-14	ENSG00000024862	CCDC28A	coiled-coil domain containing 28A
309	1.65677	1.84808	9.47025	0.00208831	0.00366127	ENSG00000025039	RRAGD	Ras-related GTP binding D
310	0.961242	5.03424	34.4793	4.30818e-09	1.29498e-08	ENSG00000025156	HSF2	heat shock transcription factor 2
311	-0.0812303	5.49936	0.427818	0.513061	0.573616	ENSG00000025293	PHF20	PHD finger protein 20
312	-1.16077	1.6957	11.8373	0.000580548	0.0010938	ENSG00000025434	NR1H3	nuclear receptor subfamily 1, group H, member 3
313	-3.04854	4.543	444.304	1.25209e-98	4.76798e-97	ENSG00000025708	TYMP	thymidine phosphorylase
314	0.0409525	5.67699	0.126883	0.721686	0.766974	ENSG00000025770	NCAPH2	non-SMC condensin II complex, subunit H2
315	0.937755	5.91579	64.8025	8.27952e-16	3.71797e-15	ENSG00000025772	TOMM34	translocase of outer mitochondrial membrane 34
316	1.1946	4.47494	36.5738	1.46995e-09	4.55615e-09	ENSG00000025796	SEC63	SEC63 homolog (S. cerevisiae)
317	0.360711	7.03266	19.7025	9.04823e-06	2.07493e-05	ENSG00000025800	KPNA6	karyopherin alpha 6 (importin alpha 7)
318	2.42962	8.26992	1148.15	1.13237e-251	2.2867e-249	ENSG00000026025	VIM	vimentin
319	-0.708609	3.78862	14.7375	0.000123564	0.000250246	ENSG00000026036	RTEL1-TNFRSF6B	RTEL1-TNFRSF6B readthrough (NMD candidate)
320	-1.53261	2.57563	40.2807	2.19972e-10	7.25869e-10	ENSG00000026103	FAS	Fas (TNF receptor superfamily, member 6)
321	1.70665	4.70858	68.9879	9.90699e-17	4.6856e-16	ENSG00000026297	RNASET2	ribonuclease T2
322	1.71983	8.30492	441.911	4.154e-98	1.56397e-96	ENSG00000026508	CD44	CD44 molecule (Indian blood group)
323	-1.52467	4.83129	144.042	3.47847e-33	3.14525e-32	ENSG00000026950	BTN3A1	butyrophilin, subfamily 3, member A1
324	1.60161	4.42622	55.1498	1.11686e-13	4.50666e-13	ENSG00000027001	MIPEP	mitochondrial intermediate peptidase
325	-0.290268	4.74958	3.75625	0.0526105	0.0738797	ENSG00000027075	PRKCH	protein kinase C, eta
326	0.175246	5.63532	1.79008	0.180916	0.22795	ENSG00000027697	IFNGR1	interferon gamma receptor 1
327	0.0840101	4.45528	0.204407	0.651187	0.706186	ENSG00000027847	B4GALT7	xylosylprotein beta 1,4-galactosyltransferase, polypeptide 7
328	0.416703	4.24568	4.96508	0.0258641	0.0383786	ENSG00000028116	VRK2	vaccinia related kinase 2
329	0.24119	7.49909	9.1025	0.0025526	0.00442983	ENSG00000028203	VEZT	vezatin, adherens junctions transmembrane protein
330	-0.55957	4.68113	15.364	8.86609e-05	0.000183006	ENSG00000028310	BRD9	bromodomain containing 9
331	-0.292773	5.32241	6.16807	0.0130077	0.0204056	ENSG00000028528	SNX1	sorting nexin 1
332	0.451043	4.36261	5.91976	0.014972	0.0232572	ENSG00000028839	TBPL1	TBP-like 1
333	-0.419282	7.62571	30.6763	3.0487e-08	8.60611e-08	ENSG00000029153	ARNTL2	aryl hydrocarbon receptor nuclear translocator-like 2
334	-0.102511	7.6657	1.94022	0.163644	0.208195	ENSG00000029363	BCLAF1	BCL2-associated transcription factor 1
335	1.06567	7.11061	178.497	1.03196e-40	1.18774e-39	ENSG00000029364	SLC39A9	solute carrier family 39 (zinc transporter), member 9
336	0.793899	2.95559	6.61152	0.0101321	0.0161416	ENSG00000029639	TFB1M	transcription factor B1, mitochondrial
337	-0.62545	5.55142	32.9645	9.38577e-09	2.75233e-08	ENSG00000029725	RABEP1	rabaptin, RAB GTPase binding effector protein 1
338	0.662561	5.65065	30.2459	3.80594e-08	1.06611e-07	ENSG00000029993	HMGB3	high mobility group box 3
339	-0.677539	6.05013	50.6235	1.11898e-12	4.28434e-12	ENSG00000030066	NUP160	nucleoporin 160kDa
340	-0.552363	5.3306	23.1665	1.48563e-06	3.63712e-06	ENSG00000030110	BAK1	BCL2-antagonist/killer 1
341	-1.98713	3.99116	191.73	1.33259e-43	1.65063e-42	ENSG00000030419	IKZF2	IKAROS family zinc finger 2 (Helios)
342	1.0848	7.96201	222.41	2.69536e-50	4.00487e-49	ENSG00000030582	GRN	granulin
343	-1.42226	4.49376	91.1292	1.34594e-21	7.81982e-21	ENSG00000031003	FAM13B	family with sequence similarity 13, member B
344	0.456068	4.01623	5.09556	0.0239871	0.0357526	ENSG00000031691	CENPQ	centromere protein Q
345	1.13139	7.19789	210.704	9.64383e-48	1.32645e-46	ENSG00000031698	SARS	seryl-tRNA synthetase
346	-0.106797	4.07652	0.31684	0.573513	0.632496	ENSG00000031823	RANBP3	RAN binding protein 3
347	-1.13147	4.42664	66.1921	4.09043e-16	1.86639e-15	ENSG00000032219	ARID4A	AT rich interactive domain 4A (RBP1-like)
348	0.115142	4.6866	0.561476	0.453666	0.515163	ENSG00000032389	TSSC1	tumor suppressing subtransferable candidate 1
349	-0.490842	4.00346	7.4333	0.00640278	0.0105029	ENSG00000032444	PNPLA6	patatin-like phospholipase domain containing 6
350	-0.178759	3.46038	0.671123	0.41266	0.473288	ENSG00000032742	IFT88	intraflagellar transport 88 homolog (Chlamydomonas)
351	0.167361	3.9598	0.722545	0.395311	0.45573	ENSG00000033011	ALG1	ALG1, chitobiosyldiphosphodolichol beta-mannosyltransferase
352	-1.45696	5.28034	202.026	7.54492e-46	9.91703e-45	ENSG00000033030	ZCCHC8	zinc finger, CCHC domain containing 8
353	0.369031	5.65769	9.34722	0.00223324	0.00390509	ENSG00000033050	ABCF2	ATP-binding cassette, sub-family F (GCN20), member 2
354	-0.702897	5.10628	26.8305	2.22105e-07	5.83984e-07	ENSG00000033100	CHPF2	chondroitin polymerizing factor 2
355	-0.330158	5.98232	9.73942	0.00180358	0.00318807	ENSG00000033170	FUT8	fucosyltransferase 8 (alpha (1,6) fucosyltransferase)
356	-0.741749	7.37528	114.461	1.03252e-26	7.34728e-26	ENSG00000033178	UBA6	ubiquitin-like modifier activating enzyme 6
357	0.826945	4.86506	26.3644	2.82699e-07	7.37341e-07	ENSG00000033327	GAB2	GRB2-associated binding protein 2
358	-1.30852	4.58153	103.071	3.23314e-24	2.08978e-23	ENSG00000033627	ATP6V0A1	ATPase, H+ transporting, lysosomal V0 subunit a1
359	-0.949024	5.24889	66.0466	4.40392e-16	2.006e-15	ENSG00000033800	PIAS1	protein inhibitor of activated STAT, 1
360	0.906438	5.73871	54.2481	1.76705e-13	7.04918e-13	ENSG00000033867	SLC4A7	solute carrier family 4, sodium bicarbonate cotransporter, member 7
361	-0.507894	4.4953	11.8157	0.000587331	0.00110533	ENSG00000034152	MAP2K3	mitogen-activated protein kinase kinase 3
362	2.09584	9.4922	960.444	7.11841e-211	1.07812e-208	ENSG00000034510	TMSB10	thymosin beta 10
363	-0.80508	3.57256	16.2029	5.69078e-05	0.000119916	ENSG00000034533	ASTE1	asteroid homolog 1 (Drosophila)
364	-0.624517	7.02881	60.4868	7.40754e-15	3.16638e-14	ENSG00000034677	RNF19A	ring finger protein 19A, E3 ubiquitin protein ligase
365	0.347535	3.02482	1.50616	0.219726	0.271247	ENSG00000034693	PEX3	peroxisomal biogenesis factor 3
366	0.387095	5.64689	8.11664	0.00438607	0.00736056	ENSG00000034713	GABARAPL2	GABA(A) receptor-associated protein-like 2
367	1.53575	6.42189	160.705	7.93508e-37	8.1228e-36	ENSG00000035115	SH3YL1	SH3 domain containing, Ysc84-like 1 (S. cerevisiae)
368	0.864859	5.17393	33.6464	6.60981e-09	1.95898e-08	ENSG00000035141	FAM136A	family with sequence similarity 136, member A
369	0.666088	8.62438	106.141	6.86553e-25	4.55696e-24	ENSG00000035403	VCL	vinculin
370	0.788874	6.4258	61.8886	3.63449e-15	1.57633e-14	ENSG00000035499	DEPDC1B	DEP domain containing 1B
371	0.0621547	3.69735	0.0851736	0.770405	0.812274	ENSG00000035681	NSMAF	neutral sphingomyelinase (N-SMase) activation associated factor
372	0.577468	5.9318	27.36	1.68886e-07	4.47766e-07	ENSG00000035687	ADSS	adenylosuccinate synthase
373	1.80193	7.14849	401.329	2.82839e-89	9.06174e-88	ENSG00000035862	TIMP2	TIMP metallopeptidase inhibitor 2
374	0.63273	6.29639	25.8994	3.59679e-07	9.2867e-07	ENSG00000035928	RFC1	replication factor C (activator 1) 1, 145kDa
375	-0.0151132	5.97358	0.0157832	0.900024	0.925437	ENSG00000036054	TBC1D23	TBC1 domain family, member 23
376	-0.777776	6.13907	76.9894	1.7188e-18	8.76362e-18	ENSG00000036257	CUL3	cullin 3
377	0.187584	6.51498	3.70876	0.0541276	0.0757866	ENSG00000036549	ZZZ3	zinc finger, ZZ-type containing 3
378	0.764125	3.12404	6.91113	0.00856608	0.0138133	ENSG00000037042	TUBG2	tubulin, gamma 2
379	1.38822	4.01226	33.4678	7.24518e-09	2.14158e-08	ENSG00000037241	RPL26L1	ribosomal protein L26-like 1
380	-0.595226	5.99848	34.7975	3.65842e-09	1.10566e-08	ENSG00000037474	NSUN2	NOP2/Sun RNA methyltransferase family, member 2
381	-1.24779	4.3439	80.6878	2.64346e-19	1.39865e-18	ENSG00000037637	FBXO42	F-box protein 42
382	-0.570379	4.29353	11.4899	0.000699738	0.00130599	ENSG00000037749	MFAP3	microfibrillar-associated protein 3
383	0.347285	3.72128	2.42093	0.119724	0.156608	ENSG00000037757	MRI1	methylthioribose-1-phosphate isomerase homolog (S. cerevisiae)
384	-0.596459	2.04744	3.2224	0.0726372	0.0992423	ENSG00000037897	METTL1	methyltransferase like 1
385	1.36401	4.82277	54.5576	1.50958e-13	6.0329e-13	ENSG00000038002	AGA	aspartylglucosaminidase
386	-0.861861	4.82198	43.2406	4.84053e-11	1.65847e-10	ENSG00000038210	PI4K2B	phosphatidylinositol 4-kinase type 2 beta
387	-0.746368	6.13222	69.5108	7.5997e-17	3.60844e-16	ENSG00000038219	BOD1L1	biorientation of chromosomes in cell division 1-like 1
388	1.02567	6.70401	65.0256	7.39331e-16	3.32899e-15	ENSG00000038274	MAT2B	methionine adenosyltransferase II, beta
389	-0.454479	5.83151	21.1352	4.28002e-06	1.0107e-05	ENSG00000038358	EDC4	enhancer of mRNA decapping 4
390	-2.07464	8.39623	652.115	7.7483e-144	5.40677e-142	ENSG00000038382	TRIO	trio Rho guanine nucleotide exchange factor
391	0.956576	4.06815	19.3427	1.09237e-05	2.48153e-05	ENSG00000038427	VCAN	versican
392	-1.11791	4.4543	56.6597	5.18153e-14	2.13476e-13	ENSG00000038532	CLEC16A	C-type lectin domain family 16, member A
393	0.589754	8.91822	193.557	5.31986e-44	6.65757e-43	ENSG00000039068	CDH1	cadherin 1, type 1, E-cadherin (epithelial)
394	0.78117	6.76786	50.291	1.32554e-12	5.05214e-12	ENSG00000039123	SKIV2L2	superkiller viralicidic activity 2-like 2 (S. cerevisiae)
395	-0.49004	3.78458	6.63798	0.00998272	0.0159147	ENSG00000039139	DNAH5	dynein, axonemal, heavy chain 5
396	-0.485229	5.89237	23.948	9.89717e-07	2.4587e-06	ENSG00000039319	ZFYVE16	zinc finger, FYVE domain containing 16
397	-0.220208	3.12809	0.82703	0.363133	0.423182	ENSG00000039523	FAM65A	family with sequence similarity 65, member A
398	0.548072	5.83165	20.2931	6.64396e-06	1.53948e-05	ENSG00000039560	RAI14	retinoic acid induced 14
399	0.00242538	4.96274	0.000277759	0.986703	0.998086	ENSG00000039650	PNKP	polynucleotide kinase 3'-phosphatase
400	-1.10235	3.98049	46.76	8.02329e-12	2.91613e-11	ENSG00000040199	PHLPP2	PH domain and leucine rich repeat protein phosphatase 2
401	-0.0611809	4.26864	0.131101	0.717293	0.762732	ENSG00000040275	SPDL1	spindle apparatus coiled-coil protein 1
402	0.83922	4.99625	26.0004	3.41345e-07	8.83559e-07	ENSG00000040341	STAU2	staufen, RNA binding protein, homolog 2 (Drosophila)
403	-0.177969	2.65773	0.390074	0.532261	0.592745	ENSG00000040487	PQLC2	PQ loop repeat containing 2
404	-1.05859	1.4347	7.96213	0.00477662	0.00796582	ENSG00000040531	CTNS	cystinosin, lysosomal cystine transporter
405	1.31016	1.98544	7.40929	0.0064888	0.0106309	ENSG00000040608	RTN4R	reticulon 4 receptor
406	-1.46975	3.4986	68.3889	1.34232e-16	6.30832e-16	ENSG00000040633	PHF23	PHD finger protein 23
407	-0.398934	4.12336	5.6503	0.0174524	0.0268133	ENSG00000040933	INPP4A	inositol polyphosphate-4-phosphatase, type I, 107kDa
408	0.0632536	7.52913	0.324718	0.568786	0.628797	ENSG00000041353	RAB27B	RAB27B, member RAS oncogene family
409	0.0830795	7.57628	1.29856	0.254476	0.309373	ENSG00000041357	PSMA4	proteasome (prosome, macropain) subunit, alpha type, 4
410	-0.328167	6.71111	17.6478	2.65826e-05	5.7907e-05	ENSG00000041802	LSG1	large subunit GTPase 1 homolog (S. cerevisiae)
411	-0.316958	2.58485	1.14218	0.285191	0.342559	ENSG00000041880	PARP3	poly (ADP-ribose) polymerase family, member 3
412	-0.405713	4.0044	4.30143	0.0380804	0.0549281	ENSG00000041988	THAP3	THAP domain containing, apoptosis associated protein 3
413	-2.62449	0.829291	47.2328	6.30352e-12	2.30742e-11	ENSG00000042062	FAM65C	family with sequence similarity 65, member C
414	0.383338	3.75191	3.09854	0.0783627	0.106443	ENSG00000042088	TDP1	tyrosyl-DNA phosphodiesterase 1
415	0.898678	3.9074	15.4535	8.45613e-05	0.000175141	ENSG00000042286	AIFM2	apoptosis-inducing factor, mitochondrion-associated, 2
416	-0.151073	3.11917	0.370124	0.542937	0.603427	ENSG00000042317	SPATA7	spermatogenesis associated 7
417	-0.698874	4.13799	19.0675	1.26176e-05	2.8397e-05	ENSG00000042429	MED17	mediator complex subunit 17
418	0.993729	6.04904	76.7789	1.91213e-18	9.71962e-18	ENSG00000042445	RETSAT	retinol saturase (all-trans-retinol 13,14-reductase)
419	2.01348	7.15047	399.495	7.09477e-89	2.25678e-87	ENSG00000042493	CAPG	capping protein (actin filament), gelsolin-like
420	1.01426	5.71585	55.6203	8.79125e-14	3.57225e-13	ENSG00000042753	AP2S1	adaptor-related protein complex 2, sigma 1 subunit
421	-0.517649	5.65933	19.2372	1.15444e-05	2.61274e-05	ENSG00000042980	ADAM28	ADAM metallopeptidase domain 28
422	1.04931	3.25685	12.8694	0.000334008	0.000646667	ENSG00000043039	BARX2	BARX homeobox 2
423	0.0797122	6.76302	0.676249	0.410881	0.471601	ENSG00000043093	DCUN1D1	DCN1, defective in cullin neddylation 1, domain containing 1 (S. cerevisiae)
424	-2.07266	4.92006	308.086	5.70445e-69	1.2778e-67	ENSG00000043143	JADE2	NA
425	0.149886	3.63742	0.411543	0.521187	0.581774	ENSG00000043514	TRIT1	tRNA isopentenyltransferase 1
426	-0.498698	4.84118	13.8496	0.000198043	0.000391853	ENSG00000044090	CUL7	cullin 7
427	1.25829	9.50906	523.222	8.42475e-116	4.0683e-114	ENSG00000044115	CTNNA1	catenin (cadherin-associated protein), alpha 1, 102kDa
428	0.297453	4.86859	3.69079	0.0547136	0.0765388	ENSG00000044446	PHKA2	phosphorylase kinase, alpha 2 (liver)
429	0.855905	3.57629	11.1502	0.000840233	0.00155342	ENSG00000044459	CNTLN	centlein, centrosomal protein
430	-0.489353	4.75544	12.5904	0.000387734	0.000746133	ENSG00000044524	EPHA3	EPH receptor A3
431	0.509229	7.01111	28.6337	8.74476e-08	2.37566e-07	ENSG00000044574	HSPA5	heat shock 70kDa protein 5 (glucose-regulated protein, 78kDa)
432	1.42629	8.96479	425.847	1.30254e-94	4.70467e-93	ENSG00000046604	DSG2	desmoglein 2
433	0.13678	3.30188	0.315474	0.574341	0.632943	ENSG00000046647	GEMIN8	gem (nuclear organelle) associated protein 8
434	-1.29148	5.5359	172.875	1.74296e-39	1.92462e-38	ENSG00000046651	OFD1	oral-facial-digital syndrome 1
435	-1.7744	3.62552	117.055	2.79282e-27	2.03403e-26	ENSG00000047056	WDR37	WD repeat domain 37
436	-0.894868	5.13853	61.2319	5.07334e-15	2.18121e-14	ENSG00000047188	YTHDC2	YTH domain containing 2
437	0.866342	5.12148	25.4225	4.60516e-07	1.17514e-06	ENSG00000047230	CTPS2	CTP synthase 2
438	0.25274	4.66207	2.3774	0.123102	0.160655	ENSG00000047249	ATP6V1H	ATPase, H+ transporting, lysosomal 50/57kDa, V1 subunit H
439	0.0928282	7.05036	1.5437	0.214069	0.264888	ENSG00000047315	POLR2B	polymerase (RNA) II (DNA directed) polypeptide B, 140kDa
440	-1.56533	3.31714	72.7858	1.44514e-17	7.08119e-17	ENSG00000047346	FAM214A	family with sequence similarity 214, member A
441	-1.09893	7.01384	200.072	2.0145e-45	2.62199e-44	ENSG00000047365	ARAP2	ArfGAP with RhoGAP domain, ankyrin repeat and PH domain 2
442	0.0152295	8.38822	0.0798816	0.777458	0.818933	ENSG00000047410	TPR	translocated promoter region, nuclear basket protein
443	-1.17964	3.94499	56.0876	6.93123e-14	2.83547e-13	ENSG00000047578	KIAA0556	KIAA0556
444	0.435517	4.56105	6.72429	0.00951085	0.0152267	ENSG00000047597	XK	X-linked Kx blood group (McLeod syndrome)
445	-1.18181	3.25302	35.0804	3.16371e-09	9.6028e-09	ENSG00000047621	C12orf4	chromosome 12 open reading frame 4
446	0.0591907	4.10317	0.0950026	0.757911	0.800812	ENSG00000047634	SCML1	sex comb on midleg-like 1 (Drosophila)
447	0.218659	5.51547	3.17036	0.0749861	0.102231	ENSG00000047644	WWC3	WWC family member 3
448	0.809729	6.13418	53.8661	2.14634e-13	8.50876e-13	ENSG00000047849	MAP4	microtubule-associated protein 4
449	-0.769919	6.0006	58.1897	2.38022e-14	9.96342e-14	ENSG00000047932	GOPC	golgi-associated PDZ and coiled-coil motif containing
450	0.411978	4.4484	5.63414	0.0176139	0.0270428	ENSG00000048028	USP28	ubiquitin specific peptidase 28
451	-1.25917	8.68234	232.342	1.83905e-52	2.93192e-51	ENSG00000048052	HDAC9	histone deacetylase 9
452	-0.328167	5.11219	6.61776	0.0100967	0.016089	ENSG00000048140	TSPAN17	tetraspanin 17
453	0.355923	4.19345	3.5969	0.0578873	0.0805851	ENSG00000048162	NOP16	NOP16 nucleolar protein
454	0.809924	2.97084	6.88864	0.00867454	0.0139749	ENSG00000048342	CC2D2A	coiled-coil and C2 domain containing 2A
455	1.04925	5.17793	35.8478	2.13354e-09	6.53698e-09	ENSG00000048392	RRM2B	ribonucleotide reductase M2 B (TP53 inducible)
456	-0.451788	4.95375	9.13787	0.00250373	0.00434954	ENSG00000048405	ZNF800	zinc finger protein 800
457	-1.80984	4.10969	168.756	1.38287e-38	1.48877e-37	ENSG00000048471	SNX29	sorting nexin 29
458	1.70266	6.55001	232.667	1.56202e-52	2.49924e-51	ENSG00000048544	MRPS10	mitochondrial ribosomal protein S10
459	-0.749663	6.22891	67.8891	1.72951e-16	8.07955e-16	ENSG00000048649	RSF1	remodeling and spacing factor 1
460	-1.36369	6.3814	252.257	8.36426e-57	1.4785e-55	ENSG00000048707	VPS13D	vacuolar protein sorting 13 homolog D (S. cerevisiae)
461	0.26959	6.60401	10.1027	0.00148056	0.00264835	ENSG00000048828	FAM120A	family with sequence similarity 120A
462	-0.382031	3.17223	2.6293	0.104908	0.139181	ENSG00000048991	R3HDM1	R3H domain containing 1
463	0.634203	1.71872	1.87168	0.171283	0.216816	ENSG00000049089	COL9A2	collagen, type IX, alpha 2
464	0.269533	5.43583	2.9199	0.0874932	0.117956	ENSG00000049130	KITLG	KIT ligand
465	0.0060972	3.67333	0.000752212	0.97812	0.990681	ENSG00000049167	ERCC8	excision repair cross-complementing rodent repair deficiency, complementation group 8
466	-0.309629	4.89945	4.3737	0.0364976	0.0528739	ENSG00000049239	H6PD	hexose-6-phosphate dehydrogenase (glucose 1-dehydrogenase)
467	0.61438	6.60971	37.8333	7.70563e-10	2.45284e-09	ENSG00000049245	VAMP3	vesicle-associated membrane protein 3
468	-3.63925	1.88125	230.034	5.859e-52	9.14389e-51	ENSG00000049249	TNFRSF9	tumor necrosis factor receptor superfamily, member 9
469	1.70165	2.523	15.1726	9.81153e-05	0.000201492	ENSG00000049283	EPN3	epsin 3
470	-0.00973054	4.68594	0.00405564	0.949222	0.965374	ENSG00000049323	LTBP1	latent transforming growth factor beta binding protein 1
471	1.0387	7.23877	187.205	1.29579e-42	1.56151e-41	ENSG00000049449	RCN1	reticulocalbin 1, EF-hand calcium binding domain
472	1.82457	4.94727	91.2064	1.2944e-21	7.52694e-21	ENSG00000049541	RFC2	replication factor C (activator 1) 2, 40kDa
473	-0.637458	4.35779	17.2953	3.19983e-05	6.93094e-05	ENSG00000049618	ARID1B	AT rich interactive domain 1B (SWI1-like)
474	0.505551	6.6866	34.7822	3.6873e-09	1.11413e-08	ENSG00000049656	CLPTM1L	CLPTM1-like
475	-1.06653	7.44687	243.045	8.52794e-55	1.43874e-53	ENSG00000049759	NEDD4L	neural precursor cell expressed, developmentally down-regulated 4-like, E3 ubiquitin protein ligase
476	-1.34138	2.29698	25.5343	4.34584e-07	1.11173e-06	ENSG00000049769	PPP1R3F	protein phosphatase 1, regulatory subunit 3F
477	1.2715	7.22852	223.351	1.68097e-50	2.51165e-49	ENSG00000049860	HEXB	hexosaminidase B (beta polypeptide)
478	-0.0689323	3.35588	0.0841544	0.771745	0.813558	ENSG00000049883	PTCD2	pentatricopeptide repeat domain 2
479	1.02084	5.77529	58.1332	2.44958e-14	1.02506e-13	ENSG00000050130	JKAMP	JNK1/MAPK8-associated membrane protein
480	1.17226	3.36867	16.3464	5.27553e-05	0.000111448	ENSG00000050165	DKK3	dickkopf WNT signaling pathway inhibitor 3
481	-0.935343	4.86526	44.6091	2.40573e-11	8.42006e-11	ENSG00000050327	ARHGEF5	Rho guanine nucleotide exchange factor (GEF) 5
482	-1.15136	7.72413	437.923	3.06478e-97	1.14099e-95	ENSG00000050344	NFE2L3	nuclear factor (erythroid-derived 2)-like 3
483	1.33854	4.01433	31.8604	1.65656e-08	4.76758e-08	ENSG00000050393	MCUR1	mitochondrial calcium uniporter regulator 1
484	1.12587	6.2759	91.6959	1.01075e-21	5.91104e-21	ENSG00000050405	LIMA1	LIM domain and actin binding 1
485	-0.000177161	4.38339	1.054e-06	0.999181	1	ENSG00000050426	LETMD1	LETM1 domain containing 1
486	1.04435	5.15865	45.9114	1.23722e-11	4.42794e-11	ENSG00000050748	MAPK9	mitogen-activated protein kinase 9
487	-1.29753	7.01421	300.659	2.36711e-67	5.09674e-66	ENSG00000050820	BCAR1	breast cancer anti-estrogen resistance 1
488	-0.87979	4.65389	27.7762	1.36192e-07	3.6376e-07	ENSG00000051009	FAM160A2	family with sequence similarity 160, member A2
489	0.378281	6.07563	11.8774	0.000568177	0.00107155	ENSG00000051108	HERPUD1	homocysteine-inducible, endoplasmic reticulum stress-inducible, ubiquitin-like domain member 1
490	1.04189	3.96012	20.0743	7.44914e-06	1.71977e-05	ENSG00000051128	HOMER3	homer homolog 3 (Drosophila)
491	0.977359	2.16769	5.38027	0.0203657	0.0309574	ENSG00000051180	RAD51	RAD51 homolog (S. cerevisiae)
492	-0.598289	4.61927	18.0951	2.10139e-05	4.62702e-05	ENSG00000051341	POLQ	polymerase (DNA directed), theta
493	-0.0934069	4.70257	0.389479	0.532574	0.593044	ENSG00000051382	PIK3CB	phosphatidylinositol-4,5-bisphosphate 3-kinase, catalytic subunit beta
494	1.81377	7.89886	335.471	6.18185e-75	1.5575e-73	ENSG00000051523	CYBA	cytochrome b-245, alpha polypeptide
495	2.02052	5.90144	198.395	4.6781e-45	6.00223e-44	ENSG00000051596	THOC3	THO complex 3
496	1.56762	5.62648	93.6898	3.69058e-22	2.20179e-21	ENSG00000051620	HEBP2	heme binding protein 2
497	0.232219	5.56784	3.921	0.0476866	0.0675202	ENSG00000051825	MPHOSPH9	M-phase phosphoprotein 9
498	-0.443205	6.06582	19.9682	7.87411e-06	1.8138e-05	ENSG00000052126	PLEKHA5	pleckstrin homology domain containing, family A member 5
499	1.23489	6.66709	173.655	1.1776e-39	1.30792e-38	ENSG00000052344	PRSS8	protease, serine, 8
500	-0.471342	4.57015	10.8052	0.00101214	0.00185096	ENSG00000052723	SIKE1	suppressor of IKBKE 1
501	-1.35299	5.31398	108.809	1.78707e-25	1.22081e-24	ENSG00000052749	RRP12	ribosomal RNA processing 12 homolog (S. cerevisiae)
502	-1.57887	4.84478	164.826	9.98435e-38	1.05195e-36	ENSG00000052795	FNIP2	folliculin interacting protein 2
503	2.84305	7.56719	532.386	8.55001e-118	4.22054e-116	ENSG00000052802	MSMO1	methylsterol monooxygenase 1
504	-0.480687	6.27163	31.6108	1.8838e-08	5.39709e-08	ENSG00000052841	TTC17	tetratricopeptide repeat domain 17
505	1.47881	2.75689	15.2265	9.53556e-05	0.000196036	ENSG00000053254	FOXN3	forkhead box N3
506	1.18868	4.94475	43.3737	4.52235e-11	1.55465e-10	ENSG00000053371	AKR7A2	aldo-keto reductase family 7, member A2 (aflatoxin aldehyde reductase)
507	0.470672	4.96415	9.86948	0.00168043	0.00298464	ENSG00000053372	MRTO4	mRNA turnover 4 homolog (S. cerevisiae)
508	-0.0326324	0.991564	0.00375596	0.951132	0.966874	ENSG00000053501	USE1	unconventional SNARE in the ER 1 homolog (S. cerevisiae)
509	1.28763	9.40475	943.524	3.39184e-207	4.91374e-205	ENSG00000053747	LAMA3	laminin, alpha 3
510	-0.951909	4.61124	32.7745	1.03492e-08	3.02488e-08	ENSG00000053770	AP5M1	adaptor-related protein complex 5, mu 1 subunit
511	0.314673	4.09035	2.1611	0.141544	0.182535	ENSG00000053900	ANAPC4	anaphase promoting complex subunit 4
512	0.454192	5.23214	11.2769	0.000784792	0.00145476	ENSG00000054116	TRAPPC3	trafficking protein particle complex 3
513	-0.049606	6.79993	0.32781	0.566951	0.627029	ENSG00000054118	THRAP3	thyroid hormone receptor associated protein 3
514	1.31582	3.99343	30.23	3.83723e-08	1.07443e-07	ENSG00000054148	PHPT1	phosphohistidine phosphatase 1
515	0.781088	6.93197	36.9431	1.21629e-09	3.80424e-09	ENSG00000054219	LY75	lymphocyte antigen 75
516	-2.44583	7.33239	1687.39	0	0	ENSG00000054267	ARID4B	AT rich interactive domain 4B (RBP1-like)
517	1.01676	4.61499	29.0845	6.92892e-08	1.89862e-07	ENSG00000054277	OPN3	opsin 3
518	0.326732	5.1249	5.51552	0.0188485	0.0288254	ENSG00000054282	SDCCAG8	serologically defined colon cancer antigen 8
519	-0.0634054	2.26158	0.0359781	0.849561	0.881795	ENSG00000054392	HHAT	hedgehog acyltransferase
520	-0.482983	5.42876	16.0241	6.25412e-05	0.000131226	ENSG00000054523	KIF1B	kinesin family member 1B
521	0.492989	4.51956	7.80239	0.00521771	0.00865484	ENSG00000054611	TBC1D22A	TBC1 domain family, member 22A
522	0.183477	9.45006	18.1262	2.06737e-05	4.55588e-05	ENSG00000054654	SYNE2	spectrin repeat containing, nuclear envelope 2
523	-0.636429	3.0961	7.89008	0.00497067	0.00826976	ENSG00000054690	PLEKHH1	pleckstrin homology domain containing, family H (with MyTH4 domain) member 1
524	0.475139	7.09432	25.6166	4.16434e-07	1.06797e-06	ENSG00000054793	ATP9A	ATPase, class II, type 9A
525	-0.176013	4.90543	1.59041	0.207268	0.257693	ENSG00000054965	FAM168A	family with sequence similarity 168, member A
526	-1.16421	3.58179	37.7975	7.84813e-10	2.49701e-09	ENSG00000054967	RELT	RELT tumor necrosis factor receptor
527	1.84094	5.72837	141.636	1.16781e-32	1.03282e-31	ENSG00000054983	GALC	galactosylceramidase
528	-0.408165	6.25704	22.2424	2.40309e-06	5.77921e-06	ENSG00000055044	NOP58	NOP58 ribonucleoprotein
529	0.915535	6.09718	58.1899	2.37997e-14	9.96342e-14	ENSG00000055070	SZRD1	SUZ RNA binding domain containing 1
530	-0.742537	5.25022	43.8045	3.62868e-11	1.25455e-10	ENSG00000055130	CUL1	cullin 1
531	-0.745123	3.58868	15.5329	8.10798e-05	0.000168401	ENSG00000055147	FAM114A2	family with sequence similarity 114, member A2
532	0.556415	3.77866	6.08969	0.0135973	0.021258	ENSG00000055163	CYFIP2	cytoplasmic FMR1 interacting protein 2
533	-0.0955156	4.40083	0.23297	0.629331	0.685495	ENSG00000055208	TAB2	TGF-beta activated kinase 1/MAP3K7 binding protein 2
534	0.84817	5.11527	29.6088	5.28651e-08	1.46453e-07	ENSG00000055211	GINM1	glycoprotein integral membrane 1
535	-1.93068	6.72343	525.585	2.57863e-116	1.2589e-114	ENSG00000055332	EIF2AK2	eukaryotic translation initiation factor 2-alpha kinase 2
536	-1.02201	4.31084	45.6143	1.43986e-11	5.12977e-11	ENSG00000055483	USP36	ubiquitin specific peptidase 36
537	-1.75903	7.09701	356.643	1.51521e-79	4.11297e-78	ENSG00000055609	KMT2C	lysine (K)-specific methyltransferase 2C
538	-0.651319	1.21846	2.23252	0.135133	0.174758	ENSG00000055732	MCOLN3	mucolipin 3
539	-0.203059	6.19115	3.95887	0.0466249	0.0661223	ENSG00000055917	PUM2	pumilio homolog 2 (Drosophila)
540	1.00159	4.44695	27.0692	1.96297e-07	5.1817e-07	ENSG00000055950	MRPL43	mitochondrial ribosomal protein L43
541	1.72005	2.70384	18.2706	1.91646e-05	4.23241e-05	ENSG00000056050	C4orf27	chromosome 4 open reading frame 27
542	-0.0982594	7.41964	2.01392	0.155863	0.199074	ENSG00000056097	ZFR	zinc finger RNA binding protein
543	-4.69731	2.15852	458.73	9.08545e-102	3.62548e-100	ENSG00000056558	TRAF1	TNF receptor-associated factor 1
544	-0.512079	6.5884	25.7941	3.79838e-07	9.79204e-07	ENSG00000056586	RC3H2	ring finger and CCCH-type domains 2
545	1.68036	4.12918	45.9597	1.20708e-11	4.32532e-11	ENSG00000056736	IL17RB	interleukin 17 receptor B
546	1.04122	4.90096	39.5377	3.21794e-10	1.05042e-09	ENSG00000056972	TRAF3IP2	TRAF3 interacting protein 2
547	0.705506	7.35503	86.8195	1.18889e-20	6.6299e-20	ENSG00000057019	DCBLD2	discoidin, CUB and LCCL domain containing 2
548	0.936245	6.86386	120.956	3.90786e-28	2.94094e-27	ENSG00000057252	SOAT1	sterol O-acyltransferase 1
549	-0.125866	6.30748	1.99714	0.157596	0.201095	ENSG00000057294	PKP2	plakophilin 2
550	0.537701	8.26498	59.5876	1.16968e-14	4.94903e-14	ENSG00000057608	GDI2	GDP dissociation inhibitor 2
551	0.417795	5.71746	10.195	0.00140822	0.00252575	ENSG00000057663	ATG5	autophagy related 5
552	-0.327053	2.94155	1.35848	0.243801	0.29778	ENSG00000057704	TMCC3	transmembrane and coiled-coil domain family 3
553	0.559857	5.55463	20.1098	7.31225e-06	1.68875e-05	ENSG00000057757	PITHD1	PITH (C-terminal proteasome-interacting domain of thioredoxin-like) domain containing 1
554	0.856558	5.26548	36.3816	1.62225e-09	5.01654e-09	ENSG00000057935	MTA3	metastasis associated 1 family, member 3
555	-0.170608	4.49856	1.13851	0.285968	0.343399	ENSG00000058056	USP13	ubiquitin specific peptidase 13 (isopeptidase T-3)
556	0.275731	7.81727	10.5839	0.00114079	0.00207457	ENSG00000058063	ATP11B	ATPase, class VI, type 11B
557	2.10028	10.8933	2381.07	0	0	ENSG00000058085	LAMC2	laminin, gamma 2
558	0.646821	4.84452	16.6207	4.56503e-05	9.72239e-05	ENSG00000058091	CDK14	cyclin-dependent kinase 14
559	0.753505	7.75704	82.8826	8.70746e-20	4.6947e-19	ENSG00000058262	SEC61A1	Sec61 alpha 1 subunit (S. cerevisiae)
560	-0.885785	7.51726	107.62	3.25539e-25	2.19574e-24	ENSG00000058272	PPP1R12A	protein phosphatase 1, regulatory subunit 12A
561	-1.39539	2.93038	34.592	4.0657e-09	1.2232e-08	ENSG00000058453	CROCC	ciliary rootlet coiled-coil, rootletin
562	-0.24166	5.68034	4.93393	0.0263344	0.0390113	ENSG00000058600	POLR3E	polymerase (RNA) III (DNA directed) polypeptide E (80kD)
563	-0.496798	7.97333	82.2274	1.21294e-19	6.50286e-19	ENSG00000058673	ZC3H11A	zinc finger CCCH-type containing 11A
564	-0.340628	4.83963	4.18768	0.0407188	0.0584617	ENSG00000058729	RIOK2	RIO kinase 2
565	1.29291	3.47924	20.5474	5.81733e-06	1.35667e-05	ENSG00000058799	YIPF1	Yip1 domain family, member 1
566	0.681274	6.25846	46.3551	9.86481e-12	3.57084e-11	ENSG00000058804	NDC1	NA
567	0.730189	4.31115	14.1195	0.000171554	0.000341876	ENSG00000059122	FLYWCH1	FLYWCH-type zinc finger 1
568	-0.462439	3.34375	4.06261	0.0438428	0.0624596	ENSG00000059145	UNKL	unkempt homolog (Drosophila)-like
569	0.831253	3.24465	8.0797	0.00447639	0.00749608	ENSG00000059377	TBXAS1	thromboxane A synthase 1 (platelet)
570	-3.18695	6.28098	1390.35	2.62136e-304	7.43349e-302	ENSG00000059378	PARP12	poly (ADP-ribose) polymerase family, member 12
571	1.18995	5.69587	65.1703	6.86968e-16	3.10265e-15	ENSG00000059573	ALDH18A1	aldehyde dehydrogenase 18 family, member A1
572	-0.0884724	4.93867	0.412589	0.520659	0.58133	ENSG00000059588	TARBP1	TAR (HIV-1) RNA binding protein 1
573	0.551753	3.1546	3.93341	0.0473359	0.0670664	ENSG00000059691	GATB	NA
574	-1.9201	4.85646	282.972	1.69042e-63	3.42921e-62	ENSG00000059728	MXD1	MAX dimerization protein 1
575	-1.88106	6.12514	428.033	4.35563e-95	1.58179e-93	ENSG00000059758	CDK17	cyclin-dependent kinase 17
576	-0.242511	3.84235	1.49963	0.220728	0.272395	ENSG00000059769	DNAJC25	DnaJ (Hsp40) homolog, subfamily C , member 25
577	-0.827382	4.14548	27.3433	1.70351e-07	4.51469e-07	ENSG00000060069	CTDP1	CTD (carboxy-terminal domain, RNA polymerase II, polypeptide A) phosphatase, subunit 1
578	0.825784	6.89085	73.3742	1.07256e-17	5.28862e-17	ENSG00000060138	YBX3	Y box binding protein 3
579	-1.19922	4.59897	84.9589	3.04625e-20	1.66943e-19	ENSG00000060140	STYK1	serine/threonine/tyrosine kinase 1
580	-0.584343	5.73287	27.8402	1.31757e-07	3.52904e-07	ENSG00000060237	WNK1	WNK lysine deficient protein kinase 1
581	-0.426422	5.87765	18.2951	1.89192e-05	4.18071e-05	ENSG00000060339	CCAR1	cell division cycle and apoptosis regulator 1
582	-1.76541	7.03291	525.252	3.04779e-116	1.48251e-114	ENSG00000060491	OGFR	opioid growth factor receptor
583	1.15949	2.02947	6.3998	0.0114133	0.0180447	ENSG00000060558	GNA15	guanine nucleotide binding protein (G protein), alpha 15 (Gq class)
584	0.087228	3.58042	0.156532	0.69237	0.740246	ENSG00000060642	PIGV	phosphatidylinositol glycan anchor biosynthesis, class V
585	0.179604	5.03453	1.36999	0.241814	0.295625	ENSG00000060656	PTPRU	protein tyrosine phosphatase, receptor type, U
586	0.877001	6.10902	67.0927	2.59035e-16	1.19751e-15	ENSG00000060688	SNRNP40	small nuclear ribonucleoprotein 40kDa (U5)
587	-0.334129	5.63003	9.73069	0.00181217	0.00320114	ENSG00000060749	QSER1	glutamine and serine rich 1
588	1.27626	4.45805	33.633	6.65553e-09	1.97166e-08	ENSG00000060762	MPC1	mitochondrial pyruvate carrier 1
589	-0.255093	4.40175	2.56719	0.109101	0.144343	ENSG00000060971	ACAA1	acetyl-CoA acyltransferase 1
590	0.440773	4.17969	4.60455	0.0318873	0.0466667	ENSG00000061273	HDAC7	histone deacetylase 7
591	-0.477734	2.49288	2.70513	0.100026	0.133381	ENSG00000061656	SPAG4	sperm associated antigen 4
592	0.889331	8.50228	153.309	3.27949e-35	3.20447e-34	ENSG00000061676	NCKAP1	NCK-associated protein 1
593	1.42403	6.89503	207.998	3.75539e-47	5.11777e-46	ENSG00000061794	MRPS35	mitochondrial ribosomal protein S35
594	1.25258	5.62049	72.7052	1.50538e-17	7.37092e-17	ENSG00000061918	GUCY1B3	guanylate cyclase 1, soluble, beta 3
595	-0.896557	6.59206	115.376	6.51027e-27	4.66249e-26	ENSG00000061936	SFSWAP	splicing factor, suppressor of white-apricot homolog (Drosophila)
596	0.388857	4.32881	4.53162	0.0332741	0.0486003	ENSG00000061938	TNK2	tyrosine kinase, non-receptor, 2
597	-1.1979	5.95117	174.404	8.07844e-40	9.03268e-39	ENSG00000061987	MON2	MON2 homolog (S. cerevisiae)
598	1.83955	6.14438	200.699	1.46966e-45	1.91847e-44	ENSG00000062038	CDH3	cadherin 3, type 1, P-cadherin (placental)
599	-1.74534	8.1616	1266.92	1.74414e-277	4.15106e-275	ENSG00000062194	GPBP1	GC-rich promoter binding protein 1
600	1.11764	3.31789	14.4968	0.000140394	0.000282527	ENSG00000062282	DGAT2	diacylglycerol O-acyltransferase 2
601	-1.73827	2.69867	48.1973	3.85414e-12	1.4257e-11	ENSG00000062370	ZNF112	NA
602	0.538166	6.06813	23.9919	9.67416e-07	2.40646e-06	ENSG00000062485	CS	citrate synthase
603	1.39178	5.52191	92.0565	8.42372e-22	4.95024e-21	ENSG00000062582	MRPS24	mitochondrial ribosomal protein S24
604	-0.243749	4.58746	2.66806	0.102381	0.136181	ENSG00000062598	ELMO2	engulfment and cell motility 2
605	-0.962409	6.08841	106.256	6.48043e-25	4.30779e-24	ENSG00000062650	WAPAL	wings apart-like homolog (Drosophila)
606	-2.48695	8.5925	2099.92	0	0	ENSG00000062716	VMP1	vacuole membrane protein 1
607	-1.02708	4.44667	55.6527	8.64749e-14	3.51705e-13	ENSG00000062725	APPBP2	amyloid beta precursor protein (cytoplasmic tail) binding protein 2
608	0.609302	4.84577	14.7031	0.000125837	0.000254616	ENSG00000062822	POLD1	polymerase (DNA directed), delta 1, catalytic subunit
609	0.151646	8.98983	9.96701	0.0015937	0.00283778	ENSG00000063046	EIF4B	eukaryotic translation initiation factor 4B
610	-1.73028	0.806143	16.6684	4.45155e-05	9.4898e-05	ENSG00000063169	GLTSCR1	glioma tumor suppressor candidate region gene 1
611	0.18065	1.32488	0.135892	0.7124	0.758497	ENSG00000063176	SPHK2	sphingosine kinase 2
612	1.64246	8.52277	575.958	2.83929e-127	1.6103e-125	ENSG00000063177	RPL18	ribosomal protein L18
613	0.177956	1.32212	0.131361	0.717025	0.762559	ENSG00000063180	CA11	carbonic anhydrase XI
614	1.31092	4.24273	34.1513	5.09905e-09	1.52479e-08	ENSG00000063241	ISOC2	isochorismatase domain containing 2
615	0.522756	6.70968	32.8615	9.89639e-09	2.89633e-08	ENSG00000063244	U2AF2	U2 small nuclear RNA auxiliary factor 2
616	-0.240732	4.84516	2.5134	0.112882	0.14824	ENSG00000063245	EPN1	epsin 1
617	0.222521	5.15168	2.18917	0.138984	0.179407	ENSG00000063322	MED29	mediator complex subunit 29
618	0.022538	5.29015	0.0284812	0.865982	0.895617	ENSG00000063601	MTMR1	myotubularin related protein 1
619	0.663038	5.74815	15.4428	8.50409e-05	0.000175888	ENSG00000063660	GPC1	glypican 1
620	1.03721	2.07891	5.48664	0.0191624	0.0292651	ENSG00000063761	ADCK1	aarF domain containing kinase 1
621	0.820333	4.83976	22.3032	2.32819e-06	5.60616e-06	ENSG00000063854	HAGH	hydroxyacylglutathione hydrolase
622	-0.0620652	5.21292	0.201518	0.653499	0.708404	ENSG00000063978	RNF4	ring finger protein 4
623	-1.43989	5.36369	144.314	3.03387e-33	2.75445e-32	ENSG00000064012	CASP8	caspase 8, apoptosis-related cysteine peptidase
624	0.900544	6.63161	86.3678	1.49394e-20	8.29635e-20	ENSG00000064042	LIMCH1	LIM and calponin homology domains 1
625	0.657132	5.63434	26.2731	2.96394e-07	7.70947e-07	ENSG00000064102	ASUN	asunder spermatogenesis regulator
626	1.00226	6.06145	68.0888	1.56297e-16	7.31434e-16	ENSG00000064115	TM7SF3	transmembrane 7 superfamily member 3
627	0.679606	1.60073	1.94063	0.1636	0.208159	ENSG00000064199	SPA17	sperm autoantigenic protein 17
628	0.662321	2.83791	4.45866	0.0347248	0.0505418	ENSG00000064205	WISP2	WNT1 inducible signaling pathway protein 2
629	0.587113	4.70903	12.0252	0.000524855	0.000994351	ENSG00000064270	ATP2C2	ATPase, Ca++ transporting, type 2C, member 2
630	0.778014	2.79517	5.6673	0.017284	0.0265884	ENSG00000064309	CDON	cell adhesion associated, oncogene regulated
631	-1.29337	5.26872	149.039	2.81202e-34	2.65994e-33	ENSG00000064313	TAF2	TAF2 RNA polymerase II, TATA box binding protein (TBP)-associated factor, 150kDa
632	0.41717	6.7404	20.8755	4.90116e-06	1.15045e-05	ENSG00000064419	TNPO3	transportin 3
633	0.463498	3.66222	4.00411	0.0453894	0.0645073	ENSG00000064490	RFXANK	regulatory factor X-associated ankyrin-containing protein
634	0.631264	3.62865	6.97783	0.00825256	0.0133273	ENSG00000064545	TMEM161A	transmembrane protein 161A
635	0.119756	2.42273	0.131423	0.716961	0.762559	ENSG00000064547	LPAR2	lysophosphatidic acid receptor 2
636	0.760381	6.35114	58.1977	2.37054e-14	9.92914e-14	ENSG00000064601	CTSA	cathepsin A
637	-0.379467	5.02958	8.17953	0.00423658	0.00712494	ENSG00000064607	SUGP2	SURP and G patch domain containing 2
638	1.53527	8.43028	448.468	1.55397e-99	5.95152e-98	ENSG00000064651	SLC12A2	solute carrier family 12 (sodium/potassium/chloride transporters), member 2
639	0.750944	3.80768	8.77186	0.00305914	0.00524469	ENSG00000064652	SNX24	sorting nexin 24
640	0.442375	6.07749	15.5857	7.88486e-05	0.000164074	ENSG00000064666	CNN2	calponin 2
641	-0.499955	2.85084	3.51605	0.0607771	0.0843261	ENSG00000064687	ABCA7	ATP-binding cassette, sub-family A (ABC1), member 7
642	-0.286526	4.41535	3.36841	0.0664578	0.0915692	ENSG00000064703	DDX20	DEAD (Asp-Glu-Ala-Asp) box polypeptide 20
643	0.747955	7.35034	59.5042	1.22032e-14	5.1584e-14	ENSG00000064726	BTBD1	BTB (POZ) domain containing 1
644	0.556151	4.7174	11.6739	0.000633841	0.00118883	ENSG00000064763	FAR2	fatty acyl CoA reductase 2
645	1.04196	3.18186	12.0497	0.000517995	0.000982473	ENSG00000064787	BCAS1	breast carcinoma amplified sequence 1
646	-1.15243	6.39637	224.032	1.19403e-50	1.80227e-49	ENSG00000064932	SBNO2	strawberry notch homolog 2 (Drosophila)
647	0.595469	4.85002	14.0243	0.000180467	0.000358673	ENSG00000064933	PMS1	PMS1 postmeiotic segregation increased 1 (S. cerevisiae)
648	0.660916	5.05706	19.6316	9.39044e-06	2.14823e-05	ENSG00000064961	HMG20B	high mobility group 20B
649	-0.00465866	4.47231	0.000816431	0.977205	0.989941	ENSG00000064995	TAF11	TAF11 RNA polymerase II, TATA box binding protein (TBP)-associated factor, 28kDa
650	-0.97304	6.15609	125.048	4.96686e-29	3.86221e-28	ENSG00000064999	ANKS1A	ankyrin repeat and sterile alpha motif domain containing 1A
651	-0.208367	6.08731	3.70775	0.0541604	0.0758246	ENSG00000065000	AP3D1	adaptor-related protein complex 3, delta 1 subunit
652	0.385054	4.55164	5.38916	0.0202623	0.0308107	ENSG00000065029	ZNF76	zinc finger protein 76
653	1.00928	3.51676	14.5375	0.000137396	0.000276776	ENSG00000065054	SLC9A3R2	solute carrier family 9, subfamily A (NHE3, cation proton antiporter 3), member 3 regulator 2
654	1.51547	3.68318	29.6271	5.23674e-08	1.45105e-07	ENSG00000065057	NTHL1	nth endonuclease III-like 1 (E. coli)
655	-1.02763	6.70512	197.342	7.93936e-45	1.00777e-43	ENSG00000065060	UHRF1BP1	UHRF1 binding protein 1
656	0.70663	7.12858	54.1625	1.84576e-13	7.35655e-13	ENSG00000065135	GNAI3	guanine nucleotide binding protein (G protein), alpha inhibiting activity polypeptide 3
657	0.889013	6.18521	72.4697	1.69613e-17	8.29275e-17	ENSG00000065150	IPO5	importin 5
658	2.10449	5.78992	167.411	2.7206e-38	2.90314e-37	ENSG00000065154	OAT	ornithine aminotransferase
659	0.369784	6.12051	12.6757	0.000370432	0.000713973	ENSG00000065183	WDR3	WD repeat domain 3
660	-0.460619	6.96548	36.8634	1.26705e-09	3.95577e-09	ENSG00000065243	PKN2	protein kinase N2
661	1.07519	3.57615	16.5396	4.76437e-05	0.000101243	ENSG00000065268	WDR18	WD repeat domain 18
662	0.520189	5.13525	12.396	0.000430254	0.000824267	ENSG00000065328	MCM10	minichromosome maintenance complex component 10
663	-0.181906	3.83429	0.862149	0.353138	0.412681	ENSG00000065357	DGKA	diacylglycerol kinase, alpha 80kDa
664	0.487133	7.41501	35.2092	2.96115e-09	8.99822e-09	ENSG00000065361	ERBB3	v-erb-b2 erythroblastic leukemia viral oncogene homolog 3 (avian)
665	-1.66011	0.711584	13.9614	0.000186603	0.000370036	ENSG00000065413	ANKRD44	ankyrin repeat domain 44
666	0.823506	7.97475	152.41	5.15494e-35	4.98948e-34	ENSG00000065427	KARS	lysyl-tRNA synthetase
667	-1.22667	3.53582	42.8202	6.00081e-11	2.04549e-10	ENSG00000065457	ADAT1	adenosine deaminase, tRNA-specific 1
668	1.46094	4.2574	41.7824	1.02017e-10	3.43964e-10	ENSG00000065485	PDIA5	protein disulfide isomerase family A, member 5
669	-1.51963	4.40419	131.054	2.40909e-30	1.97468e-29	ENSG00000065491	TBC1D22B	TBC1 domain family, member 22B
670	1.31494	5.32464	71.7062	2.49744e-17	1.21216e-16	ENSG00000065518	NDUFB4	NADH dehydrogenase (ubiquinone) 1 beta subcomplex, 4, 15kDa
671	-1.20921	6.03205	97.3708	5.74881e-23	3.54394e-22	ENSG00000065526	SPEN	spen homolog, transcriptional regulator (Drosophila)
672	1.21365	3.99054	26.7053	2.36969e-07	6.21963e-07	ENSG00000065534	MYLK	myosin light chain kinase
673	0.543637	7.04475	31.6813	1.81662e-08	5.21135e-08	ENSG00000065548	ZC3H15	zinc finger CCCH-type containing 15
674	-1.46832	4.52813	112.182	3.26e-26	2.27126e-25	ENSG00000065559	MAP2K4	mitogen-activated protein kinase kinase 4
675	1.18584	4.88044	36.495	1.53056e-09	4.74e-09	ENSG00000065600	TMEM206	transmembrane protein 206
676	0.192891	7.41006	4.04579	0.0442816	0.0630454	ENSG00000065613	SLK	STE20-like kinase
677	-0.0357544	4.80931	0.0608988	0.805081	0.842966	ENSG00000065615	CYB5R4	cytochrome b5 reductase 4
678	0.804511	4.0322	13.4492	0.000245116	0.000481134	ENSG00000065621	GSTO2	glutathione S-transferase omega 2
679	-0.415248	0.968408	0.689058	0.406485	0.467239	ENSG00000065665	SEC61A2	Sec61 alpha 2 subunit (S. cerevisiae)
680	-0.407033	0.688795	0.528017	0.467442	0.528643	ENSG00000065717	TLE2	transducin-like enhancer of split 2 (E(sp1) homolog, Drosophila)
681	-0.711647	5.54236	45.6981	1.37959e-11	4.919e-11	ENSG00000065802	ASB1	ankyrin repeat and SOCS box containing 1
682	0.53187	6.96441	35.5594	2.47387e-09	7.55541e-09	ENSG00000065809	FAM107B	family with sequence similarity 107, member B
683	1.36052	2.64824	12.4382	0.000420646	0.000806557	ENSG00000065833	ME1	malic enzyme 1, NADP(+)-dependent, cytosolic
684	0.215444	5.30746	2.91694	0.087654	0.118149	ENSG00000065882	TBC1D1	TBC1 (tre-2/USP6, BUB2, cdc16) domain family, member 1
685	-0.984982	6.95254	200.027	2.06065e-45	2.67684e-44	ENSG00000065883	CDK13	cyclin-dependent kinase 13
686	0.612556	8.31232	47.1034	6.73377e-12	2.45749e-11	ENSG00000065911	MTHFD2	methylenetetrahydrofolate dehydrogenase (NADP+ dependent) 2, methenyltetrahydrofolate cyclohydrolase
687	0.257402	7.33874	12.8913	0.00033011	0.000639679	ENSG00000065923	SLC9A7	solute carrier family 9, subfamily A (NHE7, cation proton antiporter 7), member 7
688	1.18715	9.08574	310.747	1.50124e-69	3.40281e-68	ENSG00000065978	YBX1	Y box binding protein 1
689	0.623529	6.46417	25.9694	3.46868e-07	8.96811e-07	ENSG00000066027	PPP2R5A	protein phosphatase 2, regulatory subunit B', alpha
690	0.58142	5.41518	20.2328	6.85677e-06	1.58713e-05	ENSG00000066044	ELAVL1	ELAV (embryonic lethal, abnormal vision, Drosophila)-like 1 (Hu antigen R)
691	-1.06378	6.80424	222.212	2.97738e-50	4.41408e-49	ENSG00000066084	DIP2B	DIP2 disco-interacting protein 2 homolog B (Drosophila)
692	-0.338332	3.65758	2.8324	0.09238	0.123967	ENSG00000066117	SMARCD1	SWI/SNF related, matrix associated, actin dependent regulator of chromatin, subfamily d, member 1
693	-1.25922	5.53927	163.455	1.99012e-37	2.07546e-36	ENSG00000066135	KDM4A	lysine (K)-specific demethylase 4A
694	-0.465629	4.05334	6.88901	0.00867271	0.0139736	ENSG00000066136	NFYC	nuclear transcription factor Y, gamma
695	-1.39092	6.29155	273.543	1.91799e-61	3.74824e-60	ENSG00000066279	ASPM	asp (abnormal spindle) homolog, microcephaly associated (Drosophila)
696	0.667847	6.37905	47.6506	5.09364e-12	1.87277e-11	ENSG00000066322	ELOVL1	ELOVL fatty acid elongase 1
697	-0.00333717	4.83666	0.000509166	0.981997	0.994242	ENSG00000066379	ZNRD1	zinc ribbon domain containing 1
698	2.13756	6.59636	332.193	3.19992e-74	7.88327e-73	ENSG00000066405	CLDN18	claudin 18
699	-0.716737	5.90834	48.7189	2.954e-12	1.10036e-11	ENSG00000066422	ZBTB11	zinc finger and BTB domain containing 11
700	-0.0669575	4.86021	0.161051	0.688191	0.738766	ENSG00000066427	ATXN3	ataxin 3
701	0.470853	5.96814	17.3782	3.06318e-05	6.64378e-05	ENSG00000066455	GOLGA5	golgin A5
702	0.556837	5.07695	14.997	0.00010768	0.000219914	ENSG00000066468	FGFR2	fibroblast growth factor receptor 2
703	1.28732	5.03422	51.119	8.69318e-13	3.3438e-12	ENSG00000066557	LRRC40	leucine rich repeat containing 40
704	1.43	4.85567	56.479	5.6803e-14	2.33376e-13	ENSG00000066583	ISOC1	isochorismatase domain containing 1
705	0.951666	2.14765	4.8553	0.0275612	0.040702	ENSG00000066629	EML1	echinoderm microtubule associated protein like 1
706	0.0130262	4.10113	0.00512865	0.942909	0.960126	ENSG00000066651	TRMT11	tRNA methyltransferase 11 homolog (S. cerevisiae)
707	-0.178601	6.88009	5.47819	0.0192552	0.0293967	ENSG00000066654	THUMPD1	THUMP domain containing 1
708	0.938355	4.27609	21.3184	3.88985e-06	9.21014e-06	ENSG00000066697	MSANTD3	Myb/SANT-like DNA-binding domain containing 3
709	-1.20567	5.11219	113.983	1.31415e-26	9.30662e-26	ENSG00000066739	ATG2B	autophagy related 2B
710	0.621981	7.15996	51.813	6.10464e-13	2.36519e-12	ENSG00000066777	ARFGEF1	ADP-ribosylation factor guanine nucleotide-exchange factor 1 (brefeldin A-inhibited)
711	-0.757198	4.33683	26.0388	3.3463e-07	8.66851e-07	ENSG00000066827	ZFAT	zinc finger and AT hook domain containing
712	1.23979	5.325	62.267	2.99915e-15	1.30844e-14	ENSG00000066855	MTFR1	mitochondrial fission regulator 1
713	0.93649	4.54451	23.1643	1.48732e-06	3.64058e-06	ENSG00000066926	FECH	ferrochelatase
714	-1.21515	6.13802	213.276	2.6501e-48	3.6869e-47	ENSG00000066933	MYO9A	myosin IXA
715	0.942619	8.85098	274.163	1.4047e-61	2.76134e-60	ENSG00000067057	PFKP	phosphofructokinase, platelet
716	1.42234	7.22818	221.717	3.81753e-50	5.65333e-49	ENSG00000067064	IDI1	isopentenyl-diphosphate delta isomerase 1
717	-1.07894	6.6594	163.018	2.47872e-37	2.57694e-36	ENSG00000067066	SP100	SP100 nuclear antigen
718	-2.09748	8.02344	792.849	1.93579e-174	1.88323e-172	ENSG00000067082	KLF6	Kruppel-like factor 6
719	0.933079	4.88382	31.9033	1.62043e-08	4.66862e-08	ENSG00000067113	PPAP2A	phosphatidic acid phosphatase type 2A
720	0.592457	3.70894	5.6811	0.0171486	0.0264013	ENSG00000067141	NEO1	neogenin 1
721	0.303879	7.60586	8.86262	0.00291069	0.00501081	ENSG00000067167	TRAM1	translocation associated membrane protein 1
722	1.10407	3.8469	19.9095	8.11943e-06	1.86933e-05	ENSG00000067177	PHKA1	phosphorylase kinase, alpha 1 (muscle)
723	-0.602336	5.19285	25.6131	4.17206e-07	1.06974e-06	ENSG00000067182	TNFRSF1A	tumor necrosis factor receptor superfamily, member 1A
724	0.368241	3.54245	2.26681	0.132172	0.171277	ENSG00000067191	CACNB1	calcium channel, voltage-dependent, beta 1 subunit
725	-0.459906	4.56731	9.54947	0.00200007	0.00351535	ENSG00000067208	EVI5	ecotropic viral integration site 5
726	-1.3424	3.24497	47.4687	5.58881e-12	2.05087e-11	ENSG00000067221	STOML1	stomatin (EPB72)-like 1
727	1.26361	9.94888	680.809	4.45634e-150	3.26341e-148	ENSG00000067225	PKM	pyruvate kinase, muscle
728	0.712178	5.82355	34.3644	4.57013e-09	1.37186e-08	ENSG00000067248	DHX29	DEAH (Asp-Glu-Ala-His) box polypeptide 29
729	0.0510334	6.0921	0.260337	0.609889	0.666825	ENSG00000067334	DNTTIP2	deoxynucleotidyltransferase, terminal, interacting protein 2
730	-1.22821	3.8723	56.8187	4.77891e-14	1.97185e-13	ENSG00000067365	METTL22	methyltransferase like 22
731	-0.81983	4.79222	39.342	3.55707e-10	1.15829e-09	ENSG00000067369	TP53BP1	tumor protein p53 binding protein 1
732	-0.415842	4.56055	7.50579	0.0061501	0.0101046	ENSG00000067533	RRP15	ribosomal RNA processing 15 homolog (S. cerevisiae)
733	1.0591	8.22114	247.786	7.89039e-56	1.35345e-54	ENSG00000067560	RHOA	ras homolog family member A
734	-0.668655	6.58103	57.4191	3.52169e-14	1.4613e-13	ENSG00000067596	DHX8	DEAH (Asp-Glu-Ala-His) box polypeptide 8
735	5.15693	-0.685422	3.79066	0.0515393	0.0724671	ENSG00000067601	PMS2P4	postmeiotic segregation increased 2 pseudogene 4
736	0.345366	4.85571	4.69822	0.0301938	0.0443099	ENSG00000067606	PRKCZ	protein kinase C, zeta
737	0.894103	7.38634	144.638	2.57702e-33	2.35412e-32	ENSG00000067704	IARS2	isoleucyl-tRNA synthetase 2, mitochondrial
738	1.01734	2.3346	6.4146	0.0113186	0.0179076	ENSG00000067798	NAV3	neuron navigator 3
739	0.621847	4.841	12.5449	0.000397289	0.000763749	ENSG00000067829	IDH3G	isocitrate dehydrogenase 3 (NAD+) gamma
740	-0.719694	3.73101	15.0876	0.000102634	0.000210124	ENSG00000067836	ROGDI	rogdi homolog (Drosophila)
741	-0.348904	7.22444	28.5213	9.26711e-08	2.51296e-07	ENSG00000067900	ROCK1	Rho-associated, coiled-coil containing protein kinase 1
742	0.89237	6.58922	67.589	2.01389e-16	9.35229e-16	ENSG00000067955	CBFB	core-binding factor, beta subunit
743	0.212192	2.62919	0.468711	0.493581	0.553508	ENSG00000067992	PDK3	pyruvate dehydrogenase kinase, isozyme 3
744	0.963546	5.22893	39.4706	3.3304e-10	1.08607e-09	ENSG00000068001	HYAL2	hyaluronoglucosaminidase 2
745	-1.35662	2.51109	30.0822	4.14111e-08	1.15635e-07	ENSG00000068024	HDAC4	histone deacetylase 4
746	0.121464	3.80078	0.348696	0.554852	0.615179	ENSG00000068028	RASSF1	Ras association (RalGDS/AF-6) domain family member 1
747	0.512819	4.79611	9.91562	0.00163882	0.00291306	ENSG00000068078	FGFR3	fibroblast growth factor receptor 3
748	-3.61892	5.0032	1156.48	1.74894e-253	3.58613e-251	ENSG00000068079	IFI35	interferon-induced protein 35
749	0.366553	3.0913	1.73449	0.187839	0.23578	ENSG00000068097	HEATR6	HEAT repeat containing 6
750	-0.335127	5.53043	7.75376	0.00536009	0.00887444	ENSG00000068120	COASY	CoA synthase
751	-0.10065	4.78879	0.458715	0.498225	0.558435	ENSG00000068137	PLEKHH3	pleckstrin homology domain containing, family H (with MyTH4 domain) member 3
752	-0.906194	5.42928	61.2775	4.95718e-15	2.13305e-14	ENSG00000068305	MEF2A	myocyte enhancer factor 2A
753	-0.127592	5.22494	1.04359	0.306988	0.365088	ENSG00000068308	OTUD5	OTU domain containing 5
754	0.105405	4.73236	0.390725	0.531919	0.592413	ENSG00000068323	TFE3	transcription factor binding to IGHM enhancer 3
755	0.0501403	2.90264	0.0333809	0.85503	0.886146	ENSG00000068354	TBC1D25	TBC1 domain family, member 25
756	0.844805	7.26456	88.8575	4.24302e-21	2.41981e-20	ENSG00000068366	ACSL4	acyl-CoA synthetase long-chain family member 4
757	0.0418171	3.85154	0.0441751	0.833528	0.868522	ENSG00000068383	INPP5A	inositol polyphosphate-5-phosphatase, 40kDa
758	0.949798	5.12392	36.8569	1.27123e-09	3.96606e-09	ENSG00000068394	GPKOW	G patch domain and KOW motifs
759	-0.688776	4.98528	31.9327	1.59606e-08	4.60139e-08	ENSG00000068400	GRIPAP1	GRIP1 associated protein 1
760	1.27716	5.14582	62.6509	2.46797e-15	1.08165e-14	ENSG00000068438	FTSJ1	FtsJ RNA methyltransferase homolog 1 (E. coli)
761	0.276627	4.23231	2.15819	0.141811	0.182862	ENSG00000068489	PRR11	proline rich 11
762	-0.298546	4.40458	3.38365	0.065846	0.0908484	ENSG00000068650	ATP11A	ATPase, class VI, type 11A
763	-0.771842	4.94556	23.4173	1.304e-06	3.20835e-06	ENSG00000068654	POLR1A	polymerase (RNA) I polypeptide A, 194kDa
764	1.41825	6.47846	184.018	6.42811e-42	7.64262e-41	ENSG00000068697	LAPTM4A	lysosomal protein transmembrane 4 alpha
765	-0.243227	4.09733	1.94895	0.1627	0.207152	ENSG00000068724	TTC7A	tetratricopeptide repeat domain 7A
766	-1.34352	5.16981	145.503	1.66726e-33	1.5325e-32	ENSG00000068745	IP6K2	inositol hexakisphosphate kinase 2
767	-0.693766	4.50305	23.7817	1.07901e-06	2.67306e-06	ENSG00000068784	SRBD1	S1 RNA binding domain 1
768	0.238085	5.64803	4.31542	0.0377684	0.0544898	ENSG00000068796	KIF2A	kinesin heavy chain member 2A
769	-0.278477	5.96045	7.19988	0.00729087	0.0118518	ENSG00000068878	PSME4	proteasome (prosome, macropain) activator subunit 4
770	0.236273	6.08271	4.58427	0.0322667	0.0472013	ENSG00000068885	IFT80	intraflagellar transport 80 homolog (Chlamydomonas)
771	0.759658	5.2378	29.2922	6.22458e-08	1.71337e-07	ENSG00000068903	SIRT2	sirtuin 2
772	1.17411	6.28325	88.9755	3.99736e-21	2.28166e-20	ENSG00000068912	ERLEC1	endoplasmic reticulum lectin 1
773	-0.360582	2.59011	1.61505	0.203783	0.25381	ENSG00000068971	PPP2R5B	protein phosphatase 2, regulatory subunit B', beta
774	-2.65638	2.04937	120.738	4.36163e-28	3.27503e-27	ENSG00000069020	MAST4	microtubule associated serine/threonine kinase family member 4
775	0.704174	6.48095	45.2838	1.7045e-11	6.03547e-11	ENSG00000069248	NUP133	nucleoporin 133kDa
776	1.08853	8.09766	197.288	8.1606e-45	1.03487e-43	ENSG00000069275	NUCKS1	nuclear casein kinase and cyclin-dependent kinase substrate 1
777	1.52292	8.14751	291.917	1.90015e-65	3.9757e-64	ENSG00000069329	VPS35	vacuolar protein sorting 35 homolog (S. cerevisiae)
778	0.230167	7.86278	7.45267	0.00633425	0.0103982	ENSG00000069345	DNAJA2	DnaJ (Hsp40) homolog, subfamily A, member 2
779	-1.26195	2.89257	30.8238	2.82553e-08	7.99548e-08	ENSG00000069399	BCL3	B-cell CLL/lymphoma 3
780	-0.818918	1.17604	3.62748	0.0568327	0.0792494	ENSG00000069493	CLEC2D	C-type lectin domain family 2, member D
781	0.838451	3.85426	13.4961	0.000239056	0.000469863	ENSG00000069509	FUNDC1	FUN14 domain containing 1
782	2.60853	4.39998	100.391	1.25106e-23	7.93249e-23	ENSG00000069535	MAOB	monoamine oxidase B
783	-2.18989	2.57166	101.808	6.11693e-24	3.90265e-23	ENSG00000069667	RORA	RAR-related orphan receptor A
784	1.66287	3.60568	33.0104	9.16649e-09	2.6904e-08	ENSG00000069702	TGFBR3	transforming growth factor, beta receptor III
785	0.29806	3.1631	1.19134	0.27506	0.331705	ENSG00000069712	KIAA1107	KIAA1107
786	0.00470441	0.430174	5.00898e-05	0.994353	1	ENSG00000069764	PLA2G10	phospholipase A2, group X
787	1.31428	6.17543	136.411	1.62188e-31	1.37247e-30	ENSG00000069849	ATP1B3	ATPase, Na+/K+ transporting, beta 3 polypeptide
788	-2.19221	7.52438	1192.01	3.32341e-261	7.26139e-259	ENSG00000069869	NEDD4	neural precursor cell expressed, developmentally down-regulated 4, E3 ubiquitin protein ligase
789	1.1993	2.83184	11.8695	0.000570608	0.00107598	ENSG00000069943	PIGB	phosphatidylinositol glycan anchor biosynthesis, class B
790	1.08922	6.22292	95.3825	1.56935e-22	9.51174e-22	ENSG00000069956	MAPK6	mitogen-activated protein kinase 6
791	1.56437	4.86628	66.5314	3.4437e-16	1.5805e-15	ENSG00000069966	GNB5	guanine nucleotide binding protein (G protein), beta 5
792	-0.0985512	2.58018	0.107845	0.742611	0.786454	ENSG00000069974	RAB27A	RAB27A, member RAS oncogene family
793	1.06181	5.67868	58.9348	1.62984e-14	6.85255e-14	ENSG00000069998	CECR5	cat eye syndrome chromosome region, candidate 5
794	0.404985	5.89582	12.7873	0.000348981	0.000674187	ENSG00000070010	UFD1L	ubiquitin fusion degradation 1 like (yeast)
795	-0.372521	6.39258	15.4955	8.2702e-05	0.000171477	ENSG00000070018	LRP6	low density lipoprotein receptor-related protein 6
796	-0.870648	5.64799	75.6501	3.3865e-18	1.70579e-17	ENSG00000070047	PHRF1	PHD and ring finger domains 1
797	-0.684278	5.44392	41.3901	1.24687e-10	4.18595e-10	ENSG00000070061	IKBKAP	inhibitor of kappa light polypeptide gene enhancer in B-cells, kinase complex-associated protein
798	2.09766	4.9534	96.8326	7.54427e-23	4.62938e-22	ENSG00000070081	NUCB2	nucleobindin 2
799	0.960291	7.3663	139.688	3.11541e-32	2.71209e-31	ENSG00000070087	PFN2	profilin 2
800	-0.60564	5.81182	35.5602	2.47291e-09	7.55418e-09	ENSG00000070159	PTPN3	protein tyrosine phosphatase, non-receptor type 3
801	-1.08435	5.77614	63.609	1.51734e-15	6.72085e-15	ENSG00000070190	DAPP1	dual adaptor of phosphotyrosine and 3-phosphoinositides
802	0.631322	6.70521	36.8909	1.24928e-09	3.90305e-09	ENSG00000070214	SLC44A1	solute carrier family 44, member 1
803	-0.835145	4.06457	24.5449	7.25986e-07	1.82565e-06	ENSG00000070269	TMEM260	transmembrane protein 260
804	0.376935	6.7688	9.87721	0.00167339	0.00297253	ENSG00000070367	EXOC5	exocyst complex component 5
805	-1.79681	1.00868	21.3088	3.90924e-06	9.25276e-06	ENSG00000070371	CLTCL1	clathrin, heavy chain-like 1
806	-0.791544	4.63855	23.5905	1.19173e-06	2.94247e-06	ENSG00000070404	FSTL3	follistatin-like 3 (secreted glycoprotein)
807	0.119556	6.90643	2.58133	0.108131	0.143172	ENSG00000070413	DGCR2	DiGeorge syndrome critical region gene 2
808	0.377142	4.14517	3.79618	0.0513697	0.0722363	ENSG00000070423	RNF126	ring finger protein 126
809	0.68578	2.71315	4.11184	0.0425841	0.0608579	ENSG00000070444	MNT	MNT, MAX dimerization protein
810	-0.239866	5.65023	5.06527	0.0244099	0.0363381	ENSG00000070476	ZXDC	ZXD family zinc finger C
811	-0.268378	5.27668	4.88951	0.0270203	0.0399874	ENSG00000070495	JMJD6	jumonji domain containing 6
812	0.589168	4.5252	10.044	0.00152845	0.00272888	ENSG00000070501	POLB	polymerase (DNA directed), beta
813	1.58426	5.57571	114.546	9.89306e-27	7.05105e-26	ENSG00000070526	ST6GALNAC1	ST6 (alpha-N-acetyl-neuraminyl-2,3-beta-galactosyl-1,3)-N-acetylgalactosaminide alpha-2,6-sialyltransferase 1
814	0.991943	4.29409	24.257	8.43009e-07	2.108e-06	ENSG00000070540	WIPI1	WD repeat domain, phosphoinositide interacting 1
815	-0.508017	4.55078	10.647	0.00110247	0.00200817	ENSG00000070610	GBA2	glucosidase, beta (bile acid) 2
816	-0.370719	2.62609	1.75463	0.185296	0.232961	ENSG00000070614	NDST1	N-deacetylase/N-sulfotransferase (heparan glucosaminyl) 1
817	1.44736	6.07747	80.0137	3.71827e-19	1.94877e-18	ENSG00000070669	ASNS	asparagine synthetase (glutamine-hydrolyzing)
818	0.242365	4.93828	2.62864	0.104951	0.139211	ENSG00000070718	AP3M2	adaptor-related protein complex 3, mu 2 subunit
819	0.741441	2.68361	4.86304	0.027438	0.0405425	ENSG00000070731	ST6GALNAC2	ST6 (alpha-N-acetyl-neuraminyl-2,3-beta-galactosyl-1,3)-N-acetylgalactosaminide alpha-2,6-sialyltransferase 2
820	-0.0899434	6.71555	0.886907	0.346317	0.406241	ENSG00000070756	PABPC1	poly(A) binding protein, cytoplasmic 1
821	0.490139	5.42001	14.7094	0.000125418	0.000253808	ENSG00000070761	CFAP20	NA
822	-0.186534	5.67048	2.64945	0.103586	0.137674	ENSG00000070770	CSNK2A2	casein kinase 2, alpha prime polypeptide
823	-1.30553	3.38569	47.5273	5.42442e-12	1.99274e-11	ENSG00000070778	PTPN21	protein tyrosine phosphatase, non-receptor type 21
824	1.19364	4.67109	41.4905	1.18446e-10	3.98045e-10	ENSG00000070785	EIF2B3	eukaryotic translation initiation factor 2B, subunit 3 gamma, 58kDa
825	0.784112	5.71434	28.6704	8.58054e-08	2.33248e-07	ENSG00000070814	TCOF1	Treacher Collins-Franceschetti syndrome 1
826	1.41102	8.56883	365.523	1.7659e-81	4.94452e-80	ENSG00000070831	CDC42	cell division cycle 42
827	-0.331346	7.01373	20.6075	5.63753e-06	1.31681e-05	ENSG00000070882	OSBPL3	oxysterol binding protein-like 3
828	0.408882	4.02643	4.16177	0.0413461	0.0592858	ENSG00000070950	RAD18	RAD18 homolog (S. cerevisiae)
829	-0.635798	7.30048	74.2289	6.9563e-18	3.4556e-17	ENSG00000070961	ATP2B1	ATPase, Ca++ transporting, plasma membrane 1
830	0.615866	6.26494	37.2427	1.04302e-09	3.28018e-09	ENSG00000071051	NCK2	NCK adaptor protein 2
831	-1.18258	7.4074	333.259	1.87536e-74	4.65453e-73	ENSG00000071054	MAP4K4	mitogen-activated protein kinase kinase kinase kinase 4
832	0.433663	5.45404	9.30432	0.00228614	0.00399183	ENSG00000071073	MGAT4A	mannosyl (alpha-1,3-)-glycoprotein beta-1,4-N-acetylglucosaminyltransferase, isozyme A
833	1.16266	8.35371	396.366	3.40369e-88	1.0674e-86	ENSG00000071082	RPL31	ribosomal protein L31
834	0.447302	7.40671	33.5137	7.07636e-09	2.09353e-08	ENSG00000071127	WDR1	WD repeat domain 1
835	-0.726165	7.45883	49.9998	1.53761e-12	5.82691e-12	ENSG00000071189	SNX13	sorting nexin 13
836	-0.185692	3.85031	0.940384	0.332179	0.391622	ENSG00000071205	ARHGAP10	Rho GTPase activating protein 10
837	-0.445358	3.66971	5.26173	0.0217993	0.0329973	ENSG00000071242	RPS6KA2	ribosomal protein S6 kinase, 90kDa, polypeptide 2
838	-1.80173	3.3021	94.4655	2.49395e-22	1.4993e-21	ENSG00000071243	ING3	inhibitor of growth family, member 3
839	1.10939	3.01787	11.9019	0.000560762	0.00105877	ENSG00000071282	LMCD1	LIM and cysteine-rich domains 1
840	1.31373	5.01344	60.6048	6.9762e-15	2.98679e-14	ENSG00000071462	WBSCR22	Williams Beuren syndrome chromosome region 22
841	0.615246	7.29124	55.0947	1.14857e-13	4.63043e-13	ENSG00000071537	SEL1L	sel-1 suppressor of lin-12-like (C. elegans)
842	1.08603	4.52094	30.2816	3.73662e-08	1.04802e-07	ENSG00000071539	TRIP13	thyroid hormone receptor interactor 13
843	0.929239	5.99378	66.0067	4.49395e-16	2.04491e-15	ENSG00000071553	ATP6AP1	ATPase, H+ transporting, lysosomal accessory protein 1
844	0.854209	5.36957	36.3475	1.65088e-09	5.10154e-09	ENSG00000071564	TCF3	transcription factor 3
845	0.605639	6.27994	34.981	3.32937e-09	1.0085e-08	ENSG00000071626	DAZAP1	DAZ associated protein 1
846	-0.426412	4.32437	7.26304	0.0070388	0.0114672	ENSG00000071655	MBD3	methyl-CpG binding domain protein 3
847	1.48272	6.86024	236.213	2.63305e-53	4.29013e-52	ENSG00000071794	HLTF	helicase-like transcription factor
848	0.131775	5.90472	1.46853	0.225578	0.27783	ENSG00000071859	FAM50A	family with sequence similarity 50, member A
849	0.16427	4.37828	0.885301	0.346754	0.406575	ENSG00000071889	FAM3A	family with sequence similarity 3, member A
850	-0.434854	6.45452	18.8517	1.41285e-05	3.16213e-05	ENSG00000071894	CPSF1	cleavage and polyadenylation specific factor 1, 160kDa
851	0.656929	2.76185	4.0625	0.0438455	0.0624596	ENSG00000071909	MYO3B	myosin IIIB
852	0.765606	1.67679	2.50844	0.113238	0.148679	ENSG00000071967	CYBRD1	cytochrome b reductase 1
853	0.10711	4.68157	0.428354	0.512798	0.573416	ENSG00000071994	PDCD2	programmed cell death 2
854	1.32393	7.71383	345.46	4.12871e-77	1.07686e-75	ENSG00000072042	RDH11	retinol dehydrogenase 11 (all-trans/9-cis/11-cis)
855	1.04493	1.74632	4.41617	0.0355998	0.0517138	ENSG00000072062	PRKACA	protein kinase, cAMP-dependent, catalytic, alpha
856	0.957462	6.72766	83.8872	5.23832e-20	2.84965e-19	ENSG00000072110	ACTN1	actinin, alpha 1
857	-2.11472	4.353	270.763	7.7366e-61	1.49224e-59	ENSG00000072121	ZFYVE26	zinc finger, FYVE domain containing 26
858	-0.0302665	3.83563	0.0175011	0.894754	0.920658	ENSG00000072134	EPN2	epsin 2
859	0.199506	3.24403	0.635491	0.425348	0.486404	ENSG00000072135	PTPN18	protein tyrosine phosphatase, non-receptor type 18 (brain-derived)
860	0.236127	1.37216	0.234958	0.627872	0.684354	ENSG00000072195	SPEG	SPEG complex locus
861	-1.35146	3.38069	53.4854	2.60516e-13	1.02909e-12	ENSG00000072201	LNX1	ligand of numb-protein X 1, E3 ubiquitin protein ligase
862	1.80877	5.81782	161.596	5.06887e-37	5.20076e-36	ENSG00000072210	ALDH3A2	aldehyde dehydrogenase 3 family, member A2
863	1.87234	9.02178	749.963	4.08757e-165	3.65632e-163	ENSG00000072274	TFRC	transferrin receptor (p90, CD71)
864	-1.16478	4.77357	75.5594	3.54585e-18	1.78269e-17	ENSG00000072310	SREBF1	sterol regulatory element binding transcription factor 1
865	-1.08407	7.44634	232.334	1.84643e-52	2.94016e-51	ENSG00000072364	AFF4	AF4/FMR2 family, member 4
866	0.046436	4.65805	0.0780952	0.779895	0.820927	ENSG00000072401	UBE2D1	ubiquitin-conjugating enzyme E2D 1
867	0.252062	6.28941	6.54825	0.0104987	0.0166818	ENSG00000072415	MPP5	membrane protein, palmitoylated 5 (MAGUK p55 subfamily member 5)
868	0.547356	4.60282	9.90503	0.00164827	0.0029287	ENSG00000072422	RHOBTB1	Rho-related BTB domain containing 1
869	0.613418	5.99433	20.3159	6.56511e-06	1.52227e-05	ENSG00000072501	SMC1A	structural maintenance of chromosomes 1A
870	1.20733	5.34756	68.1059	1.54943e-16	7.25355e-16	ENSG00000072506	HSD17B10	hydroxysteroid (17-beta) dehydrogenase 10
871	-0.154834	4.08416	0.684357	0.40809	0.468882	ENSG00000072518	MARK2	MAP/microtubule affinity-regulating kinase 2
872	0.343723	6.03029	10.9507	0.000935689	0.00171728	ENSG00000072571	HMMR	hyaluronan-mediated motility receptor (RHAMM)
873	-0.635365	4.21638	15.5605	7.99084e-05	0.000166202	ENSG00000072609	CHFR	checkpoint with forkhead and ring finger domains, E3 ubiquitin protein ligase
874	1.39219	6.25753	159.016	1.85624e-36	1.87567e-35	ENSG00000072657	TRHDE	thyrotropin-releasing hormone degrading enzyme
875	1.15193	5.92538	85.9773	1.82012e-20	1.007e-19	ENSG00000072682	P4HA2	prolyl 4-hydroxylase, alpha polypeptide II
876	-0.701263	4.96538	25.341	4.8039e-07	1.22351e-06	ENSG00000072736	NFATC3	nuclear factor of activated T-cells, cytoplasmic, calcineurin-dependent 3
877	-1.05034	3.10698	24.6819	6.76149e-07	1.70483e-06	ENSG00000072756	TRNT1	tRNA nucleotidyl transferase, CCA-adding, 1
878	0.940773	8.11133	233.877	8.50923e-53	1.37468e-51	ENSG00000072778	ACADVL	acyl-CoA dehydrogenase, very long chain
879	-1.40078	4.38506	109.739	1.11755e-25	7.67143e-25	ENSG00000072786	STK10	serine/threonine kinase 10
880	-0.839377	7.12279	95.8445	1.24269e-22	7.5559e-22	ENSG00000072803	FBXW11	F-box and WD repeat domain containing 11
881	-3.83864	-1.03687	25.4325	4.58127e-07	1.16952e-06	ENSG00000072818	ACAP1	ArfGAP with coiled-coil, ankyrin repeat and PH domains 1
882	0.574549	4.47152	10.0012	0.00156435	0.00278925	ENSG00000072849	DERL2	derlin 2
883	-0.637958	4.44608	18.82	1.43655e-05	3.21248e-05	ENSG00000072864	NDE1	nudE nuclear distribution E homolog 1 (A. nidulans)
884	1.9008	4.4313	68.7425	1.12199e-16	5.29529e-16	ENSG00000072954	TMEM38A	transmembrane protein 38A
885	0.179797	4.12444	0.870252	0.350885	0.410394	ENSG00000072958	AP1M1	adaptor-related protein complex 1, mu 1 subunit
886	0.26123	8.14059	16.2889	5.43812e-05	0.000114755	ENSG00000073008	PVR	poliovirus receptor
887	0.902052	4.43673	21.4911	3.55471e-06	8.4361e-06	ENSG00000073050	XRCC1	X-ray repair complementing defective repair in Chinese hamster cells 1
888	1.67376	4.53139	63.3048	1.77072e-15	7.8198e-15	ENSG00000073060	SCARB1	scavenger receptor class B, member 1
889	1.87492	7.20269	243.879	5.60839e-55	9.49792e-54	ENSG00000073111	MCM2	minichromosome maintenance complex component 2
890	0.412114	5.03234	6.20746	0.0127213	0.0199941	ENSG00000073169	SELO	selenoprotein O
891	-1.33391	4.20659	80.4074	3.04658e-19	1.60177e-18	ENSG00000073331	ALPK1	alpha-kinase 1
892	0.295731	7.57171	14.6489	0.000129513	0.000261577	ENSG00000073350	LLGL2	lethal giant larvae homolog 2 (Drosophila)
893	-1.31784	5.41085	163.194	2.26899e-37	2.36444e-36	ENSG00000073417	PDE8A	phosphodiesterase 8A
894	-1.04892	3.61943	31.2778	2.23623e-08	6.38348e-08	ENSG00000073464	CLCN4	chloride channel, voltage-sensitive 4
895	-0.3247	4.52155	4.72024	0.0298096	0.0437896	ENSG00000073536	NLE1	notchless homolog 1 (Drosophila)
896	0.999359	6.41351	87.602	8.00428e-21	4.49184e-20	ENSG00000073578	SDHA	succinate dehydrogenase complex, subunit A, flavoprotein (Fp)
897	0.580504	9.05667	145.035	2.11037e-33	1.93313e-32	ENSG00000073584	SMARCE1	SWI/SNF related, matrix associated, actin dependent regulator of chromatin, subfamily e, member 1
898	-1.64411	9.48793	2097.06	0	0	ENSG00000073605	GSDMB	gasdermin B
899	-1.51716	6.72195	227.805	1.79518e-51	2.77887e-50	ENSG00000073614	KDM5A	lysine (K)-specific demethylase 5A
900	0.184094	5.53584	1.92485	0.165323	0.210165	ENSG00000073711	PPP2R3A	protein phosphatase 2, regulatory subunit B'', alpha
901	0.0338206	5.63643	0.0794723	0.778014	0.819389	ENSG00000073712	FERMT2	fermitin family member 2
902	0.769951	4.72165	19.8864	8.21817e-06	1.89044e-05	ENSG00000073737	DHRS9	dehydrogenase/reductase (SDR family) member 9
903	0.340175	7.94188	21.8131	3.00542e-06	7.17082e-06	ENSG00000073756	PTGS2	prostaglandin-endoperoxide synthase 2 (prostaglandin G/H synthase and cyclooxygenase)
904	-0.660419	5.70255	40.6841	1.7894e-10	5.93706e-10	ENSG00000073792	IGF2BP2	insulin-like growth factor 2 mRNA binding protein 2
905	-1.29851	6.78212	183.5	8.34331e-42	9.8494e-41	ENSG00000073803	MAP3K13	mitogen-activated protein kinase kinase kinase 13
906	-0.852168	0.961597	3.34635	0.0673542	0.0926589	ENSG00000073849	ST6GAL1	ST6 beta-galactosamide alpha-2,6-sialyltranferase 1
907	-0.0657059	7.04351	0.585406	0.444201	0.505535	ENSG00000073921	PICALM	phosphatidylinositol binding clathrin assembly protein
908	-0.079142	6.29408	0.563188	0.452978	0.514513	ENSG00000073969	NSF	N-ethylmaleimide-sensitive factor
909	-1.00728	5.34871	90.9673	1.46068e-21	8.47167e-21	ENSG00000074054	CLASP1	cytoplasmic linker associated protein 1
910	1.4859	6.02433	117.888	1.83434e-27	1.34478e-26	ENSG00000074071	MRPS34	mitochondrial ribosomal protein S34
911	1.57112	3.52128	28.4297	9.71613e-08	2.63258e-07	ENSG00000074181	NOTCH3	notch 3
912	1.11903	6.1252	84.6941	3.4829e-20	1.90481e-19	ENSG00000074201	CLNS1A	chloride channel, nucleotide-sensitive, 1A
913	0.962435	3.03527	9.1569	0.00247782	0.00431015	ENSG00000074211	PPP2R2C	protein phosphatase 2, regulatory subunit B, gamma
914	-0.519565	3.48306	6.16777	0.0130098	0.0204066	ENSG00000074266	EED	embryonic ectoderm development
915	0.290147	3.9231	1.97213	0.160222	0.204192	ENSG00000074276	CDHR2	cadherin-related family member 2
916	1.04073	5.71536	65.7419	5.14005e-16	2.33412e-15	ENSG00000074319	TSG101	tumor susceptibility gene 101
917	-0.583316	4.79007	19.12	1.2275e-05	2.76774e-05	ENSG00000074356	C17orf85	chromosome 17 open reading frame 85
918	1.72609	4.76049	76.8718	1.8242e-18	9.28331e-18	ENSG00000074410	CA12	carbonic anhydrase XII
919	1.38563	5.63726	95.1311	1.78187e-22	1.07851e-21	ENSG00000074416	MGLL	monoglyceride lipase
920	-0.592893	6.60904	58.3077	2.24168e-14	9.3953e-14	ENSG00000074527	NTN4	netrin 4
921	0.56807	4.52497	10.3186	0.00131694	0.00237385	ENSG00000074582	BCS1L	BC1 (ubiquinol-cytochrome c reductase) synthesis-like
922	-0.936096	2.87419	16.2913	5.4312e-05	0.000114627	ENSG00000074590	NUAK1	NUAK family, SNF1-like kinase, 1
923	-0.621322	5.84769	37.32	1.00251e-09	3.1565e-09	ENSG00000074603	DPP8	dipeptidyl-peptidase 8
924	-1.50598	2.54495	38.1477	6.55876e-10	2.09729e-09	ENSG00000074621	SLC24A1	solute carrier family 24 (sodium/potassium/calcium exchanger), member 1
925	-0.808049	6.36195	89.2966	3.39836e-21	1.94309e-20	ENSG00000074657	ZNF532	zinc finger protein 532
926	1.85025	9.12024	360.721	1.96125e-80	5.41192e-79	ENSG00000074695	LMAN1	lectin, mannose-binding, 1
927	2.19285	7.95841	711.468	9.59442e-157	7.70328e-155	ENSG00000074696	HACD3	NA
928	-1.69654	4.54043	181.442	2.34704e-41	2.73199e-40	ENSG00000074755	ZZEF1	zinc finger, ZZ-type with EF-hand domain 1
929	1.75966	10.0645	621.124	4.25881e-137	2.70292e-135	ENSG00000074800	ENO1	enolase 1, (alpha)
930	2.26823	5.21218	148.741	3.26684e-34	3.07706e-33	ENSG00000074842	MYDGF	NA
931	0.0732808	4.41636	0.197814	0.656491	0.710897	ENSG00000074935	TUBE1	tubulin, epsilon 1
932	-0.619505	4.1381	14.7129	0.000125188	0.000253418	ENSG00000074964	ARHGEF10L	Rho guanine nucleotide exchange factor (GEF) 10-like
933	-1.0784	0.973957	5.94348	0.0147718	0.022957	ENSG00000074966	TXK	TXK tyrosine kinase
934	1.61592	5.21382	72.6758	1.52799e-17	7.47889e-17	ENSG00000075089	ACTR6	ARP6 actin-related protein 6 homolog (yeast)
935	0.352378	3.78673	2.53035	0.111675	0.146801	ENSG00000075131	TIPIN	TIMELESS interacting protein
936	1.72968	6.16389	148.295	4.0884e-34	3.83734e-33	ENSG00000075142	SRI	sorcin
937	-0.924711	5.57804	83.6008	6.05499e-20	3.28988e-19	ENSG00000075151	EIF4G3	eukaryotic translation initiation factor 4 gamma, 3
938	1.1092	5.14474	42.8892	5.79295e-11	1.97717e-10	ENSG00000075188	NUP37	nucleoporin 37kDa
939	-2.30342	5.59854	578.787	6.88389e-128	3.95467e-126	ENSG00000075213	SEMA3A	sema domain, immunoglobulin domain (Ig), short basic domain, secreted, (semaphorin) 3A
940	-0.644763	3.80949	12.9934	0.000312591	0.000607231	ENSG00000075218	GTSE1	G-2 and S-phase expressed 1
941	0.855428	7.26614	99.0356	2.48002e-23	1.54964e-22	ENSG00000075223	SEMA3C	sema domain, immunoglobulin domain (Ig), short basic domain, secreted, (semaphorin) 3C
942	-0.391713	4.77988	8.1629	0.00427559	0.00718782	ENSG00000075234	TTC38	tetratricopeptide repeat domain 38
943	2.27717	5.46896	174.519	7.62424e-40	8.54633e-39	ENSG00000075239	ACAT1	acetyl-CoA acetyltransferase 1
944	0.550631	5.65608	19.495	1.00865e-05	2.30232e-05	ENSG00000075240	GRAMD4	GRAM domain containing 4
945	-0.195844	5.87497	3.32025	0.0684313	0.0940357	ENSG00000075275	CELSR1	cadherin, EGF LAG seven-pass G-type receptor 1
946	-0.851914	6.91299	110.233	8.71269e-26	5.99189e-25	ENSG00000075292	ZNF638	zinc finger protein 638
947	0.679256	3.50707	7.20037	0.00728884	0.0118499	ENSG00000075303	SLC25A40	solute carrier family 25, member 40
948	0.914537	4.19499	19.7834	8.67326e-06	1.99065e-05	ENSG00000075336	TIMM21	translocase of inner mitochondrial membrane 21 homolog (yeast)
949	-0.351463	5.89009	10.2575	0.00136133	0.00244361	ENSG00000075391	RASAL2	RAS protein activator like 2
950	-0.500093	2.71344	3.58578	0.058276	0.0810838	ENSG00000075399	VPS9D1	VPS9 domain containing 1
951	-1.37048	2.55322	32.2122	1.38219e-08	4.00387e-08	ENSG00000075407	ZNF37A	zinc finger protein 37A
952	-0.7669	6.22812	80.0189	3.70841e-19	1.94436e-18	ENSG00000075413	MARK3	MAP/microtubule affinity-regulating kinase 3
953	0.0358369	8.901	0.757973	0.383964	0.443762	ENSG00000075415	SLC25A3	solute carrier family 25 (mitochondrial carrier; phosphate carrier), member 3
954	-0.633119	8.61202	182.424	1.43301e-41	1.68127e-40	ENSG00000075420	FNDC3B	fibronectin type III domain containing 3B
955	-1.9817	5.66539	381.982	4.60805e-85	1.3498e-83	ENSG00000075426	FOSL2	FOS-like antigen 2
956	-2.01295	7.30668	708.054	5.30063e-156	4.18028e-154	ENSG00000075539	FRYL	FRY-like
957	-1.10181	4.33132	53.9976	2.00739e-13	7.97926e-13	ENSG00000075568	TMEM131	transmembrane protein 131
958	2.07602	4.96917	108.352	2.25043e-25	1.53107e-24	ENSG00000075618	FSCN1	fascin homolog 1, actin-bundling protein (Strongylocentrotus purpuratus)
959	1.97414	11.2694	1171.16	1.13066e-256	2.39197e-254	ENSG00000075624	ACTB	actin, beta
960	-0.157886	5.55736	1.8164	0.177743	0.224269	ENSG00000075643	MOCOS	molybdenum cofactor sulfurase
961	-0.226112	5.77974	4.69573	0.0302377	0.0443695	ENSG00000075651	PLD1	phospholipase D1, phosphatidylcholine-specific
962	-0.0989902	4.00538	0.256448	0.612571	0.669319	ENSG00000075702	WDR62	WD repeat domain 62
963	-0.390865	6.15472	19.4638	1.02527e-05	2.33945e-05	ENSG00000075711	DLG1	discs, large homolog 1 (Drosophila)
964	0.788399	5.38771	33.107	8.72224e-09	2.56292e-08	ENSG00000075785	RAB7A	RAB7A, member RAS oncogene family
965	1.01587	3.81117	17.9376	2.28272e-05	5.00726e-05	ENSG00000075790	BCAP29	B-cell receptor-associated protein 29
966	-0.937281	7.13215	171.7	3.14677e-39	3.45471e-38	ENSG00000075856	SART3	squamous cell carcinoma antigen recognized by T cells 3
967	0.947438	4.42416	22.3504	2.27167e-06	5.47698e-06	ENSG00000075914	EXOSC7	exosome component 7
968	0.781439	4.92866	24.2929	8.27446e-07	2.07141e-06	ENSG00000075945	KIFAP3	kinesin-associated protein 3
969	-0.962268	4.53054	48.6821	3.00994e-12	1.12057e-11	ENSG00000075975	MKRN2	makorin ring finger protein 2
970	1.95164	5.94058	175.694	4.22411e-40	4.77109e-39	ENSG00000076003	MCM6	minichromosome maintenance complex component 6
971	1.3497	4.88555	55.1557	1.11351e-13	4.49452e-13	ENSG00000076043	REXO2	REX2, RNA exonuclease 2 homolog (S. cerevisiae)
972	-0.902288	4.78695	43.8567	3.53312e-11	1.22279e-10	ENSG00000076053	RBM7	RNA binding motif protein 7
973	-2.02844	5.43648	259.041	2.77657e-58	5.10428e-57	ENSG00000076067	RBMS2	RNA binding motif, single stranded interacting protein 2
974	-0.590894	5.37478	20.4947	5.97979e-06	1.3926e-05	ENSG00000076108	BAZ2A	bromodomain adjacent to zinc finger domain, 2A
975	-0.288002	2.60801	0.997158	0.317999	0.376837	ENSG00000076201	PTPN23	protein tyrosine phosphatase, non-receptor type 23
976	0.301256	4.58028	3.38593	0.0657549	0.0907321	ENSG00000076242	MLH1	mutL homolog 1, colon cancer, nonpolyposis type 2 (E. coli)
977	2.27165	6.02819	224.395	9.94936e-51	1.50873e-49	ENSG00000076248	UNG	uracil-DNA glycosylase
978	-0.191883	1.01448	0.137888	0.71039	0.756538	ENSG00000076258	FMO4	flavin containing monooxygenase 4
979	-1.46428	3.38112	63.2281	1.84099e-15	8.11937e-15	ENSG00000076321	KLHL20	kelch-like family member 20
980	0.191391	2.88364	0.426086	0.513916	0.574523	ENSG00000076351	SLC46A1	solute carrier family 46 (folate transporter), member 1
981	-2.91249	3.50395	362.841	6.77702e-81	1.87784e-79	ENSG00000076356	PLXNA2	plexin A2
982	0.853288	5.86238	51.2322	8.20606e-13	3.16099e-12	ENSG00000076382	SPAG5	sperm associated antigen 5
983	-0.230125	5.33618	3.83772	0.0501117	0.0706312	ENSG00000076513	ANKRD13A	ankyrin repeat domain 13A
984	1.6008	5.45288	70.4049	4.82991e-17	2.31641e-16	ENSG00000076554	TPD52	tumor protein D52
985	-0.890373	6.8264	150.525	1.33134e-34	1.26834e-33	ENSG00000076604	TRAF4	TNF receptor-associated factor 4
986	-0.959411	4.30963	41.2247	1.35699e-10	4.53965e-10	ENSG00000076650	GPATCH1	G patch domain containing 1
987	2.13338	1.98632	14.4273	0.000145673	0.000292664	ENSG00000076662	ICAM3	intercellular adhesion molecule 3
988	0.16667	5.65571	2.17988	0.139826	0.180406	ENSG00000076685	NT5C2	5'-nucleotidase, cytosolic II
989	-0.321285	2.43876	1.12346	0.289174	0.3465	ENSG00000076706	MCAM	melanoma cell adhesion molecule
990	1.73877	4.63084	63.7299	1.42703e-15	6.33138e-15	ENSG00000076770	MBNL3	muscleblind-like splicing regulator 3
991	-0.107847	3.32112	0.218036	0.64054	0.696396	ENSG00000076826	CAMSAP3	calmodulin regulated spectrin-associated protein family, member 3
992	1.39951	3.92418	30.8952	2.72338e-08	7.72773e-08	ENSG00000076864	RAP1GAP	RAP1 GTPase activating protein
993	-0.541552	4.59532	11.3365	0.000759987	0.00141094	ENSG00000076924	XAB2	XPA binding protein 2
994	0.621965	5.70654	26.8834	2.1611e-07	5.68782e-07	ENSG00000076928	ARHGEF1	Rho guanine nucleotide exchange factor (GEF) 1
995	0.209775	4.65298	1.42963	0.231826	0.284929	ENSG00000076944	STXBP2	syntaxin binding protein 2
996	1.43225	3.60642	26.6123	2.48656e-07	6.5097e-07	ENSG00000076984	MAP2K7	mitogen-activated protein kinase kinase 7
997	-0.750565	4.14656	22.5556	2.04151e-06	4.93905e-06	ENSG00000077044	DGKD	diacylglycerol kinase, delta 130kDa
998	-1.32141	4.18403	68.4328	1.31277e-16	6.17384e-16	ENSG00000077092	RARB	retinoic acid receptor, beta
999	0.276215	6.99688	9.73042	0.00181243	0.00320118	ENSG00000077097	TOP2B	topoisomerase (DNA) II beta 180kDa
1000	1.22469	8.09008	140.991	1.61624e-32	1.42469e-31	ENSG00000077147	TM9SF3	transmembrane 9 superfamily member 3
1001	-1.90133	5.54604	277.424	2.73568e-62	5.43384e-61	ENSG00000077150	NFKB2	nuclear factor of kappa light polypeptide gene enhancer in B-cells 2 (p49/p100)
1002	2.28099	5.41411	175.607	4.41109e-40	4.97807e-39	ENSG00000077152	UBE2T	ubiquitin-conjugating enzyme E2T (putative)
1003	-0.715816	3.90593	17.3905	3.04348e-05	6.60212e-05	ENSG00000077157	PPP1R12B	protein phosphatase 1, regulatory subunit 12B
1004	1.36239	7.95948	238.34	9.05222e-54	1.5006e-52	ENSG00000077232	DNAJC10	DnaJ (Hsp40) homolog, subfamily C, member 10
1005	-0.832104	6.9986	109.503	1.25922e-25	8.62871e-25	ENSG00000077235	GTF3C1	general transcription factor IIIC, polypeptide 1, alpha 220kDa
1006	-1.35117	5.69137	143.774	3.98138e-33	3.59511e-32	ENSG00000077238	IL4R	interleukin 4 receptor
1007	-0.534944	6.22033	31.0624	2.4986e-08	7.10808e-08	ENSG00000077254	USP33	ubiquitin specific peptidase 33
1008	1.03377	5.39073	52.8109	3.67264e-13	1.44137e-12	ENSG00000077312	SNRPA	small nuclear ribonucleoprotein polypeptide A
1009	1.9565	4.66473	78.4961	8.01547e-19	4.12631e-18	ENSG00000077348	EXOSC5	exosome component 5
1010	1.30016	6.49986	152.656	4.55576e-35	4.42559e-34	ENSG00000077380	DYNC1I2	dynein, cytoplasmic 1, intermediate chain 2
1011	-1.03301	2.7967	19.2477	1.14811e-05	2.60017e-05	ENSG00000077454	LRCH4	leucine-rich repeats and calponin homology (CH) domain containing 4
1012	-0.391729	4.51843	5.58679	0.0180964	0.0277292	ENSG00000077458	FAM76B	family with sequence similarity 76, member B
1013	0.208657	2.9002	0.533315	0.465216	0.526395	ENSG00000077463	SIRT6	sirtuin 6
1014	0.738976	4.59449	16.958	3.82163e-05	8.20601e-05	ENSG00000077514	POLD3	polymerase (DNA-directed), delta 3, accessory subunit
1015	-5.66187	-1.52429	30.1118	4.07841e-08	1.13956e-07	ENSG00000077522	ACTN2	actinin, alpha 2
1016	1.42931	5.61557	102.234	4.93323e-24	3.1702e-23	ENSG00000077549	CAPZB	capping protein (actin filament) muscle Z-line, beta
1017	0.349875	2.06637	0.81701	0.366056	0.426207	ENSG00000077585	GPR137B	G protein-coupled receptor 137B
1018	-0.379737	5.23776	10.362	0.00128633	0.00232181	ENSG00000077684	JADE1	NA
1019	1.72785	4.22412	53.1133	3.14856e-13	1.23861e-12	ENSG00000077713	SLC25A43	solute carrier family 25, member 43
1020	0.654675	5.1599	18.5891	1.62144e-05	3.60415e-05	ENSG00000077721	UBE2A	ubiquitin-conjugating enzyme E2A
1021	-0.557653	4.03721	10.5308	0.001174	0.00213117	ENSG00000077782	FGFR1	fibroblast growth factor receptor 1
1022	-1.68444	3.68148	108.005	2.6805e-25	1.81625e-24	ENSG00000078018	MAP2	microtubule-associated protein 2
1023	-0.776386	4.66866	30.1622	3.97371e-08	1.11101e-07	ENSG00000078043	PIAS2	protein inhibitor of activated STAT, 2
1024	-0.133619	4.80655	0.897511	0.34345	0.403304	ENSG00000078061	ARAF	v-raf murine sarcoma 3611 viral oncogene homolog
1025	0.893705	6.15329	51.3744	7.63267e-13	2.94523e-12	ENSG00000078070	MCCC1	methylcrotonoyl-CoA carboxylase 1 (alpha)
1026	-4.64627	3.4959	955.229	9.68242e-210	1.4181e-207	ENSG00000078081	LAMP3	lysosomal-associated membrane protein 3
1027	-6.93407	-0.928013	79.435	4.98358e-19	2.58952e-18	ENSG00000078098	FAP	fibroblast activation protein, alpha
1028	-0.265329	3.12103	1.2187	0.269616	0.325729	ENSG00000078114	NEBL	nebulette
1029	0.430106	4.462	5.89917	0.015148	0.0235142	ENSG00000078124	ACER3	alkaline ceramidase 3
1030	-0.196339	4.66388	1.79399	0.18044	0.227414	ENSG00000078140	UBE2K	ubiquitin-conjugating enzyme E2K
1031	-1.23291	5.33625	138.497	5.67495e-32	4.89868e-31	ENSG00000078142	PIK3C3	phosphatidylinositol 3-kinase, catalytic subunit type 3
1032	0.303857	4.03257	2.41296	0.120335	0.157315	ENSG00000078177	N4BP2	NEDD4 binding protein 2
1033	-0.664933	3.12531	8.75359	0.00308994	0.00529545	ENSG00000078237	TIGAR	NA
1034	0.255075	3.57112	1.05165	0.305127	0.36323	ENSG00000078246	TULP3	tubby like protein 3
1035	-0.700882	4.84481	25.6537	4.08504e-07	1.04803e-06	ENSG00000078269	SYNJ2	synaptojanin 2
1036	-0.227016	6.90253	6.76891	0.00927592	0.0148772	ENSG00000078304	PPP2R5C	protein phosphatase 2, regulatory subunit B', gamma
1037	0.0163157	1.32474	0.0011687	0.972729	0.986496	ENSG00000078319	PMS2P1	postmeiotic segregation increased 2 pseudogene 1
1038	1.07749	7.51426	207.12	5.83604e-47	7.92892e-46	ENSG00000078369	GNB1	guanine nucleotide binding protein (G protein), beta polypeptide 1
1039	-1.70038	5.56907	322.314	4.53887e-72	1.08412e-70	ENSG00000078401	EDN1	endothelin 1
1040	-0.125908	4.5629	0.688349	0.406727	0.467476	ENSG00000078403	MLLT10	myeloid/lymphoid or mixed-lineage leukemia (trithorax homolog, Drosophila); translocated to, 10
1041	0.202185	1.48319	0.189626	0.663228	0.716329	ENSG00000078487	ZCWPW1	zinc finger, CW type with PWWP domain 1
1042	2.43433	3.02616	34.6074	4.03368e-09	1.21466e-08	ENSG00000078596	ITM2A	integral membrane protein 2A
1043	-0.174608	6.7725	4.32493	0.0375579	0.0542214	ENSG00000078618	NRD1	nardilysin (N-arginine dibasic convertase)
1044	0.996659	5.82404	67.0194	2.68849e-16	1.24202e-15	ENSG00000078668	VDAC3	voltage-dependent anion channel 3
1045	-0.505885	7.77213	52.0494	5.41215e-13	2.10608e-12	ENSG00000078674	PCM1	pericentriolar material 1
1046	-1.73458	2.78998	66.1237	4.23501e-16	1.9317e-15	ENSG00000078687	TNRC6C	trinucleotide repeat containing 6C
1047	-1.52023	3.85466	88.8304	4.30145e-21	2.44999e-20	ENSG00000078699	CBFA2T2	core-binding factor, runt domain, alpha subunit 2; translocated to, 2
1048	0.0758906	7.57117	1.19977	0.273368	0.329843	ENSG00000078747	ITCH	itchy E3 ubiquitin protein ligase
1049	0.566812	7.2361	49.8611	1.65028e-12	6.23616e-12	ENSG00000078808	SDF4	stromal cell derived factor 4
1050	-0.00588492	4.57104	0.00140471	0.970103	0.984357	ENSG00000078902	TOLLIP	toll interacting protein
1051	0.808924	2.97	6.89792	0.00862961	0.0139109	ENSG00000078967	UBE2D4	ubiquitin-conjugating enzyme E2D 4 (putative)
1052	2.78191	3.14074	43.1776	4.99901e-11	1.71189e-10	ENSG00000079112	CDH17	cadherin 17, LI cadherin (liver-intestine)
1053	-0.155	5.25547	1.32557	0.249594	0.304159	ENSG00000079134	THOC1	THO complex 1
1054	1.37271	2.38419	10.4339	0.00123721	0.00223739	ENSG00000079150	FKBP7	FK506 binding protein 7
1055	-6.6146	0.864978	330.565	7.24045e-74	1.77718e-72	ENSG00000079215	SLC1A3	solute carrier family 1 (glial high affinity glutamate transporter), member 3
1056	1.52935	9.0942	733.475	1.57255e-161	1.34353e-159	ENSG00000079246	XRCC5	X-ray repair complementing defective repair in Chinese hamster cells 5 (double-strand-break rejoining)
1057	0.38695	4.08239	3.83335	0.0502425	0.0707782	ENSG00000079257	LXN	latexin
1058	-1.25752	1.00267	8.77693	0.00305063	0.00523213	ENSG00000079263	SP140	SP140 nuclear body protein
1059	-0.963731	3.70146	29.414	5.84527e-08	1.61496e-07	ENSG00000079277	MKNK1	MAP kinase interacting serine/threonine kinase 1
1060	-0.957192	3.26486	20.0369	7.59617e-06	1.7528e-05	ENSG00000079313	REXO1	REX1, RNA exonuclease 1 homolog (S. cerevisiae)
1061	0.125205	6.93244	1.74023	0.18711	0.235021	ENSG00000079332	SAR1A	SAR1 homolog A (S. cerevisiae)
1062	-2.12867	2.80659	108.562	2.02434e-25	1.38149e-24	ENSG00000079335	CDC14A	cell division cycle 14A
1063	-0.779843	2.81016	9.75839	0.00178506	0.00315743	ENSG00000079337	RAPGEF3	Rap guanine nucleotide exchange factor (GEF) 3
1064	-2.93534	2.4901	201.006	1.25964e-45	1.64917e-44	ENSG00000079385	CEACAM1	carcinoembryonic antigen-related cell adhesion molecule 1 (biliary glycoprotein)
1065	-0.443188	3.28821	3.71019	0.0540813	0.0757338	ENSG00000079387	SENP1	SUMO1/sentrin specific peptidase 1
1066	-1.75199	4.44123	123.873	8.98276e-29	6.91237e-28	ENSG00000079432	CIC	capicua transcriptional repressor
1067	0.56517	2.4413	2.56123	0.109513	0.144873	ENSG00000079435	LIPE	lipase, hormone-sensitive
1068	2.13995	7.41226	631.269	2.64793e-139	1.71318e-137	ENSG00000079459	FDFT1	farnesyl-diphosphate farnesyltransferase 1
1069	0.688708	4.5905	14.5011	0.000140079	0.000281977	ENSG00000079462	PAFAH1B3	platelet-activating factor acetylhydrolase 1b, catalytic subunit 3 (29kDa)
1070	-0.162978	4.06222	0.820596	0.365006	0.425133	ENSG00000079482	OPHN1	oligophrenin 1
1071	0.479012	6.60571	26.9336	2.10567e-07	5.54743e-07	ENSG00000079616	KIF22	kinesin family member 22
1072	0.189624	6.91553	5.27669	0.0216128	0.032741	ENSG00000079691	LRRC16A	leucine rich repeat containing 16A
1073	1.43191	6.02404	141.268	1.4058e-32	1.24247e-31	ENSG00000079739	PGM1	phosphoglucomutase 1
1074	0.755282	5.94115	45.7003	1.37804e-11	4.9161e-11	ENSG00000079785	DDX1	DEAD (Asp-Glu-Ala-Asp) box helicase 1
1075	0.800606	6.33466	62.5894	2.54625e-15	1.11523e-14	ENSG00000079805	DNM2	dynamin 2
1076	0.537948	7.5327	47.1287	6.64749e-12	2.42734e-11	ENSG00000079819	EPB41L2	erythrocyte membrane protein band 4.1-like 2
1077	-0.343802	3.49481	2.67112	0.102184	0.13595	ENSG00000079841	RIMS1	regulating synaptic membrane exocytosis 1
1078	1.01378	3.62388	15.7246	7.32642e-05	0.000152955	ENSG00000079931	MOXD1	monooxygenase, DBH-like 1
1079	0.666245	6.5262	27.6578	1.44789e-07	3.85794e-07	ENSG00000079950	STX7	syntaxin 7
1080	-0.660117	1.38857	2.59519	0.107188	0.142009	ENSG00000079974	RABL2B	RAB, member of RAS oncogene family-like 2B
1081	0.203866	4.99892	2.12976	0.144463	0.185922	ENSG00000079999	KEAP1	kelch-like ECH-associated protein 1
1082	0.280261	3.75105	1.6305	0.201634	0.251298	ENSG00000080007	DDX43	DEAD (Asp-Glu-Ala-Asp) box polypeptide 43
1083	0.0559948	6.41558	0.214199	0.643496	0.699267	ENSG00000080031	PTPRH	protein tyrosine phosphatase, receptor type, H
1084	-0.314149	5.13993	6.53396	0.0105834	0.0168083	ENSG00000080189	SLC35C2	solute carrier family 35, member C2
1085	-0.681042	4.70028	24.2944	8.26786e-07	2.07015e-06	ENSG00000080200	CRYBG3	beta-gamma crystallin domain containing 3
1086	-0.475997	3.3827	5.08286	0.0241635	0.0360035	ENSG00000080298	RFX3	regulatory factor X, 3 (influences HLA class II expression)
1087	-0.825896	7.83576	146.937	8.09968e-34	7.52807e-33	ENSG00000080345	RIF1	RAP1 interacting factor homolog (yeast)
1088	0.0827398	6.73309	0.810386	0.368006	0.428216	ENSG00000080371	RAB21	RAB21, member RAS oncogene family
1089	-0.59512	3.78251	10.4607	0.00121944	0.00220765	ENSG00000080493	SLC4A4	solute carrier family 4, sodium bicarbonate cotransporter, member 4
1090	1.02074	4.68948	30.9321	2.67215e-08	7.58722e-08	ENSG00000080503	SMARCA2	SWI/SNF related, matrix associated, actin dependent regulator of chromatin, subfamily a, member 2
1091	-0.0339538	2.91778	0.0154978	0.900927	0.926223	ENSG00000080546	SESN1	sestrin 1
1092	0.24363	3.02827	0.767666	0.38094	0.440841	ENSG00000080561	MID2	midline 2
1093	-2.13185	3.28408	152.753	4.33854e-35	4.22073e-34	ENSG00000080603	SRCAP	Snf2-related CREBBP activator protein
1094	0.366599	5.66072	9.26808	0.00233182	0.0040668	ENSG00000080608	KIAA0020	KIAA0020
1095	-1.63973	3.5218	91.8386	9.40429e-22	5.50463e-21	ENSG00000080802	CNOT4	CCR4-NOT transcription complex, subunit 4
1096	0.084132	6.74103	0.931382	0.334504	0.393979	ENSG00000080815	PSEN1	presenilin 1
1097	0.616936	4.04802	8.88982	0.00286765	0.00494182	ENSG00000080819	CPOX	coproporphyrinogen oxidase
1098	0.423818	5.21643	8.04222	0.00456995	0.00764123	ENSG00000080822	CLDND1	claudin domain containing 1
1099	-1.05126	4.73358	59.3191	1.34069e-14	5.65288e-14	ENSG00000080823	MOK	MOK protein kinase
1100	0.357498	8.68764	25.0973	5.45082e-07	1.38431e-06	ENSG00000080824	HSP90AA1	heat shock protein 90kDa alpha (cytosolic), class A member 1
1101	-0.183477	4.5412	1.27894	0.258095	0.313202	ENSG00000080839	RBL1	retinoblastoma-like 1 (p107)
1102	0.26635	4.33841	2.30216	0.129194	0.167859	ENSG00000080845	DLGAP4	discs, large (Drosophila) homolog-associated protein 4
1103	-2.00255	0.482454	18.8978	1.37913e-05	3.08873e-05	ENSG00000080947	CROCCP3	ciliary rootlet coiled-coil, rootletin pseudogene 3
1104	0.547953	5.41874	17.9082	2.31817e-05	5.08168e-05	ENSG00000080986	NDC80	NDC80 kinetochore complex component
1105	-1.391	4.20042	93.9271	3.27363e-22	1.9583e-21	ENSG00000081014	AP4E1	adaptor-related protein complex 4, epsilon 1 subunit
1106	0.173875	4.54947	0.927258	0.335577	0.395068	ENSG00000081019	RSBN1	round spermatid basic protein 1
1107	-0.754171	4.58123	27.7933	1.3499e-07	3.60839e-07	ENSG00000081026	MAGI3	membrane associated guanylate kinase, WW and PDZ domain containing 3
1108	-3.62978	5.34552	710.757	1.36978e-156	1.0932e-154	ENSG00000081041	CXCL2	chemokine (C-X-C motif) ligand 2
1109	-0.708584	4.83229	29.9781	4.36944e-08	1.21884e-07	ENSG00000081052	COL4A4	collagen, type IV, alpha 4
1110	-0.58054	2.31261	3.67585	0.055206	0.0771587	ENSG00000081059	TCF7	transcription factor 7 (T-cell specific, HMG-box)
1111	-0.832476	4.07914	24.3532	8.01952e-07	2.01023e-06	ENSG00000081087	OSTM1	osteopetrosis associated transmembrane protein 1
1112	1.3906	5.73607	76.51	2.19106e-18	1.10994e-17	ENSG00000081154	PCNP	PEST proteolytic signal containing nuclear protein
1113	1.04359	4.07701	20.7887	5.12836e-06	1.20209e-05	ENSG00000081177	EXD2	exonuclease 3'-5' domain containing 2
1114	-0.166546	4.30583	0.932208	0.33429	0.393797	ENSG00000081181	ARG2	arginase 2
1115	-0.399329	3.72987	3.99554	0.0456208	0.0648016	ENSG00000081189	MEF2C	myocyte enhancer factor 2C
1116	-0.0329375	5.40543	0.0777615	0.780354	0.82127	ENSG00000081307	UBA5	ubiquitin-like modifier activating enzyme 5
1117	0.300854	6.63579	6.93161	0.00846856	0.0136645	ENSG00000081320	STK17B	serine/threonine kinase 17b
1118	0.13749	4.79895	0.871659	0.350496	0.409989	ENSG00000081377	CDC14B	cell division cycle 14B
1119	-2.40696	2.57328	131.571	1.85741e-30	1.52529e-29	ENSG00000081386	ZNF510	zinc finger protein 510
1120	-2.26297	2.3014	91.9226	9.01316e-22	5.28963e-21	ENSG00000081665	ZNF506	zinc finger protein 506
1121	-1.49245	4.07371	93.3021	4.4892e-22	2.67107e-21	ENSG00000081692	JMJD4	jumonji domain containing 4
1122	0.0509027	4.09495	0.0764102	0.782222	0.822716	ENSG00000081721	DUSP12	dual specificity phosphatase 12
1123	-0.106835	5.15945	0.515595	0.472727	0.53376	ENSG00000081760	AACS	acetoacetyl-CoA synthetase
1124	0.0703057	4.62095	0.202497	0.652713	0.707667	ENSG00000081791	KIAA0141	KIAA0141
1125	-0.475597	4.44279	10.0761	0.00150207	0.00268359	ENSG00000081803	CADPS2	Ca++-dependent secretion activator 2
1126	1.66211	3.35463	26.333	2.87331e-07	7.48983e-07	ENSG00000081870	HSPB11	heat shock protein family B (small), member 11
1127	-0.37333	5.3574	8.77761	0.0030495	0.00523086	ENSG00000081913	PHLPP1	PH domain and leucine rich repeat protein phosphatase 1
1128	-0.199202	7.85026	12.3198	0.000448186	0.000856405	ENSG00000081923	ATP8B1	ATPase, aminophospholipid transporter, class I, type 8B, member 1
1129	-1.05047	1.23547	6.74145	0.00941979	0.0150952	ENSG00000082014	SMARCD3	SWI/SNF related, matrix associated, actin dependent regulator of chromatin, subfamily d, member 3
1130	-0.192233	4.44071	1.49893	0.220836	0.272503	ENSG00000082068	WDR70	WD repeat domain 70
1131	0.0342273	2.69505	0.0134051	0.907826	0.931879	ENSG00000082146	STRADB	STE20-related kinase adaptor beta
1132	0.822039	8.54226	134.332	4.62119e-31	3.86637e-30	ENSG00000082153	BZW1	basic leucine zipper and W2 domains 1
1133	0.826677	6.59502	78.7153	7.17379e-19	3.70447e-18	ENSG00000082212	ME2	malic enzyme 2, NAD(+)-dependent, mitochondrial
1134	0.0971586	4.3867	0.337085	0.561516	0.621586	ENSG00000082213	C5orf22	chromosome 5 open reading frame 22
1135	-2.02066	6.30291	708.613	4.00664e-156	3.1786e-154	ENSG00000082258	CCNT2	cyclin T2
1136	-0.858619	7.44231	135.394	2.7076e-31	2.27822e-30	ENSG00000082269	FAM135A	family with sequence similarity 135, member A
1137	-0.208751	5.81641	3.53409	0.0601195	0.0834572	ENSG00000082438	COBLL1	cordon-bleu WH2 repeat protein-like 1
1138	-0.0105583	6.09202	0.0119616	0.91291	0.935583	ENSG00000082458	DLG3	discs, large homolog 3 (Drosophila)
1139	-0.431521	1.39785	1.0247	0.311407	0.370012	ENSG00000082497	SERTAD4	SERTA domain containing 4
1140	0.328174	3.19353	1.4477	0.228897	0.281668	ENSG00000082512	TRAF5	TNF receptor-associated factor 5
1141	1.23007	4.13069	30.2655	3.76763e-08	1.05604e-07	ENSG00000082515	MRPL22	mitochondrial ribosomal protein L22
1142	-0.59423	5.59682	25.1278	5.36546e-07	1.36289e-06	ENSG00000082516	GEMIN5	gem (nuclear organelle) associated protein 5
1143	0.853687	8.12262	182.792	1.19107e-41	1.39987e-40	ENSG00000082641	NFE2L1	nuclear factor (erythroid-derived 2)-like 1
1144	-0.83697	5.22482	46.1023	1.12236e-11	4.03747e-11	ENSG00000082701	GSK3B	glycogen synthase kinase 3 beta
1145	1.0831	7.27456	159.65	1.34952e-36	1.36987e-35	ENSG00000082781	ITGB5	integrin, beta 5
1146	-1.21244	4.38979	75.0108	4.68137e-18	2.34034e-17	ENSG00000082805	ERC1	ELKS/RAB6-interacting/CAST family member 1
1147	-1.3028	8.68804	348.544	8.79615e-78	2.31233e-76	ENSG00000082898	XPO1	exportin 1 (CRM1 homolog, yeast)
1148	0.376633	6.97165	15.5448	8.05721e-05	0.000167425	ENSG00000082996	RNF13	ring finger protein 13
1149	-0.326916	4.09071	3.57493	0.0586579	0.0815727	ENSG00000083093	PALB2	partner and localizer of BRCA2
1150	-1.56527	4.76408	150.779	1.17138e-34	1.11915e-33	ENSG00000083097	DOPEY1	dopey family member 1
1151	0.164663	4.52724	0.979901	0.322223	0.381335	ENSG00000083099	LYRM2	LYR motif containing 2
1152	0.449155	3.98346	4.88349	0.0271147	0.0401137	ENSG00000083123	BCKDHB	branched chain keto acid dehydrogenase E1, beta polypeptide
1153	-1.61769	6.67462	196.858	1.01288e-44	1.28202e-43	ENSG00000083168	KAT6A	K(lysine) acetyltransferase 6A
1154	-1.24931	5.03917	120.429	5.09669e-28	3.82266e-27	ENSG00000083223	ZCCHC6	zinc finger, CCHC domain containing 6
1155	0.559152	2.67283	2.93734	0.0865533	0.116783	ENSG00000083290	ULK2	unc-51-like kinase 2 (C. elegans)
1156	-1.39131	6.25072	223.662	1.43793e-50	2.15577e-49	ENSG00000083307	GRHL2	grainyhead-like 2 (Drosophila)
1157	0.607851	8.14899	45.1465	1.82832e-11	6.46362e-11	ENSG00000083312	TNPO1	transportin 1
1158	1.06072	6.72173	104.267	1.76802e-24	1.15567e-23	ENSG00000083444	PLOD1	procollagen-lysine, 2-oxoglutarate 5-dioxygenase 1
1159	0.623626	2.09851	2.37636	0.123184	0.160708	ENSG00000083454	P2RX5	purinergic receptor P2X, ligand-gated ion channel, 5
1160	2.10611	2.71874	23.9936	9.66587e-07	2.40528e-06	ENSG00000083457	ITGAE	integrin, alpha E (antigen CD103, human mucosal lymphocyte antigen 1; alpha polypeptide)
1161	0.227289	5.79326	4.39033	0.0361434	0.0523949	ENSG00000083520	DIS3	DIS3 mitotic control homolog (S. cerevisiae)
1162	-0.798536	4.06904	24.893	6.06007e-07	1.5344e-06	ENSG00000083535	PIBF1	progesterone immunomodulatory binding factor 1
1163	0.437163	2.32698	1.47235	0.224975	0.277129	ENSG00000083544	TDRD3	tudor domain containing 3
1164	-0.195773	2.89867	0.559304	0.454541	0.516024	ENSG00000083635	NUFIP1	nuclear fragile X mental retardation protein interacting protein 1
1165	-0.567185	4.3556	13.4531	0.000244597	0.000480187	ENSG00000083642	PDS5B	PDS5, regulator of cohesion maintenance, homolog B (S. cerevisiae)
1166	0.89401	3.56356	12.2589	0.00046305	0.000883541	ENSG00000083720	OXCT1	3-oxoacid CoA transferase 1
1167	-0.364264	3.19061	2.44784	0.117687	0.15405	ENSG00000083750	RRAGB	Ras-related GTP binding B
1168	-1.98104	6.71337	578.742	7.04384e-128	4.0292e-126	ENSG00000083799	CYLD	cylindromatosis (turban tumor syndrome)
1169	-1.49264	0.582236	9.69524	0.00184745	0.00325872	ENSG00000083807	SLC27A5	solute carrier family 27 (fatty acid transporter), member 5
1170	-2.60062	4.19259	359.825	3.07428e-80	8.46569e-79	ENSG00000083812	ZNF324	zinc finger protein 324
1171	-3.51287	0.148376	61.424	4.60171e-15	1.9842e-14	ENSG00000083814	ZNF671	zinc finger protein 671
1172	-3.38751	1.47955	148.757	3.24083e-34	3.05472e-33	ENSG00000083817	ZNF416	zinc finger protein 416
1173	0.233669	3.84648	1.29798	0.254583	0.309446	ENSG00000083828	ZNF586	zinc finger protein 586
1174	-0.0613301	2.19582	0.0321508	0.857697	0.888082	ENSG00000083838	ZNF446	zinc finger protein 446
1175	-1.44671	4.739	142.289	8.40702e-33	7.46991e-32	ENSG00000083844	ZNF264	zinc finger protein 264
1176	0.81193	8.64579	163.895	1.59479e-37	1.67234e-36	ENSG00000083845	RPS5	ribosomal protein S5
1177	-0.586946	9.72155	104.326	1.71634e-24	1.12244e-23	ENSG00000083857	FAT1	FAT tumor suppressor homolog 1 (Drosophila)
1178	-1.54685	6.53314	332.453	2.80903e-74	6.93311e-73	ENSG00000083896	YTHDC1	YTH domain containing 1
1179	0.346869	6.14395	8.9929	0.00271031	0.0046834	ENSG00000083937	CHMP2B	charged multivesicular body protein 2B
1180	-0.371858	2.34451	1.45676	0.227447	0.279989	ENSG00000084070	SMAP2	small ArfGAP2
1181	0.703746	4.58347	16.1592	5.82337e-05	0.000122574	ENSG00000084072	PPIE	peptidylprolyl isomerase E (cyclophilin E)
1182	1.12546	6.22981	99.2809	2.19114e-23	1.37106e-22	ENSG00000084073	ZMPSTE24	zinc metallopeptidase STE24
1183	0.217492	6.41504	5.67288	0.0172292	0.0265162	ENSG00000084090	STARD7	StAR-related lipid transfer (START) domain containing 7
1184	-0.0914392	4.69295	0.374306	0.540666	0.601252	ENSG00000084092	NOA1	nitric oxide associated 1
1185	0.123937	5.5308	1.02964	0.310244	0.368696	ENSG00000084093	REST	RE1-silencing transcription factor
1186	-0.0575384	4.60911	0.120838	0.728128	0.773142	ENSG00000084112	SSH1	slingshot protein phosphatase 1
1187	1.20464	8.22318	376.145	8.59493e-84	2.46882e-82	ENSG00000084207	GSTP1	glutathione S-transferase pi 1
1188	1.66866	8.66975	770.953	1.11592e-169	1.0474e-167	ENSG00000084234	APLP2	amyloid beta (A4) precursor-like protein 2
1189	0.271288	5.22665	3.71089	0.0540586	0.0757139	ENSG00000084463	WBP11	WW domain binding protein 11
1190	1.58778	7.75743	488.011	3.86045e-108	1.65441e-106	ENSG00000084623	EIF3I	eukaryotic translation initiation factor 3, subunit I
1191	-2.66063	2.45587	156.727	5.87122e-36	5.86594e-35	ENSG00000084636	COL16A1	collagen, type XVI, alpha 1
1192	-0.433719	6.43424	28.6716	8.57516e-08	2.33149e-07	ENSG00000084652	TXLNA	taxilin alpha
1193	-0.421376	3.22398	3.47481	0.0623098	0.0863807	ENSG00000084676	NCOA1	nuclear receptor coactivator 1
1194	0.912072	4.02881	17.2027	3.35965e-05	7.26199e-05	ENSG00000084693	AGBL5	ATP/GTP binding protein-like 5
1195	1.37406	2.2243	9.25457	0.00234909	0.00409638	ENSG00000084731	KIF3C	kinesin family member 3C
1196	0.674374	7.0312	64.3752	1.02844e-15	4.59353e-15	ENSG00000084733	RAB10	RAB10, member RAS oncogene family
1197	1.02183	2.45705	7.05109	0.00792172	0.0128147	ENSG00000084734	GCKR	glucokinase (hexokinase 4) regulator
1198	0.748608	7.3111	107.5	3.45924e-25	2.32852e-24	ENSG00000084754	HADHA	hydroxyacyl-CoA dehydrogenase/3-ketoacyl-CoA thiolase/enoyl-CoA hydratase (trifunctional protein), alpha subunit
1199	-0.438824	5.25838	8.05643	0.00453426	0.00758631	ENSG00000084774	CAD	carbamoyl-phosphate synthetase 2, aspartate transcarbamylase, and dihydroorotase
1200	1.68604	9.64755	870.008	3.24929e-191	3.79881e-189	ENSG00000085063	CD59	CD59 molecule, complement regulatory protein
1201	1.02522	3.0197	10.5526	0.00116023	0.00210733	ENSG00000085117	CD82	CD82 molecule
1202	-0.383999	7.13528	18.7829	1.46477e-05	3.27228e-05	ENSG00000085224	ATRX	alpha thalassemia/mental retardation syndrome X-linked
1203	0.443631	4.68693	6.80298	0.00910061	0.0146101	ENSG00000085231	AK6	NA
1204	-0.346416	6.03761	13.6865	0.000215997	0.000425985	ENSG00000085274	MYNN	myoneurin
1205	-2.35643	7.7364	856.76	2.46618e-188	2.76212e-186	ENSG00000085276	MECOM	MDS1 and EVI1 complex locus
1206	0.827762	6.59028	45.9651	1.20381e-11	4.31531e-11	ENSG00000085365	SCAMP1	secretory carrier membrane protein 1
1207	0.444966	5.46893	9.81394	0.00173194	0.00307	ENSG00000085377	PREP	prolyl endopeptidase
1208	0.338089	4.11029	3.13664	0.0765513	0.104205	ENSG00000085382	HACE1	HECT domain and ankyrin repeat containing E3 ubiquitin protein ligase 1
1209	0.753709	5.73487	39.5802	3.14851e-10	1.02877e-09	ENSG00000085415	SEH1L	SEH1-like (S. cerevisiae)
1210	-0.154819	3.42643	0.491191	0.483396	0.544609	ENSG00000085433	WDR47	WD repeat domain 47
1211	0.781806	6.97898	50.2115	1.38036e-12	5.25489e-12	ENSG00000085449	WDFY1	WD repeat and FYVE domain containing 1
1212	0.762951	6.80868	48.7561	2.8986e-12	1.08079e-11	ENSG00000085491	SLC25A24	solute carrier family 25 (mitochondrial carrier; phosphate carrier), member 24
1213	0.0450566	6.59246	0.309178	0.578185	0.636811	ENSG00000085511	MAP3K4	mitogen-activated protein kinase kinase kinase 4
1214	-0.743344	5.21268	41.3509	1.27214e-10	4.26544e-10	ENSG00000085563	ABCB1	ATP-binding cassette, sub-family B (MDR/TAP), member 1
1215	1.93026	5.44434	137.541	9.18308e-32	7.84062e-31	ENSG00000085662	AKR1B1	aldo-keto reductase family 1, member B1 (aldose reductase)
1216	1.3593	6.24685	144.444	2.84078e-33	2.58443e-32	ENSG00000085719	CPNE3	copine III
1217	-0.165608	7.20534	3.73384	0.0533207	0.0747825	ENSG00000085721	RRN3	RRN3 RNA polymerase I transcription factor homolog (S. cerevisiae)
1218	0.707562	8.13376	99.8123	1.67543e-23	1.05431e-22	ENSG00000085733	CTTN	cortactin
1219	0.218567	5.5729	3.09277	0.0786408	0.10681	ENSG00000085760	MTIF2	mitochondrial translational initiation factor 2
1220	1.04259	6.56401	101.878	5.90529e-24	3.77486e-23	ENSG00000085788	DDHD2	DDHD domain containing 2
1221	0.643455	4.48829	12.8094	0.000344886	0.00066676	ENSG00000085831	TTC39A	tetratricopeptide repeat domain 39A
1222	0.608496	6.26412	33.4445	7.33267e-09	2.166e-08	ENSG00000085832	EPS15	epidermal growth factor receptor pathway substrate 15
1223	0.979577	4.60543	27.0084	2.02576e-07	5.3411e-07	ENSG00000085840	ORC1	origin recognition complex, subunit 1
1224	2.40836	2.79071	29.6046	5.29797e-08	1.4674e-07	ENSG00000085871	MGST2	microsomal glutathione S-transferase 2
1225	-0.555173	2.93708	5.16181	0.0230889	0.0347153	ENSG00000085872	CHERP	calcium homeostasis endoplasmic reticulum protein
1226	0.139481	5.7296	1.32619	0.249484	0.304081	ENSG00000085978	ATG16L1	autophagy related 16-like 1 (S. cerevisiae)
1227	-0.919332	4.73698	49.9907	1.54474e-12	5.85062e-12	ENSG00000085982	USP40	ubiquitin specific peptidase 40
1228	0.997344	5.66731	50.1165	1.44881e-12	5.50604e-12	ENSG00000085998	POMGNT1	protein O-linked mannose beta1,2-N-acetylglucosaminyltransferase
1229	-0.237993	2.86275	0.807162	0.368961	0.429102	ENSG00000085999	RAD54L	RAD54-like (S. cerevisiae)
1230	-0.345616	3.99386	3.81425	0.0508185	0.0715366	ENSG00000086015	MAST2	microtubule associated serine/threonine kinase 2
1231	-1.20098	7.65436	388.815	1.4989e-86	4.56103e-85	ENSG00000086061	DNAJA1	DnaJ (Hsp40) homolog, subfamily A, member 1
1232	0.711024	4.39038	13.7967	0.000203694	0.000402495	ENSG00000086062	B4GALT1	UDP-Gal:betaGlcNAc beta 1,4- galactosyltransferase, polypeptide 1
1233	0.993695	6.28265	63.4438	1.65005e-15	7.29659e-15	ENSG00000086065	CHMP5	charged multivesicular body protein 5
1234	-0.999339	4.23859	44.3047	2.81043e-11	9.78511e-11	ENSG00000086102	NFX1	nuclear transcription factor, X-box binding 1
1235	0.932472	5.26133	41.5198	1.16685e-10	3.92226e-10	ENSG00000086189	DIMT1	DIM1 dimethyladenosine transferase 1 homolog (S. cerevisiae)
1236	0.0803577	5.36215	0.428351	0.512799	0.573416	ENSG00000086200	IPO11	importin 11
1237	0.96871	6.07596	76.6206	2.07164e-18	1.05064e-17	ENSG00000086232	EIF2AK1	eukaryotic translation initiation factor 2-alpha kinase 1
1238	1.40275	6.17353	148.043	4.64183e-34	4.34759e-33	ENSG00000086289	EPDR1	ependymin related protein 1 (zebrafish)
1239	1.91026	4.85945	71.5538	2.69806e-17	1.30763e-16	ENSG00000086300	SNX10	sorting nexin 10
1240	0.771109	5.24773	29.7169	4.99982e-08	1.38713e-07	ENSG00000086475	SEPHS1	selenophosphate synthetase 1
1241	0.343978	5.81213	10.0708	0.00150641	0.00269062	ENSG00000086504	MRPL28	mitochondrial ribosomal protein L28
1242	-1.41891	6.8109	385.787	6.83946e-86	2.06704e-84	ENSG00000086544	ITPKC	inositol-trisphosphate 3-kinase C
1243	1.70444	3.92045	41.5718	1.13623e-10	3.82126e-10	ENSG00000086548	CEACAM6	carcinoembryonic antigen-related cell adhesion molecule 6 (non-specific cross reacting antigen)
1244	-0.0327047	5.3436	0.0719378	0.788536	0.82818	ENSG00000086589	RBM22	RNA binding motif protein 22
1245	2.14234	8.78647	535.086	2.21092e-118	1.12042e-116	ENSG00000086598	TMED2	transmembrane emp24 domain trafficking protein 2
1246	0.99495	6.63824	78.7191	7.15985e-19	3.70013e-18	ENSG00000086666	ZFAND6	zinc finger, AN1-type domain 6
1247	1.27897	0.351224	2.10815	0.146517	0.188274	ENSG00000086696	HSD17B2	hydroxysteroid (17-beta) dehydrogenase 2
1248	-0.642847	5.03727	26.3246	2.88591e-07	7.5168e-07	ENSG00000086712	TXLNG	taxilin gamma
1249	-1.18191	8.6289	132.681	1.06177e-30	8.79507e-30	ENSG00000086758	HUWE1	HECT, UBA and WWE domain containing 1, E3 ubiquitin protein ligase
1250	0.617121	5.11425	15.6142	7.76672e-05	0.000161727	ENSG00000086827	ZW10	zw10 kinetochore protein
1251	0.8836	3.50544	10.7264	0.0010562	0.00192757	ENSG00000086848	ALG9	ALG9, alpha-1,2-mannosyltransferase
1252	-0.486833	2.48686	2.7334	0.0982699	0.131223	ENSG00000087008	ACOX3	acyl-CoA oxidase 3, pristanoyl
1253	1.00681	4.80717	32.1402	1.43438e-08	4.14785e-08	ENSG00000087053	MTMR2	myotubularin related protein 2
1254	-1.92737	10.1793	695.221	3.27252e-153	2.47819e-151	ENSG00000087074	PPP1R15A	protein phosphatase 1, regulatory subunit 15A
1255	-0.199689	4.30708	1.48776	0.222564	0.274508	ENSG00000087077	TRIP6	thyroid hormone receptor interactor 6
1256	-2.11596	1.75825	55.1955	1.09119e-13	4.40843e-13	ENSG00000087085	ACHE	acetylcholinesterase
1257	2.14261	9.73611	2107.17	0	0	ENSG00000087086	FTL	ferritin, light polypeptide
1258	-0.774416	5.00429	33.2548	8.08407e-09	2.38215e-08	ENSG00000087087	SRRT	serrate RNA effector molecule homolog (Arabidopsis)
1259	0.566568	4.79263	12.8829	0.000331607	0.000642298	ENSG00000087088	BAX	BCL2-associated X protein
1260	-1.01637	3.27417	25.6885	4.01206e-07	1.03054e-06	ENSG00000087095	NLK	nemo-like kinase
1261	0.395193	4.74059	5.8334	0.0157247	0.0243526	ENSG00000087111	PIGS	phosphatidylinositol glycan anchor biosynthesis, class S
1262	-0.869313	5.41324	36.7906	1.3152e-09	4.09651e-09	ENSG00000087152	ATXN7L3	ataxin 7-like 3
1263	-1.06571	3.5603	33.9938	5.52868e-09	1.64957e-08	ENSG00000087157	PGS1	phosphatidylglycerophosphate synthase 1
1264	0.941894	4.66413	27.0586	1.97378e-07	5.20921e-07	ENSG00000087191	PSMC5	proteasome (prosome, macropain) 26S subunit, ATPase, 5
1265	-0.460051	5.11446	14.4134	0.000146755	0.000294793	ENSG00000087206	UIMC1	ubiquitin interaction motif containing 1
1266	1.4278	2.94045	16.6702	4.44744e-05	9.48257e-05	ENSG00000087253	LPCAT2	lysophosphatidylcholine acyltransferase 2
1267	0.476553	5.48656	14.4644	0.000142833	0.000287218	ENSG00000087263	OGFOD1	2-oxoglutarate and iron-dependent oxygenase domain containing 1
1268	-0.117447	3.28124	0.247799	0.618629	0.675384	ENSG00000087266	SH3BP2	SH3-domain binding protein 2
1269	0.170471	5.18293	1.58219	0.208445	0.259036	ENSG00000087269	NOP14	NOP14 nucleolar protein
1270	0.812821	6.34613	66.1939	4.08674e-16	1.86535e-15	ENSG00000087274	ADD1	adducin 1 (alpha)
1271	0.418673	4.13367	4.5214	0.0334734	0.0488592	ENSG00000087299	L2HGDH	L-2-hydroxyglutarate dehydrogenase
1272	0.688988	3.89726	9.78055	0.00176367	0.00312091	ENSG00000087301	TXNDC16	thioredoxin domain containing 16
1273	1.19449	6.7446	147.79	5.2735e-34	4.92884e-33	ENSG00000087302	C14orf166	chromosome 14 open reading frame 166
1274	1.01355	5.83852	61.2324	5.07204e-15	2.18121e-14	ENSG00000087338	GMCL1	germ cell-less, spermatogenesis associated 1
1275	0.560054	7.31265	63.7153	1.43766e-15	6.37644e-15	ENSG00000087365	SF3B2	splicing factor 3b, subunit 2, 145kDa
1276	0.290202	3.89563	2.01879	0.155363	0.19857	ENSG00000087448	KLHL42	kelch-like family member 42
1277	1.28102	8.65143	428.506	3.43558e-95	1.25108e-93	ENSG00000087460	GNAS	GNAS complex locus
1278	0.288827	6.64669	11.1881	0.000823257	0.00152288	ENSG00000087470	DNM1L	dynamin 1-like
1279	0.0566331	2.55158	0.0331604	0.855504	0.886369	ENSG00000087495	PHACTR3	phosphatase and actin regulator 3
1280	0.97976	6.51068	53.9379	2.06929e-13	8.21553e-13	ENSG00000087502	ERGIC2	ERGIC and golgi 2
1281	-0.370618	5.55526	11.1941	0.000820571	0.00151855	ENSG00000087586	AURKA	aurora kinase A
1282	2.25559	5.36028	129.658	4.8679e-30	3.94404e-29	ENSG00000087842	PIR	pirin (iron-binding nuclear protein)
1283	1.8392	2.65326	19.2486	1.14753e-05	2.59931e-05	ENSG00000087884	AAMDC	adipogenesis associated, Mth938 domain containing
1284	-1.10328	2.09948	13.9133	0.000191444	0.00037919	ENSG00000087903	RFX2	regulatory factor X, 2 (influences HLA class II expression)
1285	0.273537	4.03038	1.98117	0.159267	0.203091	ENSG00000087995	METTL2A	methyltransferase like 2A
1286	0.213971	4.06972	1.27681	0.258493	0.313627	ENSG00000088035	ALG6	ALG6, alpha-1,3-glucosyltransferase
1287	-1.39394	2.93557	41.8471	9.8697e-11	3.33021e-10	ENSG00000088038	CNOT3	CCR4-NOT transcription complex, subunit 3
1288	-1.58848	4.67904	144.286	3.0772e-33	2.79e-32	ENSG00000088179	PTPN4	protein tyrosine phosphatase, non-receptor type 4 (megakaryocyte)
1289	1.01972	7.19134	147.712	5.48251e-34	5.117e-33	ENSG00000088205	DDX18	DEAD (Asp-Glu-Ala-Asp) box polypeptide 18
1290	0.684663	5.43948	21.0423	4.4926e-06	1.05884e-05	ENSG00000088247	KHSRP	KH-type splicing regulatory protein
1291	0.139891	4.99583	0.73464	0.391383	0.451633	ENSG00000088256	GNA11	guanine nucleotide binding protein (G protein), alpha 11 (Gq class)
1292	0.698745	5.70935	33.7439	6.28644e-09	1.8673e-08	ENSG00000088298	EDEM2	ER degradation enhancer, mannosidase alpha-like 2
1293	-0.0390927	2.95448	0.0218613	0.882457	0.90977	ENSG00000088305	DNMT3B	DNA (cytosine-5-)-methyltransferase 3 beta
1294	0.149836	7.0305	2.89014	0.0891235	0.119996	ENSG00000088325	TPX2	TPX2, microtubule-associated, homolog (Xenopus laevis)
1295	-0.492109	6.40679	28.9553	7.40694e-08	2.02419e-07	ENSG00000088340	FER1L4	fer-1-like 4 (C. elegans) pseudogene
1296	0.142438	4.58282	0.769568	0.380351	0.440274	ENSG00000088356	PDRG1	p53 and DNA-damage regulated 1
1297	0.646741	4.5744	13.4815	0.000240921	0.000473319	ENSG00000088367	EPB41L1	erythrocyte membrane protein band 4.1-like 1
1298	-0.305601	4.12413	3.17513	0.0747673	0.101944	ENSG00000088387	DOCK9	dedicator of cytokinesis 9
1299	-0.685566	7.01822	72.9878	1.30452e-17	6.40628e-17	ENSG00000088448	ANKRD10	ankyrin repeat domain 10
1300	0.244856	2.65721	0.630265	0.427258	0.487751	ENSG00000088451	TGDS	TDP-glucose 4,6-dehydratase
1301	-0.162812	5.55363	2.14338	0.143186	0.184438	ENSG00000088682	COQ9	coenzyme Q9 homolog (S. cerevisiae)
1302	-0.719404	0.103356	1.17486	0.278405	0.335163	ENSG00000088726	TMEM40	transmembrane protein 40
1303	-1.28964	1.25657	11.2303	0.000804731	0.00149006	ENSG00000088727	KIF9	kinesin family member 9
1304	1.2883	3.77485	21.1686	4.20595e-06	9.93565e-06	ENSG00000088766	CRLS1	cardiolipin synthase 1
1305	-0.455597	3.11132	3.6907	0.0547165	0.0765388	ENSG00000088808	PPP1R13B	protein phosphatase 1, regulatory subunit 13B
1306	0.40765	5.58894	11.5772	0.000667641	0.00124924	ENSG00000088812	ATRN	attractin
1307	-0.14621	3.77933	0.516399	0.472382	0.533506	ENSG00000088826	SMOX	spermine oxidase
1308	1.43899	5.34449	88.7666	4.44255e-21	2.52928e-20	ENSG00000088832	FKBP1A	FK506 binding protein 1A, 12kDa
1309	0.399109	5.27345	8.7498	0.00309635	0.00530458	ENSG00000088833	NSFL1C	NSFL1 (p97) cofactor (p47)
1310	-0.820734	3.25116	14.2397	0.00016094	0.000321783	ENSG00000088854	C20orf194	chromosome 20 open reading frame 194
1311	0.110881	3.45053	0.222912	0.63683	0.692475	ENSG00000088876	ZNF343	zinc finger protein 343
1312	-2.15648	-0.354721	11.4213	0.000726079	0.00135194	ENSG00000088881	EBF4	early B-cell factor 4
1313	-1.18438	4.12406	63.4484	1.64619e-15	7.28434e-15	ENSG00000088888	MAVS	mitochondrial antiviral signaling protein
1314	0.140261	5.53934	1.24332	0.264832	0.320501	ENSG00000088930	XRN2	5'-3' exoribonuclease 2
1315	-0.165683	7.02515	5.28613	0.0214959	0.0325788	ENSG00000088986	DYNLL1	dynein, light chain, LC8-type 1
1316	1.88609	7.35595	300.062	3.19342e-67	6.86482e-66	ENSG00000088992	TESC	tescalcin
1317	0.282384	5.44222	4.94905	0.0261051	0.038719	ENSG00000089006	SNX5	sorting nexin 5
1318	1.13597	9.10389	292.469	1.44078e-65	3.02405e-64	ENSG00000089009	RPL6	ribosomal protein L6
1319	0.096411	6.0517	0.869798	0.351011	0.410411	ENSG00000089022	MAPKAPK5	mitogen-activated protein kinase-activated protein kinase 5
1320	-0.781731	4.45322	25.2951	4.91953e-07	1.25248e-06	ENSG00000089048	ESF1	ESF1, nucleolar pre-rRNA processing protein, homolog (S. cerevisiae)
1321	1.32389	2.4837	10.811	0.00100899	0.00184622	ENSG00000089050	RBBP9	retinoblastoma binding protein 9
1322	1.04057	7.24869	170.193	6.71403e-39	7.3348e-38	ENSG00000089053	ANAPC5	anaphase promoting complex subunit 5
1323	0.409036	3.17563	2.35058	0.125236	0.163098	ENSG00000089057	SLC23A2	solute carrier family 23 (nucleobase transporters), member 2
1324	-0.676426	4.10578	17.2318	3.30856e-05	7.15619e-05	ENSG00000089060	SLC8B1	NA
1325	1.867	5.85239	166.858	3.59224e-38	3.82102e-37	ENSG00000089063	TMEM230	transmembrane protein 230
1326	-0.46726	3.83952	6.56993	0.0103716	0.0164995	ENSG00000089094	KDM2B	lysine (K)-specific demethylase 2B
1327	-0.840718	3.51074	19.2234	1.16281e-05	2.63033e-05	ENSG00000089123	TASP1	taspase, threonine aspartase, 1
1328	-4.73495	7.73377	2584.9	0	0	ENSG00000089127	OAS1	2'-5'-oligoadenylate synthetase 1, 40/46kDa
1329	-0.999755	7.35791	121.561	2.88013e-28	2.17981e-27	ENSG00000089154	GCN1L1	GCN1 general control of amino-acid synthesis 1-like 1 (yeast)
1330	0.57323	10.4974	86.0521	1.75261e-20	9.70452e-20	ENSG00000089157	RPLP0	ribosomal protein, large, P0
1331	0.812049	4.86904	21.2107	4.11469e-06	9.7235e-06	ENSG00000089159	PXN	paxillin
1332	-0.420615	3.30549	3.69495	0.0545774	0.0763603	ENSG00000089177	KIF16B	kinesin family member 16B
1333	0.00176898	3.6454	6.2544e-05	0.99369	1	ENSG00000089195	TRMT6	tRNA methyltransferase 6 homolog (S. cerevisiae)
1334	1.68667	6.86867	321.214	7.87942e-72	1.8753e-70	ENSG00000089220	PEBP1	phosphatidylethanolamine binding protein 1
1335	-0.962322	5.60862	95.5854	1.41644e-22	8.60062e-22	ENSG00000089234	BRAP	BRCA1 associated protein
1336	0.927379	7.13175	139.296	3.79397e-32	3.2942e-31	ENSG00000089248	ERP29	endoplasmic reticulum protein 29
1337	-0.734648	5.06408	34.1196	5.18259e-09	1.54873e-08	ENSG00000089280	FUS	fused in sarcoma
1338	0.912679	6.01435	62.0422	3.36171e-15	1.45992e-14	ENSG00000089289	IGBP1	immunoglobulin (CD79A) binding protein 1
1339	0.932121	6.45957	59.3787	1.30072e-14	5.48783e-14	ENSG00000089327	FXYD5	FXYD domain containing ion transport regulator 5
1340	-3.28131	2.51038	227.292	2.32193e-51	3.58179e-50	ENSG00000089335	ZNF302	zinc finger protein 302
1341	0.31202	4.41529	2.75741	0.0968047	0.12941	ENSG00000089351	GRAMD1A	GRAM domain containing 1A
1342	1.24809	5.54904	63.0607	2.0043e-15	8.825e-15	ENSG00000089356	FXYD3	FXYD domain containing ion transport regulator 3
1343	-1.19472	2.41131	21.0662	4.43689e-06	1.04645e-05	ENSG00000089486	CDIP1	cell death-inducing p53 target 1
1344	0.43602	0.501623	0.383504	0.535734	0.596264	ENSG00000089505	CMTM1	CKLF-like MARVEL transmembrane domain containing 1
1345	1.47185	7.047	274.756	1.04351e-61	2.05434e-60	ENSG00000089597	GANAB	glucosidase, alpha; neutral AB
1346	-0.0311566	2.22176	0.00834514	0.927213	0.946965	ENSG00000089639	GMIP	GEM interacting protein
1347	0.546188	4.48536	9.50254	0.00205188	0.00360071	ENSG00000089682	RBM41	RNA binding motif protein 41
1348	0.387378	5.68648	11.3108	0.000770565	0.00142958	ENSG00000089685	BIRC5	baculoviral IAP repeat containing 5
1349	0.114496	4.92143	0.48696	0.485287	0.54646	ENSG00000089693	MLF2	myeloid leukemia factor 2
1350	0.663865	3.20562	5.54706	0.0185118	0.0283397	ENSG00000089723	OTUB2	OTU domain, ubiquitin aldehyde binding 2
1351	0.0799573	7.15095	1.13198	0.287353	0.344906	ENSG00000089737	DDX24	DEAD (Asp-Glu-Ala-Asp) box polypeptide 24
1352	-0.525064	3.02141	4.8794	0.0271791	0.0402045	ENSG00000089775	ZBTB25	zinc finger and BTB domain containing 25
1353	-0.835702	4.69829	38.866	4.53909e-10	1.46837e-09	ENSG00000089818	NECAP1	NECAP endocytosis associated 1
1354	0.118876	5.44999	0.892753	0.344732	0.404667	ENSG00000089876	DHX32	DEAH (Asp-Glu-Ala-His) box polypeptide 32
1355	-0.261458	5.62121	5.39461	0.0201991	0.0307321	ENSG00000089902	RCOR1	REST corepressor 1
1356	-0.888507	6.39482	99.5799	1.88404e-23	1.1839e-22	ENSG00000089916	GPATCH2L	G patch domain containing 2-like
1357	-0.0487934	1.61953	0.0133355	0.908065	0.932052	ENSG00000090006	LTBP4	latent transforming growth factor beta binding protein 4
1358	2.04531	6.4187	214.186	1.67752e-48	2.3436e-47	ENSG00000090013	BLVRB	biliverdin reductase B (flavin reductase (NADPH))
1359	0.544433	6.31858	32.8039	1.01939e-08	2.98144e-08	ENSG00000090054	SPTLC1	serine palmitoyltransferase, long chain base subunit 1
1360	0.434252	6.80163	28.3216	1.02742e-07	2.77701e-07	ENSG00000090060	PAPOLA	poly(A) polymerase alpha
1361	-0.519767	3.56611	6.79605	0.00913597	0.0146615	ENSG00000090061	CCNK	cyclin K
1362	1.12983	3.62607	18.7247	1.5101e-05	3.36734e-05	ENSG00000090097	PCBP4	poly(rC) binding protein 4
1363	1.85194	3.33207	31.5481	1.94561e-08	5.57179e-08	ENSG00000090238	YPEL3	yippee-like 3 (Drosophila)
1364	0.897997	4.38074	21.603	3.35334e-06	7.9724e-06	ENSG00000090263	MRPS33	mitochondrial ribosomal protein S33
1365	1.7977	4.79031	68.0781	1.5715e-16	7.3517e-16	ENSG00000090266	NDUFB2	NADH dehydrogenase (ubiquinone) 1 beta subcomplex, 2, 8kDa
1366	1.07237	6.475	108.213	2.41408e-25	1.6399e-24	ENSG00000090273	NUDC	nuclear distribution C homolog (A. nidulans)
1367	-0.822567	4.99423	37.9633	7.20871e-10	2.29961e-09	ENSG00000090316	MAEA	macrophage erythroblast attacher
1368	-0.811424	7.21598	123.279	1.21164e-28	9.29154e-28	ENSG00000090339	ICAM1	intercellular adhesion molecule 1
1369	0.0655746	6.15523	0.459045	0.49807	0.558308	ENSG00000090372	STRN4	striatin, calmodulin binding protein 4
1370	2.90703	7.55172	595.67	1.46396e-131	8.78904e-130	ENSG00000090382	LYZ	lysozyme
1371	-0.582607	4.62243	14.9958	0.000107751	0.000220026	ENSG00000090432	MUL1	mitochondrial E3 ubiquitin protein ligase 1
1372	2.38419	3.16086	37.8975	7.45609e-10	2.37568e-09	ENSG00000090447	TFAP4	transcription factor AP-4 (activating enhancer binding protein 4)
1373	-0.60789	3.76553	9.23179	0.00237849	0.00414602	ENSG00000090470	PDCD7	programmed cell death 7
1374	1.49171	5.91155	138.518	5.61382e-32	4.84906e-31	ENSG00000090487	SPG21	spastic paraplegia 21 (autosomal recessive, Mast syndrome)
1375	0.547698	7.2868	50.8208	1.01198e-12	3.88247e-12	ENSG00000090520	DNAJB11	DnaJ (Hsp40) homolog, subfamily B, member 11
1376	-1.99122	1.08756	29.3785	5.95343e-08	1.6428e-07	ENSG00000090530	P3H2	NA
1377	-0.200498	3.0074	0.633516	0.426068	0.487065	ENSG00000090565	RAB11FIP3	RAB11 family interacting protein 3 (class II)
1378	0.523889	5.44719	15.5541	8.0179e-05	0.000166712	ENSG00000090581	GNPTG	N-acetylglucosamine-1-phosphate transferase, gamma subunit
1379	-1.99386	4.86745	277.879	2.17622e-62	4.34853e-61	ENSG00000090612	ZNF268	zinc finger protein 268
1380	-0.779463	7.46021	162.39	3.40036e-37	3.51046e-36	ENSG00000090615	GOLGA3	golgin A3
1381	0.697813	5.88372	29.4801	5.64944e-08	1.5628e-07	ENSG00000090621	PABPC4	poly(A) binding protein, cytoplasmic 4 (inducible form)
1382	1.25474	1.72864	5.81225	0.0159149	0.0246243	ENSG00000090661	CERS4	ceramide synthase 4
1383	-1.01195	1.02531	5.31301	0.0211667	0.0321054	ENSG00000090674	MCOLN1	mucolipin 1
1384	0.348642	5.92449	9.36501	0.00221167	0.0038689	ENSG00000090686	USP48	ubiquitin specific peptidase 48
1385	0.273341	4.98978	3.44904	0.0632885	0.0876191	ENSG00000090776	EFNB1	ephrin-B1
1386	-1.21839	3.70753	39.3983	3.45598e-10	1.12592e-09	ENSG00000090857	PDPR	pyruvate dehydrogenase phosphatase regulatory subunit
1387	1.21892	8.01593	293.417	8.95444e-66	1.89436e-64	ENSG00000090861	AARS	alanyl-tRNA synthetase
1388	0.839935	7.00144	88.5332	4.99889e-21	2.83511e-20	ENSG00000090863	GLG1	golgi glycoprotein 1
1389	0.151198	5.11709	1.30899	0.252577	0.307345	ENSG00000090889	KIF4A	kinesin family member 4A
1390	-1.49499	5.20441	160.52	8.71061e-37	8.89616e-36	ENSG00000090905	TNRC6A	trinucleotide repeat containing 6A
1391	-1.88709	3.57609	133.918	5.69473e-31	4.75262e-30	ENSG00000090924	PLEKHG2	pleckstrin homology domain containing, family G (with RhoGef domain) member 2
1392	1.12533	3.77519	16.0816	6.06701e-05	0.000127521	ENSG00000090971	NAT14	N-acetyltransferase 14 (GCN5-related, putative)
1393	0.214535	5.52984	2.40446	0.12099	0.158078	ENSG00000090989	EXOC1	exocyst complex component 1
1394	-0.586242	6.35453	29.4944	5.60797e-08	1.55197e-07	ENSG00000091009	RBM27	RNA binding motif protein 27
1395	0.654912	7.60121	51.8953	5.85398e-13	2.27138e-12	ENSG00000091039	OSBPL8	oxysterol binding protein-like 8
1396	-0.687094	2.17809	4.96531	0.0258607	0.0383779	ENSG00000091073	DTX2	deltex homolog 2 (Drosophila)
1397	-0.0733311	4.90805	0.27636	0.599097	0.656642	ENSG00000091127	PUS7	pseudouridylate synthase 7 homolog (S. cerevisiae)
1398	0.99457	7.75957	232.102	2.0749e-52	3.29218e-51	ENSG00000091136	LAMB1	laminin, beta 1
1399	0.734892	5.74994	31.1206	2.42482e-08	6.90409e-08	ENSG00000091140	DLD	dihydrolipoamide dehydrogenase
1400	-1.1322	5.14015	103.348	2.81199e-24	1.82553e-23	ENSG00000091157	WDR7	WD repeat domain 7
1401	0.204861	5.82117	3.14602	0.0761125	0.103642	ENSG00000091164	TXNL1	thioredoxin-like 1
1402	1.59741	7.98179	251.845	1.02855e-56	1.81329e-55	ENSG00000091317	CMTM6	CKLF-like MARVEL transmembrane domain containing 6
1403	1.16591	9.09827	464.088	6.19992e-103	2.51163e-101	ENSG00000091409	ITGA6	integrin, alpha 6
1404	1.54862	7.34608	365.974	1.40895e-81	3.97008e-80	ENSG00000091436	pk	NA
1405	1.86775	6.30153	232.377	1.80685e-52	2.88404e-51	ENSG00000091483	FH	fumarate hydratase
1406	0.60086	6.97762	54.8085	1.32864e-13	5.33379e-13	ENSG00000091490	SEL1L3	sel-1 suppressor of lin-12-like 3 (C. elegans)
1407	0.302458	8.33258	18.1391	2.05336e-05	4.52575e-05	ENSG00000091527	CDV3	CDV3 homolog (mouse)
1408	0.950333	5.45105	42.3757	7.53185e-11	2.55496e-10	ENSG00000091542	ALKBH5	alkB, alkylation repair homolog 5 (E. coli)
1409	0.991871	4.32462	24.4098	7.78728e-07	1.95459e-06	ENSG00000091640	SPAG7	sperm associated antigen 7
1410	-0.41052	4.7446	7.12427	0.00760474	0.0123274	ENSG00000091651	ORC6	origin recognition complex, subunit 6
1411	-1.33978	2.10094	22.2053	2.44997e-06	5.88704e-06	ENSG00000091656	ZFHX4	zinc finger homeobox 4
1412	-0.0765412	3.2824	0.0960633	0.756606	0.799686	ENSG00000091732	ZC3HC1	zinc finger, C3HC-type containing 1
1413	1.05412	5.52725	60.1184	8.93183e-15	3.80331e-14	ENSG00000091947	TMEM101	transmembrane protein 101
1414	0.511312	6.50308	30.7482	2.93773e-08	8.30238e-08	ENSG00000092010	PSME1	proteasome (prosome, macropain) activator subunit 1 (PA28 alpha)
1415	0.43509	4.30587	5.59894	0.0179714	0.0275567	ENSG00000092020	PPP2R3C	protein phosphatase 2, regulatory subunit B'', gamma
1416	1.14518	5.21252	52.5312	4.23459e-13	1.65801e-12	ENSG00000092036	HAUS4	HAUS augmin-like complex, subunit 4
1417	0.11423	5.1363	0.715765	0.397536	0.45798	ENSG00000092094	OSGEP	O-sialoglycoprotein endopeptidase
1418	-2.01132	4.73031	295.765	2.75709e-66	5.87943e-65	ENSG00000092098	RNF31	ring finger protein 31
1419	0.443443	5.89337	13.5915	0.000227214	0.000447312	ENSG00000092108	SCFD1	sec1 family domain containing 1
1420	-0.529749	5.23531	17.0778	3.58802e-05	7.73304e-05	ENSG00000092140	G2E3	G2/M-phase specific E3 ubiquitin protein ligase
1421	0.0397014	8.65795	0.392973	0.530741	0.591349	ENSG00000092148	HECTD1	HECT domain containing E3 ubiquitin protein ligase 1
1422	0.780254	8.90097	182.071	1.71105e-41	2.00043e-40	ENSG00000092199	HNRNPC	heterogeneous nuclear ribonucleoprotein C (C1/C2)
1423	0.382267	7.17526	17.1263	3.49737e-05	7.54866e-05	ENSG00000092201	SUPT16H	suppressor of Ty 16 homolog (S. cerevisiae)
1424	0.209802	5.94679	4.1229	0.0423065	0.0605196	ENSG00000092203	TOX4	TOX high mobility group box family member 4
1425	0.71122	3.53686	8.18256	0.00422951	0.00711394	ENSG00000092208	GEMIN2	gem (nuclear organelle) associated protein 2
1426	-0.647963	4.60141	17.246	3.28391e-05	7.10682e-05	ENSG00000092330	TINF2	TERF1 (TRF1)-interacting nuclear factor 2
1427	-1.52267	2.55883	41.1343	1.42122e-10	4.7462e-10	ENSG00000092421	SEMA6A	sema domain, transmembrane domain (TM), and cytoplasmic domain, (semaphorin) 6A
1428	-0.901221	6.5025	131.32	2.10711e-30	1.72822e-29	ENSG00000092439	TRPM7	transient receptor potential cation channel, subfamily M, member 7
1429	1.1928	3.2445	14.0184	0.000181035	0.000359641	ENSG00000092470	WDR76	WD repeat domain 76
1430	0.99255	4.97222	34.9426	3.39575e-09	1.02744e-08	ENSG00000092531	SNAP23	synaptosomal-associated protein, 23kDa
1431	1.92583	5.06864	104.372	1.67674e-24	1.09762e-23	ENSG00000092621	PHGDH	phosphoglycerate dehydrogenase
1432	0.985678	10.1995	854.002	9.80499e-188	1.08001e-185	ENSG00000092820	EZR	ezrin
1433	1.2878	9.30602	694.21	5.42907e-153	4.08806e-151	ENSG00000092841	MYL6	myosin, light chain 6, alkali, smooth muscle and non-muscle
1434	0.216773	4.60027	1.83378	0.175682	0.221921	ENSG00000092847	AGO1	argonaute RISC catalytic component 1
1435	1.07716	3.95046	20.3995	6.28466e-06	1.45978e-05	ENSG00000092853	CLSPN	claspin
1436	0.978408	5.19685	41.1734	1.39306e-10	4.65563e-10	ENSG00000092871	RFFL	ring finger and FYVE-like domain containing E3 ubiquitin protein ligase
1437	-0.080611	5.32865	0.417206	0.518335	0.579026	ENSG00000092929	UNC13D	unc-13 homolog D (C. elegans)
1438	-0.155111	3.48055	0.510328	0.474997	0.536121	ENSG00000092931	MFSD11	major facilitator superfamily domain containing 11
1439	0.0665937	6.14706	0.482991	0.48707	0.548283	ENSG00000092964	DPYSL2	dihydropyrimidinase-like 2
1440	-0.214714	2.92462	0.626525	0.428633	0.489111	ENSG00000092969	TGFB2	transforming growth factor, beta 2
1441	-1.59567	5.23634	230.547	4.53057e-52	7.09559e-51	ENSG00000092978	GPATCH2	G patch domain containing 2
1442	-0.0797519	6.6756	1.05188	0.305074	0.3632	ENSG00000093000	NUP50	nucleoporin 50kDa
1443	1.71429	5.2062	98.0743	4.02977e-23	2.50041e-22	ENSG00000093009	CDC45	cell division cycle 45
1444	0.924166	5.72451	55.6945	8.46543e-14	3.44405e-13	ENSG00000093010	COMT	catechol-O-methyltransferase
1445	1.79621	4.82375	81.5566	1.70313e-19	9.06884e-19	ENSG00000093144	ECHDC1	enoyl CoA hydratase domain containing 1
1446	0.0750838	5.20941	0.304547	0.581046	0.639381	ENSG00000093167	LRRFIP2	leucine rich repeat (in FLII) interacting protein 2
1447	0.384867	4.7762	6.22151	0.0126207	0.01985	ENSG00000093183	SEC22C	SEC22 vesicle trafficking protein homolog C (S. cerevisiae)
1448	0.381416	5.93652	8.44715	0.00365616	0.00621151	ENSG00000094631	HDAC6	histone deacetylase 6
1449	0.76397	8.85198	146.183	1.18366e-33	1.09478e-32	ENSG00000094755	GABRP	gamma-aminobutyric acid (GABA) A receptor, pi
1450	0.515322	8.89063	135.563	2.48711e-31	2.09666e-30	ENSG00000094804	CDC6	cell division cycle 6
1451	0.0293485	2.69136	0.00962709	0.921839	0.942707	ENSG00000094841	UPRT	uracil phosphoribosyltransferase (FUR1) homolog (S. cerevisiae)
1452	1.20298	5.4047	67.0057	2.70728e-16	1.24947e-15	ENSG00000094880	CDC23	cell division cycle 23
1453	0.0747637	3.70472	0.113418	0.736286	0.780252	ENSG00000094914	AAAS	achalasia, adrenocortical insufficiency, alacrimia
1454	0.373504	6.33095	12.8145	0.000343935	0.000665018	ENSG00000094916	CBX5	chromobox homolog 5
1455	-1.05395	7.15291	266.682	5.99999e-60	1.12949e-58	ENSG00000094975	SUCO	SUN domain containing ossification factor
1456	1.24637	6.48958	128.048	1.09534e-29	8.74172e-29	ENSG00000095002	MSH2	mutS homolog 2, colon cancer, nonpolyposis type 1 (E. coli)
1457	-1.13463	7.34323	302.494	9.42892e-68	2.04339e-66	ENSG00000095015	MAP3K1	mitogen-activated protein kinase kinase kinase 1, E3 ubiquitin protein ligase
1458	1.23442	4.60083	35.9744	1.99926e-09	6.13966e-09	ENSG00000095059	DHPS	deoxyhypusine synthase
1459	0.0278551	3.9725	0.0191535	0.889927	0.915974	ENSG00000095066	HOOK2	hook homolog 2 (Drosophila)
1460	0.605885	6.02394	29.3187	6.14011e-08	1.69151e-07	ENSG00000095139	ARCN1	archain 1
1461	1.11957	3.50653	16.3493	5.26758e-05	0.000111315	ENSG00000095203	EPB41L4B	erythrocyte membrane protein band 4.1 like 4B
1462	1.26285	4.34512	28.182	1.10425e-07	2.97802e-07	ENSG00000095209	TMEM38B	transmembrane protein 38B
1463	0.116188	4.0276	0.343053	0.558072	0.618338	ENSG00000095261	PSMD5	proteasome (prosome, macropain) 26S subunit, non-ATPase, 5
1464	0.486939	4.80304	8.98522	0.00272172	0.0047025	ENSG00000095319	NUP188	nucleoporin 188kDa
1465	1.02057	2.93725	9.78417	0.00176021	0.00311596	ENSG00000095321	CRAT	carnitine O-acetyltransferase
1466	1.44999	5.11297	75.2749	4.09531e-18	2.05351e-17	ENSG00000095380	NANS	N-acetylneuraminic acid synthase
1467	-0.0472403	3.17611	0.036828	0.847816	0.880587	ENSG00000095383	TBC1D2	TBC1 domain family, member 2
1468	-0.347746	4.15166	4.24882	0.0392776	0.0565204	ENSG00000095485	CWF19L1	CWF19-like 1, cell cycle control (S. pombe)
1469	-0.890241	6.66146	138.369	6.05185e-32	5.2139e-31	ENSG00000095564	BTAF1	BTAF1 RNA polymerase II, B-TFIID transcription factor-associated, 170kDa
1470	-0.42882	2.24256	1.76641	0.183827	0.231332	ENSG00000095574	IKZF5	IKAROS family zinc finger 5 (Pegasus)
1471	0.0568036	2.60868	0.035229	0.851117	0.882914	ENSG00000095585	BLNK	B-cell linker
1472	-0.844088	4.84893	43.9085	3.44096e-11	1.19151e-10	ENSG00000095739	BAMBI	BMP and activin membrane-bound inhibitor homolog (Xenopus laevis)
1473	-1.99512	-0.0378994	12.2887	0.000455718	0.000870298	ENSG00000095752	IL11	interleukin 11
1474	-0.54199	6.94109	45.9042	1.24177e-11	4.44185e-11	ENSG00000095787	WAC	WW domain containing adaptor with coiled-coil
1475	-0.695994	2.93719	8.6712	0.00323278	0.0055232	ENSG00000095794	CREM	cAMP responsive element modulator
1476	0.401675	5.48	8.3195	0.00392218	0.00663302	ENSG00000095906	NUBP2	nucleotide binding protein 2
1477	1.6115	2.60352	15.5414	8.0719e-05	0.000167704	ENSG00000095932	SMIM24	NA
1478	-2.30442	4.3345	314.886	1.88326e-70	4.33507e-69	ENSG00000095951	HIVEP1	human immunodeficiency virus type I enhancer binding protein 1
1479	-0.205592	3.63497	0.900313	0.342698	0.402527	ENSG00000096060	FKBP5	FK506 binding protein 5
1480	0.406784	7.03686	24.1982	8.6913e-07	2.17046e-06	ENSG00000096063	SRPK1	SRSF protein kinase 1
1481	-0.705108	3.43142	11.8276	0.000583586	0.00109859	ENSG00000096070	BRPF3	bromodomain and PHD finger containing, 3
1482	-0.176221	5.56887	2.54238	0.110828	0.1463	ENSG00000096080	MRPS18A	mitochondrial ribosomal protein S18A
1483	1.64597	4.24823	48.7558	2.89903e-12	1.08079e-11	ENSG00000096092	TMEM14A	transmembrane protein 14A
1484	0.0725673	4.03318	0.14727	0.701158	0.748021	ENSG00000096093	EFHC1	EF-hand domain (C-terminal) containing 1
1485	1.54528	10.6736	739.775	6.71064e-163	5.84572e-161	ENSG00000096384	HSP90AB1	heat shock protein 90kDa alpha (cytosolic), class B member 1
1486	0.0535766	7.55084	0.522031	0.469977	0.53106	ENSG00000096401	CDC5L	cell division cycle 5-like
1487	0.194653	8.11975	5.05991	0.0244855	0.0364424	ENSG00000096433	ITPR3	inositol 1,4,5-trisphosphate receptor, type 3
1488	-2.06293	5.04938	359.652	3.35269e-80	9.21334e-79	ENSG00000096654	ZNF184	zinc finger protein 184
1489	0.145193	8.00435	7.37851	0.00660077	0.0107998	ENSG00000096696	DSP	desmoplakin
1490	-0.660864	5.47729	35.7151	2.28383e-09	6.9862e-09	ENSG00000096717	SIRT1	sirtuin 1
1491	-0.200627	4.86474	2.0826	0.148986	0.191079	ENSG00000096746	HNRNPH3	heterogeneous nuclear ribonucleoprotein H3 (2H9)
1492	-0.382798	3.31253	2.86369	0.0905997	0.121823	ENSG00000096872	IFT74	intraflagellar transport 74 homolog (Chlamydomonas)
1493	-2.18602	4.57997	328.135	2.44862e-73	5.94448e-72	ENSG00000096968	JAK2	Janus kinase 2
1494	-0.0164724	4.16838	0.00866188	0.925849	0.945934	ENSG00000097007	ABL1	c-abl oncogene 1, non-receptor tyrosine kinase
1495	-0.328018	3.77082	2.50499	0.113487	0.148976	ENSG00000097021	ACOT7	acyl-CoA thioesterase 7
1496	0.266298	6.53912	5.23734	0.0221071	0.0334366	ENSG00000097033	SH3GLB1	SH3-domain GRB2-like endophilin B1
1497	0.238814	2.45861	0.522456	0.469796	0.5309	ENSG00000097046	CDC7	cell division cycle 7
1498	0.897353	4.81254	27.7941	1.34937e-07	3.60839e-07	ENSG00000097096	SYDE2	synapse defective 1, Rho GTPase, homolog 2 (C. elegans)
1499	-0.166153	6.1465	3.22381	0.0725744	0.0991768	ENSG00000099139	PCSK5	proprotein convertase subtilisin/kexin type 5
1500	2.05758	6.77319	289.533	6.28574e-65	1.309e-63	ENSG00000099194	SCD	stearoyl-CoA desaturase (delta-9-desaturase)
1501	0.971427	4.27613	22.4283	2.18133e-06	5.26872e-06	ENSG00000099203	TMED1	transmembrane emp24 protein transport domain containing 1
1502	0.0692433	6.16699	0.502921	0.47822	0.539505	ENSG00000099204	ABLIM1	actin binding LIM protein 1
1503	1.38193	5.97007	126.644	2.22271e-29	1.74981e-28	ENSG00000099219	ERMP1	endoplasmic reticulum metallopeptidase 1
1504	0.441459	5.96381	13.9999	0.000182818	0.000362858	ENSG00000099246	RAB18	RAB18, member RAS oncogene family
1505	-1.30567	6.48623	286.858	2.40556e-64	4.95537e-63	ENSG00000099250	NRP1	neuropilin 1
1506	-1.05542	2.3594	14.9284	0.000111669	0.000227469	ENSG00000099251	HSD17B7P2	hydroxysteroid (17-beta) dehydrogenase 7 pseudogene 2
1507	1.5209	4.26991	46.122	1.11116e-11	3.99934e-11	ENSG00000099256	PRTFDC1	phosphoribosyl transferase domain containing 1
1508	0.351858	1.47151	0.535113	0.464465	0.525597	ENSG00000099260	PALMD	palmdelphin
1509	0.74451	7.17778	81.532	1.72442e-19	9.17856e-19	ENSG00000099282	TSPAN15	tetraspanin 15
1510	0.223484	5.21723	2.91407	0.0878099	0.118335	ENSG00000099290	FAM21A	family with sequence similarity 21, member A
1511	-1.49568	2.79666	45.9704	1.20051e-11	4.30465e-11	ENSG00000099326	MZF1	myeloid zinc finger 1
1512	0.00119885	0.848087	4.35493e-06	0.998335	1	ENSG00000099330	OCEL1	occludin/ELL domain containing 1
1513	-0.071487	4.65975	0.202072	0.653053	0.707979	ENSG00000099331	MYO9B	myosin IXB
1514	0.375293	2.57959	1.31441	0.251597	0.30632	ENSG00000099337	KCNK6	potassium channel, subfamily K, member 6
1515	0.280424	0.651274	0.189329	0.663476	0.716539	ENSG00000099338	CATSPERG	catsper channel auxiliary subunit gamma
1516	1.01619	7.31125	182.133	1.65861e-41	1.94082e-40	ENSG00000099341	PSMD8	proteasome (prosome, macropain) 26S subunit, non-ATPase, 8
1517	-0.590118	3.78371	9.04749	0.00263055	0.00455798	ENSG00000099364	FBXL19	F-box and leucine-rich repeat protein 19
1518	0.697982	4.35554	12.8907	0.000330213	0.000639785	ENSG00000099377	HSD3B7	hydroxy-delta-5-steroid dehydrogenase, 3 beta- and steroid delta-isomerase 7
1519	1.04142	4.8392	34.0408	5.39686e-09	1.61204e-08	ENSG00000099385	BCL7C	B-cell CLL/lymphoma 7C
1520	-0.243892	5.83855	5.77939	0.0162152	0.025054	ENSG00000099622	CIRBP	cold inducible RNA binding protein
1521	0.575827	3.41669	5.07068	0.0243339	0.036229	ENSG00000099624	ATP5D	ATP synthase, H+ transporting, mitochondrial F1 complex, delta subunit
1522	0.46663	5.63067	15.2151	9.59356e-05	0.000197198	ENSG00000099783	HNRNPM	heterogeneous nuclear ribonucleoprotein M
1523	0.873561	3.28262	9.66311	0.00188005	0.00331227	ENSG00000099785	2021-03-02	membrane-associated ring finger (C3HC4) 2, E3 ubiquitin protein ligase
1524	0.935627	4.46724	23.0926	1.54386e-06	3.77345e-06	ENSG00000099795	NDUFB7	NADH dehydrogenase (ubiquinone) 1 beta subcomplex, 7, 18kDa
1525	1.24295	4.17804	28.8122	7.97489e-08	2.17494e-07	ENSG00000099797	TECR	trans-2,3-enoyl-CoA reductase
1526	1.45228	4.5143	49.6198	1.8662e-12	7.04411e-12	ENSG00000099800	TIMM13	translocase of inner mitochondrial membrane 13 homolog (yeast)
1527	0.941601	5.24165	39.7017	2.95872e-10	9.67938e-10	ENSG00000099804	CDC34	cell division cycle 34
1528	0.0581787	7.14526	0.530044	0.466588	0.527813	ENSG00000099810	MTAP	methylthioadenosine phosphorylase
1529	0.487887	7.02273	36.3587	1.64147e-09	5.07362e-09	ENSG00000099812	MISP	mitotic spindle positioning
1530	-0.461769	5.72689	20.0028	7.73272e-06	1.78246e-05	ENSG00000099814	CEP170B	centrosomal protein 170B
1531	1.04888	5.78655	61.1877	5.18835e-15	2.22922e-14	ENSG00000099817	POLR2E	polymerase (RNA) II (DNA directed) polypeptide E, 25kDa
1532	0.672043	4.57674	14.7533	0.000122532	0.000248343	ENSG00000099821	POLRMT	polymerase (RNA) mitochondrial (DNA directed)
1533	0.639883	2.81532	3.71642	0.0538797	0.0754951	ENSG00000099834	CDHR5	cadherin-related family member 5
1534	0.195002	5.75466	2.85121	0.091305	0.122697	ENSG00000099849	RASSF7	Ras association (RalGDS/AF-6) domain family (N-terminal) member 7
1535	-0.240782	5.76768	4.23924	0.0394999	0.0568157	ENSG00000099860	GADD45B	growth arrest and DNA-damage-inducible, beta
1536	0.786005	5.7802	38.9634	4.31827e-10	1.39864e-09	ENSG00000099875	MKNK2	MAP kinase interacting serine/threonine kinase 2
1537	-1.21166	4.83147	94.1289	2.95628e-22	1.77244e-21	ENSG00000099889	ARVCF	armadillo repeat gene deleted in velocardiofacial syndrome
1538	-0.555591	4.70311	15.857	6.83135e-05	0.000142978	ENSG00000099899	TRMT2A	tRNA methyltransferase 2 homolog A (S. cerevisiae)
1539	1.89718	6.59398	245.166	2.9392e-55	4.98392e-54	ENSG00000099901	RANBP1	RAN binding protein 1
1540	-0.171117	3.26564	0.545151	0.460306	0.521946	ENSG00000099904	ZDHHC8	zinc finger, DHHC-type containing 8
1541	-0.313199	3.5472	2.20065	0.137952	0.178162	ENSG00000099910	KLHL22	kelch-like family member 22
1542	-0.693302	5.53735	24.893	6.06024e-07	1.5344e-06	ENSG00000099917	MED15	mediator complex subunit 15
1543	0.743422	4.29802	14.459	0.000143245	0.000287958	ENSG00000099940	SNAP29	synaptosomal-associated protein, 29kDa
1544	-0.239234	7.21822	10.4372	0.00123505	0.00223379	ENSG00000099942	CRKL	v-crk sarcoma virus CT10 oncogene homolog (avian)-like
1545	-0.990756	4.62888	51.2722	8.04049e-13	3.09811e-12	ENSG00000099949	LZTR1	leucine-zipper-like transcription regulator 1
1546	0.45237	5.17482	9.96005	0.00159974	0.00284778	ENSG00000099956	SMARCB1	SWI/SNF related, matrix associated, actin dependent regulator of chromatin, subfamily b, member 1
1547	-0.595602	6.76927	55.2589	1.05657e-13	4.27373e-13	ENSG00000099968	BCL2L13	BCL2-like 13 (apoptosis facilitator)
1548	-0.859669	1.59308	5.46314	0.0194217	0.0296306	ENSG00000099974	DDTL	D-dopachrome tautomerase-like
1549	1.0582	5.48008	57.1161	4.10826e-14	1.69993e-13	ENSG00000099977	DDT	D-dopachrome tautomerase
1550	-1.13865	5.28556	98.7741	2.83016e-23	1.76511e-22	ENSG00000099991	CABIN1	calcineurin binding protein 1
1551	0.411278	4.82717	6.81675	0.00903069	0.0145066	ENSG00000099992	TBC1D10A	TBC1 domain family, member 10A
1552	0.546798	5.63648	18.3473	1.84078e-05	4.07202e-05	ENSG00000099995	SF3A1	splicing factor 3a, subunit 1, 120kDa
1553	-0.150243	4.702	1.01649	0.313352	0.371926	ENSG00000099999	RNF215	ring finger protein 215
1554	0.367688	5.11291	7.09117	0.00774647	0.0125481	ENSG00000100003	SEC14L2	SEC14-like 2 (S. cerevisiae)
1555	-0.11594	7.07367	2.7336	0.0982576	0.13122	ENSG00000100014	SPECC1L	sperm antigen with calponin homology and coiled-coil domains 1-like
1556	-0.822377	4.32623	30.3332	3.63852e-08	1.02136e-07	ENSG00000100023	PPIL2	peptidylprolyl isomerase (cyclophilin)-like 2
[truncated: 11,774 more rows]

## Sheet: IMD0354_Ctrl
	log2FoldChange	logCPM	LR	pvalue	padj	identifier	gene	description
[truncated: 13,330 more rows]

[truncated: 4 more sheets: IFNg_Ctrl, IFNa_Ctrl, IFNb_Ctrl, Ruxolitinib_Ctrl]
