# Supplementary material for: Deciphering COVID-19 host transcriptomic complexity and variations for therapeutic discovery against new variants
Source: iScience. 2022 Sep 3;25(10):105068. doi: 10.1016/j.isci.2022.105068 (PMC9439871; doi:10.1016/j.isci.2022.105068)
Supplement: Data S11. IMD-0354 treatment vs control log2 fold changes and averaged log2 fold changes of CoV valid signatures, related to Figure 7 [file mmc12.csv]

	Log2 Fold Change: IMD0354 vs Ctrl	Log2 Fold Change: CoV Signature Merged
A4GALT	0.828892710967552	-0.15456625093239654
AAAS	-0.341438656086328	0.4396535481853656
AACS	-0.374678202245236	0.3943554920895313
AAGAB	0.12431942938437	0.007829566510506505
AAK1	0.0638276031234396	-0.1823695035138448
AAMDC	-0.0816457831995113	0.9558611037403052
AAMP	0.19817000665204604	0.42483781503938767
AAR2	-0.5029949465607221	0.03212890545094634
AARS	0.681060765500825	-0.29334032407540306
AARS2	-0.709320755236176	0.9846944735561545
AARSD1	0.18971233887791297	0.8159397895425653
AASDH	-0.534838469882017	0.34316701686091217
AASDHPPT	-0.46427680989678205	0.1894483887199565
AASS	-0.0153392831994031	0.7348234199782497
AATF	0.351129504496536	0.520511048922019
ABALON	-0.640483317485198	0.09521448503637651
ABAT	-0.295912184405664	0.5225472633917626
ABCA11P	-0.971639964669402	0.17286829017823765
ABCA2	-0.513297964882699	0.4407061665001681
ABCA5	-0.258690987244469	-0.4306903494513196
ABCA7	-0.738149527245373	0.38247210053461644
ABCB1	-1.0978063588627	0.5072541716013957
ABCB10	-0.310008395002372	0.008241221995997392
ABCB6	0.12576699027405902	0.7262555476744813
ABCB7	0.515677629216743	0.21534891675611997
ABCB8	-0.27749015686420503	0.124864973550493
ABCB9	0.194222087214349	0.31090151640523134
ABCC1	0.189617770334238	-0.9738852101108376
ABCC10	-0.4071169296825421	-0.17696819619869045
ABCC3	-0.067698832540355	0.5300192030521975
ABCC4	-0.177048238954772	0.6711542119483664
ABCC5	-0.984416768004196	0.10883470030208522
ABCD1	-0.665056770317533	-0.16286829101853434
ABCD3	-0.578864690010254	0.10463629600568047
ABCD4	-0.6554516854274101	0.4270222980786647
ABCE1	0.026987466755833	0.1663231216616648
ABCF1	-0.0531709281978922	0.20114484294976265
ABCF2	-0.121784638426063	0.20170193501255518
ABCF3	-0.14912485121184302	0.24983129229795153
ABHD10	-0.132950206949327	-0.11092209853567564
ABHD11	-0.19699181745761	0.7466970396998585
ABHD11-AS1	0.653263411262931	0.09230157638840261
ABHD12	-0.0269544157373356	0.4818947025967826
ABHD13	-0.18108763920884802	-0.4832703285766827
ABHD14A	0.438843366014139	1.0569910554742477
ABHD14B	0.538893722651351	1.0117519350104123
ABHD15	-0.7276113504564821	0.006979444954285224
ABHD16A	-0.38863844175967893	0.29358503226250177
ABHD17A	-0.0440939257036167	0.4823882128194226
ABHD17B	-0.388021708023827	-0.4736016118762678
ABHD2	0.15357888888955099	0.0022078612294257095
ABHD3	-0.35718451657880607	0.12922761180329956
ABHD4	2.05877207843276	-0.10580164183542785
ABHD5	0.29281297804344303	-0.4541107892772048
ABHD8	-0.085828346091239	0.7393358205703574
ABI1	0.769999706528773	-0.7330077360819244
ABI2	-0.273194538187156	-0.5599441674049388
ABI3BP	1.05534601479997	1.12340514869292
ABL1	-0.0196987880229803	0.36728795835154043
ABL2	0.416795103174232	-0.10051043908196436
ABLIM1	0.14132540658422102	-0.4618216954987295
ABLIM3	0.49070442211770793	-0.13020697892371794
ABR	0.21038565976318602	-0.2582680267627353
ABT1	-0.129892507701117	-0.20008185981912466
ABTB1	0.154366412881466	-0.041970032047656515
ABTB2	0.7615730062570021	0.3091563338234618
AC002310.12	-0.485882925673802	0.026362925675736348
AC002480.3	-0.462337817761145	0.059113002659054795
AC004381.6	-0.517177618944691	-0.12709837681114958
AC004791.2	0.0857890898923644	-0.10653872614637218
AC005062.2	0.27795265249794504	0.0566177420117687
AC005083.1	-0.0414919072981756	-0.02872638092366648
AC005154.6	-0.17901078977557897	-0.05144891743695957
AC005523.2	-0.14957617057516298	0.09525105541578174
AC005538.3	-0.175972842499716	0.22357154888159178
AC005562.1	-0.0693264167026794	0.04717531099968913
AC005944.2	-5.81668639486888	-0.13875478242883257
AC006011.4	1.01609145414255	-0.05245040246936695
AC006128.2	-0.14854389269794102	0.07330852323875305
AC006449.2	-0.664979579639984	-0.4024705836839591
AC006486.9	1.24669208490854	-0.06221474724703869
AC007255.8	-1.6862194589379702	0.08121823163133965
AC007383.3	0.43892219935849197	-0.1283369171204087
AC009237.8	-0.6656376359298081	-0.060314457001739485
AC009950.2	-2.40963405365935	-0.06828530665315868
AC010287.1	1.22652064320906	-0.06316773048617391
AC010761.9	2.24498829165819	-0.08881523941044304
AC011558.5	0.332963292426695	-0.05888574605172783
AC011737.2	1.3967976039762	-0.028988937211489655
AC015849.2	0.0	0.5579592210098105
AC016747.3	-1.06040808483486	-0.10623800539207999
AC019117.2	-0.9511322916707841	-0.07231677564798869
AC034220.3	-0.157439562125719	0.0398647286555163
AC058791.1	0.993054035983372	0.08391938398876957
AC068533.7	1.3428084177556798	-0.04143371780070351
AC073052.1	0.643037372750496	-0.05632482811506305
AC074286.1	-0.875694847025341	-0.16151179224560522
AC083843.1	-1.12928012749255	-0.0017322770901986983
AC091729.9	-1.64228273415308	-0.04010135104634248
AC092066.1	-0.0825980308825419	-0.03203570297514174
AC092881.1	1.0037070080733501	-0.0813651167673387
AC093110.3	-0.508349604988964	-0.061354461706798695
AC093673.5	-0.299050981491594	-0.21448310025836093
AC097662.2	-0.6398924910940289	-0.027338153478943784
AC108488.4	0.257326238225051	0.03496578435124078
AC141586.5	0.17463607863791197	-0.030874599866288387
ACAA1	0.0825963317773591	0.651679942787906
ACAA2	0.0210494596195069	0.9008286005713547
ACACA	-0.24176584428260003	-0.051073573684136016
ACAD10	-0.783656715519391	0.017376737734969238
ACAD11	0.0419499774783777	0.5251416510033566
ACAD8	-0.409394183341119	0.1097657476106448
ACAD9	-0.292799940837282	0.4673945608586713
ACADM	-0.20561952202148	0.45715379260854444
ACADS	0.34187089498483897	0.7100483522526452
ACADSB	-0.763931306604871	-0.5771377588071204
ACADVL	0.28704389624503995	0.8272274755877025
ACAP1	-2.62924448285627	0.992015203849241
ACAP2	0.361864010186023	-0.2799747311403387
ACAP3	-0.16829826238189802	0.5902230114254219
ACAT1	0.0286633572688316	0.2877383013188787
ACAT2	0.250418669702643	-0.16414417223825978
ACBD3	1.0261664563025699	-0.0857935598242039
ACBD4	-0.27531915931135303	0.5221263270991613
ACBD5	0.445047247101271	-0.8565016453090301
ACBD6	-0.40321090113929	1.0505571014035586
ACBD7	-1.8067740667306	0.06991140233386388
ACCS	-0.666431638754464	0.7262834712941367
ACD	0.19413054474206398	0.7007103901936075
ACE2	0.469758795067735	1.7594852699558403
ACER2	-1.19067787983897	-1.4310153163535178
ACER3	-0.200071054926323	-0.25585217397847915
ACHE	0.6747142839081121	0.4348582451982966
ACIN1	-0.020165161737751	-0.06290596952611435
ACKR3	0.412965024357761	0.6034913604643697
ACKR4	0.0168089109472016	1.4409451795095738
ACLY	0.454687598393132	0.38057389782327355
ACO1	0.668704294328849	0.4380952241821787
ACO2	0.3861972471463761	0.7137000385380701
ACOT1	0.561489990130059	-0.5372807325410812
ACOT11	0.0966552803515943	1.233240734053244
ACOT13	0.0798805294490177	0.5877688259757547
ACOT7	0.293422167958523	1.6787251189455368
ACOT8	0.10458389528369098	0.2806376653135326
ACOT9	-0.15723603541401301	0.5113239584742437
ACOX1	0.00963565328288933	0.24492882553768955
ACOX3	-0.673403547404579	0.5232264495824618
ACP1	-0.0653638982874527	0.7635256902212039
ACP2	-0.599004720920293	0.1130253928566404
ACP5	-0.19562186509998702	0.03950571494866434
ACP6	-0.524652724080197	0.7907174828411264
ACPP	-0.519052566943864	-0.19907911809767784
ACRC	-1.18776312810411	0.2540238031192395
ACSF2	0.384823710469289	0.7678718820711429
ACSF3	-0.552342028558228	0.28060993881494606
ACSL1	1.4861012211478501	-0.5446825555251744
ACSL3	0.0140472060535438	-0.45706824585884515
ACSL4	0.414381083102315	0.37538550918157454
ACSL5	0.5854661166821021	0.8359723972518548
ACSM3	0.213324309414895	0.2735466561987161
ACSS2	0.321965448224076	-0.16784419619895521
ACTB	0.7201383546796819	0.10586223122804193
ACTG1	0.46296029265333294	0.6610978047648125
ACTL6A	0.22681883671539702	0.35895030941545003
ACTN1	0.46477987010010796	0.07961969507216556
ACTN2	1.99659621878967	0.46465513485657617
ACTN4	0.7942793695755659	-0.0551264396633226
ACTR10	-0.0554279306061915	-0.06178761748167869
ACTR1A	-0.14034017608679	0.21455829725845788
ACTR1B	0.0457115853025402	0.03892370195377298
ACTR2	0.22839428902013198	-0.9077511762250543
ACTR3	0.406350944104374	0.2814968028743657
ACTR3B	-0.17884461343935298	0.24863779208923695
ACTR3C	-0.11024651554739802	0.17949672788433177
ACTR5	0.0718726292028138	0.41815907248830564
ACTR6	0.0682061420078408	0.005278378066169569
ACTR8	0.0600237952782756	-0.09763876665344651
ACVR1	0.28524360255534104	0.03432577947556864
ACVR1B	0.0881393722972798	-1.352581333568834
ACVR2A	-0.21041531778419503	-0.5754819656865517
ACY1	0.498420412912524	2.0061717606437957
ACYP1	0.982939327603951	0.7028186736269444
ACYP2	0.0496601299191437	0.24685986488364203
ADA	0.6445342871384929	0.4400267248667781
ADAM10	0.0223862805457926	-0.853264551760143
ADAM15	-0.249388557752175	1.2849059676880792
ADAM17	0.24618535212419	-0.6877684554048311
ADAM28	-0.112445872290533	0.12544325140577559
ADAM8	1.50060105348984	-0.07777794034581671
ADAM9	0.36928533752157	-0.2460175897827052
ADAMTS9	-0.6275038696188521	0.47367271828264956
ADAMTSL4	-0.415890175136183	-0.13479826705197304
ADAP1	-0.11275345969458099	-0.04776567852140912
ADAR	-0.00365041951559735	-0.18438042301764082
ADARB1	-0.647715236883459	1.3457342598848971
ADAT1	-1.15145433348724	0.12120488916914951
ADAT2	-0.0352251242753422	-0.15753962017581655
ADCK1	0.21430891723092999	0.2414487544088344
ADCK2	-0.00533904468628725	0.24598299517100783
ADCK3	0.35525597548019605	0.12344680594746214
ADCK4	-0.29062519397508196	-0.07453299649107929
ADCK5	-0.5113259064179589	0.798473487286643
ADCY3	-0.465965636541726	0.7563274033742182
ADCY6	-0.907966151362039	-0.019866808032293053
ADCY7	-0.4215717599391261	-0.2617425594983808
ADCY9	0.32792767065963896	-0.12367256179670241
ADD1	0.0974417763433399	-0.03801338243261553
ADD3	0.17425396895052697	0.08941167597819953
ADGRA3	-0.15669384727524602	1.1346368680676013
ADGRE5	0.17078344246537697	-0.26141715872617305
ADGRF1	-0.881341259332125	-1.9934166872908654
ADGRF3	2.11985751212426	0.7779455137545849
ADGRF4	0.15165207458550198	-0.1460741923704935
ADGRG1	1.2838388345504899	0.14732198206372998
ADGRG6	-0.20855493045378898	-0.3860360696327043
ADGRL2	-0.136622245035936	0.321858686806811
ADH5	0.21023546909677698	0.20874959995076303
ADI1	-0.269536779339334	0.06795467630555434
ADIPOR1	0.439327559101248	0.06134190569313436
ADIPOR2	0.14322026628032	0.23894777195414435
ADIRF-AS1	0.553351317910066	0.23261962398780014
ADK	0.577440058766798	0.6802086123201048
ADM	2.59392164500373	-2.052025393967627
ADM5	-0.43670277802782104	-0.023785982522113044
ADNP	-0.0132420373118158	-0.049339955192512865
ADNP2	-0.0844864501500946	-0.37744919047002745
ADO	0.142672105442253	-0.04560145341262046
ADORA2B	0.250635497144369	0.31937474896706997
ADPGK	-0.25003824694800697	-0.7185116004738851
ADPRHL2	-0.419674591589775	0.3232968978078087
ADPRM	1.4231972685176	0.45383921039387826
ADRB2	-0.5702714532467329	-0.6828736487024822
ADRBK1	0.497833646565226	-0.04083841243502222
ADRBK2	-1.21627531440029	-0.0485324665660804
ADRM1	0.371648718532763	0.15156554044338177
ADSL	-0.651446667717255	0.5100826905641748
ADSS	-0.16381814391434601	0.32235472806060306
ADSSL1	0.9911050649127479	-0.40015386314921825
AEBP2	0.25098744464925604	-0.37534539701609604
AEN	-0.334737632887903	-0.30719502463972614
AES	0.390885252184688	-0.019288557838602595
AFAP1	0.501628900175558	0.5284311455661009
AFAP1L1	1.0363612266396098	1.2378599960393168
AFF1	0.120703749598285	-0.7626564473036596
AFF4	0.24827721802671998	-0.9119083885319718
AFG3L1P	-0.8023369950598059	0.34501354052686656
AFG3L2	0.00213597270317972	0.27421490089451395
AFMID	0.442354672283772	1.1865690182142834
AFTPH	0.429456971511161	-0.5731851683398483
AGA	0.141647058887452	0.501506908377921
AGAP1	-0.32884607720056297	0.7226828658594949
AGAP3	0.284068318598398	-0.16399081675954347
AGAP4	-0.132433683965503	-0.09541058490634259
AGAP6	0.233458966809657	-0.053756613896387646
AGAP9	0.17567162219279503	-0.07506797763199766
AGBL2	-1.4989492412720502	0.04966407568917478
AGBL3	-0.9560320223766379	-0.22379206234178656
AGBL5	-0.134647676212417	0.17970683368595
AGER	-1.4984328133140201	-0.09433150323681261
AGFG1	0.250016398744808	-0.046634945052825644
AGFG2	-1.0491490670163002	-0.15341138987423
AGGF1	-1.10277701388657	-0.3084121152104013
AGK	-0.26397800950747197	0.01667253535288782
AGL	-0.38382280723411	-0.08008242711831873
AGMAT	0.255519642958348	2.079334990946837
AGMO	-0.303141510588917	1.7350150342570823
AGO2	0.296853113914531	-0.5226197853875031
AGO4	-0.09414482533029199	-1.5116697831549504
AGPAT1	-0.0193125826228915	0.10703735582587566
AGPAT2	0.729247580331083	0.2672525721771213
AGPAT3	-0.288600549630612	0.32383060396353214
AGPAT5	-0.6214031227974169	0.32827462082873005
AGPAT6	-0.438508430510008	0.28425919023539864
AGPAT9	0.941840408458706	-0.6840938857838191
AGPS	-0.0536216948257351	-0.4198825619631188
AGR2	0.264403510268706	-0.28317946603571914
AGRN	-0.5019101643737001	0.09137230163289826
AGT	0.412931205575243	0.8263676336524601
AGTPBP1	-0.12399192516951599	-0.505931727791613
AGTRAP	0.11909793157077901	-0.47435671252766715
AHCTF1	0.10283696649571901	-0.43776734409227913
AHCY	-0.0233460601005551	0.8648715125535577
AHCYL1	0.0158076097728748	0.09811840592231175
AHCYL2	0.765191556400048	-0.34393986197903087
AHI1	-0.0303738038058108	-0.12622066006900304
AHNAK	0.12424446480567802	-0.37178296593102467
AHNAK2	0.297222082281771	0.7596599793541948
AHR	0.540121205789201	0.025870803567082646
AHSA1	0.336480188092274	0.6574123952180004
AHSA2	-0.725982326502325	-0.14921374901927476
AIDA	0.424897874386001	-0.2792142950959931
AIF1L	-0.511468879700218	-0.10058669426496436
AIFM1	-0.0281367522866455	0.8077381865655531
AIFM2	0.581833858732584	0.08438567060970387
AIFM3	-0.6761140734690251	1.5275637348244901
AIG1	0.202322204108898	0.2881790347903496
AIM1	-0.049195150066087004	0.22661860821717877
AIM1L	1.3568991314757601	-0.05311533918497827
AIMP1	0.14668417366165398	0.20134995121941043
AIMP2	-0.6934293547380601	0.5367005931797294
AIP	0.6672484845957231	0.616067259409057
AJUBA	-0.279075609041036	-0.40238750766187914
AK1	0.472921438446413	0.8050737926971526
AK2	-0.12259923241812101	0.8500721582914884
AK3	0.5747439415545109	0.38751478102528436
AK4	-0.711764977539621	-0.26802879003828695
AK6	0.562814117737885	0.055837826983275385
AK7	-0.0355277202891266	-0.22052597159615123
AK9	-1.2229239041475102	-0.22805335342968486
AKAP1	0.32321933660752195	0.423380996904233
AKAP10	-0.0830174391631981	-0.6912760842635383
AKAP11	-0.16307863177414098	-0.24790774488813652
AKAP12	1.1936647117024801	-0.20498180830471266
AKAP13	0.0216030703239295	-1.07980259197548
AKAP17A	0.8241878571818471	-0.2111452981828213
AKAP2	0.959643894340894	0.2492137825333686
AKAP6	-0.557914858584447	-0.23628976894927356
AKAP7	0.31558834898021804	-0.09883329551026608
AKAP8	-0.0157315207841436	-0.2650831565165744
AKAP8L	0.431175605098312	0.5882023875599518
AKAP9	0.00668922082529699	-0.07585805128575814
AKIP1	-0.26366476812589	0.4646470615101439
AKIRIN1	-0.0315647830614169	-0.8827345769466599
AKIRIN2	0.49683491680284503	0.19416547287261518
AKR1A1	0.0972760238815642	0.3873833692902435
AKR1B1	0.38467487571735204	1.6431670789514665
AKR1B10	1.00349607573697	0.2147321114558491
AKR1C1	1.86690825066419	-0.09278494533596261
AKR1C2	1.7802643837831	-0.058326839450196954
AKR1C3	1.07320224854969	0.0748099126720622
AKR1E2	0.106626179801646	0.48297344513533996
AKR7A2	-0.274912223984342	0.9039266479119692
AKR7A3	0.36282633927759794	-0.06625646536649303
AKT1	0.178705027175154	0.17128815358357913
AKT1S1	-0.43214226026556396	0.4409506765093979
AKT2	-0.352136812942895	-0.42077767417360135
AKT3	0.421581017171776	-0.39322304039818656
AKTIP	-0.29441174254280394	0.005594673912379536
AL133243.1	0.9665723738914209	-0.031862160561450525
ALAD	0.0373877481002062	1.4070490443297674
ALAS1	-0.12377230215946801	0.7851570718469368
ALCAM	-0.39860442613179103	0.5058805853991771
ALDH16A1	-0.48485684131807105	1.0424802950020948
ALDH18A1	-0.3823781484098429	1.13420800811752
ALDH1A1	-1.36428213116451	0.2991409697202615
ALDH1A2	0.0138121924419141	-0.4958893339225364
ALDH1A3	-0.00478962012808001	0.020407863995734403
ALDH1B1	-0.276789647590698	1.2079141626120822
ALDH1L1	0.6842905868809411	-0.3407042702780308
ALDH2	0.341489090952205	0.33839709539788954
ALDH3A2	0.12938431387442698	0.12398088984720736
ALDH3B1	-0.388356055885498	-0.16911016160971873
ALDH4A1	-0.44701707269835905	0.15280948551145043
ALDH5A1	-0.569537443787487	0.7372007113320901
ALDH6A1	-0.00499142595946439	-0.18862769923767786
ALDH7A1	-0.4082056069001839	0.24736568620017998
ALDH9A1	0.313191685755721	1.0008109353721093
ALDOA	0.130630515797315	0.4151884633235216
ALDOB	1.07870030756153	1.7239755370670564
ALG1	-0.96257989477504	0.19774424921593226
ALG10	-1.1694943274212501	0.10993678162749522
ALG10B	-0.8049971055599571	0.3312872844193474
ALG11	-0.8747067934657471	-0.3443480381436796
ALG12	-0.597821188680682	-0.03705565526580479
ALG13	-0.198976040681883	-0.3047458797526157
ALG2	-0.7555361234676041	-0.20788766713497858
ALG3	0.05141194866921799	0.37585448214477346
ALG5	-0.0748186631642795	0.10190958423990225
ALG6	-0.8485626419271309	0.44642411369935486
ALG8	-0.876757502761429	0.6757452902176438
ALG9	-0.157820871065105	-0.10043467673137728
ALKBH1	0.0842362095674531	0.09842752802217304
ALKBH2	-0.226478656251912	0.7108180096501495
ALKBH3	-0.826537873275245	0.2528825113442857
ALKBH4	-0.818833077899297	0.44340175283570565
ALKBH5	0.14988018594054903	-0.04797328975961565
ALKBH6	-0.395289839454211	0.1200470320345126
ALKBH7	0.485207826020267	-0.02392276715690705
ALKBH8	-0.439357796854086	1.063394832848592
ALMS1	-0.12725550940278302	0.30975404929973394
ALOX5	-0.0732074538007875	0.005615491010256959
ALPK1	-0.7538970571875071	-0.24873775713188345
ALS2	0.0382243120727305	-0.006767409845418701
ALS2CL	0.40191813601268	-0.4200405625695996
ALYREF	-0.0389312815413817	0.23443761559658652
AMACR	-0.34246687920524604	0.2035752126733861
AMBP	-0.38960600457976097	1.0360506887189127
AMBRA1	0.19170338261834197	0.15416935599238002
AMD1	-0.502924344353032	0.1753815755436835
AMDHD2	-0.99035656683827	0.14075603444006704
AMFR	0.215753434867311	0.0982287961053574
AMIGO2	0.6083860575058511	-0.10021449092387741
AMMECR1	0.0481659524421485	-0.12306312525021258
AMMECR1L	0.160963350739507	-0.19193337562005475
AMN	-0.401848022533104	1.566512495677018
AMN1	0.845375271496662	-0.11535141129535083
AMOT	0.227045320576448	0.4628740915412553
AMOTL1	-0.14559309404736498	0.18222036123347657
AMOTL2	0.47688558475090204	-0.6602908197319013
AMPD2	-0.0243654900578063	0.31411109852279606
AMT	-0.00563642289944206	0.8067046644776367
AMY2B	-0.565683416454309	-0.03188115671218435
AMZ2	-0.368325783461911	0.30890455268099776
AMZ2P1	-0.243962773811974	0.1387465681147561
ANAPC1	-0.270485630319001	0.48144542061567047
ANAPC10	0.295965196509225	-0.21304398814012346
ANAPC11	0.232333316338205	1.3297239730201333
ANAPC13	0.236591869185185	0.5712922534184286
ANAPC16	0.12048309870173199	-0.12578943927403563
ANAPC2	-0.504308907204182	0.30663577345079607
ANAPC4	-0.328112138638136	-0.08396061380841914
ANAPC5	0.22951017930132	0.34174439303252135
ANAPC7	-0.42305147222286404	0.4379810359194397
ANG	0.615743207525535	-0.5677357995391877
ANGEL1	-0.538411492515684	0.219424382548807
ANGEL2	-0.6577225323882739	-0.056570532731185647
ANGPTL4	0.609630904886768	-0.3779912509966895
ANK3	0.0058910176900210795	0.26722297886666263
ANKEF1	-0.6575519914414499	-0.8173052754391471
ANKFY1	-0.33822931506443704	-0.5931453780870852
ANKH	0.143311317306501	-1.1122435999648534
ANKHD1	0.529607439503611	0.28879260267149953
ANKIB1	-0.299724431907033	-0.8619017230116749
ANKLE2	0.537312587162709	0.15171696528055523
ANKMY1	-0.776119319778398	-0.8207336462410322
ANKMY2	-0.0694629354021052	-0.028225719687974358
ANKRA2	-0.362580986143924	-0.20979156404641733
ANKRD1	-1.0641866189499398	-0.7565721549920746
ANKRD10	0.169425482477686	0.7046423861448226
ANKRD10-IT1	0.5457229270123739	-0.043501791709178256
ANKRD11	0.29485418570383604	0.0073891327049356425
ANKRD12	-0.00583693677803733	-0.3777492906505565
ANKRD13A	-0.18898624355086602	0.3781991437454561
ANKRD13B	0.0659832716590171	0.13003822298493042
ANKRD13C	-0.0190510728184156	-0.2199449740452139
ANKRD13D	0.478152557762536	0.006656112688498267
ANKRD17	0.007735148233802609	-0.05541207211729739
ANKRD18A	0.8598610033799209	-0.15718085672502
ANKRD18B	0.23815291813084602	-0.09813181997759567
ANKRD20A5P	0.539738847799079	-0.3569376750130232
ANKRD22	-0.157481523313028	0.11374454135521135
ANKRD23	-0.8057125781113771	-0.1224421793635874
ANKRD26	-0.659395212933477	0.2756457636502074
ANKRD27	0.181917962674635	0.13057025181621087
ANKRD28	-0.217113908180389	-0.524346429662154
ANKRD29	0.5400349918326429	0.5555746216597442
ANKRD32	-0.441819014741868	0.47622258756910674
ANKRD33B	1.0504271352697299	-1.1116826786967136
ANKRD36	-0.640555837452332	0.021658370616834798
ANKRD36B	-0.5275949344676429	-0.18043184520622435
ANKRD37	-1.5365822010482402	0.19541435214859093
ANKRD39	0.304890520776067	0.41385421421590507
ANKRD40	0.150736458956366	-0.7935465031453278
ANKRD42	-0.788342367059914	0.0700376793235917
ANKRD44	-1.08914544117017	0.3049658334502374
ANKRD46	-1.31234451922748	-0.9338313875078228
ANKRD49	-0.8673682475879309	-0.14804711882385563
ANKRD50	0.30250439166283505	0.025900080416959192
ANKRD52	-0.999534911147261	0.009318559749298684
ANKRD54	-0.27697609987745503	0.19647189047530697
ANKRD6	-0.13686745832151198	-0.12774853226801147
ANKRD9	-0.8090375130433841	0.2735851858044294
ANKS1A	-0.0766073331232004	-0.24100332963863783
ANKS3	-0.320801837974218	0.29066082578422536
ANKS4B	-0.732735745972625	1.768907041184461
ANKS6	-1.1764139074349398	-0.36058718688839914
ANKZF1	1.0576908691579898	0.7233146060483631
ANLN	0.234128157918735	1.448546830248833
ANO1	1.4287055743634498	0.4487930086037913
ANO10	0.25633635019045303	-0.34037506265606043
ANO5	-0.575871481448224	0.2830105046135943
ANO6	0.292389697988546	-0.03176663498040346
ANO9	0.34473319427786403	1.2070717399288562
ANP32A	-0.05921001632092	0.5511075831966397
ANP32B	0.51602230304559	0.9027552607568936
ANP32E	-0.378771487891217	0.8360242328147329
ANTXR2	-0.7376518971514359	-0.2401669514522399
ANXA1	0.28352473117352506	-0.564365011046279
ANXA10	-0.637913644005087	1.5306726167744655
ANXA11	0.23897233443376298	-0.11388443477711524
ANXA13	0.0247379067668813	0.5552689198696201
ANXA2	0.782640590046467	-0.23744107189915298
ANXA2P2	0.9346334951365219	-0.08906427786409825
ANXA3	0.6336639700437979	-0.3212198997441831
ANXA4	-0.172418606977847	-0.3029912927981905
ANXA5	0.487643587867508	0.37439632514633897
ANXA6	0.8181158657605909	0.9731807165129959
ANXA7	0.3390972790922	-0.13902422811133433
ANXA9	-0.5578832814326999	-0.3593790170214355
AP000648.5	-0.0411911793808806	0.06187125146543434
AP001258.4	-0.6517236249834379	0.030538496968891646
AP001372.2	-0.777181632794549	0.10006249885202331
AP003419.11	0.0	-0.35335302804702
AP1AR	0.0152010844405772	-0.10443083370202089
AP1B1	0.10053502494098401	0.10214901252133783
AP1G1	-0.35309927812007896	-0.3566865183003735
AP1G2	-0.329234073963226	0.5590962221088186
AP1M1	-0.269566594193575	0.090329883297951
AP1M2	0.48293828550551704	0.01858944670460263
AP1S1	0.0387765185398764	0.643257759184217
AP1S2	0.309775774358939	-0.06302112983019217
AP1S3	0.38787591241203895	0.04363792473803649
AP2A1	0.38658146083837003	0.0534987360121561
AP2A2	0.135384527274561	-0.2132255308123041
AP2B1	0.170553034950089	-0.20716368690428566
AP2M1	0.00329701023762171	0.3744229441130658
AP2S1	0.0640067064585983	0.8393723918918042
AP3B1	0.23671370337282502	0.22191069033094699
AP3D1	-0.149629821662145	-0.07357592721168915
AP3M1	-0.15250688524421302	0.21477989464275343
AP3M2	0.0240339925632777	0.13320437819532085
AP3S1	-0.305755581079754	0.44361710286062567
AP3S2	0.219106761581573	0.37871284851878
AP4B1	-0.21227256967246802	0.5847474754149478
AP4E1	-0.693955442111083	-1.2215555095422892
AP4M1	0.0326418820121552	1.0315157547629252
AP4S1	-0.548818346869034	-0.10408429350161785
AP5B1	-0.39699728795342	0.3078240314193287
AP5S1	-0.704601115283657	-0.036688610411201264
AP5Z1	-0.20445505829121202	0.41480730347559086
APAF1	-0.293538001190017	0.10342615079468583
APBA3	0.538129657090216	0.44791977135998434
APBB2	-0.145139401542501	-0.5821244562830844
APBB3	-0.163423837235955	0.058244184063451325
APC	-0.670068509413293	-0.7537808777029152
APEH	0.131098564638485	0.9864020067796261
APEX1	-0.22197698385919698	0.7582328430550495
APEX2	0.00677126091056255	0.4291699310985497
APH1A	0.0500115401209709	-0.23237153923662743
APH1B	-1.8565726699409602	-0.06437135707929567
API5	-0.22498868427821	-0.09423580243829086
APIP	0.198250915877013	0.17647462838245304
APITD1	-0.72206927267669	0.7835895548227292
APLF	0.169340700213501	0.3242643807719335
APLP1	-0.555367939641456	0.6012030331077965
APLP2	0.253722992633525	0.3352409680205009
APOA1BP	0.0712498214003837	0.4877676341316035
APOBEC3B	0.334006291041406	0.545096071491676
APOBEC3C	0.4450295884870129	0.3459664251897822
APOBEC3F	0.199322565271826	0.1345648892396257
APOBEC3G	0.539579439651699	-2.0465820849375556
APOC1	0.198321799578644	0.5110336324479967
APOE	0.8494221477162829	-0.21123222233267006
APOL1	-0.301929639362864	-0.20860763583638303
APOL2	-1.57547978719941	0.1711430969685596
APOL3	0.0992309595313115	0.5016235135414435
APOL4	-0.8214248549039841	0.31390587551075866
APOL6	0.952496614568315	-1.2505071741040836
APOLD1	-0.6896078077346359	-0.5168732413031435
APOM	-0.567162138802009	1.278732645639066
APOO	0.00672430509391355	0.4500132743794918
APOOL	0.278756077359839	0.26495298797100564
APOPT1	0.3253899838883689	0.3241150336339896
APP	0.36259883980101004	-0.1945303510485113
APPBP2	-1.0199244656292	-0.6129780053037032
APPL1	-0.0958289597392117	0.1746461884977739
APPL2	-0.7217421239535029	-0.1392182868877748
APRT	0.117286841593619	0.4158495125057161
APTX	-0.159697679050197	0.42435522081961435
AQP3	0.155421933255742	-0.7643674149083199
AQP4	1.3877050449752097	-0.9093395507593691
AQP5	1.35205070918091	-1.5159543258029327
ARAF	0.42966599858411	0.4213513571955513
ARAP1	-0.44055409867856204	-0.19726658811934392
ARAP2	0.283281677031174	-0.3985080225400739
ARAP3	-0.24822749143828698	-0.2907886043865861
ARCN1	0.6830124588264971	0.09385674563810001
AREG	1.04842101650503	-2.5613612790314706
AREL1	-0.5335081237807999	-0.42065009312808
ARF1	0.6650449342130029	0.25868246190756566
ARF3	-0.25860925450094197	0.17939803339324567
ARF4	0.428785387720521	-0.2839224706979409
ARF5	0.0684546653513992	0.2504897046011727
ARF6	0.974375287176271	-0.024728922752690882
ARFGAP1	-0.0231938726670493	0.4439535279853774
ARFGAP2	-0.152385248181325	-0.3908575778633422
ARFGAP3	0.8348177256559791	-0.12800357293004652
ARFGEF1	0.31719891372004805	-0.7195335188663887
ARFGEF2	0.100947807701051	-0.4990041684545248
ARFGEF3	0.11079187910143301	-0.36540490275578646
ARFIP1	0.18704403538415199	-0.005895096197696092
ARFIP2	0.40596169746618005	0.44945162607601097
ARFRP1	-0.373571309344849	0.10284629390384784
ARG2	0.601293574937959	0.4165126812961756
ARGLU1	-0.496270111823103	0.05316800556560479
ARHGAP1	0.0240830517463427	-0.12710194698734778
ARHGAP10	0.303451874029319	-0.1606069248156174
ARHGAP11A	-1.44696774496447	1.6251481869612856
ARHGAP11B	-1.1389784367966	1.2082274994111921
ARHGAP12	-0.24545925646377897	-0.9779787578658711
ARHGAP17	0.354725683218365	0.1929890086032648
ARHGAP18	0.5871813783468609	0.32190259696021134
ARHGAP19	0.994133040687626	0.7416671702364775
ARHGAP21	0.177102587730082	0.14603925693003153
ARHGAP23	-0.052010428216012	-1.8265436344984003
ARHGAP24	-0.493949708763463	0.04907950386930126
ARHGAP26	0.169382741501862	-0.3988774182566193
ARHGAP27	-0.0783389977612799	-0.5379365407147401
ARHGAP29	0.45148913275275393	-0.4279662545083856
ARHGAP32	0.11287794535199198	-0.0775896015411113
ARHGAP35	-0.25690579905814304	-1.0883627696370912
ARHGAP39	-0.530597031541566	-0.11129412171649258
ARHGAP40	-0.731147224819803	-0.5048103784605447
ARHGAP42	0.13352025467843498	-1.314963630287319
ARHGAP44	-0.0540220546452607	1.0068333904044047
ARHGAP5	0.653422993138828	-0.5226195871939247
ARHGAP5-AS1	-0.355866407471992	-0.37036346685116484
ARHGAP8	0.465409714186999	-0.11146006180105746
ARHGDIA	0.667820702301406	0.14253321255891127
ARHGDIB	-0.33966761701825604	0.8769591128695997
ARHGEF1	0.30014168394417795	-0.09355480743043365
ARHGEF10	0.0561633556278925	-0.3234738947309324
ARHGEF10L	-0.274851599626544	-0.12266950616856528
ARHGEF11	-0.24781718239099598	0.08355930726361566
ARHGEF12	-0.0355753381761471	-0.4265108179090874
ARHGEF16	0.18748288954107797	0.15427199551358484
ARHGEF17	-0.242500797774724	0.2026987569333547
ARHGEF18	0.458164490851471	-0.117599234976738
ARHGEF19	0.35703660647895097	0.722389575717189
ARHGEF2	-0.183585715164951	-0.10613022853464679
ARHGEF26	-0.46352250042751697	-0.39796679114761213
ARHGEF3	0.5409435638601379	0.09126271402152049
ARHGEF35	-0.42418349063296706	-0.07874450867792411
ARHGEF38	0.530071051673006	-0.17358619687329216
ARHGEF39	-1.2793982452506398	0.6758230403454296
ARHGEF4	0.842464176962549	-0.00822713153285522
ARHGEF5	0.0442153136942617	-0.011867249820113895
ARHGEF7	0.196072960284763	-0.023878232128893485
ARHGEF9	-0.6755529784003539	-0.6246665537972591
ARID1A	0.252954453549573	-0.3091925618174854
ARID1B	0.3571782292150779	-0.17260084305241474
ARID2	-0.24594652862726896	-0.8044974203602295
ARID3A	2.00790362444039	-0.11697363313349869
ARID3B	1.2239080790955401	-0.4955479067331103
ARID4A	-0.276368731179026	-0.19188678155999914
ARID4B	-0.0109321712098307	-0.6678700816022708
ARID5A	-0.14685659521634198	-0.41091102895815546
ARID5B	0.62211684210981	-0.3821308822966775
ARIH1	0.339056498621782	-0.5737773560770695
ARIH2	-0.165304590685591	-0.1849842834463348
ARL1	0.018933739306031	-0.38406995139309213
ARL10	-1.04295217125497	0.6047746010618169
ARL13B	-0.29907008438646304	0.11291677776805739
ARL14	-0.8537052788752042	1.8315448994434689
ARL14EP	-0.17477060199835098	-0.24142208142224655
ARL15	0.33777952470624106	-0.5124747678876134
ARL16	0.11254716222480803	0.13391812520800087
ARL17A	-0.9108441705623679	-0.09942803896781693
ARL17B	-0.71355873337551	0.43623923199555964
ARL2	0.24643577589683605	0.8737912379128783
ARL2BP	0.0134636903467837	-0.28270367095821264
ARL3	0.107566313931603	0.07877320442800219
ARL4A	0.8311948618230881	-0.12030557447532968
ARL4C	1.04222695730193	-1.1744696027200667
ARL4D	1.9745792358124399	-0.16104655671684653
ARL5A	-0.35519179943713897	0.04213413580777349
ARL5B	0.364826256902152	-1.1264565315393953
ARL6	-0.91880536175413	-0.006390496307176518
ARL6IP1	-0.257506729137923	0.011906610197700871
ARL6IP4	-0.02602672992875	0.6621475190462026
ARL6IP5	0.952376009454135	-0.03139490150033044
ARL6IP6	0.347428134680529	-1.1898067010478315
ARL8A	0.9566535059331371	-0.9192772204729976
ARL8B	0.653570599848157	-1.462021050005079
ARMC1	0.0254090409879226	-1.1875581190923945
ARMC10	0.314462064491662	0.6749927579773783
ARMC2	-0.887940792397174	-0.41956909390806774
ARMC5	-1.22967878708956	0.26026311362806953
ARMC6	-0.38998200317853293	-0.13891343827596783
ARMC7	-1.2411466696677098	0.18012094811067178
ARMC8	-0.21277291650488198	-0.13164845302343756
ARMC9	-0.8754306925841581	0.2147412636813296
ARMCX1	0.299776083131132	-0.4031281751655413
ARMCX3	-0.282793368442754	-0.27187225555491656
ARMCX5	-0.18458919167986	-0.7664601174683109
ARMCX6	0.0847686415983361	0.09566699873873331
ARMCX7P	-2.40267326365322	-0.18077189725761778
ARNT	0.629072203444598	-1.0917038406484978
ARNTL	0.552019595173062	-1.1339156181292591
ARNTL2	0.43513370348429503	0.09097271130716171
ARPC1A	-0.0387264911804985	0.3991974181686978
ARPC1B	0.0980246247066092	0.5395873396509999
ARPC2	0.48974768141009895	0.29227115981255897
ARPC3	0.485232546869736	0.09393262050820396
ARPC4	0.149082616133667	0.4918632293419084
ARPC4-TTLL3	0.420790009030437	-1.0624041582899104
ARPC5	-0.0955461898687458	-0.5438140552296269
ARPC5L	0.0942738578392091	0.5206040925192269
ARPIN	-0.7099181331353621	0.1311717567820534
ARPP19	0.15619606973355302	0.1127866715616852
ARRB1	-1.69135790357322	0.47159458027227646
ARRB2	0.0966119663541437	0.14120450512027696
ARRDC1	0.31409744622575897	-0.027520268901401725
ARRDC1-AS1	-0.168368023535228	0.07675609348652981
ARRDC2	0.45243598362254905	-0.5005848474958774
ARRDC3	1.22103417036582	-0.36097591615018115
ARRDC3-AS1	0.3784940596007729	0.17000135807381564
ARRDC4	-0.5383721749036731	-0.3335013618898122
ARSA	0.23930074880091198	0.4627328509697847
ARSB	-0.508005196550415	0.193122853844657
ARSD	-0.37563052855432205	0.30075471349142
ARSE	-0.21896164504019502	-0.10097015115108868
ARSJ	-0.109365550349782	-0.1790158832267361
ARSK	0.343163070082167	0.40816665308381056
ARV1	-0.8610195315351221	0.12212166883146086
ARVCF	-0.0814681789302552	-0.03801867590615045
ASAH1	0.0615420547862814	-2.393790570875721
ASAH2	-0.19149284077156398	1.5471224367845517
ASAH2B	-0.9492220081850079	1.7014822648187362
ASAP1	0.27806965093575897	-0.7219790992885003
ASAP2	0.34194908580949607	-0.034031212351884124
ASB1	-0.884094716796562	-0.3712901179824437
ASB13	-0.9310692537297879	-0.7634744889455748
ASB6	-0.18060965969856102	-0.2691724215135322
ASB7	-0.533746442572766	-0.19227608713432784
ASB8	-0.10957022965717401	0.054781595695864355
ASB9	0.601059531721674	0.34025094375639126
ASCC1	-0.119631719088684	0.4989231780402699
ASCC2	0.42083787600796996	0.4792608719878135
ASCC3	0.415776404623031	-0.8600389437148656
ASF1A	-1.01220984751433	0.3989862306846317
ASF1B	-0.136019265099835	1.0361000245726846
ASH1L	0.240941058965523	-0.577173633553303
ASH1L-AS1	0.592032431634406	0.0322827168919653
ASH2L	0.286695793097455	0.3990998713603191
ASL	-0.301684050096729	0.3677254917219987
ASMTL	0.35044164492317104	-0.10683414897446478
ASNA1	0.196972848967052	0.3197184940677952
ASNS	1.32222385404177	-0.12528124122512227
ASNSD1	-0.248180729865543	0.2800321539819545
ASPDH	-0.40393385311552793	1.921108689677942
ASPH	0.291955231098906	-0.47958595122068043
ASPHD1	0.3773528017686649	0.030087060231111705
ASPM	-1.81327598781564	2.2925541268756673
ASPSCR1	0.0547898197920794	0.4926043842846557
ASRGL1	-0.34404109390000204	0.10740255200206392
ASS1	1.1624866293498402	0.0022656102363448954
ASTE1	-0.6128578925416299	0.14654920505287655
ASUN	-0.12339459406123401	0.025560038723982607
ASXL1	0.308089610824471	0.2851834181557871
ASXL2	-0.193866249638877	-0.46986930551786904
ATAD1	0.6100653290743989	-0.6788301245561597
ATAD2	0.25530733653292	1.0642558078158573
ATAD2B	0.24141734666607198	-0.4291567670945939
ATAD3A	0.468219565447483	0.8035079677548004
ATAD3B	0.00293081543380729	0.19116927728202743
ATAD5	-0.120910374364129	0.8988147548150921
ATAT1	-1.2838645412050902	-0.25444735691430304
ATE1	0.225088200567345	0.11433748018176433
ATF1	-0.21469821732816302	-0.6836770137480831
ATF2	0.361648446763554	-1.2850183608945895
ATF3	2.81117380273865	-0.8428549686315903
ATF4	1.1051952286431999	-0.5655789492267216
ATF5	-0.0999221616049209	0.11853178612373347
ATF6	0.0585724145012287	-0.15230739854919217
ATF6B	-0.36016606397768797	0.11279675465457872
ATF7	0.8693545951589879	-0.2733842312170549
ATF7IP	0.0779959353481334	-0.11169902310200298
ATF7IP2	0.184831859703978	0.09330479232453565
ATG10	-0.41003334132419506	-0.0046038740815800136
ATG101	0.300177572179053	0.06551617004002008
ATG12	0.0708298920804359	-0.03541183830954565
ATG13	-0.0404786795352341	0.0038234277016760917
ATG14	0.961351011597687	-0.2510647603829656
ATG16L1	0.0558959997494109	-0.3596759228598025
ATG16L2	0.545742486835648	0.4790163186823921
ATG2A	0.123147026155396	-0.4304033680956499
ATG2B	-0.23090651632428502	-1.091553715195272
ATG3	-0.000292033403107077	0.09421177245225347
ATG4A	-0.167860091171384	0.47737226661928867
ATG4B	-0.137152018629408	0.32095879703194913
ATG4C	-0.507901325466759	0.28037444907883874
ATG4D	0.44240400312546707	0.21847743845556217
ATG5	0.0728358348313403	-0.10869714374032696
ATG7	-0.20324536388957	0.5899569459818411
ATG9A	0.44530096458566293	0.05581162534508738
ATHL1	0.759203095216134	-0.3856912684249894
ATIC	0.616280864991746	0.3895990467639082
ATL2	0.8507699748564699	0.10277590634044433
ATL3	-0.38965717899707103	-0.2827117804766183
ATM	-0.32918725855470804	0.18980583307108007
ATMIN	-0.503197456569914	-0.6042864765161774
ATOX1	0.43321463639096297	0.3760747457261278
ATP10D	0.0573244989082391	-0.4952492066859072
ATP11A	-0.19320827032846302	-0.8874790854497444
ATP11B	0.150034842791807	-0.01669075583868132
ATP11C	-0.845565193657458	0.06746032230486086
ATP13A1	-0.203678402497322	0.1425683406585513
ATP13A2	-0.9842680329697929	0.09371789422349967
ATP13A3	0.0267147518190815	-0.3311654754365928
ATP13A4	-0.38410972797671294	0.13697814740951433
ATP1A1	0.701862092677719	0.03940102572870038
ATP1B1	0.48846351331509796	0.00435224228510616
ATP1B3	0.11926456865055698	-0.24353838353828228
ATP2A2	0.13828292561577	-0.18670861580310302
ATP2B1	-0.38375757283106104	-0.0999164244558352
ATP2C1	0.113583333730048	-0.2252734867396339
ATP2C2	0.052267808530649	-0.05982873078670087
ATP5A1	0.0250547852994864	0.6067070859764513
ATP5B	0.30639798908664695	0.5323903789756782
ATP5C1	0.00553666645128735	0.38048814707240736
ATP5D	0.32568652101370504	0.5705432001055544
ATP5E	0.312399860368247	0.3445680388290887
ATP5F1	-0.0334181247102103	0.358812414837136
ATP5G1	0.24818895681635	0.4528540951599786
ATP5G2	0.41437892740410603	0.41254335211557963
ATP5G3	0.158960184853747	0.28372169397517605
ATP5H	0.0626754305397949	0.3484637161462927
ATP5I	0.421927589826301	0.28592779288582154
ATP5J	-0.0823985904484217	0.46948335255453694
ATP5J2	-0.0751992290215199	0.5172617666947187
ATP5L	0.151184787340897	0.20802024556450305
ATP5O	0.24143820573419797	0.31824875818762566
ATP5S	-0.735934607613726	-0.07478116549572565
ATP5SL	0.35662236996313795	0.013464808978531737
ATP6AP1	0.24005362915262698	-0.14835433347274177
ATP6AP1L	-1.2300247457069902	0.17119507174127907
ATP6AP2	0.23754411719356797	0.03568919725459304
ATP6V0A1	-0.803416313752269	-1.2403882748062491
ATP6V0A2	-0.6378018387105899	0.1606705809989839
ATP6V0B	0.0961911693263949	0.17691791341983068
ATP6V0C	0.703951830525588	-0.5112828007645812
ATP6V0D1	-0.16334281794234198	-0.03752028001260479
ATP6V0E1	0.351817168425141	0.187915497581997
ATP6V0E2	-0.352731136742073	0.48961280356208353
ATP6V1A	0.43573620318936795	-0.2348124430534978
ATP6V1B2	-0.18388478831811103	-0.15194031818669176
ATP6V1C1	-0.335376137811882	-0.6515356804879349
ATP6V1D	0.162916707279285	-0.24656292433245527
ATP6V1E1	0.634042326339045	-0.48042546203221986
ATP6V1E2	-1.1783392476478	0.29634669752332315
ATP6V1F	0.6410854729082429	-0.04308239002497438
ATP6V1G1	0.30093062599551196	-0.3381172616702265
ATP6V1H	0.13264061054257198	-0.19258929145982565
ATP7A	-0.524363081141883	-1.0068334442123115
ATP7B	-0.7187684609842341	0.04576715169171696
ATP8B1	-0.11438662244206099	-0.30748368719145996
ATP9A	0.0270287921620207	-0.24084550711333672
ATP9B	-0.311542740744649	-0.07817427961855826
ATPAF1	-0.527716506224539	0.1872972292751058
ATPAF2	0.147695355784596	0.9638347766772083
ATPIF1	0.0018662248427189	0.5891546677788425
ATR	-0.6479881747496021	0.3738243235457482
ATRIP	-0.7002226062181801	0.352597985485873
ATRN	-0.145443291629774	-0.06043850647073487
ATRNL1	0.6424999966869771	0.012814574161924774
ATRX	0.158688402553868	-0.0076417361167991195
ATXN1	0.629772721311572	0.06857951093742048
ATXN10	0.185154145166323	0.3237877030854948
ATXN1L	0.24227549422516398	-0.5280863018386579
ATXN2	0.47964066730610294	-0.04175211112201633
ATXN2L	1.04199914652337	0.05643334939365565
ATXN3	-0.242522342248636	-1.455475082794789
ATXN7	0.594835713248094	-0.4081423231951926
ATXN7L1	-0.122748599021803	-0.6447368589637622
ATXN7L3	-0.383579481360177	-0.5442998047222362
ATXN7L3B	-0.48780810585712997	0.16602433606409175
AUH	0.516988503419152	0.09609153078300568
AUNIP	-0.37911482755944803	-0.05024985407194434
AUP1	0.375161101061204	0.2747219588061567
AURKA	-1.4115048856746297	1.9721056005402737
AURKAIP1	0.24549361657242	0.6456704607698858
AURKB	0.0456650334354721	2.157262593420072
AVIL	-2.55922163772231	0.6047935037625822
AVL9	0.27731238424306703	-0.11900509253969785
AVPI1	0.18017919325803797	-0.549542794718364
AXIN1	0.66616196832946	-0.07316086501985175
AXL	0.0196227904360928	-0.255826580251657
AZGP1	1.1075252258958501	0.9195548080477495
AZI2	-0.19866310104572002	-0.3750799220174891
AZIN1	0.219824219057132	-0.07220595054929568
B2M	0.488769579593126	0.24740040656387902
B3GALNT1	-0.611752526509441	0.04436633761758304
B3GALNT2	-0.269512207017823	0.23566762035300787
B3GALT4	-0.302667201001841	0.6378920741219812
B3GALT5	-0.49256259596081897	1.2262464329691558
B3GALT6	-1.04845780051439	-0.2557999442016962
B3GAT3	0.26503002740211495	0.5061297011655739
B3GLCT	0.0420199705353564	-0.10012330566740044
B3GNT2	-0.140628439508227	-0.9706644002866816
B3GNT3	-0.151820597025706	-0.6599073195660555
B3GNT4	-0.90871150566783	0.531374267012974
B3GNT5	0.546737830972821	-0.6565134948107996
B3GNT7	0.395870288600419	-0.45072794971456487
B3GNT9	-0.19473623566147896	-0.2194269634667956
B3GNTL1	-0.594115830759292	0.6119001253188034
B4GALNT1	0.143315357819878	1.4392012394611247
B4GALNT3	0.15466111188269102	-0.06505966169190494
B4GALT1	0.868196167815083	-0.5533524685614103
B4GALT2	0.257045580483262	1.1125392441547097
B4GALT3	0.46649445494503705	0.05956394088647607
B4GALT4	0.6545746209412789	-0.014761376825320836
B4GALT5	-0.0536365788774894	-0.5807158311296604
B4GALT6	-0.7490101258315178	0.4120430975121959
B4GALT7	-0.135814765580364	-0.38931176335282697
B4GAT1	-0.93554992548328	1.3033142880100146
B9D1	-0.0714587333793053	0.38984614960677866
B9D2	-1.1272577734437401	0.026121472015256535
BAAT	-1.22662188435	0.6112225518344508
BABAM1	0.16619885764199802	0.5012112924678783
BACE1	-0.496726735426305	0.44147524808106586
BACE2	0.511406281226265	0.803135789063961
BACH1	1.2721732802593402	-1.042548878020067
BACH2	0.923847836557631	0.8004532499151614
BAD	0.411180980282545	0.7039283439769661
BAG1	0.878935977359861	0.05207948774224782
BAG2	-0.30666167715633896	1.1941853438231826
BAG3	-0.0665034558462325	0.27404382427026386
BAG4	0.658088153223105	0.10731823319436869
BAG5	-0.463338469330205	-0.28602112954721
BAG6	0.49349326202822497	0.04415418647639374
BAHD1	0.121811595070935	0.059423881331265645
BAIAP2	0.27115271904800897	-0.5837572772681021
BAIAP2-AS1	-1.7241245902072702	0.1092225375347682
BAIAP2L1	0.364017868886715	0.10046732436625869
BAIAP2L2	0.7296973248626151	1.787569720616338
BAIAP3	0.7345743809378951	0.4717091043143957
BAK1	0.187185872603583	0.36902427452812886
BAMBI	0.42203449336299703	0.7696037374055039
BANF1	0.150140930215266	0.5360215970443865
BANK1	-0.28205600022892696	-0.3405160910822749
BANP	0.24898146826736	0.1416914690506627
BAP1	-0.19180221581990903	0.13401524616309218
BARD1	-0.21986707636197303	0.8784214525239527
BARX2	0.48974645779087106	-0.46663822390160264
BATF	-0.27030142724595	0.26895688424517256
BATF2	-0.101543062543616	-0.04068854036651481
BAX	0.242608934432414	0.21759645315338433
BAZ1A	0.04582466149174401	-0.001980779658512182
BAZ1B	0.0478764595133985	0.25840229669178433
BAZ2A	0.7197884880413079	-0.18000178542410872
BAZ2B	-0.00747439719138057	-0.7364325980530948
BBC3	2.07203039606282	-0.27176247729431824
BBIP1	-0.646119193706791	0.24872462127750303
BBS1	-0.734377870426281	-0.5937007695521029
BBS10	-0.9405192338485071	0.0327105018344861
BBS2	-0.063974167092379	0.36801014178764924
BBS4	-0.149492476395253	-0.9308065886998704
BBS7	-0.141453464361815	0.33136127620741346
BBS9	-0.7665952616479459	-0.002419167422859969
BBX	0.25222043796856697	-0.059988648654825984
BCAM	0.171161887264146	1.4458197729506572
BCAP29	-0.298479225937654	-0.020280052930526947
BCAP31	0.0695523206403363	0.3543399833240944
BCAR1	0.312073064231594	0.18002114431517482
BCAR3	2.03869063137587	-0.6235742245618043
BCAS1	-0.732957685064516	0.23053575562534523
BCAS2	-0.528543257669627	0.26729025688131847
BCAS3	0.159615631140926	-0.6503786495392913
BCAS4	0.0265443848061467	0.3098050611905439
BCAT2	0.267368371272503	1.032491939096235
BCCIP	-0.16182401501889002	0.3591070058627573
BCDIN3D	-1.9432052556355102	0.02552871197285826
BCKDHA	0.119621177138129	0.35711929823141736
BCKDHB	-0.3999607567078621	0.006992943547947806
BCKDK	0.059323906409610994	0.844013014876964
BCL10	0.110838622159231	-0.8492486413442925
BCL2L1	0.376689621985621	-0.7194701226940595
BCL2L11	0.6228787721531489	-0.49916467436513345
BCL2L12	-0.46141266528585395	0.5519968700969105
BCL2L13	0.32957268926343897	-0.6471016288609974
BCL2L14	-0.19141172226522	1.1358207842021808
BCL2L15	-0.323356641895633	0.012689929707018712
BCL2L2	0.0907429221043207	-0.9418453950129088
BCL2L2-PABPN1	0.14964010672899802	0.23983375507371393
BCL3	2.7752558556985303	-0.7233639136278839
BCL6	0.823183319804917	-0.7781335974803588
BCL7A	0.459455248206528	-0.4995919139837682
BCL7B	0.22607423997809398	-0.4839232194382708
BCL7C	-0.436491122386571	0.4888290581434472
BCL9L	0.897783680598904	-0.0011350048670404442
BCLAF1	-0.12483509579118598	-0.5175340522612343
BCO1	0.144865041783363	0.12505806410017392
BCO2	-0.00354568124582465	-0.2642364396347657
BCOR	0.5425555171509	-0.6587843432109353
BCR	-0.00573260032487858	0.06919523779386129
BCS1L	-0.23500737497885102	1.3046182884444422
BDH1	-0.286481108278477	0.705703621844948
BDH2	-0.348279250451563	0.43209739830627725
BDNF	-0.66087302702477	0.018972802352002133
BDP1	-0.132546661403283	-0.7180886227113147
BECN1	0.0121504494257399	-0.09187589910743998
BET1	-0.19822778946128	-0.15269662339013695
BET1L	0.256929145817416	-0.3437513645396878
BEX1	-0.328442591709073	0.47744752815977914
BEX2	-0.17975181217908398	-0.04194068290873869
BFAR	0.536433713792501	0.20763684990847214
BHLHB9	-0.593636813216004	0.44441137179287826
BHLHE40	1.2814806140436201	-0.7866668066356313
BHLHE41	-0.270940696859655	-1.1883294854670396
BICC1	-0.480800748993884	-0.2623125231935399
BICD1	0.0605017409976308	1.0497577227605366
BICD2	0.47463698993870507	-0.11435092121727466
BID	-0.0126560286913849	-0.2272047016982078
BIK	-0.434947687004977	-0.040119635876068684
BIN1	-0.163344644234256	0.044542255014993475
BIN3	-1.3711669791102201	-0.11494793810519639
BIRC2	0.566363512120849	-0.2640375239360835
BIRC3	1.89753391845589	-0.3543402453489509
BIRC5	-0.567244016136829	2.650958214136979
BIRC6	0.118726674822297	-0.5924463192315008
BIVM	-0.894883539388766	0.061257227109951316
BIVM-ERCC5	-0.624416959799718	-0.2433594547334687
BLCAP	-0.16782708399250898	-0.11342968163153172
BLM	-0.49101472064547497	0.8809829568614506
BLMH	0.199311038130896	0.38138908777235964
BLNK	0.355157016932706	0.1799144100809956
BLOC1S1	-0.08820168386995401	0.2910890750671022
BLOC1S2	0.033355380034318996	0.17661451148172266
BLOC1S3	-0.0938523688954202	0.11916812000651357
BLOC1S4	-0.5869539107420789	0.12778374729624434
BLOC1S5	-0.0355509799878297	-0.6224496340057456
BLOC1S6	-0.9065999051671519	-0.8105354880589839
BLVRA	0.488064662453752	0.35225109429988916
BLVRB	0.646050242825147	0.10031343992006651
BLZF1	-0.789384028980476	0.17119308220822393
BMF	1.06230044659004	-0.42629961067218874
BMI1	0.0311834016679691	-0.2064432142373291
BMP1	0.278677274293097	0.8909548435323156
BMP2	0.41548392870647705	-0.04150409016577032
BMP2K	-0.46032378307409205	-1.0323796063037138
BMP4	-1.0052559858065602	0.8651467979423287
BMP8B	-0.0342430182695055	0.9234426862052859
BMPR1A	-0.489442134273428	0.2625641442308374
BMPR2	-0.276102634245459	-0.7851874153126938
BMS1	-0.48498912242584996	0.11048259017105391
BMS1P1	-0.000554071909609088	-0.3411885628927685
BMS1P4	0.32504486536517496	0.06304409110183172
BNIP1	1.73775317001968	0.07626462194841699
BNIP2	0.58593819362025	-0.5826753448879551
BNIP3	-0.451348583722471	-0.15892988140351783
BNIP3L	-0.119129648181482	-0.787311602194997
BOD1	0.4110550999362089	-0.0176598127645839
BOD1L1	0.280821096096882	-0.032865831375976914
BOK	-0.46796900414668297	0.38159899403663256
BOLA1	-0.335962439312992	0.10863596908699043
BOLA2	0.193776603477731	0.39333444252019306
BOLA2B	0.11726846141713	0.4963015990248261
BOLA3	0.00123771781688188	0.9343506211349744
BOP1	0.20312137344708103	1.218252106203769
BORA	-1.36698380969526	0.8308638957235024
BPGM	0.37738549941460603	-1.0368796480045
BPHL	0.00903283882793884	0.680701578667581
BPNT1	-0.290407835632044	-0.24301078031492998
BPTF	-0.17974604401618302	0.021464600782744786
BRAF	0.44733903454852403	-0.6325935424463748
BRAP	0.258582976307633	0.34974357309913734
BRAT1	-0.155231058778834	0.3933117445930165
BRCA1	-0.9065236442306508	1.4013601675537146
BRCA2	-0.93504028053323	1.0452729696756413
BRCC3	-0.47266739343218794	0.10448014501715303
BRD1	0.21832615315429799	-0.19742885650299585
BRD2	0.364233216967976	-0.5416402365945118
BRD3	0.256171611392032	0.11974484147450523
BRD4	1.02485840440258	0.09962878454141262
BRD7	-0.287284930557811	0.28473645635532824
BRD8	-0.48802504040715394	0.2471756610822607
BRD9	-0.0005576796466969009	0.8301634551958851
BRE	0.0193909564640258	0.35310528791577306
BRF1	-0.623342845821242	-0.22644745560787524
BRF2	0.5917726319981229	0.26620022900747015
BRI3	0.795823353960049	-0.3164521299142709
BRI3BP	-1.08204739016817	1.2252609864648307
BRICD5	-0.83706875141081	-0.20854931246697103
BRIP1	-0.73458127206382	1.143546305415971
BRIX1	0.34050628526030896	0.563518937025723
BRK1	0.4308329858301789	0.27267063356564825
BRMS1	-0.00026394363998857596	0.12726226104404345
BRMS1L	-0.33914684986116805	0.12842712036211087
BROX	0.0216090532032062	0.15356120948199478
BRPF1	0.172884147430971	-0.24669307198973864
BRPF3	0.325290975065472	-0.3141252939301548
BRSK2	-0.6174847473251329	0.9844639834751969
BRWD1	-0.20191768888950198	-0.6781956114926995
BRWD3	-0.069211688533034	-0.7913141705557017
BSCL2	-0.163457475171208	0.6007767155351375
BSDC1	0.622594622205808	0.044708411059562955
BSG	0.24067133408687197	0.7131832986357887
BSPRY	0.258778475423309	0.22611850225156174
BST1	-0.27036935019806196	-0.3493996337133696
BST2	-0.09167569331878099	-0.014846472498462203
BTAF1	-0.443231950191485	-0.3767705442925475
BTBD1	0.17294493168542502	0.03775600607185131
BTBD10	0.32637824565005896	-0.40356834241721484
BTBD2	0.0780669764225918	0.22412685733997634
BTBD3	0.499274872543747	-0.34570920905169605
BTBD6	-0.20772634566302103	0.5587470965203188
BTBD7	-0.0239383184381534	-0.33489967748478955
BTBD8	-0.6475645063138871	-0.2796658902771352
BTBD9	-0.0544457250907105	-1.1846219536208387
BTC	-0.16640491363410997	-0.4796318805522056
BTD	0.12440421119743598	0.6365671530738582
BTF3	0.452471930770534	0.11913206984557871
BTF3L4	-0.0943998613991788	-0.10564380549646869
BTG1	0.437899964516196	-0.6549063198450752
BTG2	-0.140698771184652	-1.4940236312395232
BTG3	0.761782709374305	0.025129924808309494
BTN2A1	0.5088718111634349	1.1034977879637504
BTN2A2	1.01911832395882	0.17198220678939996
BTN2A3P	-0.06252432093500701	0.05581601832850174
BTN3A1	0.20602018830889002	0.7327806677432848
BTN3A2	0.0262386860645738	0.5105050837455601
BTN3A3	-0.116608385734059	0.09000166765402999
BTRC	-0.8103989734960421	0.05121762497483869
BUB1	-0.25101087582619297	2.694162804631182
BUB1B	-0.537067971427646	1.9015098506741317
BUB3	0.0603850149754575	0.5361825397126517
BUD13	0.48867052827515994	0.12259579198599249
BUD31	0.251890858126472	0.12000544458024695
BX322557.10	-2.48650498120689	-0.12460959405154261
BX470102.3	-1.14585523488021	-0.0964382484396574
BYSL	-0.0240559443607752	0.3885951021482387
BZW1	-0.00335169403883911	0.15580435933510345
BZW1P2	0.34160624323965305	-0.04042577691604822
BZW2	0.29772398972931	0.46684924957511004
C10orf10	1.8586713556654297	-0.5440860076435388
C10orf12	0.7400937899856139	0.004494494943449131
C10orf2	-0.712280795118066	0.6214075870009196
C10orf32	-0.747599689079953	-0.4607009582138533
C10orf35	0.309924574210451	-0.24897137422467608
C10orf54	-0.420845585213459	0.016715065065517655
C10orf55	1.08041305631861	-0.029567001328404348
C10orf76	-0.108754087924463	-0.0713153157177013
C10orf88	-0.932858097405244	-0.28718605315010043
C11orf1	0.299859440743735	0.2026360116634052
C11orf24	-0.18918295956569697	0.8148872117123839
C11orf30	0.38619112886983903	0.25597815371031524
C11orf31	0.0471259525833164	0.10584555185435217
C11orf45	-0.6909444284110791	0.18453511375582957
C11orf49	0.0116906303795963	0.6617233383954134
C11orf52	-0.848028226303568	0.06589883894132653
C11orf54	-0.415464140798681	0.6903336424712337
C11orf57	-1.0151262362933	-0.023870463046932584
C11orf58	-0.148276050995263	0.13902491263789912
C11orf68	0.810865462238227	0.1487702889752344
C11orf70	-0.7185729883473789	-0.051241157080334346
C11orf71	-0.14283855063992246	0.21969181558795045
C11orf73	0.0721143998981913	0.2881803129356831
C11orf74	-0.494909198833132	0.22056284285059477
C11orf80	0.24108448496226	0.21565661071673828
C11orf84	-0.35583997471820794	0.09291179743594738
C11orf95	-1.4315393428949499	0.048310877314047415
C11orf96	1.4159101012248	-1.7332380581306799
C11orf98	-0.00916320804845199	0.14708587615864613
C12orf10	0.0867413810392884	0.04618383008309597
C12orf29	0.10109157428189401	0.20310601363902434
C12orf4	-1.33491783807275	0.1999316792495107
C12orf43	-0.760277901640369	0.7376551411417853
C12orf45	0.125737130508243	1.106046645358998
C12orf49	-0.0786784374372428	-0.05807192365184697
C12orf56	0.653751129890558	-0.09450604042061783
C12orf57	0.36952891528625703	-0.44078963475636657
C12orf65	-1.13852599356176	0.9892239674466927
C12orf66	-0.300811742351969	0.8854228606889395
C12orf73	-0.32134637597410304	-0.009934029928398246
C12orf75	0.5532007656730279	0.6802806059572604
C12orf76	0.38643859299394606	0.04112166293291736
C14orf1	0.19262082275216502	0.12658271254662345
C14orf105	-0.539066561936556	0.05118069126501417
C14orf119	-0.622723133571095	0.04426016399267043
C14orf142	-0.267192470431684	0.5345087727386948
C14orf159	-0.46267293114485397	0.33438469564805223
C14orf166	0.274795871315426	0.22759494522355478
C14orf169	-0.553495193204979	0.15907991070937902
C14orf2	0.14380870824792302	0.18509776091997912
C14orf79	-1.66162571452339	-0.15704742097494023
C14orf80	-0.329188308396352	0.8265862850385163
C14orf93	0.31346436120949106	-0.03826492470623694
C15orf39	0.34980596460984	-0.029883440101757797
C15orf40	-0.031226405243278996	0.1632469968374748
C15orf41	-0.0139058289031357	0.3799032717772201
C15orf48	0.5287331978309471	-0.28908960057975863
C15orf52	0.6250781449603641	-0.16917337785190265
C15orf57	0.0349708253317029	0.2943477859085739
C15orf61	0.826927733103004	0.433056373800183
C15orf65	0.11895628966660099	0.23416564926272262
C16orf13	0.21484114263058604	0.27487113018053955
C16orf45	0.0840943005893895	0.06547977937088607
C16orf52	-0.29993056635902504	0.3408616051396161
C16orf58	-0.0477181495640749	0.14570243700013
C16orf59	-0.6208155683234959	0.8148204698379551
C16orf62	0.314047184950466	-0.2809766490840652
C16orf70	-0.0674108754630282	-0.2769453558389974
C16orf72	-0.35769547300217397	-0.240219560742393
C16orf74	0.286873563507276	0.8264123902557677
C16orf87	0.7807853674018229	-0.02109044904931448
C16orf91	0.302360925324038	0.1364255996003906
C16orf93	-0.635907863763452	0.42429357661760475
C16orf95	-0.325212471847364	0.46710590836277216
C17orf49	0.598976120913127	0.472464443696096
C17orf53	-0.261741004941418	0.180045242804963
C17orf58	-0.287088353894458	0.14938985183792136
C17orf59	0.48196616008097	0.20274549386876087
C17orf62	-0.979292480956881	0.2165534644506974
C17orf75	-0.151536189384325	0.45825096591668774
C17orf80	-1.59470156099774	0.12142757271838105
C17orf85	-0.125212065502056	0.1532974649265113
C17orf89	-0.269013012858435	0.2838551911660826
C17orf96	-1.47915062185225	0.06515094489537078
C18orf21	0.529868034367023	0.1702409625607774
C18orf25	0.18274578926520502	-0.5997710578535426
C18orf32	0.0449958189708752	-0.12518049909763043
C18orf54	-0.46244739447028704	0.4621928894363295
C18orf8	0.450733047954095	-0.0011285711354886792
C19orf12	-0.913413612375806	0.3568304171374336
C19orf24	-0.131424758520958	0.10758746351803392
C19orf25	-0.285968565864753	0.2518095638248036
C19orf33	0.9676210970902241	1.0013776416968565
C19orf43	-0.271571047553796	0.16084153785657346
C19orf47	-0.132068677216577	0.13630351631477505
C19orf48	0.121432650144776	0.6262453906629739
C19orf52	0.408662593101251	0.28755852797018133
C19orf53	0.46652455462026393	0.3082486226145596
C19orf60	0.276036902927477	0.0605427676483365
C19orf66	-0.320973921349459	-0.3130690997773926
C19orf70	-0.29067688922388396	0.18702496017382608
C19orf73	0.30888441314104603	0.11192547667882739
C1D	0.0463359721766599	0.005719524062538265
C1GALT1	0.322667670254714	-0.4761550914895384
C1GALT1C1	-0.500136845292521	0.24163518514765828
C1QBP	-0.0233644870614732	1.0489043174878099
C1QTNF6	-1.3547749907452	1.5647050890283762
C1R	0.37672750886972706	1.308852423485074
C1RL	-0.861459981764548	-0.2554575861067619
C1S	0.13890345691017902	0.9541465564227193
C1orf106	0.419470359253577	0.06426341262977041
C1orf109	-0.200934700163988	0.5451056129292852
C1orf112	0.22099626295034602	0.8818353742564184
C1orf115	0.49993543522070794	-0.02273578063999391
C1orf116	-1.2918250780101102	-0.15671461592271693
C1orf122	0.0854038224976668	-0.00017846052799600065
C1orf123	-0.16673153206276098	0.3718036095752573
C1orf131	-0.973938389339112	0.03305427720173379
C1orf159	-0.244635457074483	0.1898861273445939
C1orf174	0.144987440807377	0.4985530919667416
C1orf186	-1.16429499866776	0.24651653798066436
C1orf198	1.02056125317485	0.046490820670162185
C1orf21	0.691248210768463	-0.5533053756188985
C1orf210	0.17652885233137303	-0.09113832771910346
C1orf216	-1.27350262825163	0.3275054178575309
C1orf228	-1.0256917591231	-0.5272399436494457
C1orf27	0.16030021488302698	-0.1826336403167485
C1orf35	0.26790771934235896	0.7479067965877605
C1orf43	0.31475379304937895	0.25573912853511865
C1orf50	0.307994882594675	-0.029157510081611687
C1orf52	0.180356926335911	-0.3736674036417348
C1orf53	0.055830899291654	0.6093753469467024
C1orf56	-0.156172455291382	0.20196108976545604
C1orf74	-1.49665091256592	-0.9216329420765439
C20orf194	-0.5465437512716981	-0.44611598472166347
C20orf24	0.415382846134077	0.025864392869032353
C20orf27	-0.27502054521334396	0.671128819364924
C21orf2	-0.637787512327469	-0.5523533370117465
C21orf33	-0.361394947568942	0.06876321292822599
C21orf58	-1.10848841420407	0.14965956104653738
C21orf59	-0.346912029586367	0.21140604939520524
C21orf91	-1.58641754791681	-0.5659067116806821
C22orf29	-0.6640657044520519	-0.22395855813156612
C22orf39	-0.35597951636353903	0.010170311470485204
C22orf46	-1.21703089936251	-0.20499667370400002
C2CD2	-1.12277323734709	0.3887969415220906
C2CD3	-0.15965096906497697	-0.1440975626973988
C2CD4A	-0.839145105739726	0.13453452372943697
C2CD4B	-1.50713724194866	-0.01386905724546954
C2orf15	-0.6148117751011309	0.09433024104697217
C2orf27A	-1.4335787809951002	-0.06259613142449913
C2orf42	-0.471555157049554	0.2490062734817355
C2orf44	-1.38965628268603	0.8793283451164583
C2orf47	-0.131895291041226	0.2729213389161108
C2orf49	-0.7957930791177859	0.0956139450307854
C2orf61	-0.479268629771234	-0.17657730140075825
C2orf68	-0.864510869356703	-1.0550971590357048
C2orf69	-0.268165678336053	0.08552712438592089
C2orf74	-0.9141160079074109	0.18839375785005913
C2orf76	-0.47488353452030196	-0.012243118504162178
C3	1.17968558525439	0.14833207285724045
C3orf14	0.34182281383608604	0.09314468141512958
C3orf17	-0.0034219547323407	0.10227182734646
C3orf33	-0.0973349908960824	-0.05101302573706477
C3orf38	-0.251004787379562	-0.9408637313499976
C3orf52	0.569548623717219	0.11993690340144776
C3orf58	-0.31001855440987	0.22797343972891393
C3orf67	0.840313112405882	0.08461372830269434
C4A	-1.4569424990334	0.5505764821033982
C4B	-1.28033473232674	0.7214519006322709
C4BPB	-0.6603618333590761	1.169314015868374
C4orf19	-1.18230734037927	0.19323847730306912
C4orf27	-0.160886208461184	0.43100262112718907
C4orf29	-0.253356837188425	0.025726797494856957
C4orf3	-0.31089223260697196	0.16274172915805427
C4orf33	-0.480216715340904	0.29391371887589873
C4orf46	0.120412336245004	0.3950022177062383
C4orf48	0.678811729811155	0.15782748856719217
C5	-0.8498282108224849	0.6835487410320674
C5orf15	-0.20778284573204503	-0.0041081082163239215
C5orf22	0.0820271376282959	0.07602395536735346
C5orf24	-0.8224937738138799	-0.27541740449179947
C5orf28	-0.296994096749253	-0.07213493753471915
C5orf30	0.39034870455996096	0.35576819628927125
C5orf34	0.0470046916785259	0.8541523450173678
C5orf42	-0.0581585065902977	-0.1815023716971239
C5orf45	0.11994466070325001	0.039789570953630775
C5orf51	-0.21894347232084402	-1.3622362641700798
C5orf56	1.46829484098869	-0.06582397779148651
C5orf63	-1.4248563188034498	0.34545316167516477
C6orf1	0.643208051778744	-0.19433119993027975
C6orf106	0.304008654641513	-0.17398281627913303
C6orf120	-1.5100057827802802	0.47056478979857036
C6orf132	0.38252545033883006	-0.3934727382142231
C6orf136	0.573036998276143	0.030160606709489123
C6orf141	-0.27984057182766303	-0.1961803825783077
C6orf203	-1.32666167336492	0.03964148572186824
C6orf223	-0.7126369810689609	-0.08932673612041651
C6orf226	0.0507924898777375	-0.08631132221422001
C6orf47	-0.8826472086671509	0.24155301737161258
C6orf48	1.5837383769293099	-0.21403346474024768
C6orf52	0.182106601904937	0.17018369789350346
C6orf62	-0.7932315390482969	0.007089580575450881
C6orf89	-0.495083778358855	-0.05202812875968217
C6orf99	-0.682321794491657	0.09349612473194088
C7orf25	-1.59184347618224	0.506857262193017
C7orf26	0.294509954126664	0.1998008292615761
C7orf43	-0.17469007721889498	-0.06595788960321956
C7orf49	-1.35196842172188	0.2969351377824139
C7orf50	-0.373541770295849	0.74323108832725
C7orf55	0.371205647564971	0.016299389690229125
C7orf55-LUC7L2	0.0271603964777175	0.06147544349904085
C7orf60	0.091307936572661	-0.4344725231462808
C7orf73	-0.303788402973913	0.1411565539079648
C8orf31	-0.839181780772903	-0.07789248284580823
C8orf33	0.19662081007135604	0.43234697916568576
C8orf4	1.05816891228824	-0.2574830370326624
C8orf58	-0.830976435667478	-0.9886033437052504
C8orf59	-0.199433416348715	0.11775365820088392
C8orf76	-0.880745377457537	0.21303828690904522
C8orf82	0.682921148493021	0.24545758844102866
C9orf114	-0.300599212548733	0.3714581721595071
C9orf116	-0.35414654965338394	0.3922464541512549
C9orf135	0.0311871442215894	-0.5549080584549457
C9orf142	0.20978246730173003	0.4327238231938069
C9orf156	-0.233976961757609	0.058519071249262845
C9orf3	-0.540997116726972	0.1009907898642883
C9orf41	-0.669129747823297	0.19160913602467805
C9orf64	-0.30830921860219	0.44636892785777177
C9orf69	-0.986168251227645	0.21601314823527112
C9orf72	0.5916711730543149	-1.507325477158161
C9orf78	0.30463874347258196	0.3476762305695608
C9orf85	0.166069507213025	-0.3732905627043357
C9orf89	0.461655194708891	-0.3881055506070713
CA11	-0.242147164288334	0.12806286692607957
CA12	-0.423619303883575	-0.5331086834823247
CA13	-0.71817752275491	0.04356718679742608
CA2	0.167495330238768	0.02308318139660431
CA5B	0.22254686396099602	-1.2400314637938372
CA9	-2.4842691364807403	0.365257162003579
CAAP1	-0.493550169596375	-0.12838385976222652
CAB39	0.40691101103985794	-0.6643690548779178
CAB39L	0.9711637759425451	0.08915760465711896
CABIN1	-0.43716841637358295	0.030110929548896496
CABLES1	-0.31306367785704803	-0.9133072920849653
CABP4	-0.5820063200255451	-0.47648551383505267
CABYR	-0.36450067167658595	0.06154809360540697
CACFD1	-0.35314265617922	-0.026048509690274304
CACNA2D1	-0.17161014979740602	1.5852500573406658
CACNB1	0.429827041558597	0.4152091334749247
CACNB3	-0.06091366481237	0.3288424598633015
CACNG6	0.4845548691017921	-0.13011273270905957
CACUL1	0.044177180459266996	-0.20916178404727132
CACYBP	0.0983643267285156	0.22715162733246738
CAD	-0.506924821406594	1.0659070313668377
CADM4	0.49910398731113703	-0.24096841311161346
CADPS2	0.10151518882259698	0.12874722966583085
CALB2	1.49220503809533	0.7772391168324684
CALCOCO1	-1.0230119609071	-0.1757968789703287
CALCOCO2	0.17412967098362198	-0.2833911561760295
CALM1	-0.35996773744499994	0.17798441928316955
CALM2	0.19774523975751002	0.07235317837436908
CALM2P2	-0.47709137879014396	0.19319968467606782
CALM3	-0.35224072549906893	1.108208406624947
CALML4	-0.342313861138176	1.133958302747112
CALR	0.41858996583936603	0.22086706379105828
CALU	0.374997408365224	-0.3549593551458826
CAMK1	0.21686766033992802	0.6911566000213548
CAMK2D	0.58125901787463	-0.3601789332248517
CAMK2G	0.35372454499701395	-0.04433014119957167
CAMK2N1	0.163414708297057	0.40444818436689994
CAMK4	0.22719340871353697	1.1715059495625773
CAMKK2	-0.49775892764443	-0.1602272133414763
CAMKMT	0.08510686557677001	0.06389531391669433
CAMLG	0.539219411682896	-0.01179895964106957
CAMSAP1	0.37375652455965297	-0.4549300046044098
CAMSAP2	-0.6618416094198941	-0.992312890136322
CAMSAP3	0.5039626031713149	1.1113242826589649
CAMTA1	0.532824487431366	0.3084246942811678
CAND1	0.210064871206623	-0.20171164876881043
CANT1	-0.45549740331963207	0.2845560920950804
CANX	0.281881976363275	0.16175395031359177
CAP1	0.27371576670653897	-0.10946752567195732
CAP2	0.40030997140730107	1.0504311266629671
CAPG	0.91122238972865	-0.08346885184141174
CAPN1	0.302954433410149	0.21067158194099467
CAPN10	-0.421008486176029	-0.21926327782654956
CAPN12	0.803915859811107	-0.17758856579973997
CAPN15	-0.118535113938666	0.4659971741715169
CAPN2	0.30503082551062605	0.054828320361864
CAPN5	0.42010240091176704	-0.08173972311382784
CAPN7	0.3611023408448061	-0.37125567727710046
CAPN8	-0.8398549026088491	-0.05479988738969947
CAPNS1	-0.0360058142487244	0.03672700739264823
CAPRIN1	0.36958681925389497	-0.5025537514922582
CAPRIN2	0.6436578851332571	0.4721372746892939
CAPS	0.235355769397521	-0.6625536628825774
CAPS2	-0.7605076835576781	-0.3982089379017017
CAPZA1	0.298781639221207	0.0704838150316277
CAPZA2	0.163766556461602	-0.3439725013237457
CAPZB	0.409397136249064	0.17442329702345957
CARD10	0.58072219484013	0.8500476329259391
CARD11	0.384381856515337	0.9344053158820731
CARD14	-0.180074933557116	-0.35361161750890346
CARD16	-0.39879799509540104	0.5151678005543738
CARD6	-0.6596460944616379	0.03920546129302391
CARD8	-0.85579295473068	0.8108658097147088
CARF	-1.3890393350492	0.04808011822317044
CARHSP1	-0.0254692299416464	-0.6221229299964414
CARKD	-0.634110418796831	-0.049549123285065215
CARM1	0.22002207481673602	0.17737121965773134
CARS	0.767374672349022	-0.1065973654235008
CARS2	-0.452522410692966	0.8807501159672716
CASC3	0.40594053538418107	-0.02453248963566653
CASC4	-0.284006038576282	-0.014069779528237384
CASC5	-1.1326150383938602	1.23242557986975
CASC8	0.253301979609683	-0.12214857452805652
CASD1	-0.328014070944716	0.6319409234583307
CASK	-0.22747369873542603	-0.5468448925158031
CASKIN2	0.0158182636828963	0.15380758715757603
CASP10	-0.296414198150183	-0.6782775847521538
CASP2	0.30394212231613105	0.054895901008701294
CASP3	-0.29007850515901196	0.6102402379097854
CASP4	-0.203838335955534	-0.2756456087234064
CASP6	-0.21909418475214398	0.7157663515290625
CASP7	0.10463467479460399	-0.14436478044826645
CASP8	-1.10623990428323	-0.13687576048517466
CASP8AP2	-0.12180477186385599	0.16642353981420155
CASP9	-0.453575472572441	-0.07320017549964701
CAST	0.15277612603267302	-0.08397215476213696
CASZ1	0.534216548612618	-0.35361711029867954
CAT	0.360981635436462	0.6248609053254055
CATSPERB	-0.206791291721928	-0.09807439250331566
CATSPERG	0.112251058146873	0.30173307617277006
CAV1	0.19418799755807198	0.36079923280061693
CAV2	0.145966665581087	0.5508144179166463
CBFA2T2	0.0237881981500662	-0.006995645912091037
CBFB	0.0897487891845659	0.23036313491294694
CBLB	0.0435695333627112	-0.728794205707574
CBLC	1.30863525091311	0.5399937957233352
CBLL1	-0.4641068350926071	-0.31162427944030874
CBR1	0.155994725151477	1.6960433119313405
CBR4	-0.6166208474744991	-0.033613044794490406
CBS	-1.219514132604411	-0.3446224464900628
CBWD1	-0.304548351402129	-0.1627239078941748
CBWD5	-0.342519859316974	0.1932898092568078
CBWD7	-0.0943779829104567	-0.09905933318196306
CBX1	0.0811909873079086	0.35231339275961837
CBX3	0.000279065435850191	0.5634574055560165
CBX4	1.12106244244027	-0.10257105415991614
CBX5	-0.893858659479615	0.7180840703738831
CBX6	-1.26970357063537	-0.2885429431487413
CBX7	-1.0851169745326998	-0.27158329273297344
CBX8	-0.11225120479311901	0.16570542027636345
CBY1	-0.17490501035796502	0.5936561193102748
CC2D1A	0.20056839610869798	0.43273687596192784
CC2D1B	-0.26460950935775196	0.06447783247564479
CC2D2A	-0.16628194736043803	0.1071671534556978
CCAR1	-0.05943056899930901	0.10927079119418827
CCBE1	-0.252177709478918	1.1954868224641222
CCBL1	0.787435802234648	0.42124411304964776
CCBL2	-0.517974739593241	0.17423808753726827
CCDC101	-0.516155478919496	0.23232441825355626
CCDC102A	0.401370805430137	0.8971747932586013
CCDC102B	-0.390865629916984	-0.2840076978969033
CCDC103	-2.31472983385552	-0.07605467535808173
CCDC106	-0.35825194910940705	0.767187934305202
CCDC107	1.18425657510873	0.8865141691351625
CCDC109B	0.0365116744716496	0.3548527283786381
CCDC112	0.833109768293962	0.18006231279079393
CCDC113	-0.157922729726457	-0.0986776172192965
CCDC115	0.15281220015271696	0.04961756072466129
CCDC117	-0.5777457720813199	-0.066831991161817
CCDC12	0.6346743249308511	0.007385682463185658
CCDC121	-1.5909380563038602	-0.3956882629593101
CCDC122	-0.451081472633534	-0.18104072535144522
CCDC124	0.32037546724784305	0.6285099336711423
CCDC125	-1.18862435997407	0.12250950857778782
CCDC126	0.169419514007007	-1.152906281655563
CCDC127	-0.8679434833813959	-0.12660846958935607
CCDC130	0.4411026991276889	-0.15414960270321523
CCDC132	-0.46241675113962105	0.0015715410857308667
CCDC134	-0.5877209917668579	0.22326028310754994
CCDC137	-0.255018825036964	0.3366319033688874
CCDC138	-0.6485881766231321	0.41505254649247475
CCDC14	-0.8171092314774681	0.45824322594374517
CCDC142	-0.999793732531993	0.2232130516239882
CCDC144A	0.136167755850679	-0.18158324460971392
CCDC144B	0.23358094063239102	0.057376963796519125
CCDC149	0.7168127126180859	0.12689367468721385
CCDC150	-0.5462380805332829	0.6021850208364722
CCDC150P1	0.5170636482098839	0.14710369700716436
CCDC152	-1.02083799252971	0.42160988947744477
CCDC157	-0.8000802489173571	0.050779274064025215
CCDC159	0.16134316848852898	-0.30119791382822053
CCDC167	0.312454868076494	0.8595134664710179
CCDC174	0.672647819243651	-0.033908489649749476
CCDC18	-1.07488237887151	0.399958079699657
CCDC186	0.7049630065827142	-0.748924732931507
CCDC22	0.30775062126333197	0.7626823474828044
CCDC23	0.2514953256843	-0.2924507454272483
CCDC24	-0.440867096748574	0.08354298740964113
CCDC25	0.073838065053873	-0.12029859500958433
CCDC28A	0.667538485168126	0.3470165600034735
CCDC28B	0.4724963409845179	0.8446618755724502
CCDC30	-1.6376854905223102	-0.34540321773471916
CCDC34	-0.4837579091793379	0.8984423587014866
CCDC40	0.6668843665132049	-0.5453774442201536
CCDC43	0.5848748584766899	0.3467019490749844
CCDC47	-0.14518219075641503	-0.1027442435695213
CCDC50	0.7007114886619531	0.06220506024040695
CCDC51	-0.230543869613905	0.6664476359017738
CCDC53	-0.373691679889644	0.23197248330727474
CCDC57	-0.39646790229241996	-0.2599764899361394
CCDC58	-0.250709936191683	0.3604143605086061
CCDC59	0.8146424300416858	-0.36003933408321387
CCDC6	0.204992362620193	-0.6292126328309339
CCDC61	-0.307543937201945	0.034275801572441686
CCDC64	-0.4885011050912029	0.24633264913503647
CCDC64B	-0.38280770977931394	-0.7269403132523518
CCDC66	-0.32652613265052804	0.21797569682288043
CCDC68	-0.34233672816604493	0.6850079028908739
CCDC7	-0.0575036747402916	-0.21090088102055174
CCDC71	-1.5132701145373402	0.1778511079550549
CCDC71L	-0.47819067671957205	-0.07922902780081696
CCDC77	-0.488327918713742	0.5515073717947644
CCDC78	-0.6568880558889699	-0.12153332116338433
CCDC82	-0.8238415221853921	-0.022959911771936098
CCDC84	-0.130076935024735	-0.2339193590192674
CCDC85B	0.263986528497524	1.3950017187344455
CCDC85C	-0.461265339056181	-0.1697602943085304
CCDC86	0.560960488658089	0.6892612290132648
CCDC88A	-0.388790390361027	-1.2093520193960452
CCDC88B	0.739450427245815	0.2774033109653696
CCDC88C	0.0996210038763701	-0.06395065276180086
CCDC9	1.3049003283349099	-0.33240914897038176
CCDC90B	-0.0563017800927281	-0.134588915997477
CCDC91	0.17493540935164	0.2042846492821652
CCDC92	0.195667711707818	0.21985172441038
CCDC93	-0.0436499259010031	0.21839159244613565
CCDC94	-0.8257919654740029	-0.11038861711954141
CCDC97	-0.3795597485905471	-0.32283661892584997
CCHCR1	0.10187040150909599	0.04941743944228828
CCL20	2.22805674608325	-0.13382246318157123
CCL5	3.2059201030794706	0.46674773574347955
CCM2	-0.27612825594476303	0.3784748321759839
CCNA2	-0.0998375856179563	2.819824473828214
CCNB1	-1.28751376851101	1.7107871744394307
CCNB1IP1	0.8279987214969441	0.25747561781904393
CCNB2	-0.492348064202709	2.2313045508529545
CCNC	0.0322566065202077	-0.05973159404992565
CCND1	-0.201460062276151	1.0031673663506993
CCND3	-0.0941473532849587	0.2642801413822829
CCNDBP1	-0.332585169907289	0.1873288828045331
CCNE1	-0.441463236440122	0.6287999247281592
CCNE2	-1.2733620667171102	0.8691986836996352
CCNF	-2.3569737217049704	1.6034707996989288
CCNG1	0.411458297546628	-0.276854162257383
CCNG2	0.643977790401725	-0.6175761804047921
CCNH	0.48810458207666096	0.42362865623163215
CCNI	0.397486306038964	-0.20930395425087867
CCNJ	-0.21666588702737902	-0.3477407664674404
CCNK	0.73354919887417	0.2905697483000553
CCNL1	1.4916838486821398	-0.6166072904802004
CCNL2	0.0376763055815138	-0.20773383053925343
CCNT1	0.0496491049390906	-1.2024048822904934
CCNT2	-0.26163232941458503	-0.5875357611886505
CCNY	-0.5282925244529989	0.06459983725323303
CCNYL1	-1.14394578441215	-0.44304750664831344
CCP110	-0.6022568071099289	-0.09549795565966908
CCPG1	0.559787348358854	-1.2716783468636605
CCRN4L	1.22268826377015	0.0416363146341852
CCS	-0.498367135072864	1.0554383928061335
CCSAP	0.28075023858865505	-0.016576862982061093
CCT2	0.00733545132023288	0.38911633511047483
CCT3	0.0502898914078413	-0.24154498286590864
CCT4	0.230816887782682	0.3413211863069831
CCT5	0.14097051104063502	0.3948031480668232
CCT6A	0.0665095255585746	0.2395733264623957
CCT6P1	1.1071876203406001	0.11998001236161135
CCT7	0.140660221874914	0.45968851526224735
CCT8	0.40458671998181106	0.46110295212139163
CCZ1	0.102932112560894	-0.11847551074331697
CCZ1B	0.00790054563152366	-0.05558419100079435
CD151	0.324973455548261	0.42356351651320007
CD163L1	0.162825591501639	0.5790616022848917
CD164	0.10267210011809401	0.13216692407005307
CD22	2.82468334107266	0.37568107015221835
CD24	-0.0425129502460662	-0.25068397905740064
CD27-AS1	0.0468526651579693	0.08786369369149455
CD274	1.22743727230903	-1.5170163523738451
CD276	0.204084617107138	0.36283138241081403
CD2AP	-0.100626900046161	-0.3326260229660387
CD2BP2	-0.543651054896355	0.8769440525408735
CD320	-0.0142492439505712	1.4227053886615197
CD38	-0.0996625736234864	0.0446713163405635
CD3EAP	-1.23813852225897	0.33216424471958084
CD40	0.209949257776853	-0.17492022939278307
CD44	0.709304113070093	0.29011996694147657
CD46	0.163193091805088	-0.0062100569963039086
CD47	0.004846260222827621	-0.023280620235474822
CD55	1.54336223120269	-0.6854906624870345
CD58	-0.228428910027398	-0.40251332757592523
CD59	0.27251527740555	-0.001990765414802625
CD63	0.145556309960884	-0.20574648136072304
CD68	1.21834916209471	-0.3632239342608133
CD69	1.62178011118018	-0.21770960705235826
CD74	0.734077163793389	0.7042858748371378
CD81	0.24325224850577998	0.4566019983470457
CD82	0.270756154636975	0.3495074490680565
CD83	-0.049689076258156	-0.4320193668320275
CD9	0.337728368937128	-0.6786888732820386
CD99	0.317486289072251	0.40787335406598296
CD99L2	-0.616402269262496	0.5201030991481661
CDA	1.03723639565228	-1.0441613526347395
CDADC1	0.0449704799123419	-0.10122348951485105
CDAN1	-0.5386447861145089	0.46409476796849825
CDC123	-0.13273882737662301	0.23767832158999755
CDC14A	-0.0530471755705033	0.2730746620764444
CDC14B	-0.10896287031919301	0.009238608020451134
CDC16	-0.23880085979091198	-0.15368501605629478
CDC20	-0.790804692456653	1.9568295292241367
CDC23	-0.213641017573565	0.6355977451950844
CDC25A	-0.9471538592765602	1.114559470201374
CDC25B	0.0124976496599278	0.5631801555796249
CDC25C	-1.2058655804179501	1.9482472556305992
CDC26	-0.351369368619086	0.17441291983059087
CDC27	-0.864803105190243	-0.19168344082704608
CDC34	0.989961164940988	0.38286451880921296
CDC37	0.39470425387749797	0.494035354836
CDC37L1	0.468018006810195	0.01601056306684042
CDC40	-0.15940177045119502	-0.14466756051593602
CDC42	0.329987845425615	-0.20218759955223134
CDC42BPA	-0.602428739422891	0.5710680864943805
CDC42BPB	-0.11992123452809401	-0.0176507110280286
CDC42BPG	-0.7286859735824409	0.16178388275467784
CDC42EP1	-0.31657434004487	0.7529566671246904
CDC42EP2	-0.6718108856967651	-0.38134641053402396
CDC42EP3	0.262639616297696	-0.34664864105464477
CDC42EP4	0.491590094569611	0.04283872578601216
CDC42EP5	1.6953572674722401	-0.2558583342079904
CDC42SE1	-0.0999368486854524	-0.2399058264044791
CDC42SE2	0.40609375320742297	-0.051330633196039574
CDC45	0.470237743074393	1.777710050227571
CDC5L	-0.0191921581181355	0.33583394259962995
CDC6	0.033451070670311	0.48608328348254526
CDC7	-1.2490741693859901	-0.09629180530635653
CDC73	0.354012136371569	-0.8969859437078687
CDCA2	-0.7647647603988521	2.0119456120978647
CDCA3	-0.519608256192504	2.4498462592191235
CDCA4	-0.043578327512287005	1.0641304069026365
CDCA5	0.23937630112776	1.4790498835852046
CDCA7	-0.0829276239400549	0.41051761983559076
CDCA7L	-0.24784692581826395	0.9549880548081877
CDCA8	-0.736977385448948	2.164822207827848
CDCP1	0.5163143112135661	0.43507309702574426
CDH1	0.36331946865249	-0.18852396590767562
CDH17	0.202954018540996	0.6947888484918913
CDH2	0.231935067213434	0.678283687441844
CDH3	0.510806960254108	-0.11504118562133521
CDH6	-0.546590517018502	-0.10772938886254844
CDHR2	0.888938549983418	1.7843749732568097
CDHR5	0.179489807657744	2.2372187019479544
CDIPT	0.20893288675060998	0.25371305151660606
CDK1	-0.0379349440186943	1.558690564623376
CDK10	0.23698298895081502	0.9595942512014453
CDK11A	0.47703311191470293	-0.10367532805010607
CDK11B	-0.13466545281928	0.12960665984906863
CDK12	-0.0439995538406601	-0.46356195838351094
CDK13	-0.0692515394745608	-0.20156068711222305
CDK14	-0.0447191717004414	-0.009485162263631337
CDK16	0.205901776730983	0.014150129578705225
CDK17	0.238890831036481	-0.712076810411236
CDK18	0.556740173526016	0.8992091472442962
CDK19	-0.307888967544692	-1.8147297692273767
CDK2	0.250091246282785	0.8638247276938908
CDK20	0.25899124514029503	-0.2019025623831565
CDK2AP1	-0.103341717462129	0.6189918795095509
CDK2AP2	0.26834101501903895	0.19121395393840088
CDK3	-0.8247574383454509	0.9278908180000682
CDK4	0.00451704370321587	0.5163421046040516
CDK5	-0.374657087166135	0.9163187931613643
CDK5RAP1	0.131202767363131	1.050939401706664
CDK5RAP2	0.22094598520638298	0.4419231761722544
CDK5RAP3	0.5047572407967871	0.6275969137883483
CDK6	0.471013928144394	0.4093226166196574
CDK7	0.552107331371048	0.42937715259353043
CDK8	0.0582543800787946	0.06268653232079044
CDK9	0.14265131255376198	-0.2251028421351101
CDKAL1	0.369106972222633	0.10215753851654563
CDKL1	-0.409134992141489	0.18301619037806652
CDKL3	-0.0887867172979426	-0.13007268142245265
CDKL5	0.21082118739629702	-0.3327226229249943
CDKN1A	1.60135832262786	-0.7999668063568004
CDKN1B	0.831979379787131	-0.47843302898017526
CDKN1C	3.47141604439304	-1.6248805932451715
CDKN2A	0.434030472418269	0.22610588343784827
CDKN2AIP	1.6802041778871102	-0.4947659187407492
CDKN2AIPNL	-0.258200687650551	0.9226953265003404
CDKN2B	-0.164485097571466	0.0636918141951413
CDKN2C	-0.882011259532975	1.5246845867746404
CDKN2D	1.69409288918857	-0.6619604680650469
CDKN3	-1.1296598673826101	3.044642921923713
CDON	0.229648224153034	1.42862364977585
CDR2	0.9168747648804091	0.9246488356682958
CDR2L	0.411339282001791	1.3334321009578407
CDRT1	-0.619453934551593	0.0787352263026748
CDS1	0.6291103871773829	-1.1425176349550177
CDS2	-0.41695829804291396	-0.4668330714726269
CDT1	0.8760820704378459	2.85148678885176
CDV3	0.0425520505415664	0.2556932915713261
CDYL	0.45012888308717	0.16992658846224348
CEACAM1	0.9463860482096751	-1.3728372409756147
CEACAM19	-0.508260886710117	-0.4406241488119916
CEACAM6	0.51630803403962	-0.3897570998635817
CEBPB	0.685659664344473	-1.1819947476889585
CEBPD	0.9697105535273158	-0.7158730013439549
CEBPG	0.478688914095387	-0.31378200024985864
CEBPZ	0.0127091832184429	0.11275482204090136
CECR5	-0.14957936227008098	0.47881523238002527
CELA3B	-3.4094597965226203	0.09153729793686609
CELF1	0.238883476537342	-0.12680545834197018
CELF4	0.6296843262290289	-0.13319709963633478
CELSR1	-0.44514317037801204	-1.3981449259561913
CELSR3	-0.8731946206322341	0.13132590388982476
CEMP1	-8.14206581691089	-0.3038464248358261
CENPA	-1.01243221486371	1.8106694312914395
CENPB	-0.972986116474341	0.3802729952661674
CENPBD1	-0.9134481803400971	0.4850541201849149
CENPE	-1.28920152825983	1.7891483822279528
CENPF	-1.07529465005921	2.565646565905533
CENPH	0.0307874926724113	1.653457883244455
CENPI	-0.7751765830847521	0.990014726585776
CENPJ	-0.20938644521125702	0.8143109326586392
CENPK	-0.000268483043263342	1.3996549202282076
CENPL	-0.3867267141600139	1.048632706700205
CENPM	-0.14417673322988098	1.7869574603578882
CENPN	-0.13466031595383401	1.5774576174048809
CENPO	-0.860719512881921	0.8259211003612029
CENPP	-0.0295013426291861	1.6551720980864193
CENPQ	-0.227627768757504	0.5585384781695091
CENPT	-0.38246423505073396	1.091562795940088
CENPU	0.24342401843454603	0.347759889238478
CENPV	0.0278888467602049	1.1163288662936979
CENPW	0.13333753271949197	1.7401144958871786
CEP104	-0.295709329931851	-0.20576234576681568
CEP120	-0.0292538067898041	0.08974031320608826
CEP128	-0.798770613337589	0.7741677353500522
CEP131	0.126676040102143	0.17484746024313044
CEP135	-0.14588449877423001	0.16373398469447523
CEP152	-0.33329810260224396	1.3500547136097532
CEP164	-0.534495585090805	0.45089912897445256
CEP170	0.259634567295652	-0.40485105924901577
CEP170B	-0.35166657142022	0.5402473951816518
CEP192	-0.349133620097678	0.30865963951456743
CEP250	-0.708339920943369	0.5875917763149713
CEP290	0.217582963546368	-0.10574875638644697
CEP295	-0.583567422987529	0.05877498727461175
CEP350	0.15362171382847	-0.132977595974013
CEP41	-1.54140489771283	0.5803309927393465
CEP44	-0.25819644266150305	0.3182421561733061
CEP55	-0.5686847584181479	3.542505026689754
CEP57	0.260665465240361	-0.2418346009627331
CEP57L1	-0.0480693283084681	0.6708438285397443
CEP63	0.185266239958568	0.4694218194953727
CEP68	-0.242657955442726	0.09986158664204084
CEP70	-0.517819170530808	0.31469744822649376
CEP72	-0.458602247228411	0.7809799372236467
CEP76	-0.19211030625066103	0.5222418945822056
CEP78	-0.7688047741085441	0.8981309014731914
CEP83	-0.302481188634049	0.0664650920723554
CEP85	0.220429886210123	0.04374133601971442
CEP85L	0.45312560917785794	-0.8867713703971443
CEP89	-0.481998130256174	0.17744375835393694
CEP95	-0.114304390724152	-0.12423544164572478
CEP97	-0.4616119403222179	0.6133136295734087
CEPT1	0.19602597872250102	0.11729666868194219
CERCAM	0.34303914091827803	0.14938134413900955
CERK	-1.8532195299571699	-0.18605080785954078
CERS2	0.37550789280531505	0.42431971252643225
CERS4	0.46970399012712605	0.2914251514787187
CERS5	-0.18496593531132102	0.25717090476441606
CERS6	0.0725800616376878	-0.6522527918203597
CES2	-1.19898218244474	1.479192374390734
CETN2	-0.28505812651369894	0.4545904842756191
CETN3	-0.6607090252672181	0.5437233360144765
CFAP36	-0.35179885350784695	-0.06041738224718669
CFAP44	-1.3611774953376397	0.18232694741707384
CFAP69	-0.18504973191799998	0.22602574298008943
CFAP97	0.506842181803216	-0.3601789762472194
CFB	0.5161980275647471	0.11488558571361482
CFD	0.251850710680332	0.04499693109903652
CFDP1	0.57611999806299	0.3467299347730543
CFH	-0.175056015314751	0.05604712516730479
CFL1	0.26229028252386605	0.3256648012788517
CFL2	-0.16180549155837698	-0.44536791769681217
CFLAR	0.763225652600538	-0.49777108720169017
CFLAR-AS1	-0.211228937697132	0.10058656458947131
CFTR	0.46825102355985	0.1655078542255486
CGGBP1	0.19110541739042003	-0.19261685594234806
CGN	0.23715432287881302	-0.1754401846990856
CGREF1	0.27945631582089303	2.0395331680824786
CGRRF1	0.42707531786532105	-0.0460860400044613
CH17-189H20.1	0.174348960068064	0.08572566374081522
CH17-360D5.2	-0.9663988948221139	-0.12390977222985
CH17-431G21.1	-0.0876556531652023	0.12816331934710434
CH17-472G23.2	0.450661983896484	-0.11240511699091914
CH25H	5.31826389750527	0.31521913142699737
CH507-154B10.1	-1.2900410512541298	0.06021239384904442
CH507-254M2.2	-0.22613649343476	0.1029338118198748
CH507-338C24.1	-0.37612253194383205	-0.06970310218474696
CH507-42P11.8	0.17304803457957801	-0.02739101312366826
CH507-513H4.3	1.39710577839049	-0.040546867811198435
CH507-513H4.4	1.39710577839049	-0.040546867811198435
CH507-513H4.6	1.39710577839049	-0.040546867811198435
CH507-9B2.3	-0.8965605529110608	-0.13090195500877436
CHAC2	-0.9746870938312009	0.45102511367218134
CHAF1A	-0.20261392145091298	1.225665104949382
CHAF1B	-0.0973135546718211	0.8508477374997009
CHCHD1	0.288181736627155	0.46208275741153926
CHCHD10	0.9991763751946829	1.018317114608775
CHCHD2	0.27277066411889495	0.3735611892153818
CHCHD3	0.3793240411190771	0.4954453084010526
CHCHD4	0.0354002885916967	0.13826466482827193
CHCHD5	0.5699624741392479	0.5069041724452884
CHCHD6	0.568796583985627	0.7343290034712612
CHCHD7	-0.7011047799144019	0.16635674389608648
CHD1	-0.0740802767990925	-0.6185131259753526
CHD1L	-0.11977249723434501	0.48818002238894154
CHD2	0.751939603300336	-0.49702057107691133
CHD3	-0.0337618189724259	0.3442256322996487
CHD4	-0.0606477734150654	0.07990206821709261
CHD6	-0.43297771475755603	0.07510016211388351
CHD7	0.136042084092801	-0.45439730246065396
CHD8	-0.230453598395915	0.23713232467985043
CHD9	-0.151336378566608	-0.032074135255783044
CHDH	-0.126434963832875	-0.17391392012671564
CHEK1	0.619945500569901	0.8696380935607174
CHEK2	0.0451822633688901	1.0902862090946872
CHERP	0.605696094731357	0.12474420408284521
CHFR	-0.140567192414508	-0.5434255429664526
CHIC1	-0.8192198866477459	-0.18995967284958135
CHIC2	0.27403595954799104	-0.028994188482668663
CHID1	-0.21819364680116698	1.1047239357898797
CHKA	-0.123601898384004	-0.7388937885675181
CHKB	0.396953604597813	0.016051129647591745
CHM	-0.229703760866303	-0.2202957793530774
CHML	-0.19405622423135602	0.20072466288473995
CHMP1A	-0.175741467010943	0.0755641909497821
CHMP1B	0.338311400668023	-0.37043257520580597
CHMP2A	0.252087409758115	-0.11977629535235755
CHMP2B	0.17647131126095197	-0.3573506465527288
CHMP3	-0.0987398349644165	0.10978613566086
CHMP4A	0.00361071489438684	0.3434957329952248
CHMP4B	0.137168531000575	-0.05674785689207083
CHMP4C	0.42072151370419303	-0.14010306360861782
CHMP5	0.407832084641481	-0.12333352282524694
CHMP6	-0.7727792750667919	-0.20546474829806627
CHMP7	0.211970074804666	0.08151303628071348
CHN2	-1.08769940098408	0.45975321295737964
CHORDC1	0.18821417905725896	0.1060948635622968
CHP1	0.500868325130096	-0.09941235872639043
CHPF	0.659366848319824	0.8927932544969408
CHPF2	-0.728631207017121	-0.12535108463724606
CHPT1	0.6225352735988001	0.1955491131878926
CHRAC1	0.0954900371633433	-0.3386864639192852
CHRNA10	-3.30155366687553	-0.027176260089417377
CHRNA5	-0.527171100335161	0.23704947379474048
CHRNB1	0.493439305680753	0.14775773368259362
CHST10	-0.8149164891783209	0.7303477150030961
CHST12	-1.2186573021723701	-0.006977405444139567
CHST15	-0.289813011005725	-1.6058308566134096
CHST3	-0.147035869435612	0.43899364686566406
CHST4	-1.7851398689099198	0.38820152699317306
CHST7	0.38716907066842293	1.8675967596765133
CHST9	-0.0923630311881028	-0.20032392778167085
CHSY1	-0.568453358162291	-1.0947317075364642
CHTF18	0.32067222461009903	1.949722543974995
CHTF8	-0.579764433311768	0.3183275855036096
CHTOP	0.164052500017117	-0.09373767137401914
CHUK	0.15159517220273	-0.7119644159313189
CHURC1	-0.382717281811656	0.22675376867354302
CHURC1-FNTB	1.01744196657909	0.11439529109862044
CIAO1	-0.272313791244272	-0.41684778805843
CIAPIN1	-0.23821813940566397	-0.0030556198770517184
CIB1	0.23209701273057898	0.18946964920693174
CIB2	0.49337947475285904	0.3322641796075617
CIC	0.0865352912221315	-0.13826924687945294
CIDEB	5.2055359007880195	1.5503471061177734
CIDECP	0.538124753754049	-0.1638241357064502
CINP	-0.10037652210827401	0.21484124679522482
CIPC	-0.78914523519039	0.1997231641288868
CIR1	0.343243830464238	-0.1631607200698848
CIRBP	-0.280402279099319	-0.27507413607425296
CIRH1A	0.145115886553637	0.42788691405925655
CISD1	0.32472287721354903	0.7401223752891096
CISD2	0.0433168845493195	-0.6094992182972713
CISD3	-0.406725286001025	0.697098077111378
CIT	-0.37941520255493	1.0366576034313189
CITED2	0.612518165330199	-0.06578099578678312
CITED4	0.47111311894935104	-0.5996554153290771
CIZ1	0.34478960571462	0.4294099380964496
CKAP2	-0.7889693585336021	1.1487159747853735
CKAP2L	-0.20133541311076897	1.2707994945976957
CKAP4	0.590408042916902	0.07249218582927566
CKAP5	-0.00879591398293976	0.48347581266734563
CKB	1.00299772269167	1.4347029279173436
CKLF	0.27903617191757596	0.28922656920316003
CKMT2	-0.7600368339119979	1.3856670062842797
CKS1B	0.272530655439933	1.1198080090395128
CKS2	-0.21339134256708997	1.1555214427512
CLASP1	-0.162024589647739	-0.19008716956479912
CLASP2	-0.0995106676869868	0.32702914109212605
CLASRP	0.590581320373048	-0.0968756408402774
CLCC1	-0.301805675194146	0.24569939931165044
CLCN2	-0.368246707785072	1.5801337886533267
CLCN3	-0.0344315081810865	0.24714607738140956
CLCN4	0.038040436847333	0.8183075555145313
CLCN5	0.000426139031751207	-0.1867158136545539
CLCN6	0.27564609893581604	-0.7151537794694083
CLCN7	-0.426203948800826	-0.3486187577979699
CLDN1	-0.130479667110011	-0.4541982967126267
CLDN10	-0.41296955713178	-0.21235939205512921
CLDN12	0.6436405595511929	-0.8467771962366157
CLDN18	1.80639960346207	0.22365629411848784
CLDN2	-0.9119020698081569	-0.097973649473445
CLDN23	-1.0688722952338299	0.5242517074415335
CLDN3	0.536188534810344	0.9389102128233198
CLDN4	0.603931830484556	-0.03328784234706741
CLDN7	0.0203590734124859	0.9998669123551239
CLDND1	0.7828700864947379	-0.3290713897714891
CLEC16A	-0.10997733246364301	0.24416345749486823
CLEC2D	-0.9572907131725369	-0.6940494697154007
CLHC1	0.16989161508669198	-0.12599035960904784
CLIC1	0.566592585893104	0.41944835529136915
CLIC4	0.532567321373405	-0.33568371524836094
CLINT1	0.156827690753397	-0.06684278564449476
CLIP1	0.638767091369736	-0.15676857213771084
CLIP2	0.934842325512985	-0.6927451643959839
CLIP4	0.566795195371027	-0.26544582147612916
CLK1	1.62930484899877	-0.057620174017963925
CLK2	-0.32479854365321303	0.16846484050681418
CLK3	1.59452221949756	-0.2730127743337687
CLK4	0.990042397459352	-0.5742417305149349
CLMN	-0.0999030567379281	0.6195603993248442
CLN3	-0.721646519542412	0.015119361804897808
CLN5	-0.10444837315658599	-0.9213743175661347
CLN6	-0.14423592001840302	1.2993602045800252
CLN8	-0.29157317962749396	-1.4345709310311732
CLNS1A	0.0804450683137047	0.4888989672416179
CLOCK	-0.193417793000299	-0.2921805815082274
CLP1	-0.6891718058869339	0.12320254951335308
CLPB	-0.005845466174850629	0.9010191396299162
CLPP	0.345020110283604	0.481245024615037
CLPTM1	0.34286868004077503	0.1311484795951848
CLPTM1L	-0.108912482303828	0.3691335782406764
CLPX	0.00226722039308993	-0.10241993765130349
CLSPN	0.21859663230690196	1.8166713971747228
CLSTN1	0.17218334696387697	0.13798369434029606
CLSTN3	0.147710139068664	0.7145649335781262
CLTA	0.129017633668519	0.446927728949664
CLTB	0.481062450763188	0.239614158703948
CLTC	0.23709431207769502	-0.669947611857024
CLTCL1	-0.9836264223118791	-0.056665828509163046
CLU	-0.158888402992451	-0.0984593716673765
CLUAP1	-0.6281914197540079	-0.14855547313004652
CLUH	-0.0253069115203463	0.6237417975353562
CLUHP3	-0.822366178248025	0.10027050884441217
CMAS	0.5259158382361661	0.29720141491502994
CMBL	0.4078084926147921	-0.11823461543095524
CMC1	0.0610395256569596	0.16550345229375085
CMC2	0.377279345488584	0.5255838603772582
CMC4	-0.8690202040318822	0.02593854840861339
CMIP	0.614724017110185	-0.04630742210138654
CMPK1	0.635768727157645	-0.12580862786849523
CMPK2	0.08154803146615201	-1.5513269219592365
CMTM1	-0.798748635347354	-0.27351143345601087
CMTM3	0.124789371461032	0.2184412123589209
CMTM4	-0.7235447145232651	0.9857214203226699
CMTM6	0.18559935223019	-1.4404015757076236
CMTM7	0.932545129130026	0.11824376945947825
CMTM8	0.535101245534225	0.5990458291682667
CMTR1	-0.25025026972654	-0.66876770747948
CMTR2	-0.273569004791685	-0.7213264806335254
[truncated: 9,592 more rows]
