# Supplementary material for: Deciphering COVID-19 host transcriptomic complexity and variations for therapeutic discovery against new variants
Source: iScience. 2022 Sep 3;25(10):105068. doi: 10.1016/j.isci.2022.105068 (PMC9439871; doi:10.1016/j.isci.2022.105068)
Supplement: Data S12. GO enrichment analysis of DE genes induced by IMD-0354 treatment, related to Figure 7 [file mmc13.xls]

## Sheet: selected
Gene Ontology	pFDR	Direction	Name
cis-regulatory region sequence-specific DNA binding (GO:0000987)	3.73161	Down	Cis-reg. region seq-specific DNA binding
RNA polymerase II transcription regulatory region sequence-specific DNA binding (GO:0000977)	4.68313	Down	RNA Pol2 transcription reg. region seq-specific DNA binding
positive regulation of T cell apoptotic process (GO:0070234)	1.36084	Up	T cell apoptotic process Pos.
negative regulation of viral process (GO:0048525)	1.43478	Up	Viral process Neg.
positive regulation of vascular endothelial growth factor production (GO:0010575)	1.43478	Up	VEGF production Pos.
positive regulation of mononuclear cell migration (GO:0071677)	1.66681	Up	Mononuclear cell migration Pos.
positive regulation of defense response (GO:0031349)	1.80483	Up	Defense response Pos.
cellular response to molecule of bacterial origin (GO:0071219)	2.0579	Up	Cellular response to bacterial molecules
inflammatory response (GO:0006954)	2.0579	Up	Inflammatory response
cellular response to lipopolysaccharide (GO:0071222)	2.73135	Up	Cellular response to LPS
cytokine-mediated signaling pathway (GO:0019221)	5.43472	Up	Cytokine-mediated signaling
cellular response to cytokine stimulus (GO:0071345)	5.77499	Up	Cellular response to cytokine stimulus

## Sheet: GOBP_log10fdr
	Control_Treat
'de novo' posttranslational protein folding (GO:0051084)	0
3'-phosphoadenosine 5'-phosphosulfate biosynthetic process (GO:0050428)	0
3'-phosphoadenosine 5'-phosphosulfate metabolic process (GO:0050427)	0
3'-UTR-mediated mRNA destabilization (GO:0061158)	0.0992067
3'-UTR-mediated mRNA stabilization (GO:0070935)	0.0153936
7-methylguanosine mRNA capping (GO:0006370)	0
7-methylguanosine RNA capping (GO:0009452)	0
acetyl-CoA biosynthetic process (GO:0006085)	0
acetyl-CoA metabolic process (GO:0006084)	0
acidic amino acid transport (GO:0015800)	0
actin crosslink formation (GO:0051764)	0.0434379
actin filament bundle assembly (GO:0051017)	0.0484469
actin filament bundle organization (GO:0061572)	0.0484469
actin filament capping (GO:0051693)	0
actin filament network formation (GO:0051639)	0.0484469
actin filament organization (GO:0007015)	0
actin filament polymerization (GO:0030041)	0
actin filament-based transport (GO:0099515)	0
actin polymerization or depolymerization (GO:0008154)	0
actin-myosin filament sliding (GO:0033275)	0.037832
action potential (GO:0001508)	0
activation of cysteine-type endopeptidase activity (GO:0097202)	0.135048
activation of cysteine-type endopeptidase activity involved in apoptotic process (GO:0006919)	0
activation of GTPase activity (GO:0090630)	0
activation of phospholipase C activity (GO:0007202)	0
activation of protein kinase activity (GO:0032147)	0
activation of protein kinase B activity (GO:0032148)	0
activation of transmembrane receptor protein tyrosine kinase activity (GO:0007171)	0.0586217
actomyosin structure organization (GO:0031032)	0
acute inflammatory response (GO:0002526)	0.0586217
acute-phase response (GO:0006953)	0.117773
acyl-CoA biosynthetic process (GO:0071616)	0
acyl-CoA metabolic process (GO:0006637)	0
acylglycerol biosynthetic process (GO:0046463)	0
acylglycerol catabolic process (GO:0046464)	0
acylglycerol homeostasis (GO:0055090)	0
adaptive immune response based on somatic recombination of immune receptors built from immunoglobulin superfamily domains (GO:0002460)	0.00595444
adenylate cyclase-activating G protein-coupled receptor signaling pathway (GO:0007189)	0.0360951
adenylate cyclase-inhibiting G protein-coupled receptor signaling pathway (GO:0007193)	0
adenylate cyclase-modulating G protein-coupled receptor signaling pathway (GO:0007188)	0.0586217
adherens junction assembly (GO:0034333)	0.0521529
adherens junction organization (GO:0034332)	0
adipose tissue development (GO:0060612)	0.0434379
adult heart development (GO:0007512)	0
aerobic respiration (GO:0009060)	0
aggrephagy (GO:0035973)	0.158183
aggresome assembly (GO:0070842)	0.0586217
alanine transport (GO:0032328)	0.0521529
aldehyde biosynthetic process (GO:0046184)	0.0586217
aldehyde catabolic process (GO:0046185)	0
alpha-amino acid biosynthetic process (GO:1901607)	0
alpha-amino acid catabolic process (GO:1901606)	0
alpha-amino acid metabolic process (GO:1901605)	0.0153936
alpha-beta T cell activation (GO:0046631)	0.270103
alpha-beta T cell differentiation (GO:0046632)	0.0586217
alpha-linolenic acid metabolic process (GO:0036109)	0.0389576
ameboidal-type cell migration (GO:0001667)	0
amide biosynthetic process (GO:0043604)	0
amide transport (GO:0042886)	0
amino acid import (GO:0043090)	0
amino acid import across plasma membrane (GO:0089718)	0
amino acid transmembrane transport (GO:0003333)	0
amino acid transport (GO:0006865)	0
amino sugar catabolic process (GO:0046348)	0
amino sugar metabolic process (GO:0006040)	0
amino-acid betaine metabolic process (GO:0006577)	0
aminoglycan biosynthetic process (GO:0006023)	0
aminoglycan catabolic process (GO:0006026)	0
aminoglycan metabolic process (GO:0006022)	0
AMP metabolic process (GO:0046033)	0
amylin receptor signaling pathway (GO:0097647)	0.0586217
amyloid fibril formation (GO:1990000)	0.0389576
amyloid precursor protein catabolic process (GO:0042987)	0
amyloid precursor protein metabolic process (GO:0042982)	0
amyloid-beta formation (GO:0034205)	0
amyloid-beta metabolic process (GO:0050435)	0
anaphase-promoting complex-dependent catabolic process (GO:0031145)	0
anion transmembrane transport (GO:0098656)	0
anoikis (GO:0043276)	0.054428
anterior/posterior pattern specification (GO:0009952)	0
anterograde axonal protein transport (GO:0099641)	0.0586217
anterograde axonal transport (GO:0008089)	0
anterograde trans-synaptic signaling (GO:0098916)	0
antibacterial humoral response (GO:0019731)	0
antigen processing and presentation of endogenous peptide antigen (GO:0002483)	0.365982
antigen processing and presentation of endogenous peptide antigen via MHC class I (GO:0019885)	0.0586217
antigen processing and presentation of endogenous peptide antigen via MHC class I via ER pathway (GO:0002484)	0.661237
antigen processing and presentation of endogenous peptide antigen via MHC class I via ER pathway, TAP-independent (GO:0002486)	0.661237
antigen processing and presentation of exogenous peptide antigen (GO:0002478)	0
antigen processing and presentation of exogenous peptide antigen via MHC class I (GO:0042590)	0.054428
antigen processing and presentation of exogenous peptide antigen via MHC class I, TAP-dependent (GO:0002479)	0.0586217
antigen processing and presentation of exogenous peptide antigen via MHC class I, TAP-independent (GO:0002480)	0.270103
antigen processing and presentation of exogenous peptide antigen via MHC class II (GO:0019886)	0
antigen processing and presentation of peptide antigen via MHC class I (GO:0002474)	0.0999044
antigen processing and presentation of peptide antigen via MHC class II (GO:0002495)	0
antigen receptor-mediated signaling pathway (GO:0050851)	0
antimicrobial humoral immune response mediated by antimicrobial peptide (GO:0061844)	0.037832
antiviral innate immune response (GO:0140374)	0.0360951
aortic valve development (GO:0003176)	0.0434379
aortic valve morphogenesis (GO:0003180)	0.0521529
apical junction assembly (GO:0043297)	0
apoptotic cell clearance (GO:0043277)	0
apoptotic mitochondrial changes (GO:0008637)	0
apoptotic process (GO:0006915)	0.0586217
arachidonate transport (GO:1903963)	0
arachidonic acid metabolic process (GO:0019369)	0.233455
arachidonic acid secretion (GO:0050482)	0
arginine metabolic process (GO:0006525)	0.0521529
aromatic amino acid family catabolic process (GO:0009074)	0.0227782
aromatic amino acid family metabolic process (GO:0009072)	0
artery development (GO:0060840)	0
artery morphogenesis (GO:0048844)	0
aspartate family amino acid biosynthetic process (GO:0009067)	0.0586217
aspartate family amino acid metabolic process (GO:0009066)	0.0586217
aspartate metabolic process (GO:0006531)	0.0586217
atrioventricular valve morphogenesis (GO:0003181)	0.00944344
attachment of mitotic spindle microtubules to kinetochore (GO:0051315)	0
autonomic nervous system development (GO:0048483)	0
autophagosome assembly (GO:0000045)	0
autophagosome maturation (GO:0097352)	0.0484469
autophagosome organization (GO:1905037)	0
autophagy of mitochondrion (GO:0000422)	0.0297238
autophagy of peroxisome (GO:0030242)	0.0434379
AV node cell action potential (GO:0086016)	0.0586217
axo-dendritic protein transport (GO:0099640)	0.0586217
axon development (GO:0061564)	0.00179792
axon extension (GO:0048675)	0
axon guidance (GO:0007411)	0
axonal fasciculation (GO:0007413)	0
axonal transport of mitochondrion (GO:0019896)	0
axonemal dynein complex assembly (GO:0070286)	0
axoneme assembly (GO:0035082)	0
axonogenesis (GO:0007409)	0
B cell activation (GO:0042113)	0.303168
B cell activation involved in immune response (GO:0002312)	0.0227782
B cell chemotaxis (GO:0035754)	0.0586217
B cell differentiation (GO:0030183)	0.342022
B cell homeostasis (GO:0001782)	0.0521529
B cell proliferation (GO:0042100)	0
B cell receptor signaling pathway (GO:0050853)	0
barbed-end actin filament capping (GO:0051016)	0
base-excision repair (GO:0006284)	0
basement membrane assembly (GO:0070831)	0.054428
basement membrane organization (GO:0071711)	0.0227782
beta-catenin destruction complex disassembly (GO:1904886)	0
bicarbonate transport (GO:0015701)	0
bicellular tight junction assembly (GO:0070830)	0
bile acid and bile salt transport (GO:0015721)	0
bile acid biosynthetic process (GO:0006699)	0
bile acid metabolic process (GO:0008206)	0.0484469
biotin metabolic process (GO:0006768)	0
bleb assembly (GO:0032060)	0.0586217
blood circulation (GO:0008015)	0
blood vessel diameter maintenance (GO:0097746)	0
blood vessel endothelial cell migration (GO:0043534)	0
blood vessel endothelial cell proliferation involved in sprouting angiogenesis (GO:0002043)	0
blood vessel morphogenesis (GO:0048514)	0.0521529
BMP signaling pathway (GO:0030509)	0.0360951
BMP signaling pathway involved in heart development (GO:0061312)	0
box C/D snoRNP assembly (GO:0000492)	0
brain development (GO:0007420)	0
branching involved in ureteric bud morphogenesis (GO:0001658)	0
branching morphogenesis of an epithelial tube (GO:0048754)	0
bundle of His cell action potential (GO:0086043)	0.0586217
C21-steroid hormone metabolic process (GO:0008207)	0.221293
C4-dicarboxylate transport (GO:0015740)	0
calcineurin-mediated signaling (GO:0097720)	0.171475
calcineurin-NFAT signaling cascade (GO:0033173)	0.19764
calcitonin family receptor signaling pathway (GO:0097646)	0.0586217
calcium ion homeostasis (GO:0055074)	0
calcium ion transmembrane transport (GO:0070588)	0
calcium ion transport (GO:0006816)	0
calcium ion-regulated exocytosis of neurotransmitter (GO:0048791)	0
calcium-dependent cell-cell adhesion via plasma membrane cell adhesion molecules (GO:0016339)	0
calcium-independent cell-cell adhesion via plasma membrane cell-adhesion molecules (GO:0016338)	0.00595444
calcium-ion regulated exocytosis (GO:0017156)	0
calcium-mediated signaling (GO:0019722)	0.0153936
calcium-mediated signaling using intracellular calcium source (GO:0035584)	0
camera-type eye development (GO:0043010)	0
camera-type eye photoreceptor cell differentiation (GO:0060219)	0.0586217
cAMP-mediated signaling (GO:0019933)	0
canonical glycolysis (GO:0061621)	0
canonical Wnt signaling pathway (GO:0060070)	0
carbohydrate biosynthetic process (GO:0016051)	0
carbohydrate catabolic process (GO:0016052)	0
carbohydrate derivative biosynthetic process (GO:1901137)	0.164614
carbohydrate homeostasis (GO:0033500)	0.275924
carbon dioxide transport (GO:0015670)	0.0586217
carboxylic acid biosynthetic process (GO:0046394)	0
carboxylic acid metabolic process (GO:0019752)	0
carboxylic acid transmembrane transport (GO:1905039)	0
carboxylic acid transport (GO:0046942)	0
cardiac cell development (GO:0055006)	0
cardiac conduction system development (GO:0003161)	0
cardiac endothelial cell differentiation (GO:0003348)	0.0586217
cardiac epithelial to mesenchymal transition (GO:0060317)	0
cardiac muscle cell action potential involved in contraction (GO:0086002)	0
cardiac muscle cell development (GO:0055013)	0
cardiac muscle cell differentiation (GO:0055007)	0
cardiac muscle cell myoblast differentiation (GO:0060379)	0.0586217
cardiac muscle contraction (GO:0060048)	0
cardiac muscle hypertrophy (GO:0003300)	0
cardiac muscle tissue development (GO:0048738)	0
cardiac muscle tissue morphogenesis (GO:0055008)	0
cardiac myofibril assembly (GO:0055003)	0.0284005
cardiac right ventricle morphogenesis (GO:0003215)	0
cardiac ventricle morphogenesis (GO:0003208)	0
cardiocyte differentiation (GO:0035051)	0.0434379
carnitine metabolic process (GO:0009437)	0
cartilage development (GO:0051216)	0
catechol-containing compound biosynthetic process (GO:0009713)	0
catecholamine biosynthetic process (GO:0042423)	0
catecholamine metabolic process (GO:0006584)	0
cation transmembrane transport (GO:0098655)	0
cation transport (GO:0006812)	0
CD4-positive, alpha-beta T cell activation (GO:0035710)	0.0586217
Cdc42 protein signal transduction (GO:0032488)	0.0586217
cell chemotaxis (GO:0060326)	0.0227782
cell cycle checkpoint signaling (GO:0000075)	0.0434379
cell cycle G1/S phase transition (GO:0044843)	0
cell cycle G2/M phase transition (GO:0044839)	0
cell differentiation involved in metanephros development (GO:0072202)	0
cell junction assembly (GO:0034329)	0
cell junction disassembly (GO:0150146)	0.0586217
cell junction organization (GO:0034330)	0
cell migration involved in gastrulation (GO:0042074)	0
cell migration involved in heart development (GO:0060973)	0
cell migration involved in sprouting angiogenesis (GO:0002042)	0.0153936
cell morphogenesis involved in differentiation (GO:0000904)	0.0586217
cell morphogenesis involved in neuron differentiation (GO:0048667)	0
cell projection assembly (GO:0030031)	0.0586217
cell projection organization (GO:0030030)	0.054428
cell proliferation in forebrain (GO:0021846)	0
cell surface receptor signaling pathway involved in heart development (GO:0061311)	0
cell-cell adhesion via plasma-membrane adhesion molecules (GO:0098742)	0
cell-cell junction assembly (GO:0007043)	0
cell-cell junction organization (GO:0045216)	0
cell-matrix adhesion (GO:0007160)	0
cell-substrate junction assembly (GO:0007044)	0.0960685
cellular amide metabolic process (GO:0043603)	0
cellular amino acid biosynthetic process (GO:0008652)	0.0586217
cellular amino acid catabolic process (GO:0009063)	0
cellular biogenic amine biosynthetic process (GO:0042401)	0.082163
cellular calcium ion homeostasis (GO:0006874)	0
cellular component assembly (GO:0022607)	0
cellular component disassembly (GO:0022411)	0.158183
cellular copper ion homeostasis (GO:0006878)	0.0360951
cellular defense response (GO:0006968)	0.00595444
cellular divalent inorganic cation homeostasis (GO:0072503)	0.0434997
cellular glucose homeostasis (GO:0001678)	0.0586217
cellular glucuronidation (GO:0052695)	0.00944344
cellular heat acclimation (GO:0070370)	0.0586217
cellular hypotonic response (GO:0071476)	0.0586217
cellular iron ion homeostasis (GO:0006879)	0
cellular lipid catabolic process (GO:0044242)	0
cellular macromolecule biosynthetic process (GO:0034645)	0
cellular macromolecule catabolic process (GO:0044265)	0
cellular metal ion homeostasis (GO:0006875)	0
cellular modified amino acid biosynthetic process (GO:0042398)	0.00595444
cellular modified amino acid catabolic process (GO:0042219)	0
cellular nitrogen compound biosynthetic process (GO:0044271)	0
cellular polysaccharide biosynthetic process (GO:0033692)	0
cellular protein catabolic process (GO:0044257)	0
cellular protein complex disassembly (GO:0043624)	0
cellular protein localization (GO:0034613)	0
cellular protein metabolic process (GO:0044267)	0
cellular protein modification process (GO:0006464)	0
cellular protein-containing complex assembly (GO:0034622)	0
cellular respiration (GO:0045333)	0
cellular response to acid chemical (GO:0071229)	0
cellular response to alcohol (GO:0097306)	0.0586217
cellular response to amino acid starvation (GO:0034198)	0.0586217
cellular response to amino acid stimulus (GO:0071230)	0
cellular response to amyloid-beta (GO:1904646)	0
cellular response to angiotensin (GO:1904385)	0.0586217
cellular response to arsenic-containing substance (GO:0071243)	0.117773
cellular response to BMP stimulus (GO:0071773)	0.0586217
cellular response to cadmium ion (GO:0071276)	0.668153
cellular response to calcium ion (GO:0071277)	0
cellular response to catecholamine stimulus (GO:0071870)	0
cellular response to chemical stress (GO:0062197)	0.0588839
cellular response to chemokine (GO:1990869)	0.553145
cellular response to cholesterol (GO:0071397)	0
cellular response to cold (GO:0070417)	0.0586217
cellular response to copper ion (GO:0071280)	0.303168
cellular response to corticosteroid stimulus (GO:0071384)	0.0992067
cellular response to cytokine stimulus (GO:0071345)	5.77499
cellular response to decreased oxygen levels (GO:0036294)	0.134855
cellular response to DNA damage stimulus (GO:0006974)	0
cellular response to dopamine (GO:1903351)	0.0521529
cellular response to drug (GO:0035690)	0
cellular response to dsRNA (GO:0071359)	0.0673845
cellular response to epidermal growth factor stimulus (GO:0071364)	0.0586217
cellular response to erythropoietin (GO:0036018)	0.342022
cellular response to exogenous dsRNA (GO:0071360)	0.0284005
cellular response to fatty acid (GO:0071398)	0.639141
cellular response to fibroblast growth factor stimulus (GO:0044344)	0.0586217
cellular response to fluid shear stress (GO:0071498)	0.428896
cellular response to glucocorticoid stimulus (GO:0071385)	0.311755
cellular response to glucose starvation (GO:0042149)	0.352143
cellular response to glucose stimulus (GO:0071333)	0.0521529
cellular response to granulocyte macrophage colony-stimulating factor stimulus (GO:0097011)	0.311755
cellular response to growth factor stimulus (GO:0071363)	0.225105
cellular response to heat (GO:0034605)	0.0714143
cellular response to heparin (GO:0071504)	0.0586217
cellular response to hexose stimulus (GO:0071331)	0.0586217
cellular response to hormone stimulus (GO:0032870)	0.0544485
cellular response to hydrogen peroxide (GO:0070301)	1.08305
cellular response to hypoxia (GO:0071456)	0.0586217
cellular response to insulin stimulus (GO:0032869)	0.270103
cellular response to interferon-beta (GO:0035458)	0.0586217
cellular response to interferon-gamma (GO:0071346)	1.1854
cellular response to interleukin-1 (GO:0071347)	1.03473
cellular response to interleukin-12 (GO:0071349)	0.0586217
cellular response to interleukin-17 (GO:0097398)	0.054428
cellular response to interleukin-2 (GO:0071352)	0
cellular response to interleukin-6 (GO:0071354)	0.164614
cellular response to interleukin-7 (GO:0098761)	0.00944344
cellular response to ionizing radiation (GO:0071479)	0.0061743
cellular response to ketone (GO:1901655)	0.234618
cellular response to laminar fluid shear stress (GO:0071499)	0.661237
cellular response to lectin (GO:1990858)	0
cellular response to leptin stimulus (GO:0044320)	0.238682
cellular response to leucine (GO:0071233)	0.0521529
cellular response to leucine starvation (GO:1990253)	0.0521529
cellular response to light stimulus (GO:0071482)	0
cellular response to lipid (GO:0071396)	1.1854
cellular response to lipopolysaccharide (GO:0071222)	2.73135
cellular response to lipoteichoic acid (GO:0071223)	0.0586217
cellular response to low-density lipoprotein particle stimulus (GO:0071404)	0
cellular response to mechanical stimulus (GO:0071260)	0.303168
cellular response to metal ion (GO:0071248)	0.0153936
cellular response to molecule of bacterial origin (GO:0071219)	2.0579
cellular response to muramyl dipeptide (GO:0071225)	0.238682
cellular response to nicotine (GO:0071316)	0.342022
cellular response to nitrogen compound (GO:1901699)	0.00595444
cellular response to nitrogen levels (GO:0043562)	0.0434379
cellular response to nitrogen starvation (GO:0006995)	0.0434379
cellular response to nutrient levels (GO:0031669)	0.158183
cellular response to organic cyclic compound (GO:0071407)	0.0586217
cellular response to organic substance (GO:0071310)	0.18947
cellular response to organonitrogen compound (GO:0071417)	0
cellular response to osmotic stress (GO:0071470)	0
cellular response to oxidative stress (GO:0034599)	0.171475
cellular response to oxidised low-density lipoprotein particle stimulus (GO:0140052)	0.0521529
cellular response to oxygen-containing compound (GO:1901701)	0.813338
cellular response to peptide (GO:1901653)	0.0484469
cellular response to peptide hormone stimulus (GO:0071375)	0.303058
cellular response to potassium ion (GO:0035865)	0
cellular response to prostaglandin stimulus (GO:0071379)	0.221293
cellular response to radiation (GO:0071478)	0.0153936
cellular response to reactive oxygen species (GO:0034614)	1.03473
cellular response to retinoic acid (GO:0071300)	0.0223577
cellular response to starvation (GO:0009267)	0.311755
cellular response to steroid hormone stimulus (GO:0071383)	0
cellular response to sterol (GO:0036315)	0.0227782
cellular response to sterol depletion (GO:0071501)	0.054428
cellular response to thyroid hormone stimulus (GO:0097067)	0.0434379
cellular response to topologically incorrect protein (GO:0035967)	0.311755
cellular response to transforming growth factor beta stimulus (GO:0071560)	0.0586217
cellular response to tumor necrosis factor (GO:0071356)	0.78702
cellular response to type I interferon (GO:0071357)	0.993528
cellular response to unfolded protein (GO:0034620)	0.365573
cellular response to UV (GO:0034644)	0.054428
cellular response to UV-A (GO:0071492)	0.0484469
cellular response to UV-B (GO:0071493)	0.0586217
cellular response to vascular endothelial growth factor stimulus (GO:0035924)	0.303168
cellular response to virus (GO:0098586)	1.08305
cellular response to vitamin D (GO:0071305)	0.0586217
cellular response to zinc ion (GO:0071294)	0.311755
cellular senescence (GO:0090398)	0.0586217
cellular transition metal ion homeostasis (GO:0046916)	0.0231667
cellular water homeostasis (GO:0009992)	0.0586217
cellular zinc ion homeostasis (GO:0006882)	0.164614
CENP-A containing chromatin organization (GO:0061641)	0
CENP-A containing nucleosome assembly (GO:0034080)	0
central nervous system development (GO:0007417)	0
central nervous system neuron differentiation (GO:0021953)	0
centromere complex assembly (GO:0034508)	0
ceramide biosynthetic process (GO:0046513)	0
ceramide catabolic process (GO:0046514)	0
ceramide metabolic process (GO:0006672)	0
ceramide transport (GO:0035627)	0
chaperone cofactor-dependent protein refolding (GO:0051085)	0
chemical homeostasis (GO:0048878)	0.0360951
chemical synaptic transmission (GO:0007268)	0
chemokine-mediated signaling pathway (GO:0070098)	0.368706
chloride transmembrane transport (GO:1902476)	0
chloride transport (GO:0006821)	0
cholesterol biosynthetic process (GO:0006695)	0
cholesterol homeostasis (GO:0042632)	0.117773
cholesterol metabolic process (GO:0008203)	0
cholesterol transport (GO:0030301)	0
chondrocyte development (GO:0002063)	0.0586217
chondrocyte differentiation (GO:0002062)	0
chondroitin sulfate biosynthetic process (GO:0030206)	0
chondroitin sulfate metabolic process (GO:0030204)	0
chondroitin sulfate proteoglycan biosynthetic process (GO:0050650)	0
chromatin assembly (GO:0031497)	0
chromatin assembly or disassembly (GO:0006333)	0
chromatin disassembly (GO:0031498)	0.0153936
chromatin maintenance (GO:0070827)	0
chromatin organization (GO:0006325)	0
chromatin organization involved in regulation of transcription (GO:0034401)	0.0389576
chromatin remodeling (GO:0006338)	0
chromatin remodeling at centromere (GO:0031055)	0
chromatin-mediated maintenance of transcription (GO:0048096)	0.0484469
chromosome condensation (GO:0030261)	0
chromosome organization (GO:0051276)	0.00595444
chronic inflammatory response (GO:0002544)	0.0586217
ciliary basal body-plasma membrane docking (GO:0097711)	0
cilium assembly (GO:0060271)	0
cilium movement (GO:0003341)	0
cilium organization (GO:0044782)	0
cilium-dependent cell motility (GO:0060285)	0
circulatory system development (GO:0072359)	0.0219614
citrulline metabolic process (GO:0000052)	0.0586217
cobalamin metabolic process (GO:0009235)	0.0586217
cobalamin transport (GO:0015889)	0.0586217
cochlea morphogenesis (GO:0090103)	0.0434379
coenzyme A metabolic process (GO:0015936)	0
cognition (GO:0050890)	0
collagen fibril organization (GO:0030199)	0.0389576
collecting duct development (GO:0072044)	0
complement activation, alternative pathway (GO:0006957)	0.0586217
connective tissue development (GO:0061448)	0.037832
constitutive secretory pathway (GO:0045054)	0.0586217
contractile actin filament bundle assembly (GO:0030038)	0
COPII vesicle coating (GO:0048208)	0
COPII-coated vesicle budding (GO:0090114)	0
copper ion homeostasis (GO:0055070)	0.018139
copper ion import (GO:0015677)	0
copper ion transport (GO:0006825)	0
coronary vasculature development (GO:0060976)	0
cortical actin cytoskeleton organization (GO:0030866)	0.0586217
cortical cytoskeleton organization (GO:0030865)	0.0586217
creatine metabolic process (GO:0006600)	0.0586217
cyclic-nucleotide-mediated signaling (GO:0019935)	0
cyclooxygenase pathway (GO:0019371)	0.19764
cysteine metabolic process (GO:0006534)	0.0586217
cytokine-mediated signaling pathway (GO:0019221)	5.43472
cytoplasmic microtubule organization (GO:0031122)	0
cytoplasmic pattern recognition receptor signaling pathway (GO:0002753)	0.365573
cytoplasmic sequestering of NF-kappaB (GO:0007253)	0.270103
cytoplasmic sequestering of protein (GO:0051220)	0.158183
cytoplasmic sequestering of transcription factor (GO:0042994)	0.365982
cytoplasmic translation (GO:0002181)	0
cytoplasmic translational initiation (GO:0002183)	0.00944344
cytoskeleton organization (GO:0007010)	0
cytoskeleton-dependent cytokinesis (GO:0061640)	0
cytoskeleton-dependent intracellular transport (GO:0030705)	0
cytosolic transport (GO:0016482)	0
death-inducing signaling complex assembly (GO:0071550)	0.0586217
defense response to bacterium (GO:0042742)	0.0544485
defense response to Gram-negative bacterium (GO:0050829)	0.0153936
defense response to Gram-positive bacterium (GO:0050830)	0.12314
defense response to protozoan (GO:0042832)	0.135048
defense response to symbiont (GO:0140546)	0.78702
defense response to tumor cell (GO:0002357)	0.0521529
defense response to virus (GO:0051607)	0.889072
dendrite arborization (GO:0140059)	0.0586217
dendrite morphogenesis (GO:0048813)	0
dendritic cell chemotaxis (GO:0002407)	0.0992067
dendritic cell differentiation (GO:0097028)	0.221293
dendritic cell migration (GO:0036336)	0.0673845
dendritic spine morphogenesis (GO:0060997)	0.0227782
dendritic spine organization (GO:0097061)	0
dephosphorylation (GO:0016311)	0.0227782
dermatan sulfate biosynthetic process (GO:0030208)	0
dermatan sulfate metabolic process (GO:0030205)	0
dermatan sulfate proteoglycan biosynthetic process (GO:0050651)	0
desensitization of G protein-coupled receptor signaling pathway (GO:0002029)	0.0484469
detection of bacterium (GO:0016045)	0.0360951
detection of chemical stimulus involved in sensory perception of bitter taste (GO:0001580)	0
detection of chemical stimulus involved in sensory perception of taste (GO:0050912)	0
detection of mechanical stimulus (GO:0050982)	0
detection of molecule of bacterial origin (GO:0032490)	0
detection of muscle stretch (GO:0035995)	0
detection of stimulus involved in sensory perception of pain (GO:0062149)	0.0586217
determination of bilateral symmetry (GO:0009855)	0
determination of digestive tract left/right asymmetry (GO:0071907)	0
determination of heart left/right asymmetry (GO:0061371)	0
determination of left/right symmetry (GO:0007368)	0
development of primary male sexual characteristics (GO:0046546)	0.0223577
diacylglycerol biosynthetic process (GO:0006651)	0
diacylglycerol metabolic process (GO:0046339)	0
dicarboxylic acid catabolic process (GO:0043649)	0.0360951
dicarboxylic acid metabolic process (GO:0043648)	0.0484469
digestive tract development (GO:0048565)	0.0297238
diol biosynthetic process (GO:0034312)	0
diterpenoid metabolic process (GO:0016101)	0.171475
divalent inorganic cation homeostasis (GO:0072507)	0
DNA alkylation (GO:0006305)	0
DNA biosynthetic process (GO:0071897)	0.018139
DNA catabolic process (GO:0006308)	0.0389576
DNA catabolic process, endonucleolytic (GO:0000737)	0
DNA catabolic process, exonucleolytic (GO:0000738)	0.0586217
DNA damage response, signal transduction by p53 class mediator (GO:0030330)	0.0960685
DNA damage response, signal transduction by p53 class mediator resulting in cell cycle arrest (GO:0006977)	0.0714143
DNA deamination (GO:0045006)	0
DNA double-strand break processing (GO:0000729)	0
DNA duplex unwinding (GO:0032508)	0
DNA geometric change (GO:0032392)	0
DNA integrity checkpoint signaling (GO:0031570)	0
DNA metabolic process (GO:0006259)	0
DNA methylation (GO:0006306)	0
DNA methylation or demethylation (GO:0044728)	0
DNA modification (GO:0006304)	0
DNA protection (GO:0042262)	0
DNA recombination (GO:0006310)	0
DNA repair (GO:0006281)	0
DNA replication (GO:0006260)	0
DNA replication initiation (GO:0006270)	0
DNA replication-dependent nucleosome assembly (GO:0006335)	0
DNA replication-dependent nucleosome organization (GO:0034723)	0
DNA replication-independent nucleosome assembly (GO:0006336)	0
DNA replication-independent nucleosome organization (GO:0034724)	0
DNA synthesis involved in DNA repair (GO:0000731)	0.0223577
DNA unwinding involved in DNA replication (GO:0006268)	0.0227782
DNA-dependent DNA replication (GO:0006261)	0
DNA-dependent DNA replication maintenance of fidelity (GO:0045005)	0
DNA-templated transcription, elongation (GO:0006354)	0
DNA-templated transcription, initiation (GO:0006352)	0
DNA-templated transcription, termination (GO:0006353)	0
dolichol-linked oligosaccharide biosynthetic process (GO:0006488)	0
dolichyl diphosphate biosynthetic process (GO:0006489)	0
dolichyl diphosphate metabolic process (GO:0046465)	0
dopaminergic neuron differentiation (GO:0071542)	0.00595444
dosage compensation by inactivation of X chromosome (GO:0009048)	0
double-strand break repair (GO:0006302)	0
double-strand break repair via break-induced replication (GO:0000727)	0
double-strand break repair via homologous recombination (GO:0000724)	0
double-strand break repair via nonhomologous end joining (GO:0006303)	0
drug catabolic process (GO:0042737)	0
early endosome to late endosome transport (GO:0045022)	0.00595444
ectoderm development (GO:0007398)	0.0521529
embryo development ending in birth or egg hatching (GO:0009792)	0
embryonic appendage morphogenesis (GO:0035113)	0
embryonic digestive tract development (GO:0048566)	0.0586217
embryonic heart tube development (GO:0035050)	0
embryonic heart tube morphogenesis (GO:0003143)	0
embryonic hemopoiesis (GO:0035162)	0.0389576
embryonic limb morphogenesis (GO:0030326)	0
embryonic organ development (GO:0048568)	0.158183
embryonic organ morphogenesis (GO:0048562)	0
embryonic skeletal system development (GO:0048706)	0
embryonic skeletal system morphogenesis (GO:0048704)	0
endocardial cell differentiation (GO:0060956)	0.0586217
endocardial cushion development (GO:0003197)	0
endocardial cushion morphogenesis (GO:0003203)	0.00944344
endochondral bone morphogenesis (GO:0060350)	0
endochondral ossification (GO:0001958)	0
endocytic recycling (GO:0032456)	0
endoderm development (GO:0007492)	0.117773
endoderm formation (GO:0001706)	0.270103
endodermal cell differentiation (GO:0035987)	0.0521529
endomembrane system organization (GO:0010256)	0
endonucleolytic cleavage of tricistronic rRNA transcript (SSU-rRNA, 5.8S rRNA, LSU-rRNA) (GO:0000479)	0
endoplasmic reticulum mannose trimming (GO:1904380)	0.00944344
endoplasmic reticulum membrane organization (GO:0090158)	0.0434379
endoplasmic reticulum organization (GO:0007029)	0
endoplasmic reticulum to Golgi vesicle-mediated transport (GO:0006888)	0
endoplasmic reticulum tubular network organization (GO:0071786)	0
endosomal vesicle fusion (GO:0034058)	0
endosome organization (GO:0007032)	0.0284005
endosome to melanosome transport (GO:0035646)	0.054428
endosome to pigment granule transport (GO:0043485)	0.054428
endosome transport via multivesicular body sorting pathway (GO:0032509)	0
endothelial cell chemotaxis (GO:0035767)	0.054428
endothelial cell development (GO:0001885)	0
endothelial cell migration (GO:0043542)	0.234618
endothelial cell proliferation (GO:0001935)	0.0153936
endothelial tube morphogenesis (GO:0061154)	0
endothelin receptor signaling pathway (GO:0086100)	0.0586217
energy derivation by oxidation of organic compounds (GO:0015980)	0.0586217
energy reserve metabolic process (GO:0006112)	0.00595444
engulfment of apoptotic cell (GO:0043652)	0
entrainment of circadian clock by photoperiod (GO:0043153)	0.174339
enzyme linked receptor protein signaling pathway (GO:0007167)	0
eosinophil chemotaxis (GO:0048245)	0.0992067
eosinophil migration (GO:0072677)	0.0992067
ephrin receptor signaling pathway (GO:0048013)	0
epiboly involved in wound healing (GO:0090505)	0.0227782
epidermal cell differentiation (GO:0009913)	0.668153
epidermal growth factor receptor signaling pathway (GO:0007173)	0.158183
epidermis development (GO:0008544)	0.0586217
epithelial cell differentiation (GO:0030855)	0.0588839
epithelial cell differentiation involved in kidney development (GO:0035850)	0
epithelial cell migration (GO:0010631)	0.221293
epithelial cilium movement involved in determination of left/right asymmetry (GO:0060287)	0
epithelial cilium movement involved in extracellular fluid movement (GO:0003351)	0.00595444
epithelial structure maintenance (GO:0010669)	0.0153936
epithelial to mesenchymal transition (GO:0001837)	0
epithelial to mesenchymal transition involved in endocardial cushion formation (GO:0003198)	0
epithelial tube branching involved in lung morphogenesis (GO:0060441)	0
epithelial tube formation (GO:0072175)	0.0586217
epithelial tube morphogenesis (GO:0060562)	0
epithelium development (GO:0060429)	0.0284005
epoxygenase P450 pathway (GO:0019373)	0.0586217
ERAD pathway (GO:0036503)	0
ERBB signaling pathway (GO:0038127)	0.303213
ERBB2 signaling pathway (GO:0038128)	0.311755
ERK1 and ERK2 cascade (GO:0070371)	0.0586217
error-free translesion synthesis (GO:0070987)	0
error-prone translesion synthesis (GO:0042276)	0
erythrocyte differentiation (GO:0030218)	0
erythrose 4-phosphate/phosphoenolpyruvate family amino acid metabolic process (GO:1902221)	0
establishment of apical/basal cell polarity (GO:0035089)	0.0284005
establishment of endothelial barrier (GO:0061028)	0
establishment of mitochondrion localization, microtubule-mediated (GO:0034643)	0.0586217
establishment of mitotic spindle localization (GO:0040001)	0
establishment of mitotic spindle orientation (GO:0000132)	0
establishment of monopolar cell polarity (GO:0061162)	0.0586217
establishment of protein localization to endoplasmic reticulum (GO:0072599)	0.018139
establishment of protein localization to extracellular region (GO:0035592)	0.0153936
establishment of protein localization to membrane (GO:0090150)	0
establishment of protein localization to organelle (GO:0072594)	0
establishment of protein localization to plasma membrane (GO:0061951)	0
establishment of skin barrier (GO:0061436)	0.303168
establishment of spindle orientation (GO:0051294)	0
establishment or maintenance of apical/basal cell polarity (GO:0035088)	0.00944344
estrogen biosynthetic process (GO:0006703)	0
estrogen metabolic process (GO:0008210)	0.054428
ethanol metabolic process (GO:0006067)	0
ethanol oxidation (GO:0006069)	0
ether lipid biosynthetic process (GO:0008611)	0.0521529
ether lipid metabolic process (GO:0046485)	0.0360951
excitatory synapse assembly (GO:1904861)	0
exogenous drug catabolic process (GO:0042738)	0
exonucleolytic catabolism of deadenylated mRNA (GO:0043928)	0
external encapsulating structure organization (GO:0045229)	0.253288
extracellular matrix assembly (GO:0085029)	0
extracellular matrix disassembly (GO:0022617)	0.158183
extracellular matrix organization (GO:0030198)	0.27546
extracellular structure organization (GO:0043062)	0.261246
extracellular transport (GO:0006858)	0
extrinsic apoptotic signaling pathway (GO:0097191)	0.0586217
extrinsic apoptotic signaling pathway via death domain receptors (GO:0008625)	0.054428
eye development (GO:0001654)	0
eye photoreceptor cell development (GO:0042462)	0
fat cell differentiation (GO:0045444)	0.0586217
fat-soluble vitamin metabolic process (GO:0006775)	0
fatty acid beta-oxidation (GO:0006635)	0
fatty acid beta-oxidation using acyl-CoA oxidase (GO:0033540)	0
fatty acid biosynthetic process (GO:0006633)	0.0193739
fatty acid catabolic process (GO:0009062)	0
fatty acid elongation (GO:0030497)	0
fatty acid elongation, monounsaturated fatty acid (GO:0034625)	0
fatty acid elongation, polyunsaturated fatty acid (GO:0034626)	0
fatty acid elongation, saturated fatty acid (GO:0019367)	0
fatty acid elongation, unsaturated fatty acid (GO:0019368)	0
fatty acid metabolic process (GO:0006631)	0.0227782
fatty acid oxidation (GO:0019395)	0
fatty acid transport (GO:0015908)	0.00595444
fatty-acyl-CoA biosynthetic process (GO:0046949)	0
Fc receptor mediated stimulatory signaling pathway (GO:0002431)	0
Fc receptor signaling pathway (GO:0038093)	0
Fc-epsilon receptor signaling pathway (GO:0038095)	0
Fc-gamma receptor signaling pathway (GO:0038094)	0
Fc-gamma receptor signaling pathway involved in phagocytosis (GO:0038096)	0
female gamete generation (GO:0007292)	0
fibrinolysis (GO:0042730)	1.08305
fibroblast growth factor receptor signaling pathway (GO:0008543)	0
filopodium assembly (GO:0046847)	0.0227782
flavin-containing compound metabolic process (GO:0042726)	0
flavonoid glucuronidation (GO:0052696)	0.054428
fluid transport (GO:0042044)	0.0673845
focal adhesion assembly (GO:0048041)	0
folic acid metabolic process (GO:0046655)	0
folic acid-containing compound metabolic process (GO:0006760)	0
formation of translation preinitiation complex (GO:0001731)	0
fructose 1,6-bisphosphate metabolic process (GO:0030388)	0.054428
fructose catabolic process (GO:0006001)	0.0586217
fructose catabolic process to hydroxyacetone phosphate and glyceraldehyde-3-phosphate (GO:0061624)	0.0586217
fructose metabolic process (GO:0006000)	0.0586217
fucose catabolic process (GO:0019317)	0
G protein-coupled acetylcholine receptor signaling pathway (GO:0007213)	0.0153936
G protein-coupled receptor internalization (GO:0002031)	0.0586217
G protein-coupled receptor signaling pathway, coupled to cyclic nucleotide second messenger (GO:0007187)	0
G1/S transition of mitotic cell cycle (GO:0000082)	0.043715
G2/M transition of mitotic cell cycle (GO:0000086)	0
galactolipid biosynthetic process (GO:0019375)	0.0586217
galactosylceramide biosynthetic process (GO:0006682)	0.0586217
galactosylceramide metabolic process (GO:0006681)	0.0586217
gamma-aminobutyric acid metabolic process (GO:0009448)	0.0586217
gamma-aminobutyric acid transport (GO:0015812)	0
ganglion development (GO:0061548)	0
ganglioside biosynthetic process (GO:0001574)	0
ganglioside metabolic process (GO:0001573)	0
gas transport (GO:0015669)	0.0434379
gastrulation (GO:0007369)	0
gastrulation with mouth forming second (GO:0001702)	0
gene expression (GO:0010467)	0
gene silencing by miRNA (GO:0035195)	0
generation of neurons (GO:0048699)	0
gland development (GO:0048732)	0
glandular epithelial cell development (GO:0002068)	0
glial cell differentiation (GO:0010001)	0
glial cell-derived neurotrophic factor receptor signaling pathway (GO:0035860)	0.0586217
global genome nucleotide-excision repair (GO:0070911)	0
glucan biosynthetic process (GO:0009250)	0.0389576
gluconeogenesis (GO:0006094)	0.0586217
glucosamine-containing compound metabolic process (GO:1901071)	0
glucose 6-phosphate metabolic process (GO:0051156)	0
glucose catabolic process to pyruvate (GO:0061718)	0
glucose homeostasis (GO:0042593)	0.303168
glucose metabolic process (GO:0006006)	0.0389576
glucosylceramide metabolic process (GO:0006678)	0.342022
glucuronate metabolic process (GO:0019585)	0.0284005
glutamate catabolic process (GO:0006538)	0.0586217
glutamate metabolic process (GO:0006536)	0.0586217
glutamine family amino acid biosynthetic process (GO:0009084)	0.0484469
glutamine family amino acid catabolic process (GO:0009065)	0.0227782
glutamine family amino acid metabolic process (GO:0009064)	0
glutamine metabolic process (GO:0006541)	0
glutathione biosynthetic process (GO:0006750)	0.0484469
glutathione metabolic process (GO:0006749)	0
glyceraldehyde-3-phosphate metabolic process (GO:0019682)	0.303168
glycerol biosynthetic process (GO:0006114)	0.0586217
glycerolipid catabolic process (GO:0046503)	0.00944344
glycerophospholipid biosynthetic process (GO:0046474)	0
glycerophospholipid catabolic process (GO:0046475)	0.0586217
glycerophospholipid metabolic process (GO:0006650)	0
glycine metabolic process (GO:0006544)	0
glycogen biosynthetic process (GO:0005978)	0.0389576
glycogen metabolic process (GO:0005977)	0
glycolipid biosynthetic process (GO:0009247)	0
glycolipid metabolic process (GO:0006664)	0
glycolytic process (GO:0006096)	0
glycolytic process through glucose-6-phosphate (GO:0061620)	0
glycoprotein biosynthetic process (GO:0009101)	0
glycoprotein metabolic process (GO:0009100)	0
glycosaminoglycan biosynthetic process (GO:0006024)	0
glycosaminoglycan catabolic process (GO:0006027)	0
glycosaminoglycan metabolic process (GO:0030203)	0
glycosphingolipid biosynthetic process (GO:0006688)	0
glycosphingolipid metabolic process (GO:0006687)	0
glycosylceramide biosynthetic process (GO:0046476)	0.303168
glyoxylate metabolic process (GO:0046487)	0
Golgi organization (GO:0007030)	0
Golgi ribbon formation (GO:0090161)	0.0389576
Golgi to plasma membrane protein transport (GO:0043001)	0
Golgi to plasma membrane transport (GO:0006893)	0
gonad development (GO:0008406)	0
GPI anchor biosynthetic process (GO:0006506)	0
GPI anchor metabolic process (GO:0006505)	0
granulocyte activation (GO:0036230)	0.221293
granulocyte chemotaxis (GO:0071621)	0.365982
granulocyte differentiation (GO:0030851)	0.00595444
GTP metabolic process (GO:0046039)	0.0284005
heart contraction (GO:0060047)	0
heart development (GO:0007507)	0
heart field specification (GO:0003128)	0
heart looping (GO:0001947)	0
heart morphogenesis (GO:0003007)	0
heart trabecula morphogenesis (GO:0061384)	0.00944344
heat acclimation (GO:0010286)	0.0586217
hematopoietic progenitor cell differentiation (GO:0002244)	0
heme catabolic process (GO:0042167)	0.0227782
hemidesmosome assembly (GO:0031581)	0.171475
hemopoiesis (GO:0030097)	0
heparan sulfate proteoglycan biosynthetic process (GO:0015012)	0
heparan sulfate proteoglycan biosynthetic process, polysaccharide chain biosynthetic process (GO:0015014)	0
hepatocyte differentiation (GO:0070365)	0.0586217
heterochromatin assembly (GO:0031507)	0
heterocycle biosynthetic process (GO:0018130)	0
heterophilic cell-cell adhesion via plasma membrane cell adhesion molecules (GO:0007157)	0
hexose biosynthetic process (GO:0019319)	0.0586217
hexose metabolic process (GO:0019318)	0.0284005
histone acetylation (GO:0016573)	0
histone arginine methylation (GO:0034969)	0
histone deacetylation (GO:0016575)	0.0586217
histone exchange (GO:0043486)	0
histone H2A monoubiquitination (GO:0035518)	0
histone H2A-K119 monoubiquitination (GO:0036353)	0
histone H3 acetylation (GO:0043966)	0.0227782
histone H3 deacetylation (GO:0070932)	0.117773
histone H3-K36 demethylation (GO:0070544)	0
histone H3-K36 methylation (GO:0010452)	0
histone H3-K4 methylation (GO:0051568)	0
histone H3-K9 demethylation (GO:0033169)	0
histone H3-K9 methylation (GO:0051567)	0
histone H4 acetylation (GO:0043967)	0
histone H4 deacetylation (GO:0070933)	0.0521529
histone lysine demethylation (GO:0070076)	0
histone lysine methylation (GO:0034968)	0
histone methylation (GO:0016571)	0
histone modification (GO:0016570)	0
histone mRNA metabolic process (GO:0008334)	0
homeostasis of number of cells (GO:0048872)	0.0389576
homocysteine metabolic process (GO:0050667)	0
homologous chromosome pairing at meiosis (GO:0007129)	0
homologous chromosome segregation (GO:0045143)	0
homophilic cell adhesion via plasma membrane adhesion molecules (GO:0007156)	0
homoserine metabolic process (GO:0009092)	0
homotypic cell-cell adhesion (GO:0034109)	0.0586217
humoral immune response mediated by circulating immunoglobulin (GO:0002455)	0.0484469
hyaluronan biosynthetic process (GO:0030213)	0.0586217
hyaluronan metabolic process (GO:0030212)	0
hydrogen peroxide catabolic process (GO:0042744)	0
hydrogen peroxide metabolic process (GO:0042743)	0
hydrogen sulfide metabolic process (GO:0070813)	0
hypotonic response (GO:0006971)	0.0586217
I-kappaB kinase/NF-kappaB signaling (GO:0007249)	1.03473
icosanoid metabolic process (GO:0006690)	0.0484469
icosanoid secretion (GO:0032309)	0
immunoglobulin mediated immune response (GO:0016064)	0.0521529
IMP biosynthetic process (GO:0006188)	0
import into cell (GO:0098657)	0
import into nucleus (GO:0051170)	0
inclusion body assembly (GO:0070841)	0.0586217
indolalkylamine catabolic process (GO:0046218)	0.0521529
induction of positive chemotaxis (GO:0050930)	0.0484469
inflammatory response (GO:0006954)	2.0579
innate immune response (GO:0045087)	0.270103
innate immune response activating cell surface receptor signaling pathway (GO:0002220)	0
inner dynein arm assembly (GO:0036159)	0
inner ear morphogenesis (GO:0042472)	0
inorganic anion transmembrane transport (GO:0098661)	0
inorganic anion transport (GO:0015698)	0
inorganic cation import across plasma membrane (GO:0098659)	0
inorganic cation transmembrane transport (GO:0098662)	0
inorganic ion transmembrane transport (GO:0098660)	0.0434379
inositol lipid-mediated signaling (GO:0048017)	0.0586217
inositol phosphate biosynthetic process (GO:0032958)	0.0484469
inositol phosphate metabolic process (GO:0043647)	0
inositol phosphate-mediated signaling (GO:0048016)	0.0586217
insulin metabolic process (GO:1901142)	0.0586217
insulin receptor signaling pathway (GO:0008286)	0.0586217
integrated stress response signaling (GO:0140467)	0.352143
integrin activation (GO:0033622)	0.611524
integrin-mediated signaling pathway (GO:0007229)	0.0106088
interferon-gamma-mediated signaling pathway (GO:0060333)	0.668153
interleukin-1-mediated signaling pathway (GO:0070498)	0.352143
interleukin-12-mediated signaling pathway (GO:0035722)	0.0586217
interleukin-17-mediated signaling pathway (GO:0097400)	0.054428
interleukin-2-mediated signaling pathway (GO:0038110)	0
interleukin-27-mediated signaling pathway (GO:0070106)	0.0284005
interleukin-35-mediated signaling pathway (GO:0070757)	0.0484469
interleukin-6-mediated signaling pathway (GO:0070102)	0.0153936
interleukin-7-mediated signaling pathway (GO:0038111)	0.00944344
intermediate filament organization (GO:0045109)	0.311755
internal peptidyl-lysine acetylation (GO:0018393)	0
interstrand cross-link repair (GO:0036297)	0
intestinal absorption (GO:0050892)	0.0360951
intestinal cholesterol absorption (GO:0030299)	0.054428
intestinal lipid absorption (GO:0098856)	0.19764
intracellular pH reduction (GO:0051452)	0
intracellular protein transport (GO:0006886)	0
intracellular sequestering of iron ion (GO:0006880)	0.0586217
intracellular steroid hormone receptor signaling pathway (GO:0030518)	0
intraciliary transport involved in cilium assembly (GO:0035735)	0
intrinsic apoptotic signaling pathway (GO:0097193)	0.311755
intrinsic apoptotic signaling pathway by p53 class mediator (GO:0072332)	0.0434379
intrinsic apoptotic signaling pathway in response to DNA damage (GO:0008630)	0
intrinsic apoptotic signaling pathway in response to DNA damage by p53 class mediator (GO:0042771)	0
intrinsic apoptotic signaling pathway in response to endoplasmic reticulum stress (GO:0070059)	0.342022
intrinsic apoptotic signaling pathway in response to oxidative stress (GO:0008631)	0.0434379
ion transport (GO:0006811)	0
IRE1-mediated unfolded protein response (GO:0036498)	0
iron ion homeostasis (GO:0055072)	0
iron ion transport (GO:0006826)	0
isotype switching (GO:0045190)	0
JNK cascade (GO:0007254)	0.221293
keratan sulfate biosynthetic process (GO:0018146)	0
keratan sulfate metabolic process (GO:0042339)	0
keratinocyte differentiation (GO:0030216)	0.653082
keratinocyte proliferation (GO:0043616)	0.0586217
ketone biosynthetic process (GO:0042181)	0.054428
kidney development (GO:0001822)	0
kinetochore assembly (GO:0051382)	0
kinetochore organization (GO:0051383)	0
kynurenine metabolic process (GO:0070189)	0.054428
L-fucose catabolic process (GO:0042355)	0
L-fucose metabolic process (GO:0042354)	0
L-phenylalanine metabolic process (GO:0006558)	0
L-serine biosynthetic process (GO:0006564)	0
L-serine metabolic process (GO:0006563)	0
late endosome to Golgi transport (GO:0034499)	0
left/right pattern formation (GO:0060972)	0
lens fiber cell development (GO:0070307)	0.0586217
leptin-mediated signaling pathway (GO:0033210)	0.221293
leukocyte adhesion to vascular endothelial cell (GO:0061756)	0.0586217
leukocyte aggregation (GO:0070486)	0.0586217
leukocyte cell-cell adhesion (GO:0007159)	0.164614
leukocyte tethering or rolling (GO:0050901)	0.0673845
limb development (GO:0060173)	0
limb morphogenesis (GO:0035108)	0
linoleic acid metabolic process (GO:0043651)	0
lipid biosynthetic process (GO:0008610)	0
lipid catabolic process (GO:0016042)	0
lipid droplet formation (GO:0140042)	0.0521529
lipid droplet organization (GO:0034389)	0
lipid homeostasis (GO:0055088)	0
lipid hydroxylation (GO:0002933)	0.0586217
lipid import into cell (GO:0140354)	0.0586217
lipid modification (GO:0030258)	0.0223577
lipid oxidation (GO:0034440)	0.0389576
lipid translocation (GO:0034204)	0
lipid transport (GO:0006869)	0
lipopolysaccharide-mediated signaling pathway (GO:0031663)	0.282614
lipoprotein biosynthetic process (GO:0042158)	0.0484469
lipoprotein catabolic process (GO:0042159)	0.0484469
lipoprotein localization (GO:0044872)	0.0484469
lipoprotein transport (GO:0042953)	0.0521529
lipoxygenase pathway (GO:0019372)	0.0284005
liver development (GO:0001889)	0.0521529
long-chain fatty acid biosynthetic process (GO:0042759)	0.054428
long-chain fatty acid import into cell (GO:0044539)	0.0521529
long-chain fatty acid metabolic process (GO:0001676)	0.0586217
long-chain fatty acid transport (GO:0015909)	0
long-chain fatty-acyl-CoA biosynthetic process (GO:0035338)	0.0153936
long-chain fatty-acyl-CoA metabolic process (GO:0035336)	0
low-density lipoprotein particle remodeling (GO:0034374)	0.0360951
lung development (GO:0030324)	0
lung epithelium development (GO:0060428)	0
lung morphogenesis (GO:0060425)	0
lymph node development (GO:0048535)	0
lymphocyte activation involved in immune response (GO:0002285)	0.0586217
lymphocyte apoptotic process (GO:0070227)	0
lymphocyte chemotaxis (GO:0048247)	1.08305
lymphocyte differentiation (GO:0030098)	0.668153
lymphocyte mediated immunity (GO:0002449)	0.0389576
lymphocyte migration (GO:0072676)	0.369222
lymphocyte proliferation (GO:0046651)	0
lymphoid progenitor cell differentiation (GO:0002320)	0
lysosome localization (GO:0032418)	0
lysosome organization (GO:0007040)	0
lytic vacuole organization (GO:0080171)	0
macroautophagy (GO:0016236)	0.0338027
macromolecule catabolic process (GO:0009057)	0
macromolecule depalmitoylation (GO:0098734)	0.0586217
macromolecule modification (GO:0043412)	0
macrophage activation (GO:0042116)	0.0714143
macrophage activation involved in immune response (GO:0002281)	0.0389576
macrophage chemotaxis (GO:0048246)	0.171475
macrophage differentiation (GO:0030225)	0.117773
macrophage migration (GO:1905517)	0.117773
magnesium ion transport (GO:0015693)	0
maintenance of blood-brain barrier (GO:0035633)	0
maintenance of gastrointestinal epithelium (GO:0030277)	0.0673845
maintenance of protein localization in endoplasmic reticulum (GO:0035437)	0.0434379
maintenance of protein localization in organelle (GO:0072595)	0.00944344
maintenance of protein location in nucleus (GO:0051457)	0.00595444
male gonad development (GO:0008584)	0.0586217
male meiosis I (GO:0007141)	0.0227782
mammary gland development (GO:0030879)	0
mammary gland epithelial cell differentiation (GO:0060644)	0.0586217
mammary gland epithelium development (GO:0061180)	0.0284005
MAPK cascade (GO:0000165)	0.18101
marginal zone B cell differentiation (GO:0002315)	0
maturation of 5.8S rRNA (GO:0000460)	0
maturation of 5.8S rRNA from tricistronic rRNA transcript (SSU-rRNA, 5.8S rRNA, LSU-rRNA) (GO:0000466)	0
maturation of LSU-rRNA from tricistronic rRNA transcript (SSU-rRNA, 5.8S rRNA, LSU-rRNA) (GO:0000463)	0
maturation of SSU-rRNA (GO:0030490)	0
mature B cell differentiation involved in immune response (GO:0002313)	0.0389576
mature conventional dendritic cell differentiation (GO:0097029)	0.0586217
medium-chain fatty acid metabolic process (GO:0051791)	0
megakaryocyte differentiation (GO:0030219)	0.0434379
meiosis I (GO:0007127)	0
melanocyte differentiation (GO:0030318)	0
melanosome assembly (GO:1903232)	0.0586217
melanosome organization (GO:0032438)	0
membrane assembly (GO:0071709)	0.0434379
membrane depolarization during AV node cell action potential (GO:0086045)	0.0586217
membrane depolarization during cardiac muscle cell action potential (GO:0086012)	0.018139
membrane invagination (GO:0010324)	0.0586217
membrane lipid biosynthetic process (GO:0046467)	0
membrane lipid catabolic process (GO:0046466)	0.0521529
membrane lipid metabolic process (GO:0006643)	0
membrane organization (GO:0061024)	0
membrane protein ectodomain proteolysis (GO:0006509)	0
membrane protein intracellular domain proteolysis (GO:0031293)	0.0586217
membrane protein proteolysis (GO:0033619)	0.0360951
membrane raft assembly (GO:0001765)	0.0586217
membrane raft organization (GO:0031579)	0.117773
membrane repolarization (GO:0086009)	0
membrane repolarization during action potential (GO:0086011)	0
mesenchymal cell development (GO:0014031)	0.00944344
mesenchymal cell differentiation (GO:0048762)	0
mesenchymal to epithelial transition (GO:0060231)	0
mesenchymal to epithelial transition involved in metanephros morphogenesis (GO:0003337)	0
mesenchyme development (GO:0060485)	0
mesenchyme morphogenesis (GO:0072132)	0.018139
mesoderm development (GO:0007498)	0.00595444
mesodermal cell differentiation (GO:0048333)	0
mesodermal cell fate commitment (GO:0001710)	0.0586217
mesonephric tubule development (GO:0072164)	0
mesonephros development (GO:0001823)	0
metal ion export (GO:0070839)	0
metal ion homeostasis (GO:0055065)	0
metal ion transport (GO:0030001)	0
metanephric collecting duct development (GO:0072205)	0
metanephric nephron tubule morphogenesis (GO:0072282)	0.0586217
metanephric renal vesicle morphogenesis (GO:0072283)	0
metanephros development (GO:0001656)	0
methionine metabolic process (GO:0006555)	0
microglial cell activation (GO:0001774)	0.0586217
microtubule bundle formation (GO:0001578)	0
microtubule cytoskeleton organization involved in mitosis (GO:1902850)	0
microtubule depolymerization (GO:0007019)	0
microtubule polymerization or depolymerization (GO:0031109)	0
microtubule-based transport (GO:0099111)	0
midbody abscission (GO:0061952)	0
midbrain dopaminergic neuron differentiation (GO:1904948)	0.0484469
miRNA mediated inhibition of translation (GO:0035278)	0.0484469
miRNA metabolic process (GO:0010586)	0
mitochondrial cytochrome c oxidase assembly (GO:0033617)	0
mitochondrial DNA replication (GO:0006264)	0
mitochondrial gene expression (GO:0140053)	0
mitochondrial membrane organization (GO:0007006)	0
mitochondrial outer membrane permeabilization (GO:0097345)	0.158183
mitochondrial respiratory chain complex assembly (GO:0033108)	0
mitochondrial respiratory chain complex III assembly (GO:0034551)	0
mitochondrial ribosome assembly (GO:0061668)	0
mitochondrial RNA 3'-end processing (GO:0000965)	0
mitochondrial RNA metabolic process (GO:0000959)	0.0284005
mitochondrial RNA processing (GO:0000963)	0
mitochondrial transcription (GO:0006390)	0.0484469
mitochondrial transport (GO:0006839)	0
mitochondrial tRNA methylation (GO:0070901)	0
mitochondrial tRNA modification (GO:0070900)	0
mitochondrial tRNA processing (GO:0090646)	0
mitochondrion disassembly (GO:0061726)	0.0434379
mitochondrion distribution (GO:0048311)	0
mitochondrion localization (GO:0051646)	0
mitochondrion organization (GO:0007005)	0
mitochondrion transport along microtubule (GO:0047497)	0.0389576
mitophagy (GO:0000423)	0.0586217
mitotic cell cycle checkpoint signaling (GO:0007093)	0
mitotic cell cycle phase transition (GO:0044772)	0
mitotic chromosome condensation (GO:0007076)	0
mitotic cytokinesis (GO:0000281)	0.00595444
mitotic cytokinetic process (GO:1902410)	0
mitotic DNA damage checkpoint signaling (GO:0044773)	0
mitotic DNA integrity checkpoint signaling (GO:0044774)	0
mitotic G1 DNA damage checkpoint signaling (GO:0031571)	0.0586217
mitotic G2 DNA damage checkpoint signaling (GO:0007095)	0
mitotic G2/M transition checkpoint (GO:0044818)	0
mitotic metaphase plate congression (GO:0007080)	0
mitotic nuclear division (GO:0140014)	0
mitotic nuclear membrane disassembly (GO:0007077)	0
mitotic nuclear membrane organization (GO:0101024)	0
mitotic nuclear membrane reassembly (GO:0007084)	0
mitotic recombination (GO:0006312)	0
mitotic sister chromatid segregation (GO:0000070)	0
mitotic spindle assembly (GO:0090307)	0
mitotic spindle assembly checkpoint signaling (GO:0007094)	0
mitotic spindle checkpoint signaling (GO:0071174)	0
mitotic spindle organization (GO:0007052)	0
mitral valve development (GO:0003174)	0.0586217
mitral valve morphogenesis (GO:0003183)	0.054428
modification-dependent macromolecule catabolic process (GO:0043632)	0.0521529
modification-dependent protein catabolic process (GO:0019941)	0.0360951
modified amino acid transport (GO:0072337)	0
modulation by host of symbiont process (GO:0051851)	0.0521529
modulation by host of viral genome replication (GO:0044827)	0
modulation by host of viral process (GO:0044788)	0.0434379
modulation by symbiont of entry into host (GO:0052372)	0.00595444
modulation by symbiont of host defense response (GO:0052031)	0.0586217
modulation by symbiont of host process (GO:0044003)	0.0521529
modulation of chemical synaptic transmission (GO:0050804)	0
modulation of excitatory postsynaptic potential (GO:0098815)	0
molybdopterin cofactor biosynthetic process (GO:0032324)	0
monocarboxylic acid biosynthetic process (GO:0072330)	0
monocarboxylic acid catabolic process (GO:0072329)	0
monocarboxylic acid metabolic process (GO:0032787)	0
monocarboxylic acid transport (GO:0015718)	0
monocyte chemotaxis (GO:0002548)	0.202084
monocyte differentiation (GO:0030224)	0.19764
mononuclear cell differentiation (GO:1903131)	0.368706
monovalent inorganic cation homeostasis (GO:0055067)	0
morphogenesis of an epithelium (GO:0002009)	0.054428
motile cilium assembly (GO:0044458)	0
motor neuron axon guidance (GO:0008045)	0.0227782
mRNA 3'-end processing (GO:0031124)	0
mRNA 3'-end processing by stem-loop binding and cleavage (GO:0006398)	0
mRNA catabolic process (GO:0006402)	0.018139
mRNA cis splicing, via spliceosome (GO:0045292)	0
mRNA cleavage (GO:0006379)	0.0586217
mRNA cleavage involved in mRNA processing (GO:0098787)	0.0360951
mRNA destabilization (GO:0061157)	0.037832
mRNA export from nucleus (GO:0006406)	0
mRNA metabolic process (GO:0016071)	0
mRNA methylation (GO:0080009)	0
mRNA modification (GO:0016556)	0
mRNA polyadenylation (GO:0006378)	0
mRNA processing (GO:0006397)	0
mRNA splice site selection (GO:0006376)	0
mRNA splicing, via spliceosome (GO:0000398)	0
mRNA stabilization (GO:0048255)	0.018139
mRNA transcription (GO:0009299)	0.171475
mRNA transcription by RNA polymerase II (GO:0042789)	0.0586217
mRNA transport (GO:0051028)	0
mRNA-containing ribonucleoprotein complex export from nucleus (GO:0071427)	0
mucosal immune response (GO:0002385)	0
multivesicular body assembly (GO:0036258)	0
multivesicular body organization (GO:0036257)	0
muscle cell development (GO:0055001)	0
muscle cell differentiation (GO:0042692)	0.0434379
muscle cell migration (GO:0014812)	0.0521529
muscle contraction (GO:0006936)	0
muscle filament sliding (GO:0030049)	0.037832
muscle organ development (GO:0007517)	0.0484469
muscle tissue development (GO:0060537)	0
muscle tissue morphogenesis (GO:0060415)	0
MyD88-dependent toll-like receptor signaling pathway (GO:0002755)	0.158183
MyD88-independent toll-like receptor signaling pathway (GO:0002756)	0.0521529
myeloid cell activation involved in immune response (GO:0002275)	0.00944344
myeloid cell differentiation (GO:0030099)	0
myeloid dendritic cell activation (GO:0001773)	0.135048
myeloid dendritic cell differentiation (GO:0043011)	0.221293
myeloid leukocyte differentiation (GO:0002573)	0.639141
myeloid leukocyte mediated immunity (GO:0002444)	0.0586217
myoblast differentiation (GO:0045445)	0.0284005
myofibril assembly (GO:0030239)	0
N-acetylglucosamine metabolic process (GO:0006044)	0
N-acylphosphatidylethanolamine metabolic process (GO:0070292)	0.054428
N-glycan processing (GO:0006491)	0
NAD biosynthesis via nicotinamide riboside salvage pathway (GO:0034356)	0.135048
NAD biosynthetic process (GO:0009435)	0.0586217
natural killer cell activation (GO:0030101)	0.0223577
natural killer cell activation involved in immune response (GO:0002323)	0
natural killer cell differentiation (GO:0001779)	0.0586217
natural killer cell mediated cytotoxicity (GO:0042267)	0
natural killer cell mediated immunity (GO:0002228)	0
ncRNA 3'-end processing (GO:0043628)	0
ncRNA catabolic process (GO:0034661)	0
ncRNA metabolic process (GO:0034660)	0
ncRNA processing (GO:0034470)	0
necroptotic process (GO:0070266)	0
negative chemotaxis (GO:0050919)	0.0484469
negative regulation by host of viral genome replication (GO:0044828)	0
negative regulation by host of viral process (GO:0044793)	0.0434379
negative regulation by host of viral transcription (GO:0043922)	0.158183
negative regulation of actin filament polymerization (GO:0030837)	0
negative regulation of activated T cell proliferation (GO:0046007)	0.478893
negative regulation of alpha-beta T cell activation (GO:0046636)	0.054428
negative regulation of alpha-beta T cell differentiation (GO:0046639)	0.0586217
negative regulation of alpha-beta T cell proliferation (GO:0046642)	0.221293
negative regulation of amyloid-beta clearance (GO:1900222)	0.0586217
negative regulation of angiogenesis (GO:0016525)	0.156228
negative regulation of anion transport (GO:1903792)	0
negative regulation of anoikis (GO:2000811)	0.0227782
negative regulation of antigen receptor-mediated signaling pathway (GO:0050858)	0
negative regulation of apoptotic process (GO:0043066)	0.600909
negative regulation of apoptotic signaling pathway (GO:2001234)	0.0673845
negative regulation of astrocyte differentiation (GO:0048712)	0.0586217
negative regulation of ATP metabolic process (GO:1903579)	0
negative regulation of autophagy (GO:0010507)	0
negative regulation of axon extension (GO:0030517)	0.0521529
negative regulation of axon extension involved in axon guidance (GO:0048843)	0.00595444
negative regulation of axon regeneration (GO:0048681)	0.0586217
negative regulation of axonogenesis (GO:0050771)	0
negative regulation of B cell activation (GO:0050869)	0
negative regulation of B cell receptor signaling pathway (GO:0050859)	0.0586217
negative regulation of binding (GO:0051100)	0.0389576
negative regulation of biomineral tissue development (GO:0070168)	0.0586217
negative regulation of biomineralization (GO:0110150)	0.054428
negative regulation of biosynthetic process (GO:0009890)	0.0153936
negative regulation of blood coagulation (GO:0030195)	0.97289
negative regulation of blood vessel endothelial cell migration (GO:0043537)	0.515618
negative regulation of blood vessel endothelial cell proliferation involved in sprouting angiogenesis (GO:1903588)	0.0586217
negative regulation of blood vessel morphogenesis (GO:2000181)	0.054428
negative regulation of BMP signaling pathway (GO:0030514)	0
negative regulation of bone mineralization (GO:0030502)	0.0360951
negative regulation of bone remodeling (GO:0046851)	0.19764
negative regulation of bone resorption (GO:0045779)	0.238682
negative regulation of calcineurin-mediated signaling (GO:0106057)	0.0434379
negative regulation of calcineurin-NFAT signaling cascade (GO:0070885)	0.0434379
negative regulation of cAMP-dependent protein kinase activity (GO:2000480)	0.0586217
negative regulation of cAMP-mediated signaling (GO:0043951)	0
negative regulation of canonical Wnt signaling pathway (GO:0090090)	0
negative regulation of cardiac muscle cell apoptotic process (GO:0010667)	0
negative regulation of cartilage development (GO:0061037)	0.0360951
negative regulation of catabolic process (GO:0009895)	0.0586217
negative regulation of catalytic activity (GO:0043086)	0
negative regulation of cation channel activity (GO:2001258)	0
negative regulation of CD4-positive, alpha-beta T cell activation (GO:2000515)	0.158183
negative regulation of CD4-positive, alpha-beta T cell proliferation (GO:2000562)	0.270103
negative regulation of CD8-positive, alpha-beta T cell activation (GO:2001186)	0.311755
negative regulation of cell activation (GO:0050866)	0.135048
negative regulation of cell adhesion (GO:0007162)	0.0992067
negative regulation of cell adhesion mediated by integrin (GO:0033629)	0.221293
negative regulation of cell aging (GO:0090344)	0
negative regulation of cell communication (GO:0010648)	0.270103
negative regulation of cell cycle (GO:0045786)	0.0521529
negative regulation of cell cycle G1/S phase transition (GO:1902807)	0.282614
negative regulation of cell cycle G2/M phase transition (GO:1902750)	0
negative regulation of cell cycle phase transition (GO:1901988)	0.0586217
negative regulation of cell cycle process (GO:0010948)	0
negative regulation of cell death (GO:0060548)	0
negative regulation of cell development (GO:0010721)	0.19764
negative regulation of cell differentiation (GO:0045596)	0.0434379
negative regulation of cell growth (GO:0030308)	0.168655
negative regulation of cell junction assembly (GO:1901889)	0.0586217
negative regulation of cell migration (GO:0030336)	0.0586217
negative regulation of cell migration involved in sprouting angiogenesis (GO:0090051)	0.135048
negative regulation of cell motility (GO:2000146)	0.0586217
negative regulation of cell population proliferation (GO:0008285)	0.311755
negative regulation of cell projection organization (GO:0031345)	0.00595444
negative regulation of cell-cell adhesion (GO:0022408)	0.0586217
negative regulation of cell-cell adhesion mediated by cadherin (GO:2000048)	0.0521529
negative regulation of cell-matrix adhesion (GO:0001953)	0
negative regulation of cell-substrate adhesion (GO:0010812)	0
negative regulation of cellular amide metabolic process (GO:0034249)	0
negative regulation of cellular biosynthetic process (GO:0031327)	0
negative regulation of cellular carbohydrate metabolic process (GO:0010677)	0
negative regulation of cellular catabolic process (GO:0031330)	0
negative regulation of cellular component movement (GO:0051271)	0
negative regulation of cellular component organization (GO:0051129)	0
negative regulation of cellular macromolecule biosynthetic process (GO:2000113)	0.303168
negative regulation of cellular metabolic process (GO:0031324)	0.0586217
negative regulation of cellular process (GO:0048523)	0.303168
negative regulation of cellular protein catabolic process (GO:1903363)	0.0521529
negative regulation of cellular protein localization (GO:1903828)	0
negative regulation of cellular protein metabolic process (GO:0032269)	0
negative regulation of cellular response to growth factor stimulus (GO:0090288)	0
negative regulation of cellular response to insulin stimulus (GO:1900077)	0.352143
negative regulation of cellular response to vascular endothelial growth factor stimulus (GO:1902548)	0.0434379
negative regulation of cellular senescence (GO:2000773)	0
negative regulation of centrosome duplication (GO:0010826)	0
negative regulation of chemokine production (GO:0032682)	0.311755
negative regulation of chemotaxis (GO:0050922)	0
negative regulation of chondrocyte differentiation (GO:0032331)	0.0284005
negative regulation of chromatin organization (GO:1905268)	0.0389576
negative regulation of chromatin silencing (GO:0031936)	0.0389576
negative regulation of chromosome organization (GO:2001251)	0
negative regulation of cilium assembly (GO:1902018)	0
negative regulation of circadian rhythm (GO:0042754)	0.0521529
negative regulation of coagulation (GO:0050819)	0.135048
negative regulation of cold-induced thermogenesis (GO:0120163)	0.158183
negative regulation of complement activation (GO:0045916)	0.0434379
negative regulation of complement activation, classical pathway (GO:0045959)	0.0586217
negative regulation of cyclin-dependent protein kinase activity (GO:1904030)	0.0586217
negative regulation of cyclin-dependent protein serine/threonine kinase activity (GO:0045736)	0.00595444
negative regulation of cysteine-type endopeptidase activity (GO:2000117)	0.054428
negative regulation of cysteine-type endopeptidase activity involved in apoptotic process (GO:0043154)	0.243494
negative regulation of cysteine-type endopeptidase activity involved in apoptotic signaling pathway (GO:2001268)	0.0586217
negative regulation of cytokine production (GO:0001818)	0.730376
negative regulation of cytokine production involved in immune response (GO:0002719)	0.082163
negative regulation of cytokine-mediated signaling pathway (GO:0001960)	0
negative regulation of cytoplasmic translation (GO:2000766)	0.303168
negative regulation of defense response (GO:0031348)	0.0586217
negative regulation of delayed rectifier potassium channel activity (GO:1902260)	0
negative regulation of dendritic spine development (GO:0061000)	0.0586217
negative regulation of dephosphorylation (GO:0035305)	0.00595444
negative regulation of developmental growth (GO:0048640)	0.117773
negative regulation of developmental process (GO:0051093)	0
negative regulation of DNA binding (GO:0043392)	0.12853
negative regulation of DNA biosynthetic process (GO:2000279)	0
negative regulation of DNA metabolic process (GO:0051053)	0
negative regulation of DNA repair (GO:0045738)	0.0586217
negative regulation of DNA-binding transcription factor activity (GO:0043433)	0.19764
negative regulation of double-strand break repair (GO:2000780)	0
negative regulation of endocytosis (GO:0045806)	0
negative regulation of endopeptidase activity (GO:0010951)	0.177119
negative regulation of endoplasmic reticulum unfolded protein response (GO:1900102)	0.380242
negative regulation of endothelial cell apoptotic process (GO:2000352)	0.668153
negative regulation of endothelial cell migration (GO:0010596)	0.240304
negative regulation of endothelial cell proliferation (GO:0001937)	0.0592763
negative regulation of epidermal growth factor receptor signaling pathway (GO:0042059)	0.0586217
negative regulation of epidermal growth factor-activated receptor activity (GO:0007175)	0.0389576
negative regulation of epithelial cell apoptotic process (GO:1904036)	0.444812
negative regulation of epithelial cell migration (GO:0010633)	0
negative regulation of epithelial cell proliferation (GO:0050680)	0.264599
negative regulation of epithelial to mesenchymal transition (GO:0010719)	0.0544485
negative regulation of ERBB signaling pathway (GO:1901185)	0.0586217
negative regulation of ERK1 and ERK2 cascade (GO:0070373)	0.000223486
negative regulation of erythrocyte differentiation (GO:0045647)	0.0586217
negative regulation of execution phase of apoptosis (GO:1900118)	0.018139
negative regulation of extrinsic apoptotic signaling pathway (GO:2001237)	0.972975
negative regulation of extrinsic apoptotic signaling pathway in absence of ligand (GO:2001240)	0.463791
negative regulation of extrinsic apoptotic signaling pathway via death domain receptors (GO:1902042)	0.515618
negative regulation of fat cell differentiation (GO:0045599)	0.0434379
negative regulation of fatty acid metabolic process (GO:0045922)	0.018139
negative regulation of fatty acid oxidation (GO:0046322)	0.0586217
negative regulation of fibrinolysis (GO:0051918)	0.054428
negative regulation of G protein-coupled receptor signaling pathway (GO:0045744)	0.0586217
negative regulation of G0 to G1 transition (GO:0070317)	0
negative regulation of G1/S transition of mitotic cell cycle (GO:2000134)	0.259212
negative regulation of G2/M transition of mitotic cell cycle (GO:0010972)	0
negative regulation of gene expression (GO:0010629)	0.0484469
negative regulation of gene expression, epigenetic (GO:0045814)	0
negative regulation of gene silencing (GO:0060969)	0.0389576
negative regulation of gene silencing by miRNA (GO:0060965)	0.0434379
negative regulation of glucocorticoid receptor signaling pathway (GO:2000323)	0.311755
negative regulation of glucose transmembrane transport (GO:0010829)	0.0434379
negative regulation of glycolytic process (GO:0045820)	0
negative regulation of growth (GO:0045926)	0.369222
negative regulation of GTPase activity (GO:0034260)	0
negative regulation of hemostasis (GO:1900047)	0.171475
negative regulation of heterotypic cell-cell adhesion (GO:0034115)	0.0521529
negative regulation of histone deacetylation (GO:0031064)	0
negative regulation of histone H3-K27 methylation (GO:0061086)	0.0586217
negative regulation of histone methylation (GO:0031061)	0.0389576
negative regulation of histone modification (GO:0031057)	0
negative regulation of homotypic cell-cell adhesion (GO:0034111)	0.0484469
negative regulation of hormone secretion (GO:0046888)	0.221293
negative regulation of humoral immune response mediated by circulating immunoglobulin (GO:0002924)	0.0521529
negative regulation of hydrogen peroxide-induced cell death (GO:1903206)	0.0389576
negative regulation of hydrolase activity (GO:0051346)	0
negative regulation of I-kappaB kinase/NF-kappaB signaling (GO:0043124)	0.369222
negative regulation of immune effector process (GO:0002698)	0.0992067
negative regulation of immune response (GO:0050777)	0
negative regulation of immune system process (GO:0002683)	0.00944344
negative regulation of immunoglobulin production (GO:0002638)	0.0586217
negative regulation of inclusion body assembly (GO:0090084)	0
negative regulation of inflammatory response (GO:0050728)	0.018139
negative regulation of inflammatory response to antigenic stimulus (GO:0002862)	0
negative regulation of innate immune response (GO:0045824)	0
negative regulation of insulin receptor signaling pathway (GO:0046627)	0.365573
negative regulation of insulin secretion (GO:0046676)	0.018139
negative regulation of interferon-beta production (GO:0032688)	0.0521529
negative regulation of interferon-gamma production (GO:0032689)	0.0544485
negative regulation of interleukin-1 beta production (GO:0032691)	0.0586217
negative regulation of interleukin-1 production (GO:0032692)	0.054428
negative regulation of interleukin-10 production (GO:0032693)	0.018139
negative regulation of interleukin-13 production (GO:0032696)	0.0586217
negative regulation of interleukin-17 production (GO:0032700)	0.0484469
negative regulation of interleukin-2 production (GO:0032703)	0.0586217
negative regulation of interleukin-5 production (GO:0032714)	0.0586217
negative regulation of interleukin-6 production (GO:0032715)	0.12853
negative regulation of interleukin-8 production (GO:0032717)	0.0673845
negative regulation of intracellular protein transport (GO:0090317)	0
negative regulation of intracellular signal transduction (GO:1902532)	0.143581
negative regulation of intracellular steroid hormone receptor signaling pathway (GO:0033144)	0.0521529
negative regulation of intracellular transport (GO:0032387)	0.0586217
negative regulation of intrinsic apoptotic signaling pathway (GO:2001243)	0.0586217
negative regulation of intrinsic apoptotic signaling pathway by p53 class mediator (GO:1902254)	0.018139
negative regulation of intrinsic apoptotic signaling pathway in response to DNA damage (GO:1902230)	0.0586217
negative regulation of intrinsic apoptotic signaling pathway in response to DNA damage by p53 class mediator (GO:1902166)	0.0389576
negative regulation of IRE1-mediated unfolded protein response (GO:1903895)	0.0586217
negative regulation of JNK cascade (GO:0046329)	0
negative regulation of keratinocyte proliferation (GO:0010839)	0.0586217
negative regulation of kinase activity (GO:0033673)	0
negative regulation of leukocyte activation (GO:0002695)	0.0284005
negative regulation of leukocyte adhesion to vascular endothelial cell (GO:1904995)	0.0586217
negative regulation of leukocyte cell-cell adhesion (GO:1903038)	0.0153936
negative regulation of leukocyte chemotaxis (GO:0002689)	0.0434379
negative regulation of leukocyte degranulation (GO:0043301)	0.054428
negative regulation of leukocyte mediated cytotoxicity (GO:0001911)	0.117773
negative regulation of leukocyte proliferation (GO:0070664)	0.054428
negative regulation of lipase activity (GO:0060192)	0.054428
negative regulation of lipid biosynthetic process (GO:0051055)	0
negative regulation of lipid catabolic process (GO:0050995)	0.0673845
negative regulation of lipid kinase activity (GO:0090219)	0.0586217
negative regulation of lipid localization (GO:1905953)	0.553145
negative regulation of lipid metabolic process (GO:0045833)	0.0586217
negative regulation of lipid storage (GO:0010888)	0.282614
negative regulation of lipoprotein lipase activity (GO:0051005)	0.0586217
negative regulation of locomotion (GO:0040013)	0
negative regulation of long-term synaptic potentiation (GO:1900272)	0
negative regulation of lymphocyte activation (GO:0051250)	0
negative regulation of lymphocyte apoptotic process (GO:0070229)	0.0521529
negative regulation of lymphocyte differentiation (GO:0045620)	0.303168
negative regulation of lymphocyte proliferation (GO:0050672)	0.0360951
negative regulation of macromolecule metabolic process (GO:0010605)	0.00595444
negative regulation of macrophage activation (GO:0043031)	0.338253
negative regulation of macrophage derived foam cell differentiation (GO:0010745)	0.0389576
negative regulation of MAP kinase activity (GO:0043407)	0.0586217
negative regulation of MAPK cascade (GO:0043409)	0.0586217
negative regulation of mast cell activation involved in immune response (GO:0033007)	0.0586217
negative regulation of meiotic cell cycle (GO:0051447)	0.0586217
negative regulation of membrane potential (GO:0045837)	0.054428
negative regulation of metabolic process (GO:0009892)	0.368706
negative regulation of microglial cell activation (GO:1903979)	0.270103
negative regulation of microtubule polymerization (GO:0031115)	0.0434379
negative regulation of microtubule polymerization or depolymerization (GO:0031111)	0
negative regulation of mitochondrial fusion (GO:0010637)	0.0586217
negative regulation of mitochondrial membrane potential (GO:0010917)	0.0586217
negative regulation of mitochondrion organization (GO:0010823)	0
negative regulation of mitotic cell cycle (GO:0045930)	0.144408
negative regulation of mitotic cell cycle phase transition (GO:1901991)	0.0586217
negative regulation of mitotic metaphase/anaphase transition (GO:0045841)	0
negative regulation of mitotic nuclear division (GO:0045839)	0
negative regulation of monocyte chemotaxis (GO:0090027)	0.0586217
negative regulation of mononuclear cell migration (GO:0071676)	0.0389576
negative regulation of morphogenesis of an epithelium (GO:1905331)	0.0586217
negative regulation of mRNA catabolic process (GO:1902373)	0
negative regulation of multicellular organismal process (GO:0051241)	0.342022
negative regulation of muscle cell differentiation (GO:0051148)	0.270103
negative regulation of myeloid cell differentiation (GO:0045638)	0
negative regulation of myeloid leukocyte differentiation (GO:0002762)	0
negative regulation of myeloid leukocyte mediated immunity (GO:0002887)	0.0586217
negative regulation of myoblast differentiation (GO:0045662)	0.0389576
negative regulation of myosin-light-chain-phosphatase activity (GO:0035509)	0.0586217
negative regulation of myotube differentiation (GO:0010832)	0.0389576
negative regulation of natural killer cell mediated cytotoxicity (GO:0045953)	0.338253
negative regulation of natural killer cell mediated immunity (GO:0002716)	0.19764
negative regulation of necroptotic process (GO:0060546)	0.054428
negative regulation of nervous system development (GO:0051961)	0.303168
negative regulation of neurogenesis (GO:0050768)	0.282614
negative regulation of neuroinflammatory response (GO:0150079)	0.135048
negative regulation of neuron apoptotic process (GO:0043524)	0.0193739
negative regulation of neuron death (GO:1901215)	0
negative regulation of neuron differentiation (GO:0045665)	0
negative regulation of neuron migration (GO:2001223)	0.311755
negative regulation of neuron projection development (GO:0010977)	0.0484469
negative regulation of neuron projection regeneration (GO:0070571)	0.0586217
negative regulation of NF-kappaB transcription factor activity (GO:0032088)	0.206675
negative regulation of NIK/NF-kappaB signaling (GO:1901223)	0
negative regulation of Notch signaling pathway (GO:0045746)	0
negative regulation of nuclear division (GO:0051784)	0
negative regulation of nucleic acid-templated transcription (GO:1903507)	0.480379
negative regulation of organelle assembly (GO:1902116)	0
negative regulation of organelle organization (GO:0010639)	0
negative regulation of ossification (GO:0030279)	0.0586217
negative regulation of osteoblast differentiation (GO:0045668)	0.0521529
negative regulation of osteoclast differentiation (GO:0045671)	0.00595444
negative regulation of oxidative stress-induced cell death (GO:1903202)	0.164614
negative regulation of oxidative stress-induced intrinsic apoptotic signaling pathway (GO:1902176)	0.0586217
negative regulation of oxidative stress-induced neuron death (GO:1903204)	0.0484469
negative regulation of p38MAPK cascade (GO:1903753)	0.0586217
negative regulation of pathway-restricted SMAD protein phosphorylation (GO:0060394)	0.054428
negative regulation of peptidase activity (GO:0010466)	0.177119
negative regulation of peptidyl-serine phosphorylation (GO:0033137)	0.515618
negative regulation of peptidyl-threonine phosphorylation (GO:0010801)	0.018139
negative regulation of peptidyl-tyrosine phosphorylation (GO:0050732)	0.12853
negative regulation of PERK-mediated unfolded protein response (GO:1903898)	0.342022
negative regulation of phosphatase activity (GO:0010923)	0.164614
negative regulation of phosphate metabolic process (GO:0045936)	0.478893
negative regulation of phosphatidylinositol 3-kinase signaling (GO:0014067)	0.0521529
negative regulation of phosphoprotein phosphatase activity (GO:0032515)	0.463791
negative regulation of phosphorylation (GO:0042326)	0
negative regulation of plasma membrane bounded cell projection assembly (GO:0120033)	0
negative regulation of plasminogen activation (GO:0010757)	0.342022
negative regulation of platelet activation (GO:0010544)	0.0992067
negative regulation of platelet aggregation (GO:0090331)	0.054428
negative regulation of potassium ion transmembrane transport (GO:1901380)	0
negative regulation of potassium ion transmembrane transporter activity (GO:1901017)	0
negative regulation of pri-miRNA transcription by RNA polymerase II (GO:1902894)	0.135048
negative regulation of production of miRNAs involved in gene silencing by miRNA (GO:1903799)	0.171475
negative regulation of production of molecular mediator of immune response (GO:0002701)	0.238682
negative regulation of programmed cell death (GO:0043069)	0.357152
negative regulation of programmed necrotic cell death (GO:0062099)	0.0484469
negative regulation of protein binding (GO:0032091)	0
negative regulation of protein catabolic process (GO:0042177)	0
negative regulation of protein dephosphorylation (GO:0035308)	0.243494
negative regulation of protein exit from endoplasmic reticulum (GO:0070862)	0.221293
negative regulation of protein kinase activity (GO:0006469)	0.130469
negative regulation of protein localization to cell periphery (GO:1904376)	0
negative regulation of protein localization to membrane (GO:1905476)	0
negative regulation of protein localization to plasma membrane (GO:1903077)	0
negative regulation of protein maturation (GO:1903318)	0.0484469
negative regulation of protein metabolic process (GO:0051248)	0
negative regulation of protein modification by small protein conjugation or removal (GO:1903321)	0.0521529
negative regulation of protein modification process (GO:0031400)	0
negative regulation of protein phosphorylation (GO:0001933)	0
negative regulation of protein polymerization (GO:0032272)	0
negative regulation of protein processing (GO:0010955)	0.117773
negative regulation of protein secretion (GO:0050709)	0.0586217
negative regulation of protein serine/threonine kinase activity (GO:0071901)	0.221293
negative regulation of protein transport (GO:0051224)	0.0586217
negative regulation of protein tyrosine kinase activity (GO:0061099)	0.221293
negative regulation of protein ubiquitination (GO:0031397)	0.0586217
negative regulation of protein-containing complex assembly (GO:0031333)	0
negative regulation of protein-containing complex disassembly (GO:0043242)	0.054428
negative regulation of proteolysis (GO:0045861)	0.0586217
negative regulation of proteolysis involved in cellular protein catabolic process (GO:1903051)	0
negative regulation of purine nucleotide metabolic process (GO:1900543)	0
negative regulation of Ras protein signal transduction (GO:0046580)	0
negative regulation of receptor signaling pathway via JAK-STAT (GO:0046426)	0.0992067
negative regulation of receptor signaling pathway via STAT (GO:1904893)	0.19764
negative regulation of receptor-mediated endocytosis (GO:0048261)	0
negative regulation of regulatory T cell differentiation (GO:0045590)	0.0586217
negative regulation of reproductive process (GO:2000242)	0.0586217
negative regulation of response to biotic stimulus (GO:0002832)	0
negative regulation of response to cytokine stimulus (GO:0060761)	0.0484469
negative regulation of response to DNA damage stimulus (GO:2001021)	0
negative regulation of response to external stimulus (GO:0032102)	0.09375
negative regulation of response to reactive oxygen species (GO:1901032)	0.0586217
negative regulation of response to stimulus (GO:0048585)	0.0434379
negative regulation of response to wounding (GO:1903035)	0.0586217
negative regulation of retrograde protein transport, ER to cytosol (GO:1904153)	0.054428
negative regulation of Rho protein signal transduction (GO:0035024)	0
negative regulation of RNA metabolic process (GO:0051253)	0.00944344
negative regulation of secretion (GO:0051048)	0.0360951
negative regulation of secretion by cell (GO:1903531)	0.0586217
negative regulation of signal transduction (GO:0009968)	0.144408
negative regulation of signal transduction by p53 class mediator (GO:1901797)	0.0153936
negative regulation of signal transduction in absence of ligand (GO:1901099)	0.463791
negative regulation of signaling (GO:0023057)	0.38294
negative regulation of signaling receptor activity (GO:2000272)	0.0586217
negative regulation of small molecule metabolic process (GO:0062014)	0
negative regulation of smooth muscle cell differentiation (GO:0051151)	0.054428
negative regulation of smooth muscle cell migration (GO:0014912)	0.0360951
negative regulation of smooth muscle cell proliferation (GO:0048662)	0.0999044
negative regulation of smoothened signaling pathway (GO:0045879)	0
negative regulation of stress-activated MAPK cascade (GO:0032873)	0.0389576
negative regulation of striated muscle cell apoptotic process (GO:0010664)	0
negative regulation of striated muscle cell differentiation (GO:0051154)	0.00944344
negative regulation of striated muscle tissue development (GO:0045843)	0
negative regulation of supramolecular fiber organization (GO:1902904)	0
negative regulation of synaptic transmission (GO:0050805)	0
negative regulation of T cell activation (GO:0050868)	0.171475
negative regulation of T cell apoptotic process (GO:0070233)	0.0586217
negative regulation of T cell cytokine production (GO:0002725)	0.238682
negative regulation of T cell differentiation (GO:0045581)	0.365982
negative regulation of T cell differentiation in thymus (GO:0033085)	0
negative regulation of T cell mediated immunity (GO:0002710)	0.0360951
negative regulation of T cell proliferation (GO:0042130)	0.282614
negative regulation of T-helper 17 cell differentiation (GO:2000320)	0.0586217
negative regulation of T-helper 17 type immune response (GO:2000317)	0.0586217
negative regulation of T-helper cell differentiation (GO:0045623)	0.0484469
negative regulation of telomerase activity (GO:0051974)	0
negative regulation of telomere maintenance via telomerase (GO:0032211)	0
negative regulation of telomere maintenance via telomere lengthening (GO:1904357)	0
negative regulation of toll-like receptor 2 signaling pathway (GO:0034136)	0.0586217
negative regulation of toll-like receptor 4 signaling pathway (GO:0034144)	0.221293
negative regulation of toll-like receptor signaling pathway (GO:0034122)	0.0434379
negative regulation of TOR signaling (GO:0032007)	0
negative regulation of transcription by competitive promoter binding (GO:0010944)	0.0521529
negative regulation of transcription by RNA polymerase II (GO:0000122)	0.135048
negative regulation of transcription from RNA polymerase II promoter in response to stress (GO:0097201)	0.221293
negative regulation of transcription, DNA-templated (GO:0045892)	0.162714
negative regulation of transferase activity (GO:0051348)	0.342022
negative regulation of transforming growth factor beta production (GO:0071635)	0.0521529
negative regulation of transforming growth factor beta receptor signaling pathway (GO:0030512)	0.0284005
negative regulation of translation (GO:0017148)	0
negative regulation of translation, ncRNA-mediated (GO:0040033)	0.0484469
negative regulation of translational initiation (GO:0045947)	0
negative regulation of transmembrane receptor protein serine/threonine kinase signaling pathway (GO:0090101)	0
negative regulation of transmembrane transport (GO:0034763)	0.0521529
negative regulation of transport (GO:0051051)	0
negative regulation of transposition (GO:0010529)	0
negative regulation of tumor necrosis factor production (GO:0032720)	0.0586217
negative regulation of tumor necrosis factor superfamily cytokine production (GO:1903556)	0.144408
negative regulation of tumor necrosis factor-mediated signaling pathway (GO:0010804)	0.0153936
negative regulation of type 2 immune response (GO:0002829)	0.303168
negative regulation of type I interferon production (GO:0032480)	0.0223577
negative regulation of tyrosine phosphorylation of STAT protein (GO:0042532)	0.0521529
negative regulation of ubiquitin-protein transferase activity (GO:0051444)	0.0284005
negative regulation of vascular associated smooth muscle cell proliferation (GO:1904706)	0.018139
negative regulation of vascular endothelial growth factor signaling pathway (GO:1900747)	0.0521529
negative regulation of viral entry into host cell (GO:0046597)	0.082163
negative regulation of viral genome replication (GO:0045071)	0.97289
negative regulation of viral life cycle (GO:1903901)	0.0586217
negative regulation of viral process (GO:0048525)	1.43478
negative regulation of viral release from host cell (GO:1902187)	0.0389576
negative regulation of viral transcription (GO:0032897)	0.135048
negative regulation of viral-induced cytoplasmic pattern recognition receptor signaling pathway (GO:0039532)	0.0521529
negative regulation of vitamin metabolic process (GO:0046137)	0.0586217
negative regulation of voltage-gated potassium channel activity (GO:1903817)	0
negative regulation of Wnt signaling pathway (GO:0030178)	0
negative regulation of wound healing (GO:0061045)	0.158183
nephron tubule formation (GO:0072079)	0.0586217
nervous system development (GO:0007399)	0
neural crest cell development (GO:0014032)	0.0153936
neural crest cell differentiation (GO:0014033)	0.00944344
neural crest cell migration (GO:0001755)	0.0389576
neural tube closure (GO:0001843)	0
neurogenesis (GO:0022008)	0
neuromuscular junction development (GO:0007528)	0
neuron cell-cell adhesion (GO:0007158)	0
neuron development (GO:0048666)	0
neuron differentiation (GO:0030182)	0
neuron maturation (GO:0042551)	0.311755
neuron migration (GO:0001764)	0.000223486
neuron projection arborization (GO:0140058)	0.0586217
neuron projection development (GO:0031175)	0
neuron projection extension (GO:1990138)	0
neuron projection morphogenesis (GO:0048812)	0
neuron remodeling (GO:0016322)	0.515618
neuropeptide signaling pathway (GO:0007218)	0
neurotransmitter biosynthetic process (GO:0042136)	0
neurotransmitter secretion (GO:0007269)	0.018139
neurotransmitter transport (GO:0006836)	0
neurotransmitter-gated ion channel clustering (GO:0072578)	0
neurotrophin signaling pathway (GO:0038179)	0
neurotrophin TRK receptor signaling pathway (GO:0048011)	0
neutral amino acid transport (GO:0015804)	0
neutrophil activation (GO:0042119)	0.0992067
neutrophil activation involved in immune response (GO:0002283)	0.0586217
neutrophil chemotaxis (GO:0030593)	0.40168
neutrophil degranulation (GO:0043312)	0.0586217
neutrophil mediated immunity (GO:0002446)	0.0586217
neutrophil migration (GO:1990266)	0.342022
nicotinamide nucleotide biosynthetic process (GO:0019359)	0
NIK/NF-kappaB signaling (GO:0038061)	0.0586217
nitric oxide biosynthetic process (GO:0006809)	0.0284005
nitric oxide metabolic process (GO:0046209)	0.0227782
nitrogen compound transport (GO:0071705)	0
non-canonical Wnt signaling pathway (GO:0035567)	0
non-motile cilium assembly (GO:1905515)	0
nonribosomal peptide biosynthetic process (GO:0019184)	0.0434379
Notch receptor processing (GO:0007220)	0
Notch receptor processing, ligand-dependent (GO:0035333)	0
Notch signaling pathway (GO:0007219)	0
nuclear body organization (GO:0030575)	0.0434379
nuclear export (GO:0051168)	0
nuclear membrane disassembly (GO:0051081)	0
nuclear membrane reassembly (GO:0031468)	0
nuclear mRNA surveillance (GO:0071028)	0
nuclear RNA surveillance (GO:0071027)	0
nuclear transport (GO:0051169)	0.0227782
nuclear-transcribed mRNA catabolic process (GO:0000956)	0
nuclear-transcribed mRNA catabolic process, deadenylation-dependent decay (GO:0000288)	0
nuclear-transcribed mRNA catabolic process, deadenylation-independent decay (GO:0031086)	0.0586217
nuclear-transcribed mRNA catabolic process, exonucleolytic (GO:0000291)	0
nuclear-transcribed mRNA catabolic process, exonucleolytic, 3'-5' (GO:0034427)	0
nuclear-transcribed mRNA poly(A) tail shortening (GO:0000289)	0
nucleic acid metabolic process (GO:0090304)	0
nucleic acid phosphodiester bond hydrolysis (GO:0090305)	0
nucleic acid-templated transcription (GO:0097659)	0.0586217
nucleobase biosynthetic process (GO:0046112)	0
nucleobase-containing compound biosynthetic process (GO:0034654)	0.00595444
nucleobase-containing compound catabolic process (GO:0034655)	0.0586217
nucleobase-containing small molecule catabolic process (GO:0034656)	0.0284005
nucleobase-containing small molecule interconversion (GO:0015949)	0
nucleocytoplasmic transport (GO:0006913)	0
nucleoside diphosphate phosphorylation (GO:0006165)	0
nucleoside phosphate biosynthetic process (GO:1901293)	0
nucleoside salvage (GO:0043174)	0.0434379
nucleosome assembly (GO:0006334)	0
nucleosome disassembly (GO:0006337)	0.0153936
nucleosome organization (GO:0034728)	0
nucleotide biosynthetic process (GO:0009165)	0
nucleotide metabolic process (GO:0009117)	0
nucleotide-binding domain, leucine rich repeat containing receptor signaling pathway (GO:0035872)	0.422363
nucleotide-binding oligomerization domain containing 2 signaling pathway (GO:0070431)	0.303168
nucleotide-binding oligomerization domain containing signaling pathway (GO:0070423)	0.653082
nucleotide-excision repair (GO:0006289)	0
nucleotide-excision repair, DNA damage recognition (GO:0000715)	0
nucleotide-excision repair, DNA duplex unwinding (GO:0000717)	0
nucleotide-excision repair, DNA gap filling (GO:0006297)	0
nucleotide-excision repair, DNA incision (GO:0033683)	0
nucleotide-excision repair, DNA incision, 3'-to lesion (GO:0006295)	0
nucleotide-excision repair, DNA incision, 5'-to lesion (GO:0006296)	0
nucleotide-excision repair, preincision complex assembly (GO:0006294)	0
nucleotide-excision repair, preincision complex stabilization (GO:0006293)	0
nucleotide-sugar metabolic process (GO:0009225)	0
nucleus organization (GO:0006997)	0
O-glycan processing (GO:0016266)	0
odontogenesis (GO:0042476)	0.0360951
oligodendrocyte differentiation (GO:0048709)	0.00595444
oligosaccharide biosynthetic process (GO:0009312)	0
oligosaccharide metabolic process (GO:0009311)	0
omega-hydroxylase P450 pathway (GO:0097267)	0.221293
one-carbon compound transport (GO:0019755)	0.054428
oocyte development (GO:0048599)	0.0586217
oogenesis (GO:0048477)	0
organelle assembly (GO:0070925)	0
organelle disassembly (GO:1903008)	0
organelle fission (GO:0048285)	0
organelle organization (GO:0006996)	0
organelle transport along microtubule (GO:0072384)	0
organic acid transport (GO:0015849)	0
organic anion transport (GO:0015711)	0
organic cyclic compound biosynthetic process (GO:1901362)	0
organic hydroxy compound biosynthetic process (GO:1901617)	0.0586217
organic hydroxy compound transport (GO:0015850)	0
organic substance transport (GO:0071702)	0
organonitrogen compound biosynthetic process (GO:1901566)	0
organonitrogen compound catabolic process (GO:1901565)	0
organophosphate biosynthetic process (GO:0090407)	0.0360951
osteoclast differentiation (GO:0030316)	0.0586217
outer dynein arm assembly (GO:0036158)	0
outflow tract septum morphogenesis (GO:0003148)	0
oxaloacetate metabolic process (GO:0006107)	0.0586217
oxaloacetate transport (GO:0015729)	0
oxoacid metabolic process (GO:0043436)	0
p38MAPK cascade (GO:0038066)	0.342022
parallel actin filament bundle assembly (GO:0030046)	0.0586217
pathway-restricted SMAD protein phosphorylation (GO:0060389)	0.0389576
pattern recognition receptor signaling pathway (GO:0002221)	0
pentose catabolic process (GO:0019323)	0.0586217
pentose-phosphate shunt (GO:0006098)	0.0389576
pentose-phosphate shunt, non-oxidative branch (GO:0009052)	0.0586217
peptide biosynthetic process (GO:0043043)	0
peptide cross-linking (GO:0018149)	0.0521529
peptide hormone secretion (GO:0030072)	0
peptide transport (GO:0015833)	0.0586217
peptidyl-asparagine modification (GO:0018196)	0
peptidyl-glutamic acid modification (GO:0018200)	0
peptidyl-glutamine methylation (GO:0018364)	0
peptidyl-lysine deacetylation (GO:0034983)	0.0586217
peptidyl-lysine dimethylation (GO:0018027)	0
peptidyl-lysine hydroxylation (GO:0017185)	0
peptidyl-lysine methylation (GO:0018022)	0
peptidyl-lysine modification (GO:0018205)	0
peptidyl-lysine trimethylation (GO:0018023)	0
peptidyl-proline hydroxylation (GO:0019511)	0
peptidyl-proline modification (GO:0018208)	0
peptidyl-serine autophosphorylation (GO:0036289)	0.0586217
peptidyl-serine dephosphorylation (GO:0070262)	0.740673
peptidyl-serine modification (GO:0018209)	0
peptidyl-serine phosphorylation (GO:0018105)	0
peptidyl-threonine dephosphorylation (GO:0035970)	0.243494
peptidyl-threonine modification (GO:0018210)	0
peptidyl-threonine phosphorylation (GO:0018107)	0
peptidyl-tyrosine dephosphorylation (GO:0035335)	0.082163
peptidyl-tyrosine modification (GO:0018212)	0
peptidyl-tyrosine phosphorylation (GO:0018108)	0
pericardium morphogenesis (GO:0003344)	0
PERK-mediated unfolded protein response (GO:0036499)	0.478893
peroxisome fission (GO:0016559)	0
peroxisome organization (GO:0007031)	0
pexophagy (GO:0000425)	0.0586217
phagocytosis, engulfment (GO:0006911)	0
phagosome acidification (GO:0090383)	0
phagosome maturation (GO:0090382)	0
pharyngeal arch artery morphogenesis (GO:0061626)	0
pharyngeal system development (GO:0060037)	0
phosphate ion transmembrane transport (GO:0035435)	0
phosphate ion transport (GO:0006817)	0
phosphate-containing compound metabolic process (GO:0006796)	0
phosphatidic acid biosynthetic process (GO:0006654)	0.0586217
phosphatidic acid metabolic process (GO:0046473)	0.0586217
phosphatidylcholine acyl-chain remodeling (GO:0036151)	0.054428
phosphatidylcholine biosynthetic process (GO:0006656)	0
phosphatidylcholine catabolic process (GO:0034638)	0.0521529
phosphatidylcholine metabolic process (GO:0046470)	0.054428
phosphatidylethanolamine acyl-chain remodeling (GO:0036152)	0.19764
phosphatidylethanolamine biosynthetic process (GO:0006646)	0.0284005
phosphatidylethanolamine metabolic process (GO:0046337)	0.0521529
phosphatidylglycerol acyl-chain remodeling (GO:0036148)	0.0153936
phosphatidylglycerol metabolic process (GO:0046471)	0
phosphatidylinositol acyl-chain remodeling (GO:0036149)	0.0153936
phosphatidylinositol biosynthetic process (GO:0006661)	0
phosphatidylinositol metabolic process (GO:0046488)	0
phosphatidylinositol phosphate biosynthetic process (GO:0046854)	0.0586217
phosphatidylinositol-mediated signaling (GO:0048015)	0.0193739
phosphatidylserine acyl-chain remodeling (GO:0036150)	0.0586217
phosphatidylserine metabolic process (GO:0006658)	0.0484469
phospholipase C-activating dopamine receptor signaling pathway (GO:0060158)	0.0586217
phospholipase C-activating G protein-coupled receptor signaling pathway (GO:0007200)	0
phospholipid biosynthetic process (GO:0008654)	0
phospholipid catabolic process (GO:0009395)	0
phospholipid metabolic process (GO:0006644)	0
phospholipid translocation (GO:0045332)	0
phospholipid transport (GO:0015914)	0
phosphorylation (GO:0016310)	0
photoperiodism (GO:0009648)	0.164614
piRNA biosynthetic process (GO:1990511)	0
piRNA metabolic process (GO:0034587)	0
plasma membrane bounded cell projection assembly (GO:0120031)	0
plasma membrane bounded cell projection morphogenesis (GO:0120039)	0
plasma membrane bounded cell projection organization (GO:0120036)	0
plasma membrane organization (GO:0007009)	0
plasma membrane tubulation (GO:0097320)	0
plasminogen activation (GO:0031639)	0.238682
platelet activating factor metabolic process (GO:0046469)	0.270103
platelet aggregation (GO:0070527)	0.0714143
platelet degranulation (GO:0002576)	0.0227782
platelet-derived growth factor receptor signaling pathway (GO:0048008)	0.0992067
PML body organization (GO:0030578)	0.0586217
polyadenylation-dependent snoRNA 3'-end processing (GO:0071051)	0
polyamine biosynthetic process (GO:0006596)	0.303168
polyamine metabolic process (GO:0006595)	0.158183
polyol biosynthetic process (GO:0046173)	0.0227782
polyol metabolic process (GO:0019751)	0
porphyrin-containing compound catabolic process (GO:0006787)	0.0227782
positive chemotaxis (GO:0050918)	0.0153936
positive regulation by host of viral process (GO:0044794)	0
positive regulation by host of viral transcription (GO:0043923)	0.0227782
positive regulation by symbiont of entry into host (GO:0075294)	0.0521529
positive regulation of 3'-UTR-mediated mRNA stabilization (GO:1905870)	0.0586217
positive regulation of acrosome reaction (GO:2000344)	0.0484469
positive regulation of actin filament bundle assembly (GO:0032233)	0
positive regulation of actin filament polymerization (GO:0030838)	0.00595444
positive regulation of action potential (GO:0045760)	0.0586217
positive regulation of activated T cell proliferation (GO:0042104)	0.00595444
positive regulation of activation of Janus kinase activity (GO:0010536)	0.0586217
positive regulation of acute inflammatory response (GO:0002675)	1.08305
positive regulation of adaptive immune response (GO:0002821)	0
positive regulation of adaptive immune response based on somatic recombination of immune receptors built from immunoglobulin superfamily domains (GO:0002824)	0.0389576
positive regulation of alpha-beta T cell activation (GO:0046635)	0.282614
positive regulation of alpha-beta T cell differentiation (GO:0046638)	0.0360951
positive regulation of alpha-beta T cell proliferation (GO:0046641)	0.338253
positive regulation of amine transport (GO:0051954)	0.0586217
positive regulation of amyloid precursor protein catabolic process (GO:1902993)	0.243494
positive regulation of amyloid-beta formation (GO:1902004)	0.311755
positive regulation of angiogenesis (GO:0045766)	0.0992067
positive regulation of anion transmembrane transport (GO:1903961)	0
positive regulation of antigen receptor-mediated signaling pathway (GO:0050857)	0
positive regulation of apoptotic cell clearance (GO:2000427)	0.0586217
positive regulation of apoptotic process (GO:0043065)	0.0753163
positive regulation of apoptotic signaling pathway (GO:2001235)	0.352143
positive regulation of aspartic-type endopeptidase activity involved in amyloid precursor protein catabolic process (GO:1902961)	0.0586217
positive regulation of aspartic-type peptidase activity (GO:1905247)	0.0586217
positive regulation of astrocyte differentiation (GO:0048711)	0.0586217
positive regulation of ATPase activity (GO:0032781)	0
positive regulation of attachment of spindle microtubules to kinetochore (GO:0051987)	0
positive regulation of autophagy (GO:0010508)	0.0388395
positive regulation of axon extension (GO:0045773)	0.0586217
positive regulation of axon extension involved in axon guidance (GO:0048842)	0
positive regulation of axonogenesis (GO:0050772)	0.0223577
positive regulation of B cell activation (GO:0050871)	0
positive regulation of B cell differentiation (GO:0045579)	0
positive regulation of behavior (GO:0048520)	0
positive regulation of binding (GO:0051099)	0
positive regulation of biomineral tissue development (GO:0070169)	0
positive regulation of biosynthetic process (GO:0009891)	0.179869
positive regulation of blood coagulation (GO:0030194)	0.018139
positive regulation of blood vessel endothelial cell migration (GO:0043536)	0.144408
positive regulation of blood vessel endothelial cell proliferation involved in sprouting angiogenesis (GO:1903589)	0.054428
positive regulation of BMP signaling pathway (GO:0030513)	0
positive regulation of bone mineralization (GO:0030501)	0
positive regulation of bone resorption (GO:0045780)	0.0484469
positive regulation of branching involved in ureteric bud morphogenesis (GO:0090190)	0.0434379
positive regulation of brown fat cell differentiation (GO:0090336)	0.365982
positive regulation of calcineurin-mediated signaling (GO:0106058)	0.0389576
positive regulation of calcineurin-NFAT signaling cascade (GO:0070886)	0.0389576
positive regulation of calcium ion transmembrane transport (GO:1904427)	0.174339
positive regulation of calcium ion transport (GO:0051928)	0
positive regulation of calcium ion transport into cytosol (GO:0010524)	0.0960685
positive regulation of calcium ion-dependent exocytosis (GO:0045956)	0.158183
positive regulation of canonical Wnt signaling pathway (GO:0090263)	0
positive regulation of cardiac muscle cell differentiation (GO:2000727)	0
positive regulation of cardiac muscle cell proliferation (GO:0060045)	0.0360951
positive regulation of cardiac muscle tissue growth (GO:0055023)	0.018139
positive regulation of cartilage development (GO:0061036)	0.0153936
positive regulation of catabolic process (GO:0009896)	0.303168
positive regulation of catecholamine secretion (GO:0033605)	0.0586217
positive regulation of cation transmembrane transport (GO:1904064)	0
positive regulation of CD4-positive, alpha-beta T cell activation (GO:2000516)	0.380242
positive regulation of CD4-positive, alpha-beta T cell differentiation (GO:0043372)	0.0586217
positive regulation of CD4-positive, alpha-beta T cell proliferation (GO:2000563)	0.342022
positive regulation of CD4-positive, CD25-positive, alpha-beta regulatory T cell differentiation (GO:0032831)	0.0586217
positive regulation of CD8-positive, alpha-beta T cell activation (GO:2001187)	0.054428
positive regulation of cell adhesion (GO:0045785)	0.515618
positive regulation of cell adhesion mediated by integrin (GO:0033630)	0.0153936
positive regulation of cell aging (GO:0090343)	0.158183
positive regulation of cell communication (GO:0010647)	0.0586217
positive regulation of cell cycle (GO:0045787)	0.0586217
positive regulation of cell cycle G1/S phase transition (GO:1902808)	0
positive regulation of cell cycle G2/M phase transition (GO:1902751)	0
positive regulation of cell cycle phase transition (GO:1901989)	0
positive regulation of cell cycle process (GO:0090068)	0.0153936
positive regulation of cell death (GO:0010942)	0.0586217
positive regulation of cell development (GO:0010720)	0
positive regulation of cell differentiation (GO:0045597)	0
positive regulation of cell division (GO:0051781)	0
positive regulation of cell growth (GO:0030307)	0.0153936
positive regulation of cell junction assembly (GO:1901890)	0
positive regulation of cell killing (GO:0031343)	0.0284005
positive regulation of cell migration (GO:0030335)	0.0586217
positive regulation of cell migration by vascular endothelial growth factor signaling pathway (GO:0038089)	0.0586217
positive regulation of cell migration involved in sprouting angiogenesis (GO:0090050)	0.311755
positive regulation of cell morphogenesis involved in differentiation (GO:0010770)	0
positive regulation of cell motility (GO:2000147)	0.0407337
positive regulation of cell population proliferation (GO:0008284)	0.2347
positive regulation of cell projection organization (GO:0031346)	0
positive regulation of cell proliferation involved in heart morphogenesis (GO:2000138)	0.0586217
positive regulation of cell-cell adhesion (GO:0022409)	0.516827
positive regulation of cell-cell adhesion mediated by integrin (GO:0033634)	0.0586217
positive regulation of cell-matrix adhesion (GO:0001954)	0.018139
positive regulation of cell-substrate adhesion (GO:0010811)	0
positive regulation of cell-substrate junction organization (GO:0150117)	0
positive regulation of cellular amide metabolic process (GO:0034250)	0.311755
positive regulation of cellular biosynthetic process (GO:0031328)	0.757031
positive regulation of cellular carbohydrate metabolic process (GO:0010676)	0.0389576
positive regulation of cellular catabolic process (GO:0031331)	0.0894992
positive regulation of cellular component biogenesis (GO:0044089)	0.253288
positive regulation of cellular component organization (GO:0051130)	0.0407337
positive regulation of cellular extravasation (GO:0002693)	0.19764
positive regulation of cellular metabolic process (GO:0031325)	0.303168
positive regulation of cellular process (GO:0048522)	0.47074
positive regulation of cellular protein localization (GO:1903829)	0
positive regulation of cellular protein metabolic process (GO:0032270)	0.0586217
positive regulation of cellular response to transforming growth factor beta stimulus (GO:1903846)	0.0586217
positive regulation of cellular senescence (GO:2000774)	0.171475
positive regulation of ceramide biosynthetic process (GO:2000304)	0.0484469
positive regulation of chemokine (C-X-C motif) ligand 2 production (GO:2000343)	0.0586217
positive regulation of chemokine production (GO:0032722)	0.0992067
positive regulation of chemotaxis (GO:0050921)	0.0153936
positive regulation of cholesterol efflux (GO:0010875)	0
positive regulation of cholesterol transport (GO:0032376)	0
positive regulation of chondrocyte differentiation (GO:0032332)	0.0484469
positive regulation of chromosome organization (GO:2001252)	0
positive regulation of chromosome segregation (GO:0051984)	0
positive regulation of circadian rhythm (GO:0042753)	0
positive regulation of coagulation (GO:0050820)	0.0521529
positive regulation of cold-induced thermogenesis (GO:0120162)	0
positive regulation of collagen biosynthetic process (GO:0032967)	0.0992067
positive regulation of collagen metabolic process (GO:0010714)	0.082163
positive regulation of cyclin-dependent protein kinase activity (GO:1904031)	0.00595444
positive regulation of cyclin-dependent protein serine/threonine kinase activity (GO:0045737)	0.018139
positive regulation of cysteine-type endopeptidase activity (GO:2001056)	0.0586217
positive regulation of cysteine-type endopeptidase activity involved in apoptotic process (GO:0043280)	0
positive regulation of cysteine-type endopeptidase activity involved in apoptotic signaling pathway (GO:2001269)	0.0586217
positive regulation of cytokine production (GO:0001819)	1.03473
positive regulation of cytokine production involved in immune response (GO:0002720)	0.0484469
positive regulation of cytokine production involved in inflammatory response (GO:1900017)	0.082163
positive regulation of cytokine-mediated signaling pathway (GO:0001961)	0
positive regulation of cytokinesis (GO:0032467)	0
positive regulation of cytoplasmic translation (GO:2000767)	0.0586217
positive regulation of cytoskeleton organization (GO:0051495)	0
positive regulation of cytosolic calcium ion concentration (GO:0007204)	0
positive regulation of cytosolic calcium ion concentration involved in phospholipase C-activating G protein-coupled signaling pathway (GO:0051482)	0
positive regulation of defense response (GO:0031349)	1.80483
positive regulation of defense response to virus by host (GO:0002230)	0
positive regulation of dendrite extension (GO:1903861)	0.018139
positive regulation of dendrite morphogenesis (GO:0050775)	0
positive regulation of dendritic cell chemotaxis (GO:2000510)	0.270103
positive regulation of dendritic cell cytokine production (GO:0002732)	0
positive regulation of dendritic cell differentiation (GO:2001200)	0.0586217
positive regulation of dendritic spine development (GO:0060999)	0
positive regulation of developmental growth (GO:0048639)	0.10317
positive regulation of developmental process (GO:0051094)	0
positive regulation of DNA binding (GO:0043388)	0
positive regulation of DNA biosynthetic process (GO:2000573)	0.0586217
positive regulation of DNA damage response, signal transduction by p53 class mediator (GO:0043517)	0.0284005
positive regulation of DNA metabolic process (GO:0051054)	0
positive regulation of DNA methylation-dependent heterochromatin assembly (GO:0090309)	0
positive regulation of DNA replication (GO:0045740)	0.082163
positive regulation of DNA topoisomerase (ATP-hydrolyzing) activity (GO:2000373)	0
positive regulation of DNA-binding transcription factor activity (GO:0051091)	0.369222
positive regulation of DNA-dependent DNA replication (GO:2000105)	0
positive regulation of DNA-templated transcription, elongation (GO:0032786)	0
positive regulation of DNA-templated transcription, initiation (GO:2000144)	0
positive regulation of double-strand break repair (GO:2000781)	0
positive regulation of double-strand break repair via nonhomologous end joining (GO:2001034)	0
positive regulation of endocytosis (GO:0045807)	0.0061743
positive regulation of endopeptidase activity (GO:0010950)	0
positive regulation of endoplasmic reticulum stress-induced intrinsic apoptotic signaling pathway (GO:1902237)	0.311755
positive regulation of endoplasmic reticulum unfolded protein response (GO:1900103)	0.0434379
positive regulation of endothelial cell apoptotic process (GO:2000353)	0.0992067
positive regulation of endothelial cell chemotaxis (GO:2001028)	0.0284005
positive regulation of endothelial cell chemotaxis by VEGF-activated vascular endothelial growth factor receptor signaling pathway (GO:0038033)	0.0586217
positive regulation of endothelial cell migration (GO:0010595)	0
positive regulation of endothelial cell proliferation (GO:0001938)	0
positive regulation of epidermal cell differentiation (GO:0045606)	0
positive regulation of epidermal growth factor receptor signaling pathway (GO:0045742)	0.515618
positive regulation of epidermal growth factor-activated receptor activity (GO:0045741)	0.19764
positive regulation of epidermis development (GO:0045684)	0.0521529
positive regulation of epithelial cell apoptotic process (GO:1904037)	0.234275
positive regulation of epithelial cell differentiation (GO:0030858)	0.00595444
positive regulation of epithelial cell migration (GO:0010634)	0
positive regulation of epithelial cell proliferation (GO:0050679)	0
positive regulation of epithelial to mesenchymal transition (GO:0010718)	0.0586217
positive regulation of ER-associated ubiquitin-dependent protein catabolic process (GO:1903071)	0.0586217
positive regulation of ERAD pathway (GO:1904294)	0.0389576
positive regulation of ERBB signaling pathway (GO:1901186)	0.204538
positive regulation of ERK1 and ERK2 cascade (GO:0070374)	0.0586217
positive regulation of erythrocyte differentiation (GO:0045648)	0
positive regulation of establishment of protein localization (GO:1904951)	0.0586217
positive regulation of establishment of protein localization to mitochondrion (GO:1903749)	0.0521529
positive regulation of excitatory postsynaptic potential (GO:2000463)	0
positive regulation of exocytosis (GO:0045921)	0.0389576
positive regulation of exosomal secretion (GO:1903543)	0.0284005
positive regulation of extracellular matrix assembly (GO:1901203)	0.054428
positive regulation of extracellular matrix disassembly (GO:0090091)	0.270103
positive regulation of extracellular matrix organization (GO:1903055)	0.311755
positive regulation of extrinsic apoptotic signaling pathway (GO:2001238)	0.158183
positive regulation of extrinsic apoptotic signaling pathway via death domain receptors (GO:1902043)	0.311755
positive regulation of fat cell differentiation (GO:0045600)	0.295208
positive regulation of fatty acid metabolic process (GO:0045923)	0
positive regulation of fatty acid oxidation (GO:0046321)	0
positive regulation of fever generation (GO:0031622)	0.71316
positive regulation of fibroblast proliferation (GO:0048146)	0.352143
positive regulation of filopodium assembly (GO:0051491)	0
positive regulation of focal adhesion assembly (GO:0051894)	0.00944344
positive regulation of G protein-coupled receptor signaling pathway (GO:0045745)	0.00944344
positive regulation of G1/S transition of mitotic cell cycle (GO:1900087)	0
positive regulation of G2/M transition of mitotic cell cycle (GO:0010971)	0.00595444
positive regulation of gene expression (GO:0010628)	0.082163
positive regulation of gene expression, epigenetic (GO:0045815)	0
positive regulation of gene silencing by miRNA (GO:2000637)	0.0586217
positive regulation of glial cell differentiation (GO:0045687)	0.0673845
positive regulation of glial cell migration (GO:1903977)	0.0586217
positive regulation of glial cell proliferation (GO:0060252)	0.78702
positive regulation of gliogenesis (GO:0014015)	0.661237
positive regulation of glucose metabolic process (GO:0010907)	0.0360951
positive regulation of glucose transmembrane transport (GO:0010828)	0
positive regulation of gonad development (GO:1905941)	0.0586217
positive regulation of granulocyte chemotaxis (GO:0071624)	0.0586217
positive regulation of granulocyte macrophage colony-stimulating factor production (GO:0032725)	0.0360951
positive regulation of growth (GO:0045927)	0
positive regulation of GTPase activity (GO:0043547)	0
positive regulation of heart contraction (GO:0045823)	0.0586217
positive regulation of heart rate (GO:0010460)	0.082163
positive regulation of heat generation (GO:0031652)	0.78702
positive regulation of helicase activity (GO:0051096)	0
positive regulation of hemoglobin biosynthetic process (GO:0046985)	0.0586217
positive regulation of hemostasis (GO:1900048)	0.0521529
positive regulation of heterochromatin assembly (GO:0031453)	0
positive regulation of heterotypic cell-cell adhesion (GO:0034116)	0.117773
positive regulation of histone acetylation (GO:0035066)	0
positive regulation of histone deacetylation (GO:0031065)	0.0389576
positive regulation of histone H3-K27 methylation (GO:0061087)	0.0586217
positive regulation of histone H3-K9 methylation (GO:0051574)	0
positive regulation of histone H4 acetylation (GO:0090240)	0
positive regulation of histone methylation (GO:0031062)	0
positive regulation of histone modification (GO:0031058)	0.0484469
positive regulation of histone phosphorylation (GO:0033129)	0.0586217
positive regulation of homotypic cell-cell adhesion (GO:0034112)	0.270103
positive regulation of humoral immune response (GO:0002922)	0.303168
positive regulation of hydrolase activity (GO:0051345)	0
positive regulation of I-kappaB kinase/NF-kappaB signaling (GO:0043123)	0.162714
positive regulation of I-kappaB phosphorylation (GO:1903721)	0.311755
positive regulation of icosanoid secretion (GO:0032305)	0.0586217
positive regulation of immune effector process (GO:0002699)	0.117773
positive regulation of immune response (GO:0050778)	1.03473
positive regulation of immune response to tumor cell (GO:0002839)	0.0586217
positive regulation of immune system process (GO:0002684)	0.515618
positive regulation of immunoglobulin production (GO:0002639)	0.082163
positive regulation of inflammatory response (GO:0050729)	0.813338
[truncated: 3,807 more rows]

## Sheet: GPCC_log10fdr
	Control_Treat
actin cytoskeleton (GO:0015629)	0
actin filament (GO:0005884)	0
actin-based cell projection (GO:0098858)	0
Ada2/Gcn5/Ada3 transcription activator complex (GO:0005671)	0
adherens junction (GO:0005912)	0
aggresome (GO:0016235)	0
AMPA glutamate receptor complex (GO:0032281)	0
anchored component of external side of plasma membrane (GO:0031362)	0
anchored component of plasma membrane (GO:0046658)	0
apical dendrite (GO:0097440)	0
apical junction complex (GO:0043296)	0
astrocyte projection (GO:0097449)	0
asymmetric synapse (GO:0032279)	0
asymmetric, glutamatergic, excitatory synapse (GO:0098985)	0
autolysosome (GO:0044754)	0
autophagosome (GO:0005776)	0
autophagosome membrane (GO:0000421)	0
axon (GO:0030424)	0
axonal growth cone (GO:0044295)	0
azurophil granule (GO:0042582)	0
azurophil granule lumen (GO:0035578)	0
azurophil granule membrane (GO:0035577)	0
basement membrane (GO:0005604)	0
basolateral plasma membrane (GO:0016323)	0
bicellular tight junction (GO:0005923)	0
bounding membrane of organelle (GO:0098588)	0
brush border membrane (GO:0031526)	0
cation channel complex (GO:0034703)	0
CD95 death-inducing signaling complex (GO:0031265)	0
cell projection membrane (GO:0031253)	0
cell-cell junction (GO:0005911)	0
cell-substrate junction (GO:0030055)	0
chitosome (GO:0045009)	0
chromosome (GO:0005694)	0
ciliary membrane (GO:0060170)	0
cilium (GO:0005929)	0
cis-Golgi network (GO:0005801)	0
clathrin-coated endocytic vesicle (GO:0045334)	0
clathrin-coated endocytic vesicle membrane (GO:0030669)	0
clathrin-coated vesicle membrane (GO:0030665)	0
clathrin-sculpted gamma-aminobutyric acid transport vesicle (GO:0061200)	0
clathrin-sculpted gamma-aminobutyric acid transport vesicle membrane (GO:0061202)	0
coated vesicle membrane (GO:0030662)	0
collagen-containing extracellular matrix (GO:0062023)	0
condensed chromosome (GO:0000793)	0
condensed chromosome, centromeric region (GO:0000779)	0
condensed nuclear chromosome (GO:0000794)	0
COPII-coated ER to Golgi transport vesicle (GO:0030134)	0
core mediator complex (GO:0070847)	0
cornified envelope (GO:0001533)	0
cortical actin cytoskeleton (GO:0030864)	0
cortical cytoskeleton (GO:0030863)	0
Cul2-RING ubiquitin ligase complex (GO:0031462)	0
Cul3-RING ubiquitin ligase complex (GO:0031463)	0
Cul4-RING E3 ubiquitin ligase complex (GO:0080008)	0
cullin-RING ubiquitin ligase complex (GO:0031461)	0
cyclin-dependent protein kinase holoenzyme complex (GO:0000307)	0
cytolytic granule (GO:0044194)	0
cytoplasmic side of lysosomal membrane (GO:0098574)	0
cytoplasmic side of plasma membrane (GO:0009898)	0
cytoplasmic stress granule (GO:0010494)	0
cytoplasmic vesicle lumen (GO:0060205)	0
cytoplasmic vesicle membrane (GO:0030659)	0
cytoskeleton (GO:0005856)	0
death-inducing signaling complex (GO:0031264)	0
dendrite (GO:0030425)	0
dendrite membrane (GO:0032590)	0
dense core granule (GO:0031045)	0
desmosome (GO:0030057)	0
early endosome (GO:0005769)	0
early endosome lumen (GO:0031905)	0
early endosome membrane (GO:0031901)	0
early phagosome (GO:0032009)	0
endocytic vesicle (GO:0030139)	0
endocytic vesicle lumen (GO:0071682)	0
endocytic vesicle membrane (GO:0030666)	0
endoplasmic reticulum lumen (GO:0005788)	0
endoplasmic reticulum membrane (GO:0005789)	0
endoplasmic reticulum tubular network (GO:0071782)	0
endoplasmic reticulum-Golgi intermediate compartment membrane (GO:0033116)	0
endosome lumen (GO:0031904)	0
endosome membrane (GO:0010008)	0
ER to Golgi transport vesicle membrane (GO:0012507)	0
excitatory synapse (GO:0060076)	0
exocytic vesicle (GO:0070382)	0
exocytic vesicle membrane (GO:0099501)	0
external side of apical plasma membrane (GO:0098591)	0
extracellular membrane-bounded organelle (GO:0065010)	0
extracellular vesicle (GO:1903561)	0
extrinsic component of endosome membrane (GO:0031313)	0
extrinsic component of external side of plasma membrane (GO:0031232)	0
ficolin-1-rich granule (GO:0101002)	0
ficolin-1-rich granule lumen (GO:1904813)	0
ficolin-1-rich granule membrane (GO:0101003)	0
filopodium (GO:0030175)	0
focal adhesion (GO:0005925)	0
G protein-coupled receptor dimeric complex (GO:0038037)	0
GABA-A receptor complex (GO:1902711)	0
gamma-secretase complex (GO:0070765)	0
glutamatergic synapse (GO:0098978)	0
Golgi cis cisterna (GO:0000137)	0
Golgi cisterna (GO:0031985)	0
Golgi lumen (GO:0005796)	0
Golgi medial cisterna (GO:0005797)	0
Golgi membrane (GO:0000139)	0
Golgi stack (GO:0005795)	0
Golgi-associated vesicle (GO:0005798)	0
H4 histone acetyltransferase complex (GO:1902562)	0
heterotrimeric G-protein complex (GO:0005834)	0
high-density lipoprotein particle (GO:0034364)	0
integral component of endoplasmic reticulum membrane (GO:0030176)	0
integral component of Golgi membrane (GO:0030173)	0
integral component of lumenal side of endoplasmic reticulum membrane (GO:0071556)	0
integral component of lysosomal membrane (GO:1905103)	0
integral component of mitochondrial inner membrane (GO:0031305)	0
integral component of mitochondrial membrane (GO:0032592)	0
integral component of nuclear inner membrane (GO:0005639)	0
integral component of organelle membrane (GO:0031301)	0
integral component of peroxisomal membrane (GO:0005779)	0
integral component of plasma membrane (GO:0005887)	0
integral component of postsynaptic membrane (GO:0099055)	0
integral component of synaptic membrane (GO:0099699)	0
integral component of vacuolar membrane (GO:0031166)	0
intermediate filament (GO:0005882)	0
intermediate filament cytoskeleton (GO:0045111)	0
intracellular membrane-bounded organelle (GO:0043231)	0
intracellular non-membrane-bounded organelle (GO:0043232)	0
intracellular organelle lumen (GO:0070013)	0
intrinsic component of endoplasmic reticulum membrane (GO:0031227)	0
intrinsic component of external side of plasma membrane (GO:0031233)	0
intrinsic component of Golgi membrane (GO:0031228)	0
intrinsic component of mitochondrial inner membrane (GO:0031304)	0
intrinsic component of nuclear inner membrane (GO:0031229)	0
intrinsic component of peroxisomal membrane (GO:0031231)	0
ionotropic glutamate receptor complex (GO:0008328)	0
keratin filament (GO:0045095)	0
kinetochore microtubule (GO:0005828)	0
late endosome (GO:0005770)	0
late endosome lumen (GO:0031906)	0
late endosome membrane (GO:0031902)	0
lipid droplet (GO:0005811)	0
low-density lipoprotein particle (GO:0034362)	0
lumenal side of endoplasmic reticulum membrane (GO:0098553)	0
lysosomal lumen (GO:0043202)	0
lysosomal membrane (GO:0005765)	0
lysosome (GO:0005764)	0
lytic vacuole (GO:0000323)	0
lytic vacuole membrane (GO:0098852)	0
melanosome (GO:0042470)	0
melanosome membrane (GO:0033162)	0
membrane raft (GO:0045121)	0
MHC class I protein complex (GO:0042612)	0
MHC protein complex (GO:0042611)	0
microbody lumen (GO:0031907)	0
microbody membrane (GO:0031903)	0
microtubule (GO:0005874)	0
microtubule cytoskeleton (GO:0015630)	0
microvillus (GO:0005902)	0
mitochondrial envelope (GO:0005740)	0
mitochondrial inner membrane (GO:0005743)	0
mitochondrial intermembrane space (GO:0005758)	0
mitochondrial matrix (GO:0005759)	0
mitochondrial membrane (GO:0031966)	0
mitochondrial outer membrane (GO:0005741)	0
mitotic spindle (GO:0072686)	0
MLL3/4 complex (GO:0044666)	0
motile cilium (GO:0031514)	0
multimeric ribonuclease P complex (GO:0030681)	0
muscle myosin complex (GO:0005859)	0
NADPH oxidase complex (GO:0043020)	0
neuromuscular junction (GO:0031594)	0
neuron projection (GO:0043005)	0
nuclear chromosome (GO:0000228)	0
nuclear inner membrane (GO:0005637)	0
nuclear lumen (GO:0031981)	0
nuclear membrane (GO:0031965)	0
nuclear outer membrane (GO:0005640)	0
nucleolus (GO:0005730)	0
nucleus (GO:0005634)	0
organelle envelope lumen (GO:0031970)	0
organelle inner membrane (GO:0019866)	0
organelle outer membrane (GO:0031968)	0
P-body (GO:0000932)	0
PCAF complex (GO:0000125)	0
pericentric heterochromatin (GO:0005721)	0
peroxisomal matrix (GO:0005782)	0
peroxisomal membrane (GO:0005778)	0
peroxisome (GO:0005777)	0
phagocytic vesicle (GO:0045335)	0
phagocytic vesicle membrane (GO:0030670)	0
phagolysosome (GO:0032010)	0
pigment granule (GO:0048770)	0
pigment granule membrane (GO:0090741)	0
platelet alpha granule (GO:0031091)	0
platelet alpha granule lumen (GO:0031093)	0
podosome (GO:0002102)	0
polymeric cytoskeletal fiber (GO:0099513)	0
postsynaptic density (GO:0014069)	0
PRC1 complex (GO:0035102)	0
precatalytic spliceosome (GO:0071011)	0
preribosome, small subunit precursor (GO:0030688)	0
prespliceosome (GO:0071010)	0
protein phosphatase type 2A complex (GO:0000159)	0
protein serine/threonine phosphatase complex (GO:0008287)	0
PTW/PP1 phosphatase complex (GO:0072357)	0
recycling endosome (GO:0055037)	0
recycling endosome membrane (GO:0055038)	0
ribosome (GO:0005840)	0
RNA polymerase III complex (GO:0005666)	0
SAGA-type complex (GO:0070461)	0
sarcolemma (GO:0042383)	0
SCF ubiquitin ligase complex (GO:0019005)	0
secondary lysosome (GO:0005767)	0
secretory granule lumen (GO:0034774)	0
secretory granule membrane (GO:0030667)	0
secretory vesicle (GO:0099503)	0
serine C-palmitoyltransferase complex (GO:0017059)	0
serine/threonine protein kinase complex (GO:1902554)	0
Set1C/COMPASS complex (GO:0048188)	0
sex chromosome (GO:0000803)	0
Sin3 complex (GO:0016580)	0
Smc5-Smc6 complex (GO:0030915)	0
smooth endoplasmic reticulum (GO:0005790)	0
smooth endoplasmic reticulum membrane (GO:0030868)	0
sodium channel complex (GO:0034706)	0
spanning component of membrane (GO:0089717)	0
spanning component of plasma membrane (GO:0044214)	0
specific granule (GO:0042581)	0
specific granule lumen (GO:0035580)	0
specific granule membrane (GO:0035579)	0
spindle (GO:0005819)	0
spindle microtubule (GO:0005876)	0
spliceosomal snRNP complex (GO:0097525)	0
SUMO ligase complex (GO:0106068)	0
synaptic membrane (GO:0097060)	0
synaptic vesicle membrane (GO:0030672)	0
T cell receptor complex (GO:0042101)	0
tertiary granule (GO:0070820)	0
tertiary granule lumen (GO:1904724)	0
tertiary granule membrane (GO:0070821)	0
tight junction (GO:0070160)	0
trans-Golgi network (GO:0005802)	0
trans-Golgi network membrane (GO:0032588)	0
transcription factor TFIID complex (GO:0005669)	0
transcription factor TFIIH core complex (GO:0000439)	0
transcription factor TFIIH holo complex (GO:0005675)	0
transport vesicle membrane (GO:0030658)	0
tRNA methyltransferase complex (GO:0043527)	0
U1 snRNP (GO:0005685)	0
U12-type spliceosomal complex (GO:0005689)	0
U2-type precatalytic spliceosome (GO:0071005)	0
U2-type prespliceosome (GO:0071004)	0
U2-type spliceosomal complex (GO:0005684)	0
vacuolar lumen (GO:0005775)	0
vacuolar membrane (GO:0005774)	0
vesicle (GO:0031982)	0
vesicle membrane (GO:0012506)	0
X chromosome (GO:0000805)	0
9+0 non-motile cilium (GO:0097731)
9+2 motile cilium (GO:0097729)
90S preribosome (GO:0030686)
acetylcholine-gated channel complex (GO:0005892)
acrosomal membrane (GO:0002080)
acrosomal vesicle (GO:0001669)
activin receptor complex (GO:0048179)
alpha DNA polymerase:primase complex (GO:0005658)
alveolar lamellar body (GO:0097208)
anaphase-promoting complex (GO:0005680)
AP-1 adaptor complex (GO:0030121)
AP-2 adaptor complex (GO:0030122)
apicolateral plasma membrane (GO:0016327)
astral microtubule (GO:0000235)
Barr body (GO:0001740)
beta-catenin-TCF complex (GO:1990907)
bleb (GO:0032059)
box C/D RNP complex (GO:0031428)
calcium channel complex (GO:0034704)
catenin complex (GO:0016342)
cation-transporting ATPase complex (GO:0090533)
CatSper complex (GO:0036128)
caveola (GO:0005901)
CD40 receptor complex (GO:0035631)
Cdc73/Paf1 complex (GO:0016593)
cell cortex region (GO:0099738)
cell-cell contact zone (GO:0044291)
chloride channel complex (GO:0034707)
chromaffin granule (GO:0042583)
chromatoid body (GO:0033391)
chromocenter (GO:0010369)
clathrin adaptor complex (GO:0030131)
clathrin coat (GO:0030118)
clathrin coat of coated pit (GO:0030132)
clathrin coat of endocytic vesicle (GO:0030128)
clathrin coat of trans-Golgi network vesicle (GO:0030130)
clathrin vesicle coat (GO:0030125)
clathrin-coated vesicle (GO:0030136)
clathrin-sculpted monoamine transport vesicle (GO:0070081)
clathrin-sculpted monoamine transport vesicle membrane (GO:0070083)
CMG complex (GO:0071162)
coated vesicle (GO:0030135)
connexin complex (GO:0005922)
COPI vesicle coat (GO:0030126)
COPI-coated vesicle (GO:0030137)
COPI-coated vesicle membrane (GO:0030663)
COPII vesicle coat (GO:0030127)
cortical endoplasmic reticulum (GO:0032541)
cortical granule (GO:0060473)
Cul4A-RING E3 ubiquitin ligase complex (GO:0031464)
Cul4B-RING E3 ubiquitin ligase complex (GO:0031465)
cyclin A2-CDK2 complex (GO:0097124)
cyclin/CDK positive transcription elongation factor complex (GO:0008024)
cytoplasmic dynein complex (GO:0005868)
cytoplasmic side of endoplasmic reticulum membrane (GO:0098554)
cytoskeleton of presynaptic active zone (GO:0048788)
cytosolic large ribosomal subunit (GO:0022625)
cytosolic small ribosomal subunit (GO:0022627)
dendrite cytoplasm (GO:0032839)
deuterosome (GO:0098536)
dystroglycan complex (GO:0016011)
endolysosome (GO:0036019)
endolysosome lumen (GO:0036021)
endolysosome membrane (GO:0036020)
endoplasmic reticulum tubular network membrane (GO:0098826)
ESC/E(Z) complex (GO:0035098)
extrinsic component of endoplasmic reticulum membrane (GO:0042406)
extrinsic component of mitochondrial inner membrane (GO:0031314)
filopodium membrane (GO:0031527)
filtration diaphragm (GO:0036056)
flotillin complex (GO:0016600)
GABA-ergic synapse (GO:0098982)
gap junction (GO:0005921)
germ plasm (GO:0060293)
glial cell projection (GO:0097386)
Golgi cisterna membrane (GO:0032580)
Golgi trans cisterna (GO:0000138)
Golgi-associated vesicle membrane (GO:0030660)
H3 histone acetyltransferase complex (GO:0070775)
H4/H2A histone acetyltransferase complex (GO:0043189)
hemidesmosome (GO:0030056)
HFE-transferrin receptor complex (GO:1990712)
Hrd1p ubiquitin ligase complex (GO:0000836)
Ino80 complex (GO:0031011)
INO80-type complex (GO:0097346)
insulin-responsive compartment (GO:0032593)
integral component of cytoplasmic side of endoplasmic reticulum membrane (GO:0071458)
integral component of mitochondrial outer membrane (GO:0031307)
integral component of postsynaptic specialization membrane (GO:0099060)
integral component of presynaptic membrane (GO:0099056)
intercalated disc (GO:0014704)
intracellular vesicle (GO:0097708)
intrinsic component of mitochondrial membrane (GO:0098573)
intrinsic component of mitochondrial outer membrane (GO:0031306)
ion channel complex (GO:0034702)
ISWI-type complex (GO:0031010)
lamellar body (GO:0042599)
large ribosomal subunit (GO:0015934)
Lewy body (GO:0097413)
macropinosome (GO:0044354)
MHC class II protein complex (GO:0042613)
MIB complex (GO:0140275)
MICOS complex (GO:0061617)
microvillus membrane (GO:0031528)
mitochondrial alpha-ketoglutarate dehydrogenase complex (GO:0005947)
mitochondrial outer membrane translocase complex (GO:0005742)
mitochondrial respiratory chain complex I (GO:0005747)
mitochondrial respiratory chain complex III (GO:0005750)
mitochondrial respiratory chain complex IV (GO:0005751)
mitochondrial ribosome (GO:0005761)
mitotic spindle microtubule (GO:1990498)
MLL1 complex (GO:0071339)
MLL1/2 complex (GO:0044665)
MOZ/MORF histone acetyltransferase complex (GO:0070776)
MPP7-DLG1-LIN7 complex (GO:0097025)
mRNA cleavage and polyadenylation specificity factor complex (GO:0005847)
multivesicular body (GO:0005771)
multivesicular body lumen (GO:0097486)
multivesicular body membrane (GO:0032585)
myofibril (GO:0030016)
myosin filament (GO:0032982)
nBAF complex (GO:0071565)
neuron projection cytoplasm (GO:0120111)
non-motile cilium (GO:0097730)
npBAF complex (GO:0071564)
NSL complex (GO:0044545)
NuA4 histone acetyltransferase complex (GO:0035267)
nuclear envelope lumen (GO:0005641)
nuclear inclusion body (GO:0042405)
nuclear stress granule (GO:0097165)
NURF complex (GO:0016589)
outer dynein arm (GO:0036157)
P granule (GO:0043186)
PAM complex, Tim23 associated import motor (GO:0001405)
phosphatidylinositol 3-kinase complex, class I (GO:0097651)
phosphatidylinositol 3-kinase complex, class III (GO:0035032)
pinosome (GO:0044352)
piP-body (GO:0071547)
plasma membrane raft (GO:0044853)
platelet alpha granule membrane (GO:0031092)
platelet dense granule (GO:0042827)
platelet dense granule lumen (GO:0031089)
platelet dense granule membrane (GO:0031088)
platelet dense tubular network (GO:0031094)
platelet dense tubular network membrane (GO:0031095)
polysomal ribosome (GO:0042788)
post-mRNA release spliceosomal complex (GO:0071014)
postsynaptic recycling endosome (GO:0098837)
potassium channel complex (GO:0034705)
preribosome, large subunit precursor (GO:0030687)
primary lysosome (GO:0005766)
protein kinase complex (GO:1902911)
proton-transporting V-type ATPase complex (GO:0033176)
proton-transporting V-type ATPase, V1 domain (GO:0033180)
pseudopodium (GO:0031143)
respiratory chain complex I (GO:0045271)
ribose phosphate diphosphokinase complex (GO:0002189)
RISC complex (GO:0016442)
RISC-loading complex (GO:0070578)
RNA polymerase I complex (GO:0005736)
RNA polymerase II, core complex (GO:0005665)
rough endoplasmic reticulum (GO:0005791)
rough endoplasmic reticulum membrane (GO:0030867)
SAM complex (GO:0001401)
sarcoglycan complex (GO:0016012)
sarcoplasmic reticulum (GO:0016529)
sarcoplasmic reticulum membrane (GO:0033017)
Sec61 translocon complex (GO:0005784)
shelterin complex (GO:0070187)
signal recognition particle, endoplasmic reticulum targeting (GO:0005786)
slit diaphragm (GO:0036057)
small ribosomal subunit (GO:0015935)
small-subunit processome (GO:0032040)
sodium:potassium-exchanging ATPase complex (GO:0005890)
sorting endosome (GO:0097443)
spectrin-associated cytoskeleton (GO:0014731)
sperm flagellum (GO:0036126)
spermatoproteasome complex (GO:1990111)
spherical high-density lipoprotein particle (GO:0034366)
spliceosomal tri-snRNP complex (GO:0097526)
STAGA complex (GO:0030914)
supramolecular fiber (GO:0099512)
SWI/SNF complex (GO:0016514)
Swr1 complex (GO:0000812)
THO complex part of transcription export complex (GO:0000445)
TIM23 mitochondrial import inner membrane translocase complex (GO:0005744)
TORC1 complex (GO:0031931)
TORC2 complex (GO:0031932)
trans-Golgi network transport vesicle (GO:0030140)
transcription factor TFTC complex (GO:0033276)
transferase complex, transferring phosphorus-containing groups (GO:0061695)
triglyceride-rich plasma lipoprotein particle (GO:0034385)
U2 snRNP (GO:0005686)
U2-type catalytic step 1 spliceosome (GO:0071006)
U2-type catalytic step 2 spliceosome (GO:0071007)
U4 snRNP (GO:0005687)
U4/U6 x U5 tri-snRNP complex (GO:0046540)
U5 snRNP (GO:0005682)
U6 snRNP (GO:0005688)
U7 snRNP (GO:0005683)
uniplex complex (GO:1990246)
vacuolar proton-transporting V-type ATPase complex (GO:0016471)
vacuolar proton-transporting V-type ATPase, V1 domain (GO:0000221)
very-low-density lipoprotein particle (GO:0034361)
vesicle coat (GO:0030120)
voltage-gated calcium channel complex (GO:0005891)
voltage-gated potassium channel complex (GO:0008076)
voltage-gated sodium channel complex (GO:0001518)
zonula adherens (GO:0005915)
zymogen granule (GO:0042588)
zymogen granule membrane (GO:0042589)
neurofibrillary tangle (GO:0097418)
rDNA heterochromatin (GO:0033553)
SAGA complex (GO:0000124)
transcription factor TFIIIC complex (GO:0000127)
chylomicron (GO:0042627)
elastic fiber (GO:0071953)
Hrd1p ubiquitin ligase ERAD-L complex (GO:0000839)
intrinsic component of synaptic vesicle membrane (GO:0098563)
membrane attack complex (GO:0005579)
microfibril (GO:0001527)
NMDA selective glutamate receptor complex (GO:0017146)
postsynaptic density membrane (GO:0098839)
postsynaptic specialization membrane (GO:0099634)
cardiac myofibril (GO:0097512)
oxoglutarate dehydrogenase complex (GO:0045252)

## Sheet: GOMF_log10fdr
	Control_Treat
1,4-alpha-oligoglucan phosphorylase activity (GO:0004645)	0
1-acylglycerophosphocholine O-acyltransferase activity (GO:0047184)	0
1-alkyl-2-acetylglycerophosphocholine esterase activity (GO:0003847)	0
1-phosphatidylinositol-3-kinase activity (GO:0016303)	0
1-phosphatidylinositol-3-kinase regulator activity (GO:0046935)	0
2-oxoglutarate-dependent dioxygenase activity (GO:0016706)	0
3',5'-cyclic-AMP phosphodiesterase activity (GO:0004115)	0
3',5'-cyclic-nucleotide phosphodiesterase activity (GO:0004114)	0
3'-5' exonuclease activity (GO:0008408)	0
3'-5'-exodeoxyribonuclease activity (GO:0008296)	0
3'-5'-exoribonuclease activity (GO:0000175)	0
4 iron, 4 sulfur cluster binding (GO:0051539)	0
5'-3' DNA helicase activity (GO:0043139)	0
5'-3' exodeoxyribonuclease activity (GO:0035312)	0
5'-3' RNA polymerase activity (GO:0034062)	0
5'-flap endonuclease activity (GO:0017108)	0
5'-nucleotidase activity (GO:0008253)	0
7SK snRNA binding (GO:0097322)	0
ABC-type xenobiotic transporter activity (GO:0008559)	0
acetylation-dependent protein binding (GO:0140033)	0
acetylcholine-gated cation-selective channel activity (GO:0022848)	0
acetylgalactosaminyltransferase activity (GO:0008376)	0
acetylglucosaminyltransferase activity (GO:0008375)	0
acetyltransferase activity (GO:0016407)	0
acid-amino acid ligase activity (GO:0016881)	0
acid-thiol ligase activity (GO:0016878)	0
acrosin binding (GO:0032190)	0
actin binding (GO:0003779)	0
actin monomer binding (GO:0003785)	0
actinin binding (GO:0042805)	0
acyl-CoA hydrolase activity (GO:0047617)	0
acylglycerol O-acyltransferase activity (GO:0016411)	0
acyltransferase activity, transferring groups other than amino-acyl groups (GO:0016747)	0
adenine nucleotide transmembrane transporter activity (GO:0000295)	0
adenosine deaminase activity (GO:0004000)	0
adenyl ribonucleotide binding (GO:0032559)	0
adenylate cyclase binding (GO:0008179)	0
adenylate kinase activity (GO:0004017)	0
adenylyltransferase activity (GO:0070566)	0
ADP binding (GO:0043531)	0
ADP-ribose diphosphatase activity (GO:0047631)	0
adrenergic receptor binding (GO:0031690)	0
alanine transmembrane transporter activity (GO:0022858)	0
alcohol dehydrogenase (NADP+) activity (GO:0008106)	0.137278
aldehyde dehydrogenase (NAD+) activity (GO:0004029)	0
aldehyde dehydrogenase [NAD(P)+] activity (GO:0004030)	0
aldehyde-lyase activity (GO:0016832)	0
alditol:NADP+ 1-oxidoreductase activity (GO:0004032)	0.186562
aldo-keto reductase (NADP) activity (GO:0004033)	0.137278
alkali metal ion binding (GO:0031420)	0
alpha-1,4-glucosidase activity (GO:0004558)	0
alpha-glucosidase activity (GO:0090599)	0
alpha-N-acetylneuraminate alpha-2,8-sialyltransferase activity (GO:0003828)	0
alpha-tubulin binding (GO:0043014)	0
amino acid binding (GO:0016597)	0
amino acid transmembrane transporter activity (GO:0015171)	0
amino acid:sodium symporter activity (GO:0005283)	0
aminoacyl-tRNA ligase activity (GO:0004812)	0
aminopeptidase activity (GO:0004177)	0
ammonia-lyase activity (GO:0016841)	0
amyloid-beta binding (GO:0001540)	0
androgen receptor binding (GO:0050681)	0
androsterone dehydrogenase activity (GO:0047023)	0.137278
anion channel activity (GO:0005253)	0
antiporter activity (GO:0015297)	0
arachidonate-CoA ligase activity (GO:0047676)	0
arachidonic acid monooxygenase activity (GO:0008391)	0
arginine N-methyltransferase activity (GO:0016273)	0
arginine transmembrane transporter activity (GO:0015181)	0
armadillo repeat domain binding (GO:0070016)	0
ATP binding (GO:0005524)	0
ATP hydrolysis activity (GO:0140603)	0
ATP transmembrane transporter activity (GO:0005347)	0
ATPase binding (GO:0051117)	0
basal RNA polymerase II transcription machinery binding (GO:0001099)	0
benzodiazepine receptor activity (GO:0008503)	0
beta-1,3-galactosyltransferase activity (GO:0048531)	0
beta-tubulin binding (GO:0048487)	0
bHLH transcription factor binding (GO:0043425)	0
bile acid binding (GO:0032052)	0.137278
bioactive lipid receptor activity (GO:0045125)	0
BMP binding (GO:0036122)	0
BMP receptor binding (GO:0070700)	0
branched-chain amino acid transmembrane transporter activity (GO:0015658)	0
C-C chemokine binding (GO:0019957)	0
C-palmitoyltransferase activity (GO:0016454)	0
C4-dicarboxylate transmembrane transporter activity (GO:0015556)	0
cadherin binding (GO:0045296)	0
calcium activated cation channel activity (GO:0005227)	0
calcium channel activity (GO:0005262)	0
calcium channel regulator activity (GO:0005246)	0
calcium ion binding (GO:0005509)	0
calcium-dependent phospholipase A2 activity (GO:0047498)	0
calcium-dependent phospholipid binding (GO:0005544)	0
calcium-dependent protein serine/threonine phosphatase activity (GO:0004723)	0
calcium-independent phospholipase A2 activity (GO:0047499)	0
calcium-release channel activity (GO:0015278)	0
calmodulin-dependent protein phosphatase activity (GO:0033192)	0
cAMP binding (GO:0030552)	0
cAMP response element binding (GO:0035497)	0
cAMP response element binding protein binding (GO:0008140)	0
cAMP-dependent protein kinase inhibitor activity (GO:0004862)	0
cAMP-dependent protein kinase regulator activity (GO:0008603)	0
carbon-nitrogen ligase activity, with glutamine as amido-N-donor (GO:0016884)	0
carbonate dehydratase activity (GO:0004089)	0
carboxy-lyase activity (GO:0016831)	0
carboxylic acid binding (GO:0031406)	0
carboxylic acid transmembrane transporter activity (GO:0046943)	0
carboxylic ester hydrolase activity (GO:0052689)	0
carboxypeptidase activity (GO:0004180)	0
CARD domain binding (GO:0050700)	0
carnitine O-acyltransferase activity (GO:0016406)	0
caspase binding (GO:0089720)	0
catalytic activity, acting on a tRNA (GO:0140101)	0
cation channel activity (GO:0005261)	0
cation transmembrane transporter activity (GO:0008324)	0
CCR chemokine receptor binding (GO:0048020)	0
CCR1 chemokine receptor binding (GO:0031726)	0
CCR5 chemokine receptor binding (GO:0031730)	0
CCR6 chemokine receptor binding (GO:0031731)	0
CD4 receptor binding (GO:0042609)	0
channel activity (GO:0015267)	0
chemoattractant activity (GO:0042056)	0
chemokine activity (GO:0008009)	0.137278
chemokine binding (GO:0019956)	0
chemokine receptor binding (GO:0042379)	0.137278
chemorepellent activity (GO:0045499)	0
chloride channel activity (GO:0005254)	0
chloride channel inhibitor activity (GO:0019869)	0
chloride channel regulator activity (GO:0017081)	0
cholesterol binding (GO:0015485)	0
cholesterol transfer activity (GO:0120020)	0
chondroitin sulfotransferase activity (GO:0034481)	0
chromo shadow domain binding (GO:0070087)	0
cis-regulatory region sequence-specific DNA binding (GO:0000987)	-3.73161
CoA hydrolase activity (GO:0016289)	0
CoA-ligase activity (GO:0016405)	0
cobalamin binding (GO:0031419)	0
copper ion binding (GO:0005507)	0
core promoter sequence-specific DNA binding (GO:0001046)	0
creatine kinase activity (GO:0004111)	0
crossover junction endodeoxyribonuclease activity (GO:0008821)	0
CXCR chemokine receptor binding (GO:0045236)	0
CXCR3 chemokine receptor binding (GO:0048248)	0
cyclic nucleotide binding (GO:0030551)	0
cyclic-nucleotide phosphodiesterase activity (GO:0004112)	0
cyclin-dependent protein serine/threonine kinase activator activity (GO:0061575)	0
cyclin-dependent protein serine/threonine kinase inhibitor activity (GO:0004861)	0
cyclin-dependent protein serine/threonine kinase regulator activity (GO:0016538)	0
cysteine-type endopeptidase activity (GO:0004197)	0
cysteine-type endopeptidase activity involved in apoptotic process (GO:0097153)	0
cysteine-type endopeptidase activity involved in apoptotic signaling pathway (GO:0097199)	0
cysteine-type endopeptidase activity involved in execution phase of apoptosis (GO:0097200)	0
cysteine-type endopeptidase inhibitor activity (GO:0004869)	0
cysteine-type endopeptidase inhibitor activity involved in apoptotic process (GO:0043027)	0
cysteine-type peptidase activity (GO:0008234)	0
cytidine deaminase activity (GO:0004126)	0
cytokine activity (GO:0005125)	0.186562
cytokine receptor activity (GO:0004896)	0
cytokine receptor binding (GO:0005126)	0
damaged DNA binding (GO:0003684)	0
death domain binding (GO:0070513)	0
death receptor binding (GO:0005123)	0
delayed rectifier potassium channel activity (GO:0005251)	0
deoxyribonuclease activity (GO:0004536)	0
deoxyribonuclease I activity (GO:0004530)	0
deubiquitinase activity (GO:0101005)	0
dicarboxylic acid transmembrane transporter activity (GO:0005310)	0
disordered domain specific binding (GO:0097718)	0
DNA binding (GO:0003677)	0
DNA polymerase activity (GO:0034061)	0
DNA secondary structure binding (GO:0000217)	0
DNA-binding transcription activator activity, RNA polymerase II-specific (GO:0001228)	0
DNA-binding transcription factor binding (GO:0140297)	0
DNA-binding transcription repressor activity, RNA polymerase II-specific (GO:0001227)	0
DNA-directed 5'-3' RNA polymerase activity (GO:0003899)	0
DNA-directed DNA polymerase activity (GO:0003887)	0
DNA-methyltransferase activity (GO:0009008)	0
dopamine receptor binding (GO:0050780)	0
double-stranded DNA binding (GO:0003690)	0
double-stranded RNA binding (GO:0003725)	0
E-box binding (GO:0070888)	0
endodeoxyribonuclease activity (GO:0004520)	0
endodeoxyribonuclease activity, producing 3'-phosphomonoesters (GO:0016889)	0
endodeoxyribonuclease activity, producing 5'-phosphomonoesters (GO:0016888)	0
endonuclease activity (GO:0004519)	0
endopeptidase activator activity (GO:0061133)	0
endopeptidase activity (GO:0004175)	0
endopeptidase inhibitor activity (GO:0004866)	0
endopeptidase regulator activity (GO:0061135)	0
endoribonuclease activity (GO:0004521)	0
endoribonuclease activity, producing 3'-phosphomonoesters (GO:0016892)	0
endoribonuclease activity, producing 5'-phosphomonoesters (GO:0016891)	0
ephrin receptor activity (GO:0005003)	0
ephrin receptor binding (GO:0046875)	0
epidermal growth factor receptor binding (GO:0005154)	0
ErbB-3 class receptor binding (GO:0043125)	0
estradiol 17-beta-dehydrogenase activity (GO:0004303)	0
estrogen 16-alpha-hydroxylase activity (GO:0101020)	0
estrogen 2-hydroxylase activity (GO:0101021)	0
estrogen receptor binding (GO:0030331)	0
ether hydrolase activity (GO:0016803)	0
eukaryotic initiation factor 4E binding (GO:0008190)	0
excitatory extracellular ligand-gated ion channel activity (GO:0005231)	0
exonuclease activity (GO:0004527)	0
exopeptidase activity (GO:0008238)	0
exoribonuclease activity (GO:0004532)	0
exoribonuclease activity, producing 5'-phosphomonoesters (GO:0016896)	0
extracellular ligand-gated ion channel activity (GO:0005230)	0
FAD binding (GO:0071949)	0
fatty acid elongase activity (GO:0009922)	0
fatty acid synthase activity (GO:0004312)	0
FATZ binding (GO:0051373)	0
ferric iron binding (GO:0008199)	0
ferrous iron binding (GO:0008198)	0
filamin binding (GO:0031005)	0
flap endonuclease activity (GO:0048256)	0
flavin adenine dinucleotide binding (GO:0050660)	0
four-way junction DNA binding (GO:0000400)	0
fructose binding (GO:0070061)	0
fucosyltransferase activity (GO:0008417)	0
G protein-coupled receptor activity (GO:0004930)	0
G protein-coupled receptor binding (GO:0001664)	0
G protein-coupled serotonin receptor binding (GO:0031821)	0
G-quadruplex DNA binding (GO:0051880)	0
GABA receptor activity (GO:0016917)	0
GABA receptor binding (GO:0050811)	0
GABA-A receptor activity (GO:0004890)	0
GABA-gated chloride ion channel activity (GO:0022851)	0
galactosyltransferase activity (GO:0008378)	0
gamma-aminobutyric acid transmembrane transporter activity (GO:0015185)	0
gamma-tubulin binding (GO:0043015)	0
ganglioside binding (GO:0035594)	0
gated channel activity (GO:0022836)	0
GDP binding (GO:0019003)	0
GDP-dissociation inhibitor activity (GO:0005092)	0
general transcription initiation factor binding (GO:0140296)	0
glucocorticoid receptor binding (GO:0035259)	0
glucosyltransferase activity (GO:0046527)	0
glucuronosyltransferase activity (GO:0015020)	0
glutamate receptor binding (GO:0035254)	0
glycerophospholipid flippase activity (GO:0140333)	0
glycine binding (GO:0016594)	0
growth factor activity (GO:0008083)	0.137278
growth factor receptor binding (GO:0070851)	0
GTP binding (GO:0005525)	0
GTPase activator activity (GO:0005096)	0
GTPase activity (GO:0003924)	0
GTPase binding (GO:0051020)	0
GTPase inhibitor activity (GO:0005095)	0
GTPase regulator activity (GO:0030695)	0
guanyl ribonucleotide binding (GO:0032561)	0
guanyl-nucleotide exchange factor activity (GO:0005085)	0
heme binding (GO:0020037)	0
heparan sulfate sulfotransferase activity (GO:0034483)	0
hexosyltransferase activity (GO:0016758)	0
high-density lipoprotein particle binding (GO:0008035)	0
histone acetyltransferase activity (GO:0004402)	0
histone acetyltransferase binding (GO:0035035)	0
histone deacetylase activity (GO:0004407)	0
histone deacetylase binding (GO:0042826)	0
histone demethylase activity (GO:0032452)	0
histone demethylase activity (H3-K36 specific) (GO:0051864)	0
histone demethylase activity (H3-K9 specific) (GO:0032454)	0
histone kinase activity (GO:0035173)	0
histone methyltransferase activity (GO:0042054)	0
histone methyltransferase activity (H3-K36 specific) (GO:0046975)	0
histone methyltransferase activity (H3-K4 specific) (GO:0042800)	0
histone methyltransferase activity (H3-K9 specific) (GO:0046974)	0
histone methyltransferase binding (GO:1990226)	0
histone serine kinase activity (GO:0035174)	0
histone-arginine N-methyltransferase activity (GO:0008469)	0
histone-lysine N-methyltransferase activity (GO:0018024)	0
Hsp70 protein binding (GO:0030544)	0
Hsp90 protein binding (GO:0051879)	0
hydro-lyase activity (GO:0016836)	0
hydrolase activity, acting on carbon-nitrogen (but not peptide) bonds, in cyclic amidines (GO:0016814)	0
hydrolase activity, acting on carbon-nitrogen (but not peptide) bonds, in linear amides (GO:0016811)	0
hydrolase activity, hydrolyzing O-glycosyl compounds (GO:0004553)	0
I-SMAD binding (GO:0070411)	0
inhibitory extracellular ligand-gated ion channel activity (GO:0005237)	0
inorganic anion transmembrane transporter activity (GO:0015103)	0
inorganic cation transmembrane transporter activity (GO:0022890)	0
inositol hexakisphosphate kinase activity (GO:0000828)	0
insulin-like growth factor receptor binding (GO:0005159)	0
interleukin-1 receptor binding (GO:0005149)	0
interleukin-12 receptor binding (GO:0005143)	0
interleukin-6 receptor binding (GO:0005138)	0
intracellular calcium activated chloride channel activity (GO:0005229)	0
intracellular chloride channel activity (GO:0061778)	0
inward rectifier potassium channel activity (GO:0005242)	0
ion channel activity (GO:0005216)	0
ion channel inhibitor activity (GO:0008200)	0
ion gated channel activity (GO:0022839)	0
ionotropic glutamate receptor binding (GO:0035255)	0
iron ion binding (GO:0005506)	0
iron ion transmembrane transporter activity (GO:0005381)	0
K63-linked polyubiquitin modification-dependent protein binding (GO:0070530)	0.117293
keratin filament binding (GO:1990254)	0
ketosteroid monooxygenase activity (GO:0047086)	0.186562
kinase activator activity (GO:0019209)	0
kinase activity (GO:0016301)	0
kinase binding (GO:0019900)	0
kinase inhibitor activity (GO:0019210)	0.186562
L-amino acid transmembrane transporter activity (GO:0015179)	0
L-arginine transmembrane transporter activity (GO:0061459)	0
L-leucine transmembrane transporter activity (GO:0015190)	0
leucine zipper domain binding (GO:0043522)	0
ligand-gated anion channel activity (GO:0099095)	0
ligand-gated calcium channel activity (GO:0099604)	0
ligand-gated cation channel activity (GO:0099094)	0
LIM domain binding (GO:0030274)	0
lipase activator activity (GO:0060229)	0
lipase activity (GO:0016298)	0
lipid kinase activity (GO:0001727)	0
lipoprotein lipase activity (GO:0004465)	0
lipoprotein particle binding (GO:0071813)	0
LRR domain binding (GO:0030275)	0
Lys48-specific deubiquitinase activity (GO:1990380)	0
Lys63-specific deubiquitinase activity (GO:0061578)	0
lysine N-acetyltransferase activity, acting on acetyl phosphate as donor (GO:0004468)	0
lysine-acetylated histone binding (GO:0070577)	0
lysophosphatidic acid acyltransferase activity (GO:0042171)	0
lysophospholipase activity (GO:0004622)	0
lysophospholipid acyltransferase activity (GO:0071617)	0
magnesium ion binding (GO:0000287)	0
manganese ion binding (GO:0030145)	0
mannosyltransferase activity (GO:0000030)	0
MAP kinase activity (GO:0004707)	0
MAP kinase kinase activity (GO:0004708)	0
MAP kinase kinase kinase activity (GO:0004709)	0
MAP kinase phosphatase activity (GO:0033549)	0.0800994
MAP kinase tyrosine/serine/threonine phosphatase activity (GO:0017017)	0.137278
mechanosensitive ion channel activity (GO:0008381)	0
metal ion binding (GO:0046872)	0
metal ion:proton antiporter activity (GO:0051139)	0
metallocarboxypeptidase activity (GO:0004181)	0
metalloendopeptidase activity (GO:0004222)	0
metalloendopeptidase inhibitor activity (GO:0008191)	0
metalloexopeptidase activity (GO:0008235)	0
metallopeptidase activity (GO:0008237)	0
methylated histone binding (GO:0035064)	0
methylation-dependent protein binding (GO:0140034)	0
methyltransferase activity (GO:0008168)	0
MHC class I protein binding (GO:0042288)	0
MHC class Ib protein binding (GO:0023029)	0
MHC protein binding (GO:0042287)	0
microtubule binding (GO:0008017)	0
microtubule motor activity (GO:0003777)	0
minor groove of adenine-thymine-rich DNA binding (GO:0003680)	0
miRNA binding (GO:0035198)	0
mitogen-activated protein kinase binding (GO:0051019)	0
mitogen-activated protein kinase kinase binding (GO:0031434)	0
monocarboxylate:sodium symporter activity (GO:0140161)	0
monocarboxylic acid binding (GO:0033293)	0
monocarboxylic acid transmembrane transporter activity (GO:0008028)	0
monovalent cation:proton antiporter activity (GO:0005451)	0
motor activity (GO:0003774)	0
mRNA 3'-UTR AU-rich region binding (GO:0035925)	0
mRNA 3'-UTR binding (GO:0003730)	0
mRNA 5'-UTR binding (GO:0048027)	0
mRNA binding (GO:0003729)	0
mRNA methyltransferase activity (GO:0008174)	0
myosin binding (GO:0017022)	0
N-acetylglucosamine 6-O-sulfotransferase activity (GO:0001517)	0
N-acetyltransferase activity (GO:0008080)	0
N-acylsphingosine amidohydrolase activity (GO:0017040)	0
N-acyltransferase activity (GO:0016410)	0
N-methyltransferase activity (GO:0008170)	0
NAADP-sensitive calcium-release channel activity (GO:0072345)	0
NAD binding (GO:0051287)	0
NAD+ ADP-ribosyltransferase activity (GO:0003950)	0
NAD-retinol dehydrogenase activity (GO:0004745)	0
NADP binding (GO:0050661)	0
NADP-retinol dehydrogenase activity (GO:0052650)	0
NADPH binding (GO:0070402)	0
natural killer cell lectin-like receptor binding (GO:0046703)	0
neurexin family protein binding (GO:0042043)	0
neuropeptide binding (GO:0042923)	0
neuropeptide receptor activity (GO:0008188)	0
neuropeptide receptor binding (GO:0071855)	0
neuropeptide Y receptor activity (GO:0004983)	0
neurotransmitter receptor activity involved in regulation of postsynaptic membrane potential (GO:0099529)	0
neutral amino acid transmembrane transporter activity (GO:0015175)	0
NF-kappaB binding (GO:0051059)	0
nitrite reductase activity (GO:0098809)	0
non-membrane spanning protein tyrosine kinase activity (GO:0004715)	0
nuclear localization sequence binding (GO:0008139)	0
nuclear receptor binding (GO:0016922)	0
nuclear receptor coactivator activity (GO:0030374)	0
nuclease activity (GO:0004518)	0
nucleobase-containing compound kinase activity (GO:0019205)	0
nucleoside diphosphate kinase activity (GO:0004550)	0
nucleoside monophosphate kinase activity (GO:0050145)	0
nucleoside-triphosphatase activity (GO:0017111)	0
nucleotidase activity (GO:0008252)	0
nucleotidyltransferase activity (GO:0016779)	0
O-acetyltransferase activity (GO:0016413)	0
O-acyltransferase activity (GO:0008374)	0
O-methyltransferase activity (GO:0008171)	0
omega peptidase activity (GO:0008242)	0
organic anion transmembrane transporter activity (GO:0008514)	0
oxidoreductase activity, acting on a sulfur group of donors, disulfide as acceptor (GO:0016671)	0
oxidoreductase activity, acting on a sulfur group of donors, oxygen as acceptor (GO:0016670)	0
oxidoreductase activity, acting on metal ions, NAD or NADP as acceptor (GO:0016723)	0
oxidoreductase activity, acting on NAD(P)H, heme protein as acceptor (GO:0016653)	0
oxidoreductase activity, acting on NAD(P)H, oxygen as acceptor (GO:0050664)	0
oxidoreductase activity, acting on NAD(P)H, quinone or similar compound as acceptor (GO:0016655)	0
oxidoreductase activity, acting on paired donors, with incorporation or reduction of molecular oxygen, NAD(P)H as one donor, and incorporation of one atom of oxygen (GO:0016709)	0
oxidoreductase activity, acting on paired donors, with incorporation or reduction of molecular oxygen, reduced flavin or flavoprotein as one donor, and incorporation of one atom of oxygen (GO:0016712)	0
oxidoreductase activity, acting on paired donors, with incorporation or reduction of molecular oxygen, reduced pteridine as one donor, and incorporation of one atom of oxygen (GO:0016714)	0
oxidoreductase activity, acting on single donors with incorporation of molecular oxygen, incorporation of two atoms of oxygen (GO:0016702)	0
oxidoreductase activity, acting on the aldehyde or oxo group of donors, NAD or NADP as acceptor (GO:0016620)	0
oxidoreductase activity, acting on the CH-CH group of donors, NAD or NADP as acceptor (GO:0016628)	0
oxidoreductase activity, acting on the CH-NH group of donors, NAD or NADP as acceptor (GO:0016646)	0
oxidoreductase activity, acting on the CH-OH group of donors, NAD or NADP as acceptor (GO:0016616)	0
oxo-acid-lyase activity (GO:0016833)	0
oxysterol binding (GO:0008142)	0
P-type ion transporter activity (GO:0015662)	0
P-type proton-exporting transporter activity (GO:0008553)	0
patched binding (GO:0005113)	0
PDZ domain binding (GO:0030165)	0
pentosyltransferase activity (GO:0016763)	0
peptidase activator activity (GO:0016504)	0
peptide transmembrane transporter activity (GO:1904680)	0
peroxisome proliferator activated receptor binding (GO:0042975)	0
phosphatase activator activity (GO:0019211)	0
phosphatase activity (GO:0016791)	0
phosphatase binding (GO:0019902)	0
phosphatase inhibitor activity (GO:0019212)	0
phosphate ion binding (GO:0042301)	0
phosphatidate phosphatase activity (GO:0008195)	0
phosphatidic acid binding (GO:0070300)	0
phosphatidylcholine floppase activity (GO:0090554)	0
phosphatidylcholine transporter activity (GO:0008525)	0
phosphatidylethanolamine flippase activity (GO:0090555)	0
phosphatidylinositol 3-kinase activity (GO:0035004)	0
phosphatidylinositol 3-kinase regulator activity (GO:0035014)	0
phosphatidylinositol binding (GO:0035091)	0
phosphatidylinositol bisphosphate binding (GO:1902936)	0
phosphatidylinositol kinase activity (GO:0052742)	0
phosphatidylinositol phosphate binding (GO:1901981)	0
phosphatidylinositol phospholipase C activity (GO:0004435)	0
phosphatidylinositol-3,4,5-trisphosphate binding (GO:0005547)	0
phosphatidylinositol-3,4-bisphosphate binding (GO:0043325)	0
phosphatidylinositol-4,5-bisphosphate binding (GO:0005546)	0
phospholipase A2 activity (GO:0004623)	0
phospholipase activator activity (GO:0016004)	0
phospholipase activity (GO:0004620)	0
phospholipase binding (GO:0043274)	0
phospholipase C activity (GO:0004629)	0
phosphoric ester hydrolase activity (GO:0042578)	0
phosphotransferase activity, alcohol group as acceptor (GO:0016773)	0
phosphotransferase activity, nitrogenous group as acceptor (GO:0016775)	0
phosphotransferase activity, phosphate group as acceptor (GO:0016776)	0
phosphotyrosine residue binding (GO:0001784)	0
platelet-derived growth factor binding (GO:0048407)	0
platelet-derived growth factor receptor binding (GO:0005161)	0
polyubiquitin modification-dependent protein binding (GO:0031593)	0
potassium channel regulator activity (GO:0015459)	0
potassium ion antiporter activity (GO:0022821)	0
potassium ion binding (GO:0030955)	0
potassium:proton antiporter activity (GO:0015386)	0
pre-mRNA binding (GO:0036002)	0
pre-mRNA intronic binding (GO:0097157)	0
primary miRNA binding (GO:0070878)	0
procollagen-proline dioxygenase activity (GO:0019798)	0
protease binding (GO:0002020)	0
protein geranylgeranyltransferase activity (GO:0004661)	0
protein heterodimerization activity (GO:0046982)	0
protein homodimerization activity (GO:0042803)	0
protein kinase A catalytic subunit binding (GO:0034236)	0
protein kinase A regulatory subunit binding (GO:0034237)	0
protein kinase activator activity (GO:0030295)	0
protein kinase B binding (GO:0043422)	0
protein kinase binding (GO:0019901)	0
protein kinase C binding (GO:0005080)	0
protein kinase inhibitor activity (GO:0004860)	0.137278
protein kinase regulator activity (GO:0019887)	0.0697362
protein phosphatase 1 binding (GO:0008157)	0
protein phosphatase activator activity (GO:0072542)	0
protein phosphatase binding (GO:0019903)	0
protein phosphatase inhibitor activity (GO:0004864)	0
protein phosphatase regulator activity (GO:0019888)	0
protein phosphorylated amino acid binding (GO:0045309)	0
protein serine/threonine kinase activator activity (GO:0043539)	0
protein serine/threonine kinase activity (GO:0004674)	0
protein serine/threonine kinase inhibitor activity (GO:0030291)	0
protein serine/threonine phosphatase activity (GO:0004722)	0
protein serine/threonine/tyrosine kinase activity (GO:0004712)	0
protein tyrosine kinase activator activity (GO:0030296)	0
protein tyrosine kinase activity (GO:0004713)	0
protein tyrosine kinase binding (GO:1990782)	0
protein tyrosine phosphatase activity (GO:0004725)	0
protein tyrosine/serine/threonine phosphatase activity (GO:0008138)	0
protein tyrosine/threonine phosphatase activity (GO:0008330)	0.137278
protein-arginine N-methyltransferase activity (GO:0016274)	0
protein-arginine omega-N monomethyltransferase activity (GO:0035241)	0
protein-lysine N-methyltransferase activity (GO:0016279)	0
purine ribonucleoside triphosphate binding (GO:0035639)	0
purine ribonucleotide transmembrane transporter activity (GO:0005346)	0
pyridoxal phosphate binding (GO:0030170)	0
pyrimidine nucleotide-sugar transmembrane transporter activity (GO:0015165)	0
pyrophosphatase activity (GO:0016462)	0
pyrophosphate hydrolysis-driven proton transmembrane transporter activity (GO:0009678)	0
pyruvate dehydrogenase (acetyl-transferring) kinase activity (GO:0004740)	0
R-SMAD binding (GO:0070412)	0
receptor antagonist activity (GO:0048019)	0
receptor ligand activity (GO:0048018)	0.11736
receptor tyrosine kinase binding (GO:0030971)	0
regulatory RNA binding (GO:0061980)	0
retinal dehydrogenase activity (GO:0001758)	0
retinoic acid binding (GO:0001972)	0
retinoic acid receptor binding (GO:0042974)	0
retinoid binding (GO:0005501)	0
retinoid X receptor binding (GO:0046965)	0
riboflavin transmembrane transporter activity (GO:0032217)	0
ribonuclease activity (GO:0004540)	0
ribonuclease P activity (GO:0004526)	0
ribonuclease P RNA binding (GO:0033204)	0
ribosomal large subunit binding (GO:0043023)	0
ribosomal small subunit binding (GO:0043024)	0
ribosome binding (GO:0043022)	0
RNA 2'-O-methyltransferase activity (GO:0062105)	0
RNA binding (GO:0003723)	0
RNA methyltransferase activity (GO:0008173)	0
RNA polymerase binding (GO:0070063)	0
RNA polymerase core enzyme binding (GO:0043175)	0
RNA polymerase II C-terminal domain binding (GO:0099122)	0
RNA polymerase II cis-regulatory region sequence-specific DNA binding (GO:0000978)	-3.73161
RNA polymerase II complex binding (GO:0000993)	0
RNA polymerase II core promoter sequence-specific DNA binding (GO:0000979)	0
RNA polymerase II CTD heptapeptide repeat kinase activity (GO:0008353)	0
RNA polymerase II CTD heptapeptide repeat phosphatase activity (GO:0008420)	0
RNA polymerase II transcription regulatory region sequence-specific DNA binding (GO:0000977)	-4.68313
RNA polymerase II-specific DNA-binding transcription factor binding (GO:0061629)	0
rRNA (adenine) methyltransferase activity (GO:0016433)	0
rRNA binding (GO:0019843)	0
rRNA methyltransferase activity (GO:0008649)	0
S-adenosylmethionine-dependent methyltransferase activity (GO:0008757)	0
secondary active transmembrane transporter activity (GO:0015291)	0
semaphorin receptor binding (GO:0030215)	0
sequence-specific DNA binding (GO:0043565)	0
sequence-specific double-stranded DNA binding (GO:1990837)	0
sequence-specific mRNA binding (GO:1990825)	0
serine C-palmitoyltransferase activity (GO:0004758)	0
serine-type endopeptidase activity (GO:0004252)	0
serine-type endopeptidase inhibitor activity (GO:0004867)	0
serine-type peptidase activity (GO:0008236)	0
SH2 domain binding (GO:0042169)	0
SH3 domain binding (GO:0017124)	0
sialyltransferase activity (GO:0008373)	0
signal sequence binding (GO:0005048)	0
signaling receptor complex adaptor activity (GO:0030159)	0
single-stranded DNA 3'-5' exodeoxyribonuclease activity (GO:0008310)	0
single-stranded DNA binding (GO:0003697)	0
single-stranded DNA endodeoxyribonuclease activity (GO:0000014)	0
single-stranded DNA exodeoxyribonuclease activity (GO:0008297)	0
single-stranded DNA helicase activity (GO:0017116)	0
single-stranded RNA binding (GO:0003727)	0
small GTPase binding (GO:0031267)	0
snoRNA binding (GO:0030515)	0
snRNA binding (GO:0017069)	0
sodium channel regulator activity (GO:0017080)	0
sodium ion transmembrane transporter activity (GO:0015081)	0
sodium:proton antiporter activity (GO:0015385)	0
steroid dehydrogenase activity, acting on the CH-OH group of donors, NAD or NADP as acceptor (GO:0033764)	0
steroid hydroxylase activity (GO:0008395)	0
sterol binding (GO:0032934)	0
sterol transfer activity (GO:0120015)	0
store-operated calcium channel activity (GO:0015279)	0
structural constituent of tooth enamel (GO:0030345)	0
succinate transmembrane transporter activity (GO:0015141)	0
sulfate transmembrane transporter activity (GO:0015116)	0
sulfotransferase activity (GO:0008146)	0
sulfurtransferase activity (GO:0016783)	0
SUMO binding (GO:0032183)	0
SUMO ligase activity (GO:0061665)	0
SUMO transferase activity (GO:0019789)	0
SUMO-specific protease activity (GO:0016929)	0
superoxide-generating NAD(P)H oxidase activity (GO:0016175)	0
superoxide-generating NADPH oxidase activator activity (GO:0016176)	0
syntaxin binding (GO:0019905)	0
TAP1 binding (GO:0046978)	0
Tat protein binding (GO:0030957)	0
tau protein binding (GO:0048156)	0
tau-protein kinase activity (GO:0050321)	0
telomeric DNA binding (GO:0042162)	0
testosterone dehydrogenase [NAD(P)] activity (GO:0030283)	0
thiol-dependent deubiquitinase (GO:0004843)	0
thyroid hormone receptor binding (GO:0046966)	0
titin binding (GO:0031432)	0
transcription cis-regulatory region binding (GO:0000976)	0
transcription coactivator binding (GO:0001223)	0
transcription coregulator binding (GO:0001221)	0
transcription corepressor binding (GO:0001222)	0
transcription regulatory region nucleic acid binding (GO:0001067)	0
transforming growth factor beta receptor binding (GO:0005160)	0
transition metal ion binding (GO:0046914)	0
transition metal ion transmembrane transporter activity (GO:0046915)	0
translation elongation factor activity (GO:0003746)	0
translation initiation factor activity (GO:0003743)	0
transmembrane receptor protein kinase activity (GO:0019199)	0
transmembrane receptor protein phosphatase activity (GO:0019198)	0
transmembrane receptor protein serine/threonine kinase binding (GO:0070696)	0
transmembrane receptor protein tyrosine kinase activator activity (GO:0030297)	0
transmembrane receptor protein tyrosine kinase activity (GO:0004714)	0
transmembrane receptor protein tyrosine kinase adaptor activity (GO:0005068)	0
transmembrane receptor protein tyrosine phosphatase activity (GO:0005001)	0
transmembrane-ephrin receptor activity (GO:0005005)	0
transmitter-gated ion channel activity (GO:0022824)	0
transmitter-gated ion channel activity involved in regulation of postsynaptic membrane potential (GO:1904315)	0
triglyceride lipase activity (GO:0004806)	0
tRNA (guanine) methyltransferase activity (GO:0016423)	0
tRNA binding (GO:0000049)	0
tRNA methyltransferase activity (GO:0008175)	0
tRNA-specific adenosine deaminase activity (GO:0008251)	0
tRNA-specific ribonuclease activity (GO:0004549)	0
tubulin binding (GO:0015631)	0
tubulin-glutamic acid ligase activity (GO:0070740)	0
tumor necrosis factor receptor binding (GO:0005164)	0
tumor necrosis factor receptor superfamily binding (GO:0032813)	0
type I transforming growth factor beta receptor binding (GO:0034713)	0
U1 snRNA binding (GO:0030619)	0
U2 snRNA binding (GO:0030620)	0
U3 snoRNA binding (GO:0034511)	0
ubiquitin binding (GO:0043130)	0
ubiquitin conjugating enzyme binding (GO:0031624)	0
ubiquitin protein ligase activity (GO:0061630)	0
ubiquitin protein ligase binding (GO:0031625)	0
ubiquitin-like protein conjugating enzyme binding (GO:0044390)	0
ubiquitin-like protein ligase activity (GO:0061659)	0
ubiquitin-like protein ligase binding (GO:0044389)	0
ubiquitin-like protein-specific protease activity (GO:0019783)	0
ubiquitin-protein transferase activity (GO:0004842)	0
UDP-galactosyltransferase activity (GO:0035250)	0
UDP-glucosyltransferase activity (GO:0035251)	0
UDP-glycosyltransferase activity (GO:0008194)	0
UDP-N-acetylglucosamine transmembrane transporter activity (GO:0005462)	0
UDP-xylosyltransferase activity (GO:0035252)	0
unmethylated CpG binding (GO:0045322)	0
voltage-gated anion channel activity (GO:0008308)	0
voltage-gated chloride channel activity (GO:0005247)	0
voltage-gated potassium channel activity (GO:0005249)	0
voltage-gated potassium channel activity involved in cardiac muscle cell action potential repolarization (GO:0086008)	0
voltage-gated potassium channel activity involved in ventricular cardiac muscle cell action potential repolarization (GO:1902282)	0
volume-sensitive anion channel activity (GO:0005225)	0
water channel activity (GO:0015250)	0
water transmembrane transporter activity (GO:0005372)	0
Wnt-activated receptor activity (GO:0042813)	0
WW domain binding (GO:0050699)	0
xylosyltransferase activity (GO:0042285)	0
zinc ion binding (GO:0008270)	0
1-acylglycerol-3-phosphate O-acyltransferase activity (GO:0003841)
1-phosphatidylinositol binding (GO:0005545)
1-phosphatidylinositol-4-phosphate 3-kinase activity (GO:0035005)
1-phosphatidylinositol-4-phosphate 5-kinase activity (GO:0016308)
11-cis retinal binding (GO:0005502)
2 iron, 2 sulfur cluster binding (GO:0051537)
3',5'-cyclic-GMP phosphodiesterase activity (GO:0047555)
3'-5' DNA helicase activity (GO:0043138)
3-chloroallyl aldehyde dehydrogenase activity (GO:0004028)
3-hydroxyacyl-CoA dehydrogenase activity (GO:0003857)
4-galactosyl-N-acetylglucosaminide 3-alpha-L-fucosyltransferase activity (GO:0017083)
5'-3' exonuclease activity (GO:0008409)
5'-deoxyribose-5-phosphate lyase activity (GO:0051575)
5S rRNA binding (GO:0008097)
[heparan sulfate]-glucosamine 3-sulfotransferase 1 activity (GO:0008467)
acetyl-CoA C-acyltransferase activity (GO:0003988)
acetylcholine receptor activity (GO:0015464)
acidic amino acid transmembrane transporter activity (GO:0015172)
active ion transmembrane transporter activity (GO:0022853)
activin receptor binding (GO:0070697)
activin-activated receptor activity (GO:0017002)
acyl-CoA dehydrogenase activity (GO:0003995)
acylglycerol lipase activity (GO:0047372)
adenyl nucleotide binding (GO:0030554)
adenyl-nucleotide exchange factor activity (GO:0000774)
ADP transmembrane transporter activity (GO:0015217)
alcohol dehydrogenase (NAD+) activity (GO:0004022)
alcohol dehydrogenase [NAD(P)+] activity (GO:0018455)
alcohol dehydrogenase activity, zinc-dependent (GO:0004024)
alkane 1-monooxygenase activity (GO:0018685)
all-trans retinal binding (GO:0005503)
alpha-(1->3)-fucosyltransferase activity (GO:0046920)
alpha-2A adrenergic receptor binding (GO:0031694)
alpha-actinin binding (GO:0051393)
alpha-mannosidase activity (GO:0004559)
alpha-N-acetylgalactosaminide alpha-2,6-sialyltransferase activity (GO:0001665)
amidine-lyase activity (GO:0016842)
ammonium transmembrane transporter activity (GO:0008519)
AMP binding (GO:0016208)
anion transmembrane transporter activity (GO:0008509)
anion:anion antiporter activity (GO:0015301)
ankyrin binding (GO:0030506)
annealing activity (GO:0097617)
apolipoprotein A-I binding (GO:0034186)
apolipoprotein receptor binding (GO:0034190)
arachidonic acid epoxygenase activity (GO:0008392)
aromatic amino acid transmembrane transporter activity (GO:0015173)
aryl hydrocarbon receptor binding (GO:0017162)
aryl sulfotransferase activity (GO:0004062)
arylesterase activity (GO:0004064)
aspartic-type endopeptidase activity (GO:0004190)
aspartic-type endopeptidase inhibitor activity (GO:0019828)
aspartic-type peptidase activity (GO:0070001)
ATP-gated ion channel activity (GO:0035381)
ATPase activator activity (GO:0001671)
ATPase activity, coupled to transmembrane movement of ions, rotational mechanism (GO:0044769)
ATPase inhibitor activity (GO:0042030)
ATPase regulator activity (GO:0060590)
basic amino acid transmembrane transporter activity (GO:0015174)
benzodiazepine receptor binding (GO:0030156)
beta-2 adrenergic receptor binding (GO:0031698)
beta-galactosidase activity (GO:0004565)
BH domain binding (GO:0051400)
BH3 domain binding (GO:0051434)
bicarbonate transmembrane transporter activity (GO:0015106)
bis(5'-adenosyl)-hexaphosphatase activity (GO:0034431)
bis(5'-adenosyl)-pentaphosphatase activity (GO:0034432)
BMP receptor activity (GO:0098821)
bubble DNA binding (GO:0000405)
C-acetyltransferase activity (GO:0016453)
C-acyltransferase activity (GO:0016408)
C-C chemokine receptor activity (GO:0016493)
C-X-C chemokine binding (GO:0019958)
C-X-C chemokine receptor activity (GO:0016494)
C-X3-C chemokine binding (GO:0019960)
C2H2 zinc finger domain binding (GO:0070742)
C3HC4-type RING finger domain binding (GO:0055131)
cadherin binding involved in cell-cell adhesion (GO:0098641)
cadmium ion binding (GO:0046870)
calcitonin family receptor activity (GO:0097642)
calcium channel inhibitor activity (GO:0019855)
calcium ion transmembrane transporter activity (GO:0015085)
calcium, potassium:sodium antiporter activity (GO:0008273)
calcium-activated potassium channel activity (GO:0015269)
calcium-dependent cysteine-type endopeptidase activity (GO:0004198)
calcium-dependent protein kinase activity (GO:0010857)
calcium-dependent protein serine/threonine kinase activity (GO:0009931)
calcium:sodium antiporter activity (GO:0005432)
calmodulin-dependent protein kinase activity (GO:0004683)
carbohydrate kinase activity (GO:0019200)
carbohydrate:cation symporter activity (GO:0005402)
carbohydrate:proton symporter activity (GO:0005351)
carbonyl reductase (NADPH) activity (GO:0004090)
cardiolipin binding (GO:1901612)
cation:chloride symporter activity (GO:0015377)
CDP-alcohol phosphatidyltransferase activity (GO:0017169)
cell adhesion mediator activity (GO:0098631)
cell adhesive protein binding involved in bundle of His cell-Purkinje myocyte communication (GO:0086083)
cell-cell adhesion mediator activity (GO:0098632)
cell-matrix adhesion mediator activity (GO:0098634)
ceramide 1-phosphate binding (GO:1902387)
cGMP binding (GO:0030553)
chemokine receptor activity (GO:0004950)
chloride ion binding (GO:0031404)
chloride transmembrane transporter activity (GO:0015108)
choline transmembrane transporter activity (GO:0015220)
chromatin insulator sequence binding (GO:0043035)
ciliary neurotrophic factor receptor activity (GO:0004897)
ciliary neurotrophic factor receptor binding (GO:0005127)
clathrin adaptor activity (GO:0035615)
clathrin heavy chain binding (GO:0032050)
clathrin light chain binding (GO:0032051)
co-SMAD binding (GO:0070410)
CoA carboxylase activity (GO:0016421)
collagen binding involved in cell-matrix adhesion (GO:0098639)
complement component C3b binding (GO:0001851)
coreceptor activity involved in Wnt signaling pathway (GO:0071936)
coreceptor activity involved in Wnt signaling pathway, planar cell polarity pathway (GO:1904929)
cuprous ion binding (GO:1903136)
cyclin-dependent protein kinase activity (GO:0097472)
cyclin-dependent protein serine/threonine kinase activity (GO:0004693)
cysteine-type endopeptidase activator activity involved in apoptotic process (GO:0008656)
cytidylyltransferase activity (GO:0070567)
cytochrome-c oxidase activity (GO:0004129)
cytoskeleton-nuclear membrane anchor activity (GO:0140444)
DEAD/H-box RNA helicase binding (GO:0017151)
death receptor activity (GO:0005035)
dehydroascorbic acid transmembrane transporter activity (GO:0033300)
deoxycytidine deaminase activity (GO:0047844)
dihydropyrimidinase activity (GO:0004157)
dipeptidase activity (GO:0016805)
dipeptidyl-peptidase activity (GO:0008239)
diphosphoinositol-polyphosphate diphosphatase activity (GO:0008486)
diphosphotransferase activity (GO:0016778)
disulfide oxidoreductase activity (GO:0015036)
DNA binding, bending (GO:0008301)
DNA insertion or deletion binding (GO:0032135)
DNA N-glycosylase activity (GO:0019104)
DNA polymerase binding (GO:0070182)
DNA replication origin binding (GO:0003688)
DNA-(apurinic or apyrimidinic site) endonuclease activity (GO:0003906)
dolichyl-diphosphooligosaccharide-protein glycotransferase activity (GO:0004579)
double-stranded methylated DNA binding (GO:0010385)
double-stranded RNA adenosine deaminase activity (GO:0003726)
double-stranded telomeric DNA binding (GO:0003691)
endopolyphosphatase activity (GO:0000298)
enoyl-CoA hydratase activity (GO:0004300)
epoxide hydrolase activity (GO:0004301)
ER retention sequence binding (GO:0046923)
exodeoxyribonuclease activity, producing 5'-phosphomonoesters (GO:0016895)
fatty-acyl-CoA synthase activity (GO:0004321)
ferroxidase activity (GO:0004322)
fibroblast growth factor binding (GO:0017134)
fibroblast growth factor receptor binding (GO:0005104)
fibroblast growth factor-activated receptor activity (GO:0005007)
FMN binding (GO:0010181)
four-way junction helicase activity (GO:0009378)
frizzled binding (GO:0005109)
fructose transmembrane transporter activity (GO:0005353)
G protein-coupled amine receptor activity (GO:0008227)
G protein-coupled chemoattractant receptor activity (GO:0001637)
G protein-coupled glutamate receptor binding (GO:0035256)
G protein-coupled peptide receptor activity (GO:0008528)
G protein-coupled photoreceptor activity (GO:0008020)
G protein-coupled serotonin receptor activity (GO:0004993)
G-quadruplex RNA binding (GO:0002151)
G-rich strand telomeric DNA binding (GO:0098505)
galactosidase activity (GO:0015925)
gap junction channel activity (GO:0005243)
gap junction hemi-channel activity (GO:0055077)
glucose transmembrane transporter activity (GO:0005355)
glucosidase activity (GO:0015926)
glucuronosyl-N-acetylgalactosaminyl-proteoglycan 4-beta-N-acetylgalactosaminyltransferase activity (GO:0047238)
glutathione transferase activity (GO:0004364)
glycogen binding (GO:2001069)
GPI anchor binding (GO:0034235)
GPI-linked ephrin receptor activity (GO:0005004)
growth hormone receptor binding (GO:0005131)
guanosine-diphosphatase activity (GO:0004382)
H3 histone acetyltransferase activity (GO:0010484)
H4 histone acetyltransferase activity (GO:0010485)
hexosaminidase activity (GO:0015929)
hexose transmembrane transporter activity (GO:0015149)
high voltage-gated calcium channel activity (GO:0008331)
histone acetyltransferase activity (H3-K23 specific) (GO:0043994)
histone demethylase activity (H3-K27 specific) (GO:0071558)
histone demethylase activity (H3-K4 specific) (GO:0032453)
histone demethylase activity (H3-trimethyl-K4 specific) (GO:0034647)
histone methyltransferase activity (H4-K20 specific) (GO:0042799)
histone threonine kinase activity (GO:0035184)
hormone activity (GO:0005179)
hormone receptor binding (GO:0051427)
hyaluronic acid binding (GO:0005540)
hyalurononglucosaminidase activity (GO:0004415)
hydrolase activity, acting on acid anhydrides, in phosphorus-containing anhydrides (GO:0016818)
hydrolase activity, acting on carbon-nitrogen (but not peptide) bonds, in cyclic amides (GO:0016812)
hydrolase activity, acting on carbon-nitrogen (but not peptide) bonds, in linear amidines (GO:0016813)
hydrolase activity, hydrolyzing N-glycosyl compounds (GO:0016799)
hydroxymethyl-, formyl- and related transferase activity (GO:0016742)
IgG binding (GO:0019864)
inositol 1,4,5 trisphosphate binding (GO:0070679)
insulin-like growth factor binding (GO:0005520)
insulin-like growth factor I binding (GO:0031994)
insulin-like growth factor II binding (GO:0031995)
interleukin-17 receptor activity (GO:0030368)
intramolecular oxidoreductase activity, interconverting aldoses and ketoses (GO:0016861)
intramolecular oxidoreductase activity, transposing C=C bonds (GO:0016863)
intramolecular transferase activity, phosphotransferases (GO:0016868)
intronic transcription regulatory region sequence-specific DNA binding (GO:0001161)
isocitrate dehydrogenase activity (GO:0004448)
JUN kinase binding (GO:0008432)
K48-linked polyubiquitin modification-dependent protein binding (GO:0036435)
kinesin binding (GO:0019894)
L-aspartate transmembrane transporter activity (GO:0015183)
L-glutamate transmembrane transporter activity (GO:0005313)
L-glutamine transmembrane transporter activity (GO:0015186)
L-histidine transmembrane transporter activity (GO:0005290)
L-lactate dehydrogenase activity (GO:0004459)
L-serine transmembrane transporter activity (GO:0015194)
lactate dehydrogenase activity (GO:0004457)
large ribosomal subunit rRNA binding (GO:0070180)
LBD domain binding (GO:0050693)
leak channel activity (GO:0022840)
leucine binding (GO:0070728)
leukemia inhibitory factor receptor activity (GO:0004923)
leukotriene-B4 20-monooxygenase activity (GO:0050051)
leukotriene-C4 synthase activity (GO:0004464)
ligand-gated channel activity (GO:0022834)
ligand-gated ion channel activity (GO:0015276)
ligand-gated sodium channel activity (GO:0015280)
lipase binding (GO:0035473)
lipase inhibitor activity (GO:0055102)
lipid phosphatase activity (GO:0042577)
lipoprotein particle receptor binding (GO:0070325)
long-chain fatty acyl-CoA binding (GO:0036042)
low-density lipoprotein particle binding (GO:0030169)
low-density lipoprotein particle receptor binding (GO:0050750)
lysine N-methyltransferase activity (GO:0016278)
m7G(5')pppN diphosphatase activity (GO:0050072)
magnesium ion transmembrane transporter activity (GO:0015095)
malate dehydrogenase activity (GO:0016615)
manganese ion transmembrane transporter activity (GO:0005384)
mannose binding (GO:0005537)
mannosidase activity (GO:0015923)
mannosyl-oligosaccharide 1,2-alpha-mannosidase activity (GO:0004571)
mannosyl-oligosaccharide mannosidase activity (GO:0015924)
MAP-kinase scaffold activity (GO:0005078)
metal ion transmembrane transporter activity (GO:0046873)
metalloaminopeptidase activity (GO:0070006)
methyl-CpG binding (GO:0008327)
MHC class I protein complex binding (GO:0023024)
MHC class II protein binding (GO:0042289)
MHC class II protein complex binding (GO:0023026)
microtubule minus-end binding (GO:0051011)
microtubule plus-end binding (GO:0051010)
mismatched DNA binding (GO:0030983)
mitogen-activated protein kinase kinase kinase binding (GO:0031435)
monoamine transmembrane transporter activity (GO:0008504)
morphogen activity (GO:0016015)
muscle alpha-actinin binding (GO:0051371)
MutLalpha complex binding (GO:0032405)
MutSalpha complex binding (GO:0032407)
myosin II binding (GO:0045159)
myosin light chain binding (GO:0032027)
myosin V binding (GO:0031489)
N-acetyllactosaminide beta-1,3-N-acetylglucosaminyltransferase activity (GO:0008532)
N6-methyladenosine-containing RNA binding (GO:1990247)
NAD(P)H oxidase H2O2-forming activity (GO:0016174)
NAD+ binding (GO:0070403)
NADH dehydrogenase (quinone) activity (GO:0050136)
NADH dehydrogenase (ubiquinone) activity (GO:0008137)
NADH dehydrogenase activity (GO:0003954)
NEDD8 transferase activity (GO:0019788)
neuregulin binding (GO:0038132)
neuropeptide hormone activity (GO:0005184)
neurotrophin TRK receptor binding (GO:0005167)
neurotrophin TRKA receptor binding (GO:0005168)
nitric-oxide synthase binding (GO:0050998)
non-membrane spanning protein tyrosine phosphatase activity (GO:0004726)
Notch binding (GO:0005112)
nuclear export signal receptor activity (GO:0005049)
nuclear import signal receptor activity (GO:0061608)
nucleoside kinase activity (GO:0019206)
nucleoside transmembrane transporter activity (GO:0005337)
nucleoside-diphosphatase activity (GO:0017110)
nucleoside-triphosphate diphosphatase activity (GO:0047429)
nucleosomal DNA binding (GO:0031492)
nucleosomal histone binding (GO:0031493)
nucleotide diphosphatase activity (GO:0004551)
nucleotide phosphatase activity, acting on free nucleotides (GO:0098519)
nucleotide transmembrane transporter activity (GO:0015215)
olfactory receptor binding (GO:0031849)
oligopeptide transmembrane transporter activity (GO:0035673)
oligosaccharyl transferase activity (GO:0004576)
oncostatin-M receptor activity (GO:0004924)
opioid receptor binding (GO:0031628)
organic cation transmembrane transporter activity (GO:0015101)
outward rectifier potassium channel activity (GO:0015271)
oxalate transmembrane transporter activity (GO:0019531)
oxidized DNA binding (GO:0032356)
oxidized purine DNA binding (GO:0032357)
oxidoreductase activity, acting on a sulfur group of donors, NAD(P) as acceptor (GO:0016668)
oxidoreductase activity, acting on metal ions, oxygen as acceptor (GO:0016724)
oxidoreductase activity, acting on paired donors, with incorporation or reduction of molecular oxygen, reduced iron-sulfur protein as one donor, and incorporation of one atom of oxygen (GO:0016713)
oxidoreductase activity, acting on the aldehyde or oxo group of donors, disulfide as acceptor (GO:0016624)
oxidoreductase activity, acting on the CH-NH2 group of donors, oxygen as acceptor (GO:0016641)
oxidoreduction-driven active transmembrane transporter activity (GO:0015453)
P-type potassium transmembrane transporter activity (GO:0008556)
P-type sodium transporter activity (GO:0008554)
P-type sodium:potassium-exchanging transporter activity (GO:0005391)
palmitoyl-CoA hydrolase activity (GO:0016290)
palmitoyltransferase activity (GO:0016409)
peptidase activator activity involved in apoptotic process (GO:0016505)
peptidase inhibitor activity (GO:0030414)
peptide alpha-N-acetyltransferase activity (GO:0004596)
peptide hormone receptor binding (GO:0051428)
peptide N-acetyltransferase activity (GO:0034212)
peptidoglycan binding (GO:0042834)
peptidyl-proline 4-dioxygenase activity (GO:0031545)
peroxisome targeting sequence binding (GO:0000268)
phosphatidic acid transfer activity (GO:1990050)
phosphatidylethanolamine binding (GO:0008429)
phosphatidylglycerol binding (GO:1901611)
phosphatidylinositol 3-kinase regulatory subunit binding (GO:0036312)
phosphatidylinositol monophosphate phosphatase activity (GO:0052744)
phosphatidylinositol phosphate 4-phosphatase activity (GO:0034596)
phosphatidylinositol phosphate 5-phosphatase activity (GO:0034595)
phosphatidylinositol phosphate kinase activity (GO:0016307)
phosphatidylinositol-3,5-bisphosphate binding (GO:0080025)
phosphatidylinositol-3-phosphatase activity (GO:0004438)
phosphatidylinositol-3-phosphate binding (GO:0032266)
phosphatidylinositol-4,5-bisphosphate 5-phosphatase activity (GO:0004439)
phosphatidylinositol-4,5-bisphosphate phosphatase activity (GO:0106019)
phosphatidylinositol-4-phosphate binding (GO:0070273)
phosphatidylinositol-5-phosphate binding (GO:0010314)
phosphodiesterase I activity (GO:0004528)
phosphofructokinase activity (GO:0008443)
phospholipase A1 activity (GO:0008970)
phospholipase inhibitor activity (GO:0004859)
phospholipid transfer activity (GO:0120014)
phosphoric diester hydrolase activity (GO:0008081)
phosphoserine residue binding (GO:0050815)
phosphotransferase activity, for other substituted phosphate groups (GO:0016780)
poly(A) binding (GO:0008143)
poly(A)-specific ribonuclease activity (GO:0004535)
poly(G) binding (GO:0034046)
poly(U) RNA binding (GO:0008266)
poly-purine tract binding (GO:0070717)
poly-pyrimidine tract binding (GO:0008187)
polynucleotide adenylyltransferase activity (GO:0004652)
postsynaptic neurotransmitter receptor activity (GO:0098960)
potassium channel activity (GO:0005267)
potassium channel inhibitor activity (GO:0019870)
potassium ion leak channel activity (GO:0022841)
potassium ion transmembrane transporter activity (GO:0015079)
potassium:chloride symporter activity (GO:0015379)
pre-miRNA binding (GO:0070883)
prenyltransferase activity (GO:0004659)
procollagen-proline 4-dioxygenase activity (GO:0004656)
prostaglandin E receptor activity (GO:0004957)
prostaglandin receptor activity (GO:0004955)
protein binding involved in heterotypic cell-cell adhesion (GO:0086080)
protein carboxyl O-methyltransferase activity (GO:0051998)
protein kinase C activity (GO:0004697)
protein phosphatase 2A binding (GO:0051721)
protein serine/threonine phosphatase inhibitor activity (GO:0004865)
protein tyrosine kinase inhibitor activity (GO:0030292)
protein-cysteine S-palmitoyltransferase activity (GO:0019706)
proton transmembrane transporter activity (GO:0015078)
proton-transporting ATPase activity, rotational mechanism (GO:0046961)
pseudouridine synthase activity (GO:0009982)
purine nucleobase transmembrane transporter activity (GO:0005345)
purine nucleotide transmembrane transporter activity (GO:0015216)
pyrimidine nucleoside transmembrane transporter activity (GO:0015214)
pyruvate transmembrane transporter activity (GO:0050833)
quaternary ammonium group transmembrane transporter activity (GO:0015651)
racemase and epimerase activity, acting on carbohydrates and derivatives (GO:0016857)
RAGE receptor binding (GO:0050786)
rDNA binding (GO:0000182)
retinal binding (GO:0016918)
retinoic acid 4-hydroxylase activity (GO:0008401)
ribose phosphate diphosphokinase activity (GO:0004749)
RNA 7-methylguanosine cap binding (GO:0000340)
RNA cap binding (GO:0000339)
RNA polymerase II C-terminal domain phosphoserine binding (GO:1990269)
RNA polymerase II general transcription initiation factor binding (GO:0001091)
RNA polymerase III cis-regulatory region sequence-specific DNA binding (GO:0000992)
RNA polymerase III type 3 promoter sequence-specific DNA binding (GO:0001006)
RNA stem-loop binding (GO:0035613)
RNA strand annealing activity (GO:0033592)
RNA-directed DNA polymerase activity (GO:0003964)
RNA-DNA hybrid ribonuclease activity (GO:0004523)
S-methyltransferase activity (GO:0008172)
semaphorin receptor activity (GO:0017154)
sequence-specific single stranded DNA binding (GO:0098847)
serine transmembrane transporter activity (GO:0022889)
serine-type exopeptidase activity (GO:0070008)
serotonin receptor activity (GO:0099589)
sialic acid transmembrane transporter activity (GO:0015136)
signal recognition particle binding (GO:0005047)
single-stranded telomeric DNA binding (GO:0043047)
siRNA binding (GO:0035197)
small protein activating enzyme binding (GO:0044388)
small ribosomal subunit rRNA binding (GO:0070181)
sodium channel activity (GO:0005272)
sodium channel inhibitor activity (GO:0019871)
sodium ion binding (GO:0031402)
sodium:chloride symporter activity (GO:0015378)
sodium:phosphate symporter activity (GO:0005436)
solute:anion antiporter activity (GO:0140323)
solute:cation antiporter activity (GO:0015298)
solute:cation symporter activity (GO:0015294)
solute:proton antiporter activity (GO:0015299)
solute:proton symporter activity (GO:0015295)
solute:sodium symporter activity (GO:0015370)
sphingomyelin phosphodiesterase activity (GO:0004767)
sphingosine N-acyltransferase activity (GO:0050291)
sphingosine-1-phosphate phosphatase activity (GO:0042392)
STAT family protein binding (GO:0097677)
sugar-phosphatase activity (GO:0050308)
sulfatide binding (GO:0120146)
sulfur amino acid transmembrane transporter activity (GO:0000099)
sulfuric ester hydrolase activity (GO:0008484)
supercoiled DNA binding (GO:0097100)
symporter activity (GO:0015293)
syndecan binding (GO:0045545)
syntaxin-1 binding (GO:0017075)
TBP-class protein binding (GO:0017025)
telomerase activity (GO:0003720)
telomerase RNA binding (GO:0070034)
thioesterase binding (GO:0031996)
thiol oxidase activity (GO:0016972)
thiolester hydrolase activity (GO:0016790)
threonine-type peptidase activity (GO:0070003)
Toll-like receptor binding (GO:0035325)
TPR domain binding (GO:0030911)
transaminase activity (GO:0008483)
transferrin receptor binding (GO:1990459)
transforming growth factor beta binding (GO:0050431)
transforming growth factor beta-activated receptor activity (GO:0005024)
transmembrane receptor protein serine/threonine kinase activity (GO:0004675)
tRNA (cytosine) methyltransferase activity (GO:0016427)
tropomyosin binding (GO:0005523)
troponin I binding (GO:0031013)
tumor necrosis factor-activated receptor activity (GO:0005031)
type II transforming growth factor beta receptor binding (GO:0005114)
U4 snRNA binding (GO:0030621)
U6 snRNA binding (GO:0017070)
ubiquinol-cytochrome-c reductase activity (GO:0008121)
ubiquitin conjugating enzyme activity (GO:0061631)
ubiquitin ligase inhibitor activity (GO:1990948)
ubiquitin-dependent protein binding (GO:0140036)
ubiquitin-like protein conjugating enzyme activity (GO:0061650)
ubiquitin-protein transferase activator activity (GO:0097027)
ubiquitin-protein transferase inhibitor activity (GO:0055105)
ubiquitin-specific protease binding (GO:1990381)
ubiquitin-ubiquitin ligase activity (GO:0034450)
ubiquitination-like modification-dependent protein binding (GO:0140035)
uridine transmembrane transporter activity (GO:0015213)
uridine-diphosphatase activity (GO:0045134)
vascular endothelial growth factor receptor 2 binding (GO:0043184)
vascular endothelial growth factor receptor binding (GO:0005172)
vascular endothelial growth factor-activated receptor activity (GO:0005021)
vinculin binding (GO:0017166)
vitamin D receptor binding (GO:0042809)
voltage-gated calcium channel activity (GO:0005245)
voltage-gated cation channel activity (GO:0022843)
voltage-gated channel activity (GO:0022832)
voltage-gated ion channel activity (GO:0005244)
voltage-gated sodium channel activity (GO:0005248)
wide pore channel activity (GO:0022829)
Y-form DNA binding (GO:0000403)
zinc ion transmembrane transporter activity (GO:0005385)
acid phosphatase activity (GO:0003993)
activin receptor activity, type I (GO:0016361)
aminoacyl-tRNA editing activity (GO:0002161)
arylsulfatase activity (GO:0004065)
beta-glucosidase activity (GO:0008422)
calcium:cation antiporter activity (GO:0015368)
D-loop DNA binding (GO:0062037)
diacylglycerol kinase activity (GO:0004143)
dynactin binding (GO:0034452)
folic acid transmembrane transporter activity (GO:0008517)
interferon receptor activity (GO:0004904)
L-alanine transmembrane transporter activity (GO:0015180)
myosin heavy chain binding (GO:0032036)
NAD-dependent histone deacetylase activity (GO:0017136)
NAD-dependent protein deacetylase activity (GO:0034979)
nerve growth factor binding (GO:0048406)
neurotrophin binding (GO:0043121)
phosphatidylinositol-3,5-bisphosphate 3-phosphatase activity (GO:0052629)
phosphatidylinositol-3,5-bisphosphate phosphatase activity (GO:0106018)
phospholipid scramblase activity (GO:0017128)
pre-mRNA 3'-splice site binding (GO:0030628)
transforming growth factor beta receptor activity, type I (GO:0005025)
tumor necrosis factor binding (GO:0043120)
type 1 fibroblast growth factor receptor binding (GO:0005105)
7S RNA binding (GO:0008312)
ABC-type glutathione S-conjugate transporter activity (GO:0015431)
acyl carnitine transmembrane transporter activity (GO:0015227)
fructokinase activity (GO:0008865)
glucokinase activity (GO:0004340)
glutamate-gated calcium ion channel activity (GO:0022849)
glutathione transmembrane transporter activity (GO:0034634)
hexokinase activity (GO:0004396)
intracellular cAMP-activated cation channel activity (GO:0005222)
intracellular cGMP-activated cation channel activity (GO:0005223)
intracellular cyclic nucleotide activated cation channel activity (GO:0005221)
intracellular ligand-gated ion channel activity (GO:0005217)
ionotropic glutamate receptor activity (GO:0004970)
long-chain fatty acid binding (GO:0036041)
mannokinase activity (GO:0019158)
NMDA glutamate receptor activity (GO:0004972)
phosphatidylcholine-sterol O-acyltransferase activator activity (GO:0060228)
protein phosphatase 2B binding (GO:0030346)
RNA polymerase I core promoter sequence-specific DNA binding (GO:0001164)
RNA polymerase I transcription regulatory region sequence-specific DNA binding (GO:0001163)
sodium-independent organic anion transmembrane transporter activity (GO:0015347)
tripeptide transmembrane transporter activity (GO:0042937)
urate transmembrane transporter activity (GO:0015143)
acyl-CoA oxidase activity (GO:0003997)
cAMP-dependent protein kinase activity (GO:0004691)
cyclic nucleotide-dependent protein kinase activity (GO:0004690)
fucose binding (GO:0042806)
oxidoreductase activity, acting on the CH-CH group of donors, oxygen as acceptor (GO:0016634)
protein-arginine deiminase activity (GO:0004668)
Roundabout binding (GO:0048495)
