# Supplementary material for: Deciphering COVID-19 host transcriptomic complexity and variations for therapeutic discovery against new variants
Source: iScience. 2022 Sep 3;25(10):105068. doi: 10.1016/j.isci.2022.105068 (PMC9439871; doi:10.1016/j.isci.2022.105068)
Supplement: Data S13. RGES and Wilcoxon rank-sum test results of LINCS perturbagens aligned to IMD-0354 RNA-seq DE genes, together with significant virus-hijacked proteins, related to Figure 7 [file mmc14.xls]

## Sheet: LINCS_shRNA
GenePert	RGES	RankSums_Mimic	P_Mimic	RankSums_Reversal	P_Reversal	FDR_Mimic	FDR_Reversal
VPS28	0.764779	-10.1154	5.70478e-07	10.1154	1	0.0017833	1
ZNF217	0.728427	-8.98243	7.3117e-06	8.98243	1	0.00319521	1
PPIH	0.708666	-6.16734	0.00204791	6.16734	0.999999	0.0545694	1
CHMP2A	0.693945	-9.38524	2.8129e-06	9.38524	1	0.00204628	1
CDCA8	0.674834	-8.8356	1.28585e-05	8.8356	1	0.00362675	1
DECR1	0.673549	-7.61823	0.000153471	7.61823	1	0.0124198	1
TNFRSF17	0.665722	-9.05695	9.02004e-06	9.05695	1	0.0034903	1
RRM1	0.663845	-9.3004	4.2143e-06	9.3004	1	0.00204628	1
CRADD	0.660001	-7.65451	0.000133059	7.65451	1	0.0111821	1
RRP12	0.654263	-9.55468	2.41864e-06	9.55468	1	0.00204628	1
PEPD	0.647641	-9.8843	8.16158e-07	9.8843	1	0.0017833	1
PTGR1	0.644364	-7.32609	0.00031294	7.32609	1	0.0203784	1
EAPP	0.643367	-8.21593	5.56753e-05	8.21593	1	0.00742914	1
ANKRD49	0.64149	-8.53213	2.08881e-05	8.53213	1	0.00396873	1
AFG3L2	0.639305	-9.31218	3.41868e-06	9.31218	1	0.00204628	1
KDELR3	0.637754	-7.54535	0.000194416	7.54535	1	0.0149052	1
LCN2	0.637454	-8.92082	1.11817e-05	8.92082	1	0.0034903	1
CNOT3	0.634481	-7.73986	0.00011252	7.73986	1	0.010462	1
PPP2R1A	0.632322	-8.8615	1.09897e-05	8.8615	1	0.0034903	1
PPP2R3A	0.626784	-7.78905	0.000116651	7.78905	1	0.0105894	1
MDH2	0.625793	-9.337	3.93319e-06	9.337	1	0.00204628	1
USP14	0.624689	-8.87238	1.06021e-05	8.87238	1	0.0034903	1
SLC25A4	0.60334	-7.87301	9.12346e-05	7.87301	1	0.00949274	1
PPIE	0.59004	-7.04534	0.000459762	7.04534	1	0.0251194	1
ITPR3	0.589836	-7.39808	0.00021813	7.39808	1	0.015495	1
DDX49	0.588206	-6.78847	0.0007093	6.78847	1	0.0313095	1
CDK4	0.5852	-6.75162	0.000807513	6.75162	1	0.0336351	1
HCK	0.58438	-7.99622	7.53562e-05	7.99622	1	0.00890018	1
SNW1	0.581997	-9.28672	4.14124e-06	9.28672	1	0.00204628	1
RPS27A	0.581154	-7.21509	0.000317843	7.21509	1	0.0203784	1
PSMB2	0.580987	-7.92252	7.52983e-05	7.92252	1	0.00890018	1
SYT1	0.580649	-8.58069	1.80574e-05	8.58069	1	0.00396873	1
NPM1	0.578802	-8.081	5.41095e-05	8.081	1	0.00742914	1
ERCC1	0.578781	-7.44784	0.000235054	7.44784	1	0.0161644	1
ISL1	0.577365	-7.78772	0.000107605	7.78772	1	0.0104497	1
PHF17	0.574526	-8.14096	5.61011e-05	8.14096	1	0.00742914	1
MYLK4	0.573055	-7.83806	0.000118737	7.83806	1	0.0105894	1
ATP6V0B	0.572745	-8.40948	2.74914e-05	8.40948	1	0.00462066	1
LOC391295	0.570234	-8.60424	1.94465e-05	8.60424	1	0.00396873	1
RUVBL1	0.569801	-8.71473	1.32787e-05	8.71473	1	0.00362675	1
CDK11A	0.568309	-8.65439	1.83209e-05	8.65439	1	0.00396873	1
AP2M1	0.564106	-8.53162	2.00414e-05	8.53162	1	0.00396873	1
GRN	0.561444	-5.14359	0.010128	5.14359	0.999974	0.138744	1
TMED10	0.560344	-8.49559	2.28451e-05	8.49559	1	0.00415971	1
SCCPDH	0.560077	-6.32595	0.00158305	6.32595	0.999999	0.0467427	1
STAMBP	0.559885	-8.2995	3.84339e-05	8.2995	1	0.00622059	1
STX16	0.55976	-7.95823	7.91023e-05	7.95823	1	0.00909676	1
SFPQ	0.559664	-8.61684	1.67481e-05	8.61684	1	0.00396873	1
SUCLA2	0.559004	-8.42177	2.61861e-05	8.42177	1	0.00457732	1
NCOA4	0.555689	-5.37602	0.00830076	5.37602	0.999988	0.125098	1
WEE1	0.55397	-8.27671	4.50268e-05	8.27671	1	0.0065589	1
TUBB3	0.553882	-9.26311	3.6352e-06	9.26311	1	0.00204628	1
GRK4	0.552524	-6.7406	0.000797121	6.7406	1	0.0336351	1
COPA	0.551342	-7.59271	0.000159577	7.59271	1	0.0126791	1
RG9MTD1	0.549846	-5.72799	0.00433291	5.72799	0.999996	0.0816156	1
HLA-B	0.549246	-5.47347	0.00707927	5.47347	0.999991	0.11558	1
TSPAN31	0.54824	-6.58086	0.00113346	6.58086	1	0.0397296	1
PRKD2	0.547764	-7.84945	8.83777e-05	7.84945	1	0.00949274	1
WDR6	0.546195	-7.0934	0.000392015	7.0934	1	0.022337	1
COPZ1	0.544935	-8.53149	2.0398e-05	8.53149	1	0.00396873	1
VAMP3	0.544838	-8.22663	4.12838e-05	8.22663	1	0.00622104	1
MYLK	0.543407	-7.83685	8.98912e-05	7.83685	1	0.00949274	1
EGFR	0.542361	-6.4239	0.00145647	6.4239	1	0.0438703	1
MRPL18	0.541239	-6.58111	0.00105986	6.58111	1	0.0395423	1
NEK6	0.540212	-7.43524	0.0002113	7.43524	1	0.0153897	1
ADAT1	0.539451	-6.03229	0.00292698	6.03229	0.999998	0.065825	1
ARG1	0.537099	-5.36228	0.00763516	5.36228	0.999987	0.120985	1
TAOK1	0.535544	-6.69134	0.000820699	6.69134	1	0.0336351	1
AXL	0.53531	-7.10644	0.000429631	7.10644	1	0.0240704	1
RAB31	0.535017	-6.87395	0.000594091	6.87395	1	0.0289218	1
NDUFA2	0.534276	-4.61908	0.0209573	4.61908	0.999891	0.210053	1
PDS5A	0.532383	-8.2151	4.07825e-05	8.2151	1	0.00622104	1
ZNF689	0.531793	-4.27781	0.0323914	4.27781	0.999737	0.272212	1
EBNA1BP2	0.530037	-6.28986	0.00184336	6.28986	0.999999	0.0509842	1
UBQLN2	0.527877	-6.95999	0.000534474	6.95999	1	0.0276922	1
CDC42BPG	0.527589	-4.35087	0.0296861	4.35087	0.999782	0.257195	1
ILF2	0.526583	-7.98349	6.65101e-05	7.98349	1	0.00830426	1
RPA2	0.52549	-7.89745	8.50393e-05	7.89745	1	0.00949274	1
UHMK1	0.524393	-5.52184	0.00605606	5.52184	0.999992	0.104057	1
PUF60	0.520685	-7.42214	0.000219838	7.42214	1	0.015495	1
PHLPP1	0.520165	-5.78992	0.00396044	5.78992	0.999996	0.0779599	1
ADAM10	0.5199	-6.58086	0.00113346	6.58086	1	0.0397296	1
FZD7	0.519559	-5.18095	0.0107887	5.18095	0.999978	0.144622	1
NOSIP	0.519363	-6.80107	0.000672754	6.80107	1	0.0303086	1
ALDH5A1	0.517124	-5.28985	0.00818544	5.28985	0.999983	0.125098	1
RAB5A	0.516295	-5.05811	0.0114043	5.05811	0.999967	0.150419	1
YWHAH	0.516101	-7.42188	0.000237872	7.42188	1	0.0161644	1
REL	0.515979	-6.155	0.00208751	6.155	0.999999	0.0547746	1
GCK	0.515643	-7.25131	0.000323275	7.25131	1	0.0203784	1
SQSTM1	0.514567	-6.31303	0.00166525	6.31303	0.999999	0.0481931	1
TNFSF4	0.513713	-7.4234	0.000240432	7.4234	1	0.0161644	1
BTG1	0.513414	-6.83741	0.000633607	6.83741	1	0.029456	1
ZNF418	0.513334	-5.7166	0.00432921	5.7166	0.999995	0.0816156	1
RPA1	0.513201	-5.33841	0.00758947	5.33841	0.999986	0.120985	1
GNAL	0.512248	-7.23903	0.000341847	7.23903	1	0.020464	1
POLR3E	0.511799	-6.54426	0.00121987	6.54426	1	0.0404521	1
CHD8	0.511105	-7.2755	0.000330647	7.2755	1	0.0203784	1
PVALB	0.510999	-5.19139	0.0102445	5.19139	0.999978	0.139033	1
RPS10	0.509585	-5.81309	0.00395206	5.81309	0.999997	0.0779599	1
PDGFRL	0.508748	-6.15588	0.00236392	6.15588	0.999999	0.0577012	1
MELK	0.508192	-5.88711	0.00326449	5.88711	0.999997	0.0713149	1
AIRE	0.506273	-6.70318	0.000823559	6.70318	1	0.0336351	1
PPP2R3C	0.505656	-6.97082	0.000576552	6.97082	1	0.0289218	1
ZNF626	0.505169	-6.73959	0.000793728	6.73959	1	0.0336351	1
MAT1A	0.504062	-5.38805	0.00783588	5.38805	0.999988	0.123175	1
YME1L1	0.5037	-6.32595	0.00158305	6.32595	0.999999	0.0467427	1
MED15	0.503039	-8.08151	6.22707e-05	8.08151	1	0.00800362	1
SKP2	0.502236	-6.43618	0.00146569	6.43618	1	0.0438703	1
MVK	0.502227	-7.70256	0.000122768	7.70256	1	0.0107299	1
TLK1	0.501962	-6.72864	0.000863936	6.72864	1	0.0346367	1
CCNG1	0.501723	-6.16633	0.00237671	6.16633	0.999999	0.0577012	1
FAS	0.500713	-5.72844	0.00417645	5.72844	0.999996	0.0807334	1
PPIF	0.499874	-6.73946	0.000818302	6.73946	1	0.0336351	1
ZFAT	0.499727	-6.75181	0.00077133	6.75181	1	0.0336351	1
CHERP	0.499636	-6.92194	0.00066099	6.92194	1	0.0303086	1
MAPK12	0.499303	-7.16678	0.000340209	7.16678	1	0.020464	1
BOLA1	0.498796	-5.80169	0.0037248	5.80169	0.999997	0.0753583	1
VRK3	0.498665	-4.95985	0.014077	4.95985	0.999958	0.166731	1
MTF2	0.496745	-7.49596	0.000180412	7.49596	1	0.0140786	1
FGFR1	0.496258	-6.02039	0.00277855	6.02039	0.999998	0.0635721	1
SLC22A5	0.495607	-6.22781	0.00189487	6.22781	0.999999	0.0520792	1
CBX4	0.494736	-6.92302	0.000538636	6.92302	1	0.0276922	1
ZNF768	0.494516	-6.99577	0.000477195	6.99577	1	0.025672	1
ELTD1	0.494031	-4.5828	0.0218223	4.5828	0.99988	0.213097	1
CDK17	0.493897	-6.65576	0.00107127	6.65576	1	0.0395423	1
KIAA0528	0.493791	-5.55862	0.00599428	5.55862	0.999993	0.104048	1
EPHB2	0.493774	-5.77675	0.00401322	5.77675	0.999996	0.0784042	1
AXIN1	0.493595	-5.24141	0.00904272	5.24141	0.999981	0.128977	1
RPS6KL1	0.493068	-7.83647	9.7373e-05	7.83647	1	0.00967091	1
RBM15B	0.492849	-6.59473	0.00115083	6.59473	1	0.0397296	1
GRHPR	0.490758	-5.59541	0.00601145	5.59541	0.999994	0.104048	1
PAF1	0.490655	-6.92365	0.000608167	6.92365	1	0.0290526	1
HRSP12	0.490549	-5.24122	0.00886228	5.24122	0.999981	0.128936	1
JAG1	0.490461	-4.87532	0.01473	4.87532	0.999945	0.171054	1
TM9SF3	0.489545	-6.56889	0.00109058	6.56889	1	0.0395423	1
MMEL1	0.489296	-7.79975	0.000110874	7.79975	1	0.010462	1
APEX1	0.488606	-4.68056	0.0193584	4.68056	0.999907	0.203497	1
APOH	0.488159	-5.82651	0.0037588	5.82651	0.999997	0.0756957	1
NEUROD4	0.487391	-6.43485	0.001368	6.43485	1	0.0429249	1
PUM2	0.486618	-6.53299	0.00109126	6.53299	1	0.0395423	1
E2F3	0.485733	-6.14271	0.00213871	6.14271	0.999999	0.0556319	1
RPS3	0.485137	-5.83816	0.0035076	5.83816	0.999997	0.0736043	1
NSA2	0.484439	-5.21666	0.00909037	5.21666	0.999979	0.128977	1
PSMB5	0.484239	-6.14221	0.00230744	6.14221	0.999999	0.0571102	1
NDUFA5	0.484178	-6.71667	0.000951741	6.71667	1	0.0374695	1
MDM2	0.482555	-6.7532	0.000881999	6.7532	1	0.0350394	1
CDK12	0.481973	-5.5944	0.00514817	5.5944	0.999993	0.0933506	1
EFCAB2	0.481936	-4.24172	0.0338043	4.24172	0.999713	0.278293	1
BHLHE40	0.481389	-3.57146	0.0732851	3.57146	0.99863	0.436911	1
IQGAP1	0.481083	-6.92346	0.000576127	6.92346	1	0.0289218	1
CFTR	0.480358	-6.22724	0.00217188	6.22724	0.999999	0.0561604	1
EPB41L2	0.479743	-6.55661	0.00114063	6.55661	1	0.0397296	1
CDKL5	0.479351	-6.42301	0.00132867	6.42301	1	0.0426933	1
UBA52	0.478762	-6.91004	0.000611633	6.91004	1	0.0290526	1
DGUOK	0.478341	-4.76509	0.0176492	4.76509	0.999927	0.190437	1
NUSAP1	0.478234	-5.81353	0.00368651	5.81353	0.999997	0.0753583	1
SOAT1	0.477195	-6.87407	0.000588919	6.87407	1	0.0289218	1
NVL	0.476108	-6.54528	0.00107459	6.54528	1	0.0395423	1
EPHA5	0.475458	-5.18057	0.0100079	5.18057	0.999977	0.13753	1
IGFBP5	0.474418	-6.43606	0.00141446	6.43606	1	0.0429249	1
TSG101	0.473419	-5.94827	0.00302941	5.94827	0.999998	0.0675436	1
FRK	0.473351	-5.27763	0.00832283	5.27763	0.999983	0.125098	1
AURKA	0.472576	-5.8878	0.00370191	5.8878	0.999997	0.0753583	1
TRAPPC3	0.471703	-6.38648	0.00141259	6.38648	1	0.0429249	1
TNK2	0.471588	-5.31308	0.00899317	5.31308	0.999985	0.128977	1
SLC9A5	0.471287	-5.22862	0.00893997	5.22862	0.99998	0.128936	1
KCNG1	0.471234	-7.25131	0.000323275	7.25131	1	0.0203784	1
SLC25A14	0.471041	-5.93472	0.00348505	5.93472	0.999998	0.0735732	1
TPD52L2	0.470661	-5.04545	0.0119576	5.04545	0.999966	0.1546	1
ZNF274	0.469429	-5.45998	0.00643819	5.45998	0.99999	0.108211	1
ZNF384	0.469376	-5.64404	0.00539456	5.64404	0.999994	0.0962213	1
PTK2	0.468527	-6.3017	0.00167716	6.3017	0.999999	0.0482183	1
HTRA1	0.468334	-6.53363	0.00121656	6.53363	1	0.0404521	1
ZNF202	0.467966	-6.53356	0.00119532	6.53356	1	0.0404521	1
AATK	0.467805	-4.81378	0.0166629	4.81378	0.999936	0.185285	1
PNKP	0.467258	-7.48298	0.000200253	7.48298	1	0.0150881	1
RNPS1	0.466936	-7.1305	0.000377928	7.1305	1	0.0220206	1
COG7	0.466882	-4.98568	0.0134412	4.98568	0.999961	0.162961	1
PRKAA1	0.466512	-3.65738	0.0705588	3.65738	0.998893	0.426373	1
AMIGO3	0.466254	-6.16836	0.00254258	6.16836	0.999999	0.0601194	1
SREBF2	0.466088	-6.53236	0.00115461	6.53236	1	0.0397296	1
ATP1A3	0.46562	-5.05805	0.0114109	5.05805	0.999967	0.150419	1
BLVRA	0.465154	-7.2042	0.00039358	7.2042	1	0.022337	1
PSKH1	0.464377	-4.41178	0.0275558	4.41178	0.999813	0.249847	1
NME1	0.46436	-5.33911	0.00808484	5.33911	0.999986	0.124443	1
ADCK5	0.463655	-4.39975	0.027729	4.39975	0.999807	0.249847	1
MARK2	0.463602	-4.75369	0.0175553	4.75369	0.999924	0.190027	1
ICK	0.463408	-6.03337	0.00257261	6.03337	0.999998	0.0601194	1
VTI1A	0.463135	-6.52039	0.00113504	6.52039	1	0.0397296	1
TP53RK	0.462731	-6.9472	0.000514239	6.9472	1	0.027075	1
PCNA	0.462669	-6.90997	0.000623836	6.90997	1	0.0293136	1
HSPE1	0.462059	-6.45993	0.0012452	6.45993	1	0.0408293	1
IRF2	0.461997	-5.3393	0.00841232	5.3393	0.999986	0.125897	1
PSMD5	0.461813	-6.31411	0.00171399	6.31411	0.999999	0.0485594	1
SNRPD1	0.461806	-5.63099	0.0048654	5.63099	0.999994	0.0885908	1
ARFRP1	0.46085	-4.50916	0.0246105	4.50916	0.999855	0.229803	1
ASNS	0.460747	-5.76415	0.00447093	5.76415	0.999996	0.0827879	1
C21ORF7	0.460412	-6.21698	0.00224737	6.21698	0.999999	0.0568514	1
CCL4	0.460304	-5.72806	0.00429353	5.72806	0.999996	0.0816156	1
PHKG1	0.459504	-6.53375	0.0012651	6.53375	1	0.0409517	1
HIST1H2BK	0.458869	-5.74123	0.00432327	5.74123	0.999996	0.0816156	1
MED1	0.458111	-4.33948	0.030484	4.33948	0.999776	0.261719	1
NAB1	0.45768	-6.26555	0.00195418	6.26555	0.999999	0.0532533	1
CDK20	0.457072	-5.22811	0.00943265	5.22811	0.99998	0.132118	1
UBC	0.457035	-5.13213	0.0113853	5.13213	0.999974	0.150419	1
LRP4	0.45654	-6.59428	0.00102092	6.59428	1	0.0391354	1
RICTOR	0.455844	-6.15411	0.00244894	6.15411	0.999999	0.0591263	1
P2RY2	0.454433	-4.44787	0.0278791	4.44787	0.999833	0.250683	1
BAG6	0.45359	-4.98511	0.0126699	4.98511	0.99996	0.158193	1
PAN2	0.453183	-6.54597	0.00125197	6.54597	1	0.0408293	1
MB	0.452717	-7.4229	0.000210211	7.4229	1	0.0153897	1
PAPD7	0.451666	-6.23971	0.00196196	6.23971	0.999999	0.0532533	1
UGP2	0.45129	-2.6214	0.188341	2.6214	0.99122	0.725793	1
ISX	0.451077	-3.88747	0.0526998	3.88747	0.999333	0.364853	1
UBE2L6	0.450827	-5.22805	0.00954087	5.22805	0.99998	0.132782	1
RELB	0.450723	-4.39906	0.029946	4.39906	0.999811	0.258115	1
UBE2D1	0.450653	-4.01074	0.0470947	4.01074	0.999506	0.345889	1
TFDP1	0.4506	-6.69134	0.000820699	6.69134	1	0.0336351	1
ADCY3	0.450432	-5.42313	0.00708821	5.42313	0.999989	0.11558	1
ALDH6A1	0.450108	-6.5202	0.00117167	6.5202	1	0.0400016	1
LIG1	0.449866	-7.10663	0.000459853	7.10663	1	0.0251194	1
CYP1A1	0.449403	-6.26434	0.00178976	6.26434	0.999999	0.0501361	1
SLAMF6	0.449174	-5.04646	0.0120479	5.04646	0.999967	0.155308	1
TEC	0.448184	-5.89888	0.00320662	5.89888	0.999997	0.0704168	1
VCP	0.447921	-5.56964	0.00546801	5.56964	0.999993	0.0963517	1
PHB2	0.447877	-6.09402	0.00231313	6.09402	0.999999	0.0571102	1
POLB	0.447523	-6.58143	0.00100854	6.58143	1	0.0390028	1
MACF1	0.447111	-5.49657	0.006072	5.49657	0.999991	0.104057	1
TRAM2	0.447023	-5.16778	0.0097466	5.16778	0.999976	0.134787	1
CRTAP	0.446528	-5.92415	0.00330226	5.92415	0.999998	0.0713149	1
SERINC3	0.446432	-5.93643	0.0033128	5.93643	0.999998	0.0713149	1
SLC7A11	0.446401	-4.52157	0.0237995	4.52157	0.999859	0.224146	1
TFE3	0.446194	-5.27699	0.00861442	5.27699	0.999983	0.12761	1
YSK4	0.445681	-5.77808	0.00435548	5.77808	0.999996	0.0816887	1
CALM1	0.445294	-6.08174	0.00237197	6.08174	0.999999	0.0577012	1
CDC42BPB	0.445233	-6.04483	0.00263666	6.04483	0.999998	0.0612884	1
TTR	0.445224	-4.72887	0.0180295	4.72887	0.999919	0.193584	1
SMG1	0.445128	-5.55774	0.00545428	5.55774	0.999993	0.0963517	1
BCL9	0.444828	-6.84906	0.000689994	6.84906	1	0.0307681	1
LPL	0.444024	-4.67955	0.0203964	4.67955	0.999909	0.207284	1
MCM3	0.443928	-5.88723	0.00330176	5.88723	0.999997	0.0713149	1
ALDH7A1	0.443691	-5.59471	0.00523185	5.59471	0.999993	0.094476	1
MORN1	0.443388	-5.94688	0.00345166	5.94688	0.999998	0.073222	1
ZMYM2	0.443137	-5.82702	0.00426803	5.82702	0.999997	0.0816156	1
BUB3	0.442518	-5.80245	0.0041937	5.80245	0.999997	0.0807334	1
TOP1	0.442439	-5.11921	0.0104888	5.11921	0.999973	0.14111	1
BCCIP	0.442088	-6.08275	0.00266323	6.08275	0.999999	0.0615785	1
RBFOX3	0.44154	-6.30113	0.00163934	6.30113	0.999999	0.0480799	1
NANOG	0.441267	-4.91287	0.015832	4.91287	0.999952	0.180642	1
C1QTNF6	0.441241	-4.66866	0.02022	4.66866	0.999905	0.205971	1
PSMB1	0.440894	-6.43606	0.00141446	6.43606	1	0.0429249	1
CD58	0.440692	-5.47156	0.00707938	5.47156	0.999991	0.11558	1
TSSK1B	0.439934	-3.97275	0.047949	3.97275	0.999455	0.347156	1
NECAB3	0.439315	-4.89862	0.0162464	4.89862	0.999951	0.183563	1
ZNF22	0.438903	-4.97384	0.0146932	4.97384	0.99996	0.171054	1
CAPG	0.438824	-3.93742	0.0500491	3.93742	0.999408	0.355056	1
CDK11B	0.438507	-6.24016	0.00182305	6.24016	0.999999	0.0507434	1
DRAP1	0.438154	-5.41091	0.00726059	5.41091	0.999989	0.117205	1
GPR142	0.437194	-3.36359	0.0912443	3.36359	0.997865	0.493487	1
DYRK1A	0.437086	-4.74229	0.020124	4.74229	0.999924	0.205971	1
RIOK2	0.437063	-6.38661	0.00140618	6.38661	1	0.0429249	1
PIP5K1B	0.436603	-3.66966	0.0705668	3.66966	0.998929	0.426373	1
RYK	0.436481	-5.88622	0.00352021	5.88622	0.999997	0.0736043	1
GUCY2D	0.436279	-3.87626	0.0526417	3.87626	0.999312	0.364853	1
ADK	0.43609	-5.21653	0.00908058	5.21653	0.999979	0.128977	1
CXCR2	0.436067	-4.43597	0.0271994	4.43597	0.999825	0.248156	1
RPL7	0.435846	-5.50841	0.00627613	5.50841	0.999991	0.106305	1
BLCAP	0.435413	-5.27788	0.00847641	5.27788	0.999983	0.126423	1
NEK10	0.434981	-5.86254	0.00337298	5.86254	0.999997	0.0722545	1
SRC	0.4344	-6.0333	0.00256288	6.0333	0.999998	0.0601194	1
ORMDL3	0.433617	-6.20324	0.00204147	6.20324	0.999999	0.0545694	1
PPOX	0.433471	-6.28815	0.00198419	6.28815	0.999999	0.0535241	1
CSNK1A1	0.433326	-3.76717	0.0635587	3.76717	0.99914	0.403122	1
B4GALT4	0.432761	-6.15563	0.00221918	6.15563	0.999999	0.0567125	1
RNF186	0.432382	-5.41268	0.00808524	5.41268	0.999989	0.124443	1
PPP4R1	0.432348	-5.81347	0.00370902	5.81347	0.999997	0.0753583	1
LOC388259	0.432266	-4.65618	0.0199941	4.65618	0.999901	0.205971	1
IRF9	0.43222	-5.75288	0.00401889	5.75288	0.999996	0.0784042	1
PPAP2A	0.432161	-6.59371	0.000980251	6.59371	1	0.0382473	1
YES1	0.4321	-4.65675	0.021476	4.65675	0.999903	0.212331	1
HLA-DRB3	0.432003	-5.31499	0.00884603	5.31499	0.999985	0.128936	1
TMEM5	0.431298	-4.9002	0.0147568	4.9002	0.99995	0.171054	1
IGF2R	0.430925	-6.54477	0.00108735	6.54477	1	0.0395423	1
WDR61	0.430247	-5.57091	0.00602385	5.57091	0.999993	0.104048	1
DIXDC1	0.429278	-6.49538	0.00138382	6.49538	1	0.0429249	1
UBE2D3	0.428914	-4.35195	0.0310781	4.35195	0.999786	0.264224	1
CXCL12	0.428839	-4.15656	0.0378325	4.15656	0.999647	0.298999	1
CTSB	0.428607	-6.88674	0.000595644	6.88674	1	0.0289218	1
SMU1	0.428333	-3.69252	0.0651204	3.69252	0.998957	0.408287	1
HNF1B	0.42815	-3.74102	0.0633133	3.74102	0.999075	0.402735	1
ALDH3B1	0.427927	-6.034	0.00288159	6.034	0.999998	0.0655862	1
MECP2	0.427549	-5.34974	0.00833032	5.34974	0.999986	0.125098	1
NUP88	0.427233	-6.33709	0.00172236	6.33709	0.999999	0.0485594	1
GNA12	0.427173	-7.16729	0.000372125	7.16729	1	0.0219755	1
DDX10	0.42716	-6.57003	0.00109488	6.57003	1	0.0395423	1
MEX3B	0.426165	-5.32581	0.00795135	5.32581	0.999985	0.124098	1
FAF1	0.425566	-5.89926	0.0031946	5.89926	0.999997	0.0704168	1
AK8	0.425241	-5.99728	0.00293636	5.99728	0.999998	0.065825	1
DMPK	0.42508	-6.42269	0.00138806	6.42269	1	0.0429249	1
ETNK2	0.425055	-5.43598	0.00655853	5.43598	0.999989	0.109811	1
JAZF1	0.425039	-4.38798	0.0281781	4.38798	0.999801	0.251303	1
RPS6KA2	0.424685	-5.37399	0.00830443	5.37399	0.999987	0.125098	1
POLR1A	0.424631	-5.09446	0.0108992	5.09446	0.999971	0.145656	1
SHPK	0.424268	-3.59628	0.0738664	3.59628	0.998722	0.438264	1
TXN	0.423576	-5.97176	0.00293727	5.97176	0.999998	0.065825	1
PPM1D	0.423558	-5.36279	0.00731897	5.36279	0.999987	0.117588	1
STAT5B	0.423496	-4.27774	0.0325113	4.27774	0.999738	0.272695	1
CAMKK2	0.422932	-4.93623	0.0135366	4.93623	0.999954	0.162961	1
CDKN1B	0.422887	-6.31392	0.00165091	6.31392	0.999999	0.0480966	1
BLK	0.421934	-3.02352	0.131489	3.02352	0.995831	0.605489	1
TPR	0.421493	-4.91223	0.0142548	4.91223	0.999951	0.167907	1
TPD52L3	0.421415	-4.21798	0.0371015	4.21798	0.999702	0.295466	1
TEK	0.421178	-4.58331	0.0225164	4.58331	0.999881	0.217691	1
PSMD1	0.421149	-6.0813	0.00253245	6.0813	0.999999	0.0601194	1
TRIM13	0.421125	-5.82569	0.00362596	5.82569	0.999997	0.0753583	1
MRPS16	0.420862	-4.97321	0.0131416	4.97321	0.999959	0.160659	1
PRPS1L1	0.420675	-4.08387	0.0432674	4.08387	0.999586	0.327698	1
FOSL2	0.420089	-4.61997	0.0217327	4.61997	0.999892	0.213097	1
FGFR1OP	0.419431	-4.3277	0.0326644	4.3277	0.999774	0.273455	1
CARD9	0.419289	-4.69316	0.0199347	4.69316	0.999912	0.205971	1
NENF	0.416125	-6.14354	0.00231316	6.14354	0.999999	0.0571102	1
PCBD1	0.41594	-5.57015	0.00535937	5.57015	0.999993	0.0959855	1
BCL6	0.415854	-4.53373	0.023472	4.53373	0.999864	0.223469	1
ANXA5	0.415648	-6.15512	0.00208807	6.15512	0.999999	0.0547746	1
SERPINC1	0.415535	-3.37511	0.0957419	3.37511	0.997976	0.508993	1
RBM14	0.413827	-4.68094	0.0201598	4.68094	0.999909	0.205971	1
DUSP22	0.413674	-5.20412	0.0093265	5.20412	0.999979	0.131051	1
DCLK2	0.412814	-5.55774	0.00545428	5.55774	0.999993	0.0963517	1
ACVR2B	0.412778	-4.76591	0.0173081	4.76591	0.999927	0.189091	1
TXLNA	0.412724	-4.85158	0.0160598	4.85158	0.999943	0.182764	1
TMEM127	0.412373	-4.59439	0.0222839	4.59439	0.999885	0.216402	1
HIPK2	0.412283	-4.80206	0.0162998	4.80206	0.999933	0.183563	1
ZNF672	0.412071	-4.7416	0.0179767	4.7416	0.999922	0.193493	1
MARK1	0.411869	-3.55879	0.0739119	3.55879	0.998588	0.438264	1
SRSF3	0.4112	-6.47215	0.00122189	6.47215	1	0.0404521	1
C14ORF181	0.411156	-5.22907	0.00904516	5.22907	0.99998	0.128977	1
PINK1	0.410794	-4.60699	0.0211988	4.60699	0.999887	0.211504	1
SUV39H1	0.410246	-4.87564	0.0149476	4.87564	0.999946	0.172775	1
CDCA7L	0.410053	-4.36366	0.0291491	4.36366	0.999789	0.254763	1
TRIB2	0.410016	-5.24078	0.00879356	5.24078	0.999981	0.128936	1
STRADA	0.409116	-4.09603	0.0424663	4.09603	0.999597	0.324437	1
DPF1	0.408952	-4.85012	0.0164384	4.85012	0.999943	0.183724	1
KRAS	0.408573	-4.79054	0.0171961	4.79054	0.999932	0.188338	1
DDX39B	0.408202	-5.39856	0.00764269	5.39856	0.999988	0.120985	1
AZI2	0.408185	-3.77749	0.0615605	3.77749	0.999153	0.398547	1
GPR125	0.407683	-4.74058	0.0185444	4.74058	0.999922	0.198625	1
CCDC92	0.407575	-4.24146	0.0336603	4.24146	0.999712	0.278063	1
KDM3A	0.406943	-3.63243	0.0687404	3.63243	0.998803	0.423471	1
VRK2	0.406802	-6.16658	0.0022162	6.16658	0.999999	0.0567125	1
MAP2K1	0.406421	-4.22861	0.0358366	4.22861	0.999707	0.291631	1
KDM5A	0.406317	-5.31518	0.00929973	5.31518	0.999985	0.131051	1
ACBD3	0.406253	-4.05918	0.0429186	4.05918	0.999554	0.326749	1
AGK	0.406219	-4.97314	0.0130617	4.97314	0.999959	0.160659	1
DDR2	0.406014	-4.93547	0.0145553	4.93547	0.999955	0.170528	1
HERPUD1	0.406014	-5.35127	0.00789597	5.35127	0.999986	0.123675	1
KAT6A	0.405699	-4.49815	0.025645	4.49815	0.999852	0.237938	1
COX4I1	0.405347	-3.75488	0.0635336	3.75488	0.999111	0.403122	1
NIM1	0.405285	-5.21761	0.0104945	5.21761	0.99998	0.14111	1
ZNF398	0.405133	-3.46059	0.0861368	3.46059	0.998295	0.480339	1
CPD	0.404736	-3.31471	0.0965455	3.31471	0.997644	0.51119	1
CEP55	0.404623	-5.2889	0.00890605	5.2889	0.999984	0.128936	1
JAK3	0.404506	-4.36316	0.0290783	4.36316	0.999788	0.254654	1
PKN2	0.40361	-3.91222	0.0499791	3.91222	0.999364	0.355056	1
ERLIN1	0.403531	-5.0816	0.0122028	5.0816	0.99997	0.156382	1
GABRA5	0.403179	-4.7901	0.0165818	4.7901	0.999931	0.184853	1
LOC392347	0.401248	-3.09564	0.118166	3.09564	0.996303	0.571223	1
CFD	0.400957	-3.20549	0.106022	3.20549	0.99703	0.536866	1
PRDX1	0.400744	-5.2908	0.00962765	5.2908	0.999984	0.133565	1
SIRT7	0.400057	-3.8641	0.0534925	3.8641	0.999293	0.367551	1
RIT1	0.400005	-4.60692	0.0212586	4.60692	0.999887	0.211617	1
XBP1	0.399848	-4.53436	0.0235525	4.53436	0.999864	0.223688	1
CDKAL1	0.399572	-4.63086	0.0215263	4.63086	0.999896	0.212347	1
MAT2A	0.39921	-4.80194	0.016382	4.80194	0.999933	0.183563	1
ERN2	0.398532	-4.54639	0.0229727	4.54639	0.999868	0.221125	1
CDKL2	0.398235	-5.77713	0.00387137	5.77713	0.999996	0.0772507	1
PHF16	0.398211	-2.65597	0.185058	2.65597	0.991808	0.72083	1
ADCY9	0.398032	-2.81483	0.156261	2.81483	0.993738	0.655701	1
PFKM	0.397965	-3.65611	0.0670469	3.65611	0.998864	0.417638	1
DNTTIP2	0.397898	-4.63168	0.0205198	4.63168	0.999894	0.208054	1
TOMM34	0.397757	-4.27755	0.0330266	4.27755	0.999739	0.274384	1
RERG	0.397397	-3.70537	0.0630198	3.70537	0.998979	0.401969	1
SSBP2	0.397235	-4.58267	0.0218461	4.58267	0.99988	0.213097	1
CEBPZ	0.397131	-5.22869	0.00892447	5.22869	0.99998	0.128936	1
DEXI	0.396681	-4.43762	0.0297805	4.43762	0.999831	0.257195	1
PSMA1	0.396654	-5.93624	0.00317439	5.93624	0.999998	0.0704168	1
CTRB2	0.396646	-5.05742	0.0121557	5.05742	0.999968	0.156237	1
CDH11	0.396637	-2.9376	0.137293	2.9376	0.994976	0.616253	1
ERH	0.396629	-5.66702	0.00478846	5.66702	0.999995	0.0875547	1
DERL1	0.396162	-5.38678	0.00723609	5.38678	0.999988	0.117205	1
TAOK3	0.395643	-4.86316	0.0149844	4.86316	0.999944	0.172775	1
LPHN2	0.39521	-4.44965	0.0284298	4.44965	0.999835	0.252517	1
RGS18	0.394584	-4.78934	0.017375	4.78934	0.999932	0.189349	1
FGF10	0.394397	-5.13232	0.0119211	5.13232	0.999975	0.154585	1
ZNF589	0.394354	-4.46022	0.0267979	4.46022	0.999837	0.246023	1
MBOAT7	0.393771	-2.61969	0.18627	2.61969	0.991117	0.721916	1
NAIP	0.393638	-5.801	0.003949	5.801	0.999997	0.0779599	1
CTNND1	0.39327	-5.1182	0.0115145	5.1182	0.999973	0.151106	1
HEATR1	0.392924	-3.57171	0.0744578	3.57171	0.99864	0.43911	1
ABCF3	0.392321	-3.91229	0.0498867	3.91229	0.999364	0.355056	1
FDFT1	0.391939	-3.68169	0.0681898	3.68169	0.998948	0.422081	1
GLOD4	0.391797	-4.98403	0.0141592	4.98403	0.999961	0.167232	1
CNOT8	0.391735	-4.24108	0.0342429	4.24108	0.999713	0.280228	1
HADHB	0.391545	-5.0452	0.0124356	5.0452	0.999967	0.157264	1
STK38L	0.391481	-4.05918	0.0429186	4.05918	0.999554	0.326749	1
MEN1	0.391057	-3.92539	0.051695	3.92539	0.999395	0.360874	1
GSTM2	0.3906	-5.50841	0.00627613	5.50841	0.999991	0.106305	1
MLST8	0.390412	-5.49702	0.00599398	5.49702	0.999991	0.104048	1
RPS19	0.389217	-4.60743	0.0213202	4.60743	0.999888	0.211748	1
COPB2	0.388509	-4.98479	0.0127065	4.98479	0.99996	0.158198	1
SRMS	0.388449	-5.39862	0.00753621	5.39862	0.999988	0.120635	1
MLL4	0.388063	-6.11821	0.00225064	6.11821	0.999999	0.0568514	1
EPHB1	0.387743	-4.3025	0.0312207	4.3025	0.999753	0.264408	1
SLIRP	0.387722	-4.69234	0.0189131	4.69234	0.99991	0.201096	1
C1ORF9	0.387683	-4.59591	0.0236485	4.59591	0.999887	0.223688	1
SNCA	0.387471	-1.87693	0.317753	1.87693	0.969726	0.952335	1
SRD5A1	0.387256	-2.86492	0.149868	2.86492	0.994307	0.642631	1
TTC3	0.386519	-5.11985	0.0113506	5.11985	0.999973	0.150419	1
SNX13	0.3865	-3.69233	0.06629	3.69233	0.998965	0.414431	1
LMO4	0.386482	-4.61908	0.0209573	4.61908	0.999891	0.210053	1
YY1	0.385788	-3.93768	0.0516489	3.93768	0.999416	0.360874	1
RALBP1	0.385776	-4.63098	0.0211628	4.63098	0.999895	0.211504	1
ZNF717	0.385186	-2.30419	0.237258	2.30419	0.984643	0.823524	1
USP12	0.384333	-4.9482	0.0133957	4.9482	0.999955	0.162961	1
SYN2	0.384253	-5.49607	0.00661488	5.49607	0.999991	0.109913	1
CLPX	0.384016	-2.58487	0.194579	2.58487	0.990649	0.738759	1
FTCD	0.38279	-3.03422	0.128061	3.03422	0.995879	0.59598	1
CAMK1G	0.382719	-4.30174	0.032784	4.30174	0.999756	0.273661	1
HES1	0.382667	-4.80276	0.0169902	4.80276	0.999934	0.187967	1
PYCRL	0.382562	-4.00916	0.0468373	4.00916	0.999503	0.345159	1
GEMIN2	0.382492	-3.36391	0.0904453	3.36391	0.997857	0.492182	1
MAP3K13	0.382295	-4.38874	0.0308324	4.38874	0.999807	0.263159	1
SENP2	0.382227	-4.53474	0.0245937	4.53474	0.999866	0.229803	1
ATR	0.381988	-5.39951	0.00694503	5.39951	0.999988	0.114528	1
ERBB2	0.381786	-4.18068	0.0363055	4.18068	0.999666	0.293463	1
DLX3	0.380913	-3.99694	0.047702	3.99694	0.999489	0.347156	1
ITPKB	0.380839	-5.80125	0.00379502	5.80125	0.999997	0.0760746	1
PION	0.380822	-3.96142	0.047312	3.96142	0.999434	0.346676	1
SLC38A1	0.380755	-3.40101	0.0885372	3.40101	0.998034	0.486569	1
SPR	0.380411	-4.7421	0.0193294	4.7421	0.999923	0.203497	1
HAX1	0.378655	-5.67867	0.00533251	5.67867	0.999995	0.0958975	1
B3GNT1	0.378303	-4.43749	0.029035	4.43749	0.99983	0.254654	1
NEU1	0.378241	-2.92494	0.13887	2.92494	0.994853	0.619246	1
FKBP8	0.378109	-4.69354	0.0214338	4.69354	0.999914	0.212331	1
PGBD1	0.377325	-5.22964	0.00992066	5.22964	0.999981	0.136761	1
CAMK2D	0.376946	-5.54672	0.0065841	5.54672	0.999993	0.109819	1
CDK16	0.376848	-4.38703	0.0296381	4.38703	0.999804	0.257195	1
ZPBP2	0.37684	-4.14485	0.0404684	4.14485	0.999643	0.314115	1
TXNDC9	0.37649	-3.57158	0.0737848	3.57158	0.998634	0.438264	1
LSM5	0.376356	-5.17923	0.0103569	5.17923	0.999977	0.140123	1
RPN2	0.375993	-5.69209	0.00445006	5.69209	0.999995	0.0827879	1
MAP4K2	0.375473	-2.93697	0.138091	2.93697	0.994985	0.618296	1
HLA-DMA	0.375336	-4.13237	0.0395977	4.13237	0.999627	0.309003	1
MAP3K12	0.375155	-5.33778	0.00808738	5.33778	0.999986	0.124443	1
CYB5A	0.374828	-5.99639	0.00273643	5.99639	0.999998	0.0629379	1
PMM2	0.374687	-3.37549	0.0918709	3.37549	0.997936	0.495144	1
ETFA	0.374461	-3.83865	0.056036	3.83865	0.999255	0.378482	1
PRKACB	0.374292	-4.34005	0.0331159	4.34005	0.999783	0.274604	1
IKZF5	0.373958	-4.50999	0.0243048	4.50999	0.999855	0.227922	1
MAPKAPK3	0.373939	-4.25426	0.0341871	4.25426	0.999724	0.280228	1
COG2	0.373029	-4.5336	0.0237036	4.5336	0.999864	0.223726	1
TSC1	0.372972	-4.11945	0.0391323	4.11945	0.999612	0.305918	1
MLKL	0.37289	-4.38804	0.0282691	4.38804	0.999801	0.251601	1
PLXNB1	0.372852	-2.37574	0.229523	2.37574	0.986593	0.806412	1
MLLT11	0.372467	-3.86474	0.0577059	3.86474	0.999316	0.385	1
KIF20A	0.372423	-4.75242	0.0194416	4.75242	0.999926	0.20374	1
DOT1L	0.372036	-4.16827	0.036837	4.16827	0.999655	0.294831	1
XIAP	0.371955	-2.90043	0.14259	2.90043	0.99462	0.628074	1
SLC36A4	0.371885	-4.93623	0.0135366	4.93623	0.999954	0.162961	1
AKAP17A	0.371772	-3.30205	0.102108	3.30205	0.997633	0.525863	1
UFD1L	0.37177	-4.36303	0.0293008	4.36303	0.999789	0.255578	1
IGFBP2	0.371444	-4.87532	0.01473	4.87532	0.999945	0.171054	1
DAK	0.371436	-5.04703	0.013516	5.04703	0.999968	0.162961	1
ZNF671	0.371182	-2.87644	0.144722	2.87644	0.994347	0.63244	1
ASAH1	0.371137	-4.82707	0.0163016	4.82707	0.999938	0.183563	1
WFS1	0.370917	-3.38892	0.0902619	3.38892	0.99799	0.492182	1
MLLT10	0.370509	-3.046	0.131671	3.046	0.996061	0.605617	1
TSSK6	0.370309	-3.7307	0.0670896	3.7307	0.999072	0.417638	1
UGDH	0.369877	-7.84977	9.50741e-05	7.84977	1	0.00966218	1
ERCC3	0.369225	-3.70461	0.0647934	3.70461	0.998989	0.40682	1
IL6	0.368961	-3.63135	0.071029	3.63135	0.998816	0.428133	1
NFATC3	0.368933	-3.82605	0.0600141	3.82605	0.999251	0.394378	1
SNRPA	0.368525	-4.35195	0.0310781	4.35195	0.999786	0.264224	1
TBL3	0.368233	-3.98535	0.0459151	3.98535	0.999465	0.342213	1
ID2	0.367961	-3.54765	0.0788805	3.54765	0.998588	0.457172	1
RAE1	0.367842	-4.93522	0.0153514	4.93522	0.999955	0.176077	1
SUPV3L1	0.367761	-3.86372	0.0526792	3.86372	0.999288	0.364853	1
MGLL	0.367256	-3.6197	0.0692864	3.6197	0.998765	0.423471	1
SHB	0.367092	-3.91159	0.0528016	3.91159	0.999377	0.364853	1
NR0B1	0.366984	-4.35062	0.0303798	4.35062	0.999783	0.261338	1
CSDA	0.366552	-2.60887	0.185798	2.60887	0.990873	0.72108	1
TCTA	0.366456	-5.0697	0.0117614	5.0697	0.999969	0.153424	1
IL12A	0.366342	-2.82762	0.151238	2.82762	0.993805	0.646202	1
OGG1	0.36634	-4.52183	0.0236234	4.52183	0.999859	0.223688	1
ADRBK2	0.365646	-4.18106	0.0371192	4.18106	0.999668	0.295466	1
UVRAG	0.365477	-3.24215	0.102293	3.24215	0.997244	0.525863	1
RPIA	0.365172	-4.70481	0.0186204	4.70481	0.999913	0.198951	1
RAD9A	0.364489	-4.25273	0.0361884	4.25273	0.999728	0.293402	1
RPA3	0.364131	-3.46167	0.0820021	3.46167	0.99826	0.464183	1
RBM8A	0.364111	-4.98448	0.0130753	4.98448	0.99996	0.160659	1
FOXO4	0.363988	-4.4613	0.0260012	4.4613	0.999836	0.239716	1
ARSG	0.363839	-4.42375	0.0277226	4.42375	0.99982	0.249847	1
BAG1	0.362973	-3.86347	0.0528495	3.86347	0.999288	0.364853	1
GLRX2	0.362895	-4.48472	0.0255665	4.48472	0.999846	0.237938	1
MYB	0.36284	-5.31321	0.00871912	5.31321	0.999985	0.128725	1
SLC25A5	0.362374	-4.32618	0.0315519	4.32618	0.99977	0.266181	1
KCTD2	0.362368	-3.16953	0.112194	3.16953	0.996842	0.55525	1
NMUR2	0.362068	-3.88899	0.0550624	3.88899	0.999348	0.37367	1
IGF2BP1	0.361952	-3.40057	0.0871118	3.40057	0.998016	0.482202	1
REEP5	0.361623	-3.64389	0.0680643	3.64389	0.998834	0.422081	1
SKIV2L	0.361222	-3.09653	0.121474	3.09653	0.996366	0.579522	1
TAF1	0.361222	-4.66916	0.0221159	4.66916	0.999908	0.215248	1
CYP3A5	0.360801	-2.6561	0.182942	2.6561	0.991746	0.716862	1
RPS7	0.360646	-3.04657	0.125308	3.04657	0.995954	0.589446	1
ATXN3	0.359397	-4.52271	0.0256421	4.52271	0.999863	0.237938	1
SBK1	0.358989	-4.00941	0.0455315	4.00941	0.999498	0.341291	1
STAT6	0.358417	-3.42444	0.0861753	3.42444	0.998126	0.480339	1
IKZF1	0.357851	-3.94914	0.0478317	3.94914	0.999417	0.347156	1
C1ORF106	0.357491	-2.57233	0.191841	2.57233	0.990276	0.734101	1
SDF2L1	0.357472	-5.43642	0.00678372	5.43642	0.999989	0.112291	1
TRAF2	0.357461	-3.42488	0.0849318	3.42488	0.998116	0.475728	1
BIRC6	0.357447	-3.63148	0.0701335	3.63148	0.99881	0.426373	1
NMNAT2	0.357402	-2.8149	0.155637	2.8149	0.993723	0.655235	1
PLXNB2	0.357295	-3.53562	0.0815493	3.53562	0.998565	0.462818	1
ZNF138	0.357236	-3.75317	0.0627145	3.75317	0.999101	0.400803	1
ZNF433	0.356742	-4.93661	0.0137825	4.93661	0.999954	0.164889	1
PET112	0.355912	-3.58254	0.0753353	3.58254	0.998686	0.442494	1
CSF1R	0.355544	-1.75613	0.35412	1.75613	0.965004	1	1
GADD45B	0.355201	-3.79015	0.0579362	3.79015	0.999161	0.38536	1
BRPF1	0.354479	-3.90032	0.0505376	3.90032	0.999346	0.356089	1
TDRD3	0.353826	-2.98648	0.131794	2.98648	0.995438	0.605617	1
MED11	0.3538	-3.69334	0.0642251	3.69334	0.998954	0.405314	1
ERGIC1	0.353288	-3.30205	0.102108	3.30205	0.997633	0.525863	1
EPHA4	0.353268	-3.08272	0.125112	3.08272	0.996299	0.589442	1
TSSK2	0.353256	-4.25394	0.0333492	4.25394	0.999721	0.276015	1
STK17B	0.353137	-3.58399	0.0741138	3.58399	0.998681	0.438264	1
SHC4	0.352733	-2.29153	0.236218	2.29153	0.984147	0.821218	1
PDIA4	0.352659	-3.47382	0.0808946	3.47382	0.998304	0.462104	1
TCEB3	0.352042	-3.5108	0.0795995	3.5108	0.99845	0.458905	1
CTNNB1	0.352025	-3.94914	0.0478317	3.94914	0.999417	0.347156	1
PGD	0.351569	-3.52188	0.0781924	3.52188	0.998482	0.455601	1
NBR1	0.35153	-3.1083	0.117193	3.1083	0.996402	0.569036	1
MAGI3	0.351282	-3.51029	0.0777072	3.51029	0.998431	0.453568	1
GTF2F2	0.351146	-3.58323	0.0719113	3.58323	0.998661	0.430892	1
SLC16A3	0.351129	-1.8537	0.334237	1.8537	0.969741	0.980755	1
APP	0.351073	-3.67992	0.0690084	3.67992	0.998948	0.423471	1
EXOC3	0.350625	-4.16783	0.037858	4.16783	0.999658	0.298999	1
SEC61A2	0.350607	-5.00911	0.0123246	5.00911	0.999962	0.156565	1
CAMK4	0.350588	-3.91286	0.0506021	3.91286	0.999369	0.356089	1
IGF2	0.350306	-2.92532	0.138571	2.92532	0.994851	0.618978	1
CROT	0.350247	-0.975064	0.52795	0.975064	0.902068	1	1
LRP6	0.349934	-3.97231	0.0509971	3.97231	0.999467	0.358292	1
PHKB	0.349222	-3.94895	0.0477497	3.94895	0.999416	0.347156	1
DSG2	0.34904	-3.81598	0.060874	3.81598	0.999234	0.3962	1
PMF1	0.348578	-4.01074	0.0470947	4.01074	0.999506	0.345889	1
GK2	0.348552	-3.73	0.0620149	3.73	0.999039	0.399655	1
GABRA1	0.348445	-4.03341	0.0463651	4.03341	0.999534	0.343999	1
APOC3	0.348403	-2.08461	0.276917	2.08461	0.978027	0.891765	1
ACTR3	0.348298	-3.9606	0.0484705	3.9606	0.999438	0.347838	1
JAK1	0.348192	-4.4487	0.0259544	4.4487	0.999829	0.239716	1
EPB41L4B	0.347911	-3.65573	0.0691971	3.65573	0.998878	0.423471	1
SEC24C	0.347794	-3.99814	0.0457473	3.99814	0.999483	0.341929	1
ABCA3	0.347603	-4.09616	0.0432681	4.09616	0.9996	0.327698	1
TPI1	0.347511	-3.62008	0.0692292	3.62008	0.998766	0.423471	1
SEC16A	0.347477	-3.97358	0.0465876	3.97358	0.99945	0.344788	1
GDPD5	0.347108	-2.48711	0.206734	2.48711	0.988764	0.763029	1
CIT	0.346991	-3.86315	0.0538648	3.86315	0.999293	0.369527	1
ACADSB	0.346594	-3.05872	0.124108	3.05872	0.996054	0.585691	1
CHAF1B	0.346515	-2.42481	0.21643	2.42481	0.987465	0.781007	1
LDHB	0.346069	-3.96091	0.0473605	3.96091	0.999434	0.346676	1
IER3	0.346024	-1.58511	0.386312	1.58511	0.954738	1	1
EIF5	0.346013	-3.022	0.12983	3.022	0.995785	0.601397	1
FABP5	0.345901	-4.24121	0.033942	4.24121	0.999713	0.27881	1
TM7SF2	0.345725	-4.6917	0.0201788	4.6917	0.999912	0.205971	1
ZNF785	0.345317	-2.86371	0.148486	2.86371	0.994259	0.639926	1
CCRN4L	0.345141	-3.30344	0.0973507	3.30344	0.997585	0.512824	1
ARID5B	0.344867	-3.71696	0.0631008	3.71696	0.999011	0.401969	1
ACAT2	0.344764	-3.80383	0.0620055	3.80383	0.999214	0.399655	1
PHF5A	0.343962	-3.72905	0.062727	3.72905	0.999041	0.400803	1
RHOA	0.34381	-4.75325	0.0174476	4.75325	0.999924	0.189667	1
NAE1	0.343785	-2.87688	0.146315	2.87688	0.99439	0.636355	1
TCERG1	0.34345	-3.89962	0.0521388	3.89962	0.999353	0.362813	1
NUDT14	0.342735	-4.38817	0.0285218	4.38817	0.999802	0.25282	1
DGKG	0.342574	-1.86465	0.320547	1.86465	0.969189	0.956824	1
ADA	0.342532	-3.75501	0.0647118	3.75501	0.999118	0.40682	1
MAPKAPK5	0.342094	-4.09565	0.0407859	4.09565	0.999591	0.315459	1
SMAD3	0.341953	-4.5828	0.0218223	4.5828	0.99988	0.213097	1
RRP8	0.341826	-3.75387	0.0596604	3.75387	0.999084	0.392644	1
LASP1	0.341759	-4.16732	0.0407363	4.16732	0.999667	0.315459	1
ALG5	0.34174	-3.9984	0.046823	3.9984	0.999488	0.345159	1
LATS1	0.341088	-3.20517	0.106764	3.20517	0.997038	0.537053	1
CDK18	0.340992	-3.8282	0.0603817	3.8282	0.999257	0.395874	1
FLT1	0.340628	-1.31608	0.445933	1.31608	0.934953	1	1
LYN	0.340436	-3.47287	0.0841705	3.47287	0.998331	0.473391	1
RGS16	0.339436	-4.64314	0.0209101	4.64314	0.999899	0.210053	1
ARHGEF7	0.339101	-4.14497	0.041299	4.14497	0.999646	0.317741	1
STK40	0.338955	-4.68005	0.0192996	4.68005	0.999907	0.203497	1
STYK1	0.338612	-3.14483	0.113015	3.14483	0.996652	0.556793	1
S100A4	0.338443	-2.49952	0.207879	2.49952	0.989124	0.765318	1
TOR1A	0.338179	-3.40158	0.093819	3.40158	0.998092	0.500895	1
ZNF136	0.337985	-1.92626	0.309981	1.92626	0.972086	0.943985	1
TTF1	0.337957	-3.76596	0.0589949	3.76596	0.99911	0.389438	1
IGFBP4	0.337395	-2.81572	0.153297	2.81572	0.993677	0.649767	1
MAN2A2	0.337295	-3.97269	0.0482847	3.97269	0.999456	0.347838	1
ITGB1BP1	0.337173	-3.48535	0.0810635	3.48535	0.998356	0.462263	1
BCL2	0.336549	-2.03522	0.285431	2.03522	0.976182	0.907152	1
DGKK	0.336183	-4.21785	0.036428	4.21785	0.9997	0.293463	1
ABCC1	0.336108	-3.90019	0.0505161	3.90019	0.999346	0.356089	1
EIF3J	0.335897	-2.46254	0.208747	2.46254	0.988194	0.767865	1
ACVR2A	0.335832	-2.14463	0.265776	2.14463	0.980041	0.871952	1
ZNF792	0.335525	-4.18017	0.0367879	4.18017	0.999667	0.294831	1
LOC442313	0.334954	-1.87668	0.318688	1.87668	0.969794	0.953228	1
ATG16L2	0.334787	-3.13338	0.120674	3.13338	0.996674	0.577117	1
GMEB1	0.334751	-3.01092	0.129198	3.01092	0.995656	0.599357	1
EIF2S2	0.334069	-2.74234	0.163072	2.74234	0.992748	0.676359	1
WWTR1	0.334019	-3.5215	0.0812068	3.5215	0.998507	0.462263	1
GUCY2C	0.333964	-1.92556	0.307797	1.92556	0.97186	0.940612	1
CSRP1	0.333305	-3.12084	0.118108	3.12084	0.996527	0.571223	1
PSMD4	0.33318	-4.18106	0.0371192	4.18106	0.999668	0.295466	1
RALGDS	0.333035	-2.54808	0.197192	2.54808	0.989907	0.742967	1
SUPT5H	0.332517	-3.16984	0.115368	3.16984	0.996891	0.563316	1
SRPK2	0.332457	-4.42464	0.0270444	4.42464	0.999819	0.247765	1
HSPA5	0.332248	-3.6437	0.0690237	3.6437	0.99884	0.423471	1
HUNK	0.33111	-4.38766	0.0280757	4.38766	0.999801	0.251303	1
BCKDK	0.331084	-1.71852	0.352138	1.71852	0.961937	1	1
MIXL1	0.331048	-2.55872	0.196296	2.55872	0.990122	0.742967	1
ABHD6	0.330477	-3.03454	0.125802	3.03454	0.995841	0.589864	1
MGAT1	0.330063	-1.36446	0.437584	1.36446	0.939388	1	1
SIAH1	0.329998	-4.19354	0.0378392	4.19354	0.999682	0.298999	1
NDUFB3	0.329966	-4.08273	0.0411777	4.08273	0.999577	0.317366	1
ACVR1C	0.329795	-3.30243	0.0983801	3.30243	0.997591	0.51426	1
USP9X	0.329556	-3.24152	0.10427	3.24152	0.997266	0.529674	1
SP140L	0.329467	-2.13387	0.273801	2.13387	0.980077	0.885138	1
RPS6KA4	0.329159	-2.79128	0.156446	2.79128	0.993379	0.655701	1
TAP1	0.328819	-2.60722	0.192625	2.60722	0.991063	0.735677	1
SPTAN1	0.328714	-5.14321	0.0101638	5.14321	0.999974	0.1388	1
POU2F2	0.328492	-3.33978	0.092967	3.33978	0.99775	0.498882	1
HIPK3	0.328171	-3.31471	0.0965455	3.31471	0.997644	0.51119	1
SIRT3	0.327593	-4.6439	0.0202167	4.6439	0.999898	0.205971	1
LRPPRC	0.327522	-1.95063	0.304908	1.95063	0.973089	0.939089	1
TSN	0.327516	-2.19472	0.260524	2.19472	0.981826	0.862493	1
MCM7	0.327427	-3.97263	0.0486535	3.97263	0.999457	0.34855	1
PMS2P3	0.326589	-3.63205	0.0681715	3.63205	0.998797	0.422081	1
NCL	0.326148	-6.98399	0.000481717	6.98399	1	0.025672	1
IDH1	0.325248	-3.93742	0.0500491	3.93742	0.999408	0.355056	1
MTHFD1	0.324774	-2.46216	0.206562	2.46216	0.988095	0.763029	1
MAP4K5	0.324347	-3.79091	0.0578439	3.79091	0.999162	0.385332	1
GLI1	0.324235	-4.01093	0.0484745	4.01093	0.999512	0.347838	1
PRPF4B	0.323821	-3.14566	0.120649	3.14566	0.996776	0.577117	1
PRKAR2B	0.323205	-2.66826	0.181592	2.66826	0.991939	0.714917	1
PTGFR	0.32319	-2.16882	0.263234	2.16882	0.980922	0.86657	1
PTK7	0.323176	-3.14363	0.118537	3.14363	0.996727	0.572382	1
FN3KRP	0.323064	-3.52156	0.0805925	3.52156	0.998502	0.462104	1
KDM6B	0.323023	-2.90107	0.142084	2.90107	0.994617	0.626546	1
SMURF2	0.322988	-3.5234	0.08222	3.5234	0.998523	0.464814	1
TOX2	0.322428	-4.42394	0.0272007	4.42394	0.999819	0.248156	1
MINK1	0.322407	-2.68136	0.171939	2.68136	0.991898	0.695437	1
SLC25A20	0.32196	-2.97477	0.137494	2.97477	0.995417	0.616253	1
ADPGK	0.321738	-3.8389	0.0548456	3.8389	0.999249	0.37367	1
TGFA	0.321122	-3.14407	0.114196	3.14407	0.996664	0.560718	1
SMC3	0.320963	-0.488356	0.649425	0.488356	0.839954	1	1
PIGA	0.320757	-3.18086	0.109084	3.18086	0.996886	0.54594	1
ADCK4	0.320497	-2.53415	0.203214	2.53415	0.989796	0.755497	1
ENOSF1	0.320144	-1.9992	0.29336	1.9992	0.974879	0.920283	1
PLXNA1	0.320067	-1.93778	0.30515	1.93778	0.972362	0.939089	1
NDUFB6	0.320019	-2.97344	0.134147	2.97344	0.995337	0.60923	1
TTBK2	0.319316	-3.43799	0.0886291	3.43799	0.998216	0.486569	1
PRKCB	0.319309	-3.64509	0.0706393	3.64509	0.998856	0.426373	1
LGMN	0.319054	-2.53453	0.19785	2.53453	0.989609	0.744064	1
C15ORF42	0.319023	-2.20694	0.258716	2.20694	0.982209	0.861239	1
IGBP1	0.318783	-3.3767	0.0911677	3.3767	0.997935	0.493487	1
ATP2C1	0.318444	-2.80318	0.154646	2.80318	0.993519	0.653325	1
LOC389906	0.318382	-1.35249	0.438233	1.35249	0.938061	1	1
MAP4K4	0.318135	-1.71915	0.355699	1.71915	0.962383	1	1
GPR114	0.318121	-2.01053	0.292664	2.01053	0.975432	0.920283	1
RAP1A	0.318099	-2.47419	0.204384	2.47419	0.988331	0.757555	1
EIF4EBP1	0.318008	-3.05847	0.126465	3.05847	0.996092	0.591741	1
BAK1	0.317968	-1.73175	0.359496	1.73175	0.963766	1	1
UQCR11	0.317876	-0.268016	0.693964	0.268016	0.800537	1	1
CNDP2	0.317624	-2.16958	0.258749	2.16958	0.980681	0.861239	1
TXNL4B	0.317585	-3.3515	0.0920118	3.3515	0.997806	0.495144	1
BTRC	0.317413	-3.74165	0.0605134	3.74165	0.999059	0.395874	1
INSRR	0.31687	-2.59614	0.18485	2.59614	0.990566	0.72083	1
AES	0.316849	-2.46166	0.207637	2.46166	0.988125	0.765071	1
ZNF114	0.316702	-1.88884	0.316311	1.88884	0.97035	0.951327	1
CTCF	0.316441	-2.79128	0.156446	2.79128	0.993379	0.655701	1
GCLC	0.316337	-2.87606	0.145774	2.87606	0.994366	0.63576	1
NFKBIB	0.316046	-2.68143	0.171915	2.68143	0.991899	0.695437	1
AMDHD2	0.315497	-3.93711	0.0488129	3.93711	0.999402	0.34912	1
SRPK3	0.315428	-1.39016	0.432544	1.39016	0.941534	1	1
TCF7L2	0.315271	-3.16858	0.1108	3.16858	0.996814	0.550846	1
CAMLG	0.31505	-2.87593	0.14662	2.87593	0.994384	0.636355	1
RGS19	0.314979	-2.59658	0.186832	2.59658	0.990643	0.722608	1
G6PD	0.314977	-3.64395	0.0678274	3.64395	0.998832	0.42163	1
UCK2	0.314263	-3.77818	0.0581405	3.77818	0.999134	0.38613	1
TYMS	0.31417	-4.35227	0.0328337	4.35227	0.99979	0.273661	1
ATP11B	0.313956	-3.352	0.0919081	3.352	0.997807	0.495144	1
ATIC	0.31332	-1.25441	0.469145	1.25441	0.931466	1	1
ZMIZ1	0.313314	-2.26696	0.24052	2.26696	0.983487	0.829286	1
PDE4D	0.31319	-2.69415	0.172599	2.69415	0.992159	0.696454	1
GPI	0.313074	-4.09527	0.0401867	4.09527	0.999588	0.312484	1
ACO2	0.313058	-3.109	0.123459	3.109	0.996509	0.583905	1
ZER1	0.312886	-3.04803	0.130188	3.04803	0.996055	0.601397	1
LTK	0.312282	-4.03411	0.0433607	4.03411	0.999523	0.327831	1
GNPDA1	0.312147	-1.96317	0.306994	1.96317	0.973968	0.940564	1
COX5B	0.312072	-2.47502	0.210016	2.47502	0.988578	0.771234	1
UAP1	0.311446	-2.9364	0.143964	2.9364	0.9951	0.630382	1
TIE1	0.311446	-3.14553	0.118875	3.14553	0.996748	0.573381	1
ARNT2	0.311179	-2.72967	0.166829	2.72967	0.992633	0.682626	1
NFKB2	0.311067	-3.74121	0.0620649	3.74121	0.999068	0.399655	1
GPR128	0.310887	-2.21928	0.259183	2.21928	0.982716	0.861239	1
SHANK2	0.310863	-7.62988	0.000136316	7.62988	1	0.0112397	1
LMAN1	0.310828	-1.14545	0.487074	1.14545	0.919809	1	1
PPP2R5B	0.310543	-2.40208	0.225485	2.40208	0.9872	0.800329	1
WARS	0.310404	-3.50947	0.0807745	3.50947	0.998455	0.462104	1
FBXL12	0.310298	-3.0465	0.125786	3.0465	0.995962	0.589864	1
ASAP2	0.309872	-1.41296	0.429775	1.41296	0.943664	1	1
FSD1	0.309815	-3.4737	0.0807333	3.4737	0.998302	0.462104	1
DNAJB2	0.309486	-3.8018	0.0604627	3.8018	0.999201	0.395874	1
CAPNS2	0.308898	-2.2669	0.240626	2.2669	0.983491	0.829286	1
SMOC2	0.308877	-2.62115	0.184922	2.62115	0.991104	0.72083	1
CCT7	0.308588	-4.32789	0.0338155	4.32789	0.999777	0.278293	1
SMARCA4	0.308577	-1.91334	0.310475	1.91334	0.971352	0.944172	1
SMYD3	0.308325	-3.66789	0.0685395	3.66789	0.99891	0.423066	1
ZNF219	0.308091	-2.60849	0.183287	2.60849	0.990782	0.717068	1
PFAS	0.307576	-3.47465	0.0864236	3.47465	0.99836	0.48111	1
PDK4	0.307457	-2.33908	0.237774	2.33908	0.985829	0.824077	1
PHKG2	0.30716	-2.57164	0.188707	2.57164	0.990151	0.726565	1
AKAP8L	0.306707	-4.09463	0.0415857	4.09463	0.999592	0.318824	1
IL13	0.306104	-3.14445	0.112616	3.14445	0.996643	0.556081	1
NME5	0.305801	-3.59583	0.0713962	3.59583	0.998701	0.429754	1
PKN3	0.305078	-1.64437	0.379218	1.64437	0.959057	1	1
TLE3	0.304764	-3.14502	0.113956	3.14502	0.996669	0.560714	1
ERCC6L	0.304743	-2.41436	0.225125	2.41436	0.987539	0.799835	1
MAP3K3	0.304653	-3.8767	0.0550687	3.8767	0.999325	0.37367	1
SOS2	0.304198	-2.85168	0.149008	2.85168	0.994102	0.64154	1
CHCHD7	0.30405	-3.13306	0.117032	3.13306	0.996615	0.56889	1
FOXJ3	0.303891	-3.47395	0.0812399	3.47395	0.998308	0.462263	1
CKMT1B	0.303847	-2.64445	0.17874	2.64445	0.991384	0.710054	1
HOXB2	0.303598	-2.91272	0.140552	2.91272	0.994734	0.624199	1
MAP7	0.303406	-3.57177	0.0748593	3.57177	0.998644	0.44029	1
PPP1R13B	0.303062	-1.93778	0.30515	1.93778	0.972362	0.939089	1
PTPLAD1	0.302891	-4.38798	0.0281781	4.38798	0.999801	0.251303	1
GPR82	0.302658	-0.658358	0.604681	0.658358	0.862487	1	1
OXGR1	0.302575	-2.49844	0.200568	2.49844	0.988815	0.750904	1
CDKN1A	0.302432	-3.59476	0.074105	3.59476	0.998719	0.438264	1
MSH6	0.302428	-1.75594	0.350718	1.75594	0.964633	1	1
STAT3	0.302239	-3.0586	0.125172	3.0586	0.996071	0.589442	1
SENP6	0.302191	-3.94825	0.0500311	3.94825	0.999425	0.355056	1
EIF2AK4	0.302064	-1.32767	0.449461	1.32767	0.937064	1	1
PABPC1	0.30175	-0.950054	0.537552	0.950054	0.900328	1	1
SENP5	0.30166	-1.57175	0.388038	1.57175	0.953728	1	1
NDUFB2	0.301359	-2.51009	0.202537	2.51009	0.989186	0.754369	1
ATP5L	0.301299	-3.74089	0.0643407	3.74089	0.999081	0.405314	1
BCKDHA	0.301233	-1.63349	0.371901	1.63349	0.957222	1	1
LMTK3	0.300488	-1.69516	0.367008	1.69516	0.96177	1	1
TMCO1	0.300081	-3.31572	0.0967318	3.31572	0.997652	0.51119	1
DERA	0.300055	-3.48522	0.0818624	3.48522	0.998363	0.463993	1
METTL1	0.300021	-1.86522	0.321983	1.86522	0.969358	0.958492	1
LOC441655	0.299937	-1.6333	0.371309	1.6333	0.957131	1	1
WT1	0.298479	-2.97477	0.137494	2.97477	0.995417	0.616253	1
PPP1CC	0.298309	-3.63275	0.0703611	3.63275	0.998816	0.426373	1
FAM134C	0.298237	-2.25531	0.244874	2.25531	0.983291	0.836669	1
ZNF174	0.298228	-1.31741	0.456295	1.31741	0.937064	1	1
DCAKD	0.297209	-3.79053	0.0572149	3.79053	0.999157	0.382893	1
JUN	0.297066	-3.20486	0.108839	3.20486	0.997065	0.545646	1
HLA-DPA1	0.297041	-3.25462	0.101873	3.25462	0.997325	0.525863	1
TSPAN6	0.296637	-2.70593	0.16849	2.70593	0.992255	0.685832	1
FBXL4	0.296442	-2.69447	0.176284	2.69447	0.992272	0.704376	1
COPS2	0.29602	-2.0729	0.285256	2.0729	0.978039	0.907152	1
PRSS23	0.295337	-2.231	0.249994	2.231	0.982653	0.846517	1
NDUFS7	0.295191	-2.42582	0.213683	2.42582	0.987377	0.77622	1
PDLIM1	0.29498	-2.48743	0.211518	2.48743	0.988958	0.774292	1
S100Z	0.294944	-2.76741	0.163286	2.76741	0.993174	0.676359	1
FOXJ2	0.294761	-1.8159	0.331009	1.8159	0.966914	0.975599	1
GTF2H1	0.294679	-2.80331	0.15454	2.80331	0.993518	0.653325	1
FZD3	0.294172	-1.80419	0.334399	1.80419	0.966433	0.980755	1
FAM102A	0.294051	-3.04714	0.123595	3.04714	0.995929	0.583905	1
HIF1A	0.293587	-4.01087	0.0479822	4.01087	0.99951	0.347156	1
MARK3	0.293583	-2.83972	0.149744	2.83972	0.993947	0.642631	1
KLF5	0.293208	-2.04744	0.282862	2.04744	0.976618	0.901129	1
IRF4	0.292746	-3.41228	0.0870965	3.41228	0.998076	0.482202	1
PNCK	0.292352	-3.14433	0.112923	3.14433	0.996647	0.556793	1
SNX11	0.292335	-2.92627	0.14736	2.92627	0.995047	0.637588	1
EPHA1	0.29219	-2.60728	0.191516	2.60728	0.991028	0.733502	1
TSSK4	0.292166	-0.926437	0.539936	0.926437	0.89662	1	1
HLA-DRB4	0.291798	-2.53441	0.199363	2.53441	0.989662	0.748468	1
AR	0.291624	-3.26596	0.101361	3.26596	0.997394	0.52482	1
ATG7	0.291199	-0.378883	0.677105	0.378883	0.824371	1	1
WNK1	0.291158	-1.90061	0.318171	1.90061	0.971243	0.952335	1
STK33	0.29115	-2.41309	0.214927	2.41309	0.987061	0.778071	1
SULT1A3	0.290334	-7.67812	0.000130954	7.67812	1	0.0111821	1
RXFP4	0.289988	-2.0967	0.273846	2.0967	0.978392	0.885138	1
PCSK9	0.289902	-2.32863	0.233622	2.32863	0.985288	0.816885	1
PPFIBP2	0.289814	-2.42538	0.21262	2.42538	0.987318	0.774292	1
SYNE1	0.289786	-3.42412	0.0884839	3.42412	0.998148	0.486569	1
HKDC1	0.28929	-2.51016	0.20181	2.51016	0.98916	0.753768	1
KAT6B	0.289204	-2.60817	0.18307	2.60817	0.990768	0.716862	1
GRK6	0.289169	-0.584912	0.621857	0.584912	0.851856	1	1
CDK19	0.289115	-2.7184	0.168023	2.7184	0.992467	0.685586	1
HOXB4	0.288433	-1.01198	0.520113	1.01198	0.90642	1	1
ULK1	0.287539	-2.65768	0.178994	2.65768	0.991655	0.710054	1
PLXNB3	0.287237	-3.33921	0.0935323	3.33921	0.997753	0.500585	1
GATA3	0.287082	-2.53536	0.194789	2.53536	0.989517	0.738914	1
SEPHS2	0.286895	-1.32761	0.450536	1.32761	0.937255	1	1
NUAK1	0.286852	-3.91178	0.0515916	3.91178	0.999371	0.360874	1
NEK2	0.286747	-1.14671	0.495897	1.14671	0.922065	1	1
NRAS	0.286507	-2.8401	0.149996	2.8401	0.993959	0.642631	1
SGCB	0.286286	-2.52263	0.197422	2.52263	0.989304	0.743095	1
HCAR1	0.286057	-2.46109	0.214272	2.46109	0.988379	0.777069	1
MATN3	0.28599	-0.998807	0.525727	0.998807	0.905683	1	1
GATA2	0.285962	-2.8513	0.15232	2.8513	0.994174	0.647507	1
POLR2H	0.285405	-3.29059	0.0977535	3.29059	0.997509	0.512824	1
AK3	0.284912	-2.19389	0.25408	2.19389	0.981414	0.854939	1
DGKA	0.284303	-2.59513	0.192904	2.59513	0.990815	0.735677	1
SPDEF	0.283997	-4.33834	0.031208	4.33834	0.999777	0.264408	1
AKTIP	0.282959	-2.52269	0.19708	2.52269	0.989292	0.742967	1
TNFAIP1	0.282823	-2.53618	0.203483	2.53618	0.989854	0.755497	1
AMHR2	0.282718	-6.06914	0.00256587	6.06914	0.999999	0.0601194	1
LAMTOR3	0.282372	-2.97471	0.136741	2.97471	0.995402	0.61545	1
PLS1	0.282097	-1.65723	0.367188	1.65723	0.958685	1	1
AK7	0.282073	-2.22948	0.256124	2.22948	0.982936	0.857015	1
RPP38	0.282	-2.25506	0.243205	2.25506	0.983191	0.834154	1
NFIB	0.280558	-2.71771	0.167191	2.71771	0.992431	0.683466	1
HLA-A	0.280467	-2.38865	0.219363	2.38865	0.986526	0.788553	1
LHX2	0.280311	-3.3282	0.0979118	3.3282	0.99774	0.513039	1
POLA1	0.280281	-2.35174	0.228419	2.35174	0.985791	0.804345	1
PLK3	0.279545	-1.60803	0.383479	1.60803	0.956443	1	1
NME2	0.279534	-1.74334	0.348411	1.74334	0.963444	1	1
SLC39A8	0.279235	-2.08524	0.285747	2.08524	0.978656	0.907494	1
CXXC4	0.279038	-3.80288	0.056533	3.80288	0.999181	0.379492	1
SCYL3	0.278856	-3.37606	0.089348	3.37606	0.997912	0.489901	1
KIAA1804	0.278672	-2.85263	0.150572	2.85263	0.994152	0.644468	1
GPR4	0.278587	-2.01129	0.290381	2.01129	0.9753	0.917106	1
PRSS42	0.27848	-4.81498	0.0167904	4.81498	0.999936	0.186229	1
APOM	0.277775	-2.13368	0.27083	2.13368	0.97988	0.879499	1
C17ORF75	0.277454	-1.74245	0.348954	1.74245	0.963436	1	1
IL6ST	0.277314	-3.6575	0.0718138	3.6575	0.998902	0.430892	1
RFX6	0.276926	-1.99875	0.292517	1.99875	0.97479	0.920283	1
LRRK1	0.276883	-2.20675	0.255999	2.20675	0.982045	0.857015	1
CLK2	0.276617	-2.30413	0.236587	2.30413	0.984607	0.821847	1
ACVRL1	0.276441	-2.86441	0.146548	2.86441	0.994223	0.636355	1
SP100	0.276215	-2.0848	0.278773	2.0848	0.978163	0.895104	1
STAM2	0.276194	-1.78038	0.346433	1.78038	0.965961	1	1
N4BP2	0.275221	-1.60968	0.383453	1.60968	0.956586	1	1
SNRNP70	0.274716	-1.85256	0.322944	1.85256	0.96862	0.960698	1
CDC25B	0.274572	-2.1207	0.26813	2.1207	0.979123	0.873772	1
HMGCS2	0.274553	-1.81628	0.331255	1.81628	0.966964	0.975599	1
CAST	0.274453	-2.37707	0.222067	2.37707	0.986293	0.794134	1
IGFN1	0.273507	-1.52389	0.397608	1.52389	0.950432	1	1
BCL2A1	0.273105	-1.6326	0.375226	1.6326	0.957559	1	1
SUCLG1	0.272322	-2.70669	0.174934	2.70669	0.992455	0.701904	1
IDH3A	0.272207	-1.04857	0.511432	1.04857	0.910343	1	1
KLHL6	0.272148	-1.17001	0.48058	1.17001	0.922014	1	1
MEF2C	0.272064	-0.682355	0.598943	0.682355	0.865809	1	1
SOX4	0.271785	-0.901427	0.548072	0.901427	0.894372	1	1
MUSK	0.271665	-1.70744	0.366191	1.70744	0.962641	1	1
DSTYK	0.270727	-2.38929	0.220164	2.38929	0.986582	0.789916	1
IGF2BP2	0.270578	-2.75519	0.164682	2.75519	0.993009	0.67872	1
PIP4K2A	0.269911	-3.32832	0.0992825	3.32832	0.997757	0.517738	1
TFG	0.269903	-1.91423	0.314347	1.91423	0.971738	0.949996	1
PPP2CB	0.269462	-2.49844	0.200568	2.49844	0.988815	0.750904	1
CDKL1	0.268587	-1.20661	0.471699	1.20661	0.925389	1	1
CREB3	0.268015	-2.04656	0.293564	2.04656	0.977339	0.920283	1
PPM1L	0.267833	-2.05966	0.280324	2.05966	0.977049	0.897518	1
TRIM27	0.267432	-3.10735	0.119539	3.10735	0.996431	0.574681	1
COX7B	0.267317	-1.78057	0.350061	1.78057	0.966343	1	1
LRRC18	0.267284	-1.31589	0.44722	1.31589	0.935172	1	1
B4GALNT1	0.267112	-2.21916	0.256935	2.21916	0.982585	0.858416	1
DACH2	0.266942	-1.32881	0.443148	1.32881	0.936037	1	1
ETV5	0.266741	-0.987221	0.524996	0.987221	0.903411	1	1
NEDD4	0.266636	-2.3518	0.227769	2.3518	0.985762	0.802701	1
HSPA8	0.266393	-1.25486	0.462733	1.25486	0.930222	1	1
GTF2E2	0.266304	-2.92583	0.141571	2.92583	0.994921	0.625639	1
AARS	0.266051	-1.56061	0.390491	1.56061	0.953009	1	1
MARK2P10	0.265599	-2.82737	0.151954	2.82737	0.993819	0.647213	1
PANK2	0.265512	-2.80229	0.16252	2.80229	0.993703	0.675303	1
CLPP	0.265395	-1.62146	0.375703	1.62146	0.956642	1	1
NUMA1	0.264806	-6.03305	0.00256178	6.03305	0.999998	0.0601194	1
CD70	0.264702	-2.5484	0.202069	2.5484	0.990089	0.754091	1
KIAA1033	0.264614	-2.59627	0.185074	2.59627	0.990577	0.72083	1
STK16	0.264543	-2.71847	0.168494	2.71847	0.992482	0.685832	1
ZNF621	0.264099	-1.48786	0.412567	1.48786	0.948986	1	1
DLG2	0.263953	-2.91342	0.141342	2.91342	0.99476	0.625639	1
GNB1	0.263945	-2.38979	0.226006	2.38979	0.986859	0.800361	1
CENPE	0.263229	-5.39996	0.00726835	5.39996	0.999988	0.117205	1
GCH1	0.262627	-1.99989	0.302323	1.99989	0.975599	0.934998	1
FBRS	0.26259	-2.06061	0.286161	2.06061	0.977507	0.907504	1
NAMPT	0.262469	-2.96147	0.134393	2.96147	0.995203	0.60923	1
SUPT4H1	0.262387	-2.81547	0.152875	2.81547	0.993663	0.648604	1
DFFB	0.26233	-3.00965	0.133068	3.00965	0.995715	0.60923	1
SQRDL	0.262164	-1.91429	0.315207	1.91429	0.971816	0.950511	1
ZNHIT3	0.26209	-2.63204	0.182513	2.63204	0.991251	0.71686	1
CDK6	0.261934	-2.13374	0.271746	2.13374	0.979941	0.881611	1
NPY1R	0.261748	-2.6335	0.185053	2.6335	0.991362	0.72083	1
ERGIC2	0.261683	-1.34002	0.444196	1.34002	0.937618	1	1
YBX1	0.261365	-2.58284	0.196483	2.58284	0.990669	0.742967	1
CFL1	0.261316	-2.12171	0.276741	2.12171	0.979727	0.891765	1
ADCK1	0.261272	-3.05948	0.122526	3.05948	0.996033	0.581391	1
CLASRP	0.259984	-2.42487	0.215721	2.42487	0.987437	0.77909	1
GOT1	0.259735	-2.43696	0.214735	2.43696	0.987738	0.778071	1
SIK2	0.258667	-1.69509	0.365836	1.69509	0.961632	1	1
WDR7	0.258599	-1.62165	0.377593	1.62165	0.956898	1	1
CACNA1C	0.257709	-1.71896	0.353803	1.71896	0.962158	1	1
PPARA	0.256493	-2.85219	0.148091	2.85219	0.994087	0.639482	1
MAMLD1	0.255966	-2.925	0.138668	2.925	0.994849	0.618978	1
CKS1B	0.255064	-1.4631	0.413125	1.4631	0.94648	1	1
ACTB	0.254679	-6.76359	0.000847513	6.76359	1	0.0342929	1
ATP6V1A	0.254292	-1.68211	0.360441	1.68211	0.959959	1	1
MOK	0.253983	-0.646899	0.613969	0.646899	0.863782	1	1
PRKRA	0.253662	-2.66864	0.17665	2.66864	0.991797	0.704988	1
AKR7A2	0.253652	-1.70731	0.363696	1.70731	0.962352	1	1
MRGPRF	0.253487	-1.71833	0.352612	1.71833	0.961975	1	1
QKI	0.253443	-4.72843	0.0187623	4.72843	0.999919	0.199979	1
OBSCN	0.253384	-2.6209	0.182578	2.6209	0.991022	0.71686	1
MSX1	0.252582	-0.780558	0.577344	0.780558	0.879617	1	1
KAZALD1	0.252457	-3.34067	0.100073	3.34067	0.997836	0.52	1
SLC1A4	0.252421	-0.828361	0.565228	0.828361	0.885412	1	1
PPP1R14B	0.252245	-5.8633	0.00371995	5.8633	0.999997	0.0753583	1
DCLK1	0.251845	-1.69325	0.365836	1.69325	0.961486	1	1
SAFB	0.2515	-2.31495	0.237805	2.31495	0.985037	0.824077	1
HSD17B11	0.251335	-2.74303	0.166766	2.74303	0.992861	0.682626	1
CREM	0.251254	-2.71707	0.17333	2.71707	0.992594	0.697469	1
GPR172A	0.250817	-1.09796	0.507637	1.09796	0.917411	1	1
MAT2B	0.249442	-5.31346	0.00828762	5.31346	0.999985	0.125098	1
LRRC32	0.24924	-2.16983	0.259683	2.16983	0.980748	0.861239	1
HINT1	0.24913	-2.31521	0.234597	2.31521	0.984886	0.816907	1
NNT	0.248707	-1.02331	0.518484	1.02331	0.907939	1	1
MAN1A1	0.248354	-2.48565	0.207356	2.48565	0.98875	0.76468	1
PKIG	0.248131	-1.10917	0.495332	1.10917	0.916141	1	1
PIKFYVE	0.248033	-1.12025	0.50319	1.12025	0.919785	1	1
PI4K2A	0.24798	-1.9015	0.312727	1.9015	0.970822	0.94838	1
PPP2R2C	0.247791	-1.74334	0.348411	1.74334	0.963444	1	1
OIT3	0.247364	-1.59638	0.380396	1.59638	0.954992	1	1
CD2	0.247081	-1.36427	0.440258	1.36427	0.939837	1	1
ITGAV	0.246958	-1.56048	0.38939	1.56048	0.952846	1	1
ZFP161	0.24672	-1.00014	0.526326	1.00014	0.906087	1	1
XPNPEP1	0.246497	-5.04494	0.0131193	5.04494	0.999967	0.160659	1
PKN1	0.245947	-1.07156	0.513734	1.07156	0.914739	1	1
CD97	0.245844	-5.7884	0.00446535	5.7884	0.999997	0.0827879	1
RXRA	0.245247	-4.31466	0.0307428	4.31466	0.99976	0.263159	1
OXA1L	0.245057	-1.08441	0.502414	1.08441	0.913933	1	1
PLXNC1	0.244504	-0.316262	0.686025	0.316262	0.810755	1	1
LAMP2	0.244497	-0.815634	0.574799	0.815634	0.886151	1	1
HSBP1	0.244179	-1.16995	0.480699	1.16995	0.922032	1	1
PCK2	0.243703	-1.76708	0.341856	1.76708	0.964524	0.995278	1
CAB39	0.243586	-1.34059	0.439635	1.34059	0.936855	1	1
RHOD	0.243147	-2.14501	0.26352	2.14501	0.979916	0.86657	1
BNIP3L	0.242494	-1.54788	0.390797	1.54788	0.951828	1	1
ANKRD10	0.241772	-2.32869	0.234435	2.32869	0.98533	0.816907	1
RPS6KB2	0.241751	-1.99989	0.302323	1.99989	0.975599	0.934998	1
HMG20B	0.240563	-1.0853	0.503875	1.0853	0.914448	1	1
MTX2	0.239322	-1.07289	0.505109	1.07289	0.912737	1	1
ZNF577	0.23932	-2.31552	0.232234	2.31552	0.984779	0.813192	1
STAT1	0.239252	-5.04602	0.0116164	5.04602	0.999966	0.151986	1
CAT	0.238952	-5.49752	0.00635447	5.49752	0.999991	0.107216	1
CREBL2	0.23883	-2.14527	0.263541	2.14527	0.979928	0.86657	1
MAP2K6	0.238793	-7.19135	0.00033109	7.19135	1	0.0203784	1
ARHGAP1	0.238669	-0.986777	0.527083	0.986777	0.903932	1	1
ASPM	0.238584	-2.60937	0.192926	2.60937	0.991118	0.735677	1
PLA2G15	0.238487	-2.30381	0.234335	2.30381	0.984481	0.816907	1
CLTB	0.238416	-2.12045	0.269029	2.12045	0.979171	0.875397	1
NR2C2	0.238186	-2.26759	0.243565	2.26759	0.983673	0.834154	1
PPIC	0.238111	-0.0484363	0.740853	0.0484363	0.760139	1	1
PRPF6	0.237939	-1.58391	0.385587	1.58391	0.954531	1	1
TNFRSF13C	0.237338	-4.99746	0.0125595	4.99746	0.999961	0.157264	1
ECHS1	0.236908	-2.37757	0.227637	2.37757	0.986563	0.802701	1
RXRG	0.236362	-5.25351	0.00878375	5.25351	0.999982	0.128936	1
SSBP4	0.23482	-0.608908	0.618108	0.608908	0.856244	1	1
CALM3	0.234726	-1.73036	0.350849	1.73036	0.962716	1	1
FAM63A	0.234353	-0.719775	0.593454	0.719775	0.872295	1	1
TRPM7	0.233481	-2.13324	0.266529	2.13324	0.979585	0.872417	1
PIK3R4	0.233375	-4.99695	0.0125126	4.99695	0.999961	0.157264	1
LYZ	0.233212	-1.30405	0.448308	1.30405	0.933866	1	1
KSR2	0.232449	-4.17986	0.038002	4.17986	0.99967	0.299223	1
MCM5	0.232422	-1.25543	0.459931	1.25543	0.929727	1	1
NFIL3	0.232115	-0.122073	0.725304	0.122073	0.773941	1	1
EDN1	0.231349	-5.02076	0.0130204	5.02076	0.999964	0.160659	1
MTFR1	0.231135	-2.14603	0.270894	2.14603	0.980422	0.879499	1
FGR	0.230223	-1.44943	0.422898	1.44943	0.946547	1	1
NDUFA3	0.230108	-4.20436	0.036347	4.20436	0.999688	0.293463	1
MPP2	0.230014	-1.16944	0.484366	1.16944	0.922791	1	1
KCNN4	0.229667	-1.48596	0.414967	1.48596	0.949151	1	1
GPR176	0.229593	-5.82696	0.00418573	5.82696	0.999997	0.0807334	1
STK31	0.229297	-5.20463	0.00932424	5.20463	0.999979	0.131051	1
PROKR2	0.229256	-1.27911	0.458343	1.27911	0.932573	1	1
ADRA2A	0.229239	-4.09616	0.0432681	4.09616	0.9996	0.327698	1
ZNF496	0.228734	-1.45057	0.413734	1.45057	0.945223	1	1
GRWD1	0.228675	-4.9242	0.0138099	4.9242	0.999952	0.164889	1
PREB	0.228367	-6.1676	0.00209322	6.1676	0.999999	0.0547746	1
UBB	0.227212	-5.8015	0.00372411	5.8015	0.999997	0.0753583	1
TOLLIP	0.226921	-4.94775	0.0140787	4.94775	0.999956	0.166731	1
HIST1H1B	0.226779	-6.14347	0.00227982	6.14347	0.999999	0.0571102	1
ATG4A	0.226616	-3.5101	0.0777398	3.5101	0.99843	0.453568	1
FCHO1	0.226566	-0.621762	0.613262	0.621762	0.857255	1	1
ALAD	0.226309	-1.54725	0.395145	1.54725	0.952373	1	1
HGS	0.226242	-4.53411	0.0232728	4.53411	0.999863	0.222543	1
HLF	0.226008	-1.04857	0.511432	1.04857	0.910343	1	1
XYLB	0.225663	-2.05985	0.280105	2.05985	0.977042	0.897518	1
DLD	0.225333	-1.60987	0.386848	1.60987	0.957035	1	1
FASTK	0.225053	-4.99733	0.0124693	4.99733	0.999961	0.157264	1
ACAT1	0.22446	-0.793095	0.57839	0.793095	0.882706	1	1
POFUT1	0.223538	-4.13187	0.0384707	4.13187	0.999623	0.302131	1
NPEPL1	0.223286	-0.840581	0.562045	0.840581	0.886836	1	1
RCOR1	0.222963	-5.48454	0.00611435	5.48454	0.999991	0.104374	1
BMPR1A	0.222921	-4.63111	0.0208757	4.63111	0.999895	0.210053	1
SLC5A6	0.222783	-1.08479	0.501258	1.08479	0.913701	1	1
CD59	0.222668	-1.68237	0.361708	1.68237	0.960128	1	1
APC	0.222356	0.20755	0.790245	-0.20755	0.707779	1	1
PDHX	0.221705	-0.756372	0.585086	0.756372	0.877242	1	1
NME4	0.220935	-5.37602	0.00830076	5.37602	0.999988	0.125098	1
COG4	0.22053	-3.25494	0.104009	3.25494	0.997355	0.529126	1
PKMYT1	0.220167	-3.71721	0.0622782	3.71721	0.999006	0.399655	1
SRRT	0.219896	-6.32639	0.00171885	6.32639	0.999999	0.0485594	1
DNMT3A	0.219142	-1.72985	0.357141	1.72985	0.963366	1	1
ARID3A	0.21889	-1.70655	0.355196	1.70655	0.961334	1	1
TSHZ3	0.218159	-4.21671	0.0352771	4.21671	0.999695	0.287613	1
MLL	0.218159	-5.70469	0.00460375	5.70469	0.999995	0.0848876	1
LMTK2	0.218134	-0.682481	0.598657	0.682481	0.865718	1	1
GTF2A1	0.217288	0.584341	0.853536	-0.584341	0.625668	1	1
HBP1	0.217115	-3.54638	0.0755702	3.54638	0.998556	0.443277	1
NXF1	0.216563	-5.92269	0.00339902	5.92269	0.999998	0.0724572	1
GCKR	0.216368	-1.95063	0.304908	1.95063	0.973089	0.939089	1
OXTR	0.216045	-0.488609	0.652982	0.488609	0.841944	1	1
EGR3	0.215884	-1.20686	0.472133	1.20686	0.92552	1	1
DNAJC6	0.21543	-0.365586	0.672248	0.365586	0.817278	1	1
PIK3C2B	0.215326	-1.31545	0.452893	1.31545	0.936184	1	1
PLA2G12A	0.215204	-1.36433	0.439291	1.36433	0.939674	1	1
WNK2	0.214782	-0.169812	0.719395	0.169812	0.786219	1	1
HOMER2	0.214014	-1.45126	0.42057	1.45126	0.946378	1	1
CRKL	0.213964	-4.4373	0.0280905	4.4373	0.999828	0.251303	1
PDLIM4	0.21333	-4.08254	0.0417832	4.08254	0.999579	0.319777	1
SGK2	0.212576	-1.69313	0.368258	1.69313	0.961752	1	1
LMNB2	0.212338	-2.07182	0.278005	2.07182	0.977484	0.894612	1
MRGPRX1	0.21076	-3.36372	0.0907777	3.36372	0.99786	0.492182	1
EPHX2	0.210657	-0.304549	0.685994	0.304549	0.806969	1	1
DNAJA3	0.210213	-0.438208	0.658159	0.438208	0.830577	1	1
YWHAZ	0.210197	-1.9633	0.30924	1.9633	0.974154	0.9437	1
CDK9	0.209832	-1.91271	0.317088	1.91271	0.971881	0.952335	1
PRNP	0.209725	-1.68275	0.365964	1.68275	0.960655	1	1
NBN	0.209503	-1.31596	0.446714	1.31596	0.935085	1	1
TWIST2	0.209285	-1.13253	0.49845	1.13253	0.920527	1	1
CAND2	0.209132	-2.94855	0.142862	2.94855	0.995222	0.628074	1
MAP3K14	0.209063	-6.80101	0.000672552	6.80101	1	0.0303086	1
HOXA1	0.209027	-4.38836	0.0290778	4.38836	0.999803	0.254654	1
ESPL1	0.208641	-5.19298	0.0102358	5.19298	0.999978	0.139033	1
ABCG2	0.208628	-0.888827	0.556205	0.888827	0.894545	1	1
RBP1	0.208525	-4.89995	0.0143835	4.89995	0.999949	0.168968	1
HDAC11	0.207696	-4.74033	0.0193718	4.74033	0.999923	0.203497	1
FURIN	0.206928	-1.49894	0.402581	1.49894	0.948633	1	1
BMP2K	0.206309	-1.51217	0.405856	1.51217	0.950457	1	1
ZNF432	0.206043	-1.14652	0.492692	1.14652	0.921289	1	1
BLMH	0.205311	-4.28965	0.0328769	4.28965	0.999748	0.273661	1
TWF2	0.205225	-4.58204	0.0231527	4.58204	0.999882	0.22188	1
UTS2R	0.204981	-1.9267	0.316262	1.9267	0.97264	0.951327	1
CDK5R2	0.204391	-4.18125	0.0379052	4.18125	0.999671	0.298999	1
HSPA9	0.203536	-5.36387	0.00852097	5.36387	0.999987	0.126655	1
F2R	0.203481	-1.17065	0.483539	1.17065	0.922782	1	1
PAPOLA	0.203297	-3.73006	0.0622803	3.73006	0.99904	0.399655	1
PSMA3	0.202541	-5.60738	0.00556871	5.60738	0.999994	0.0977319	1
EVL	0.202073	-1.15811	0.483931	1.15811	0.920999	1	1
ARPC1A	0.201683	-4.16827	0.036837	4.16827	0.999655	0.294831	1
CD19	0.201579	-0.669438	0.608539	0.669438	0.866826	1	1
PHF1	0.201491	-3.25405	0.1013	3.25405	0.997313	0.52482	1
IFIH1	0.201253	-4.38836	0.0290778	4.38836	0.999803	0.254654	1
WRN	0.200107	-2.84035	0.151421	2.84035	0.993996	0.646202	1
UTP18	0.200073	-0.598209	0.626297	0.598209	0.857367	1	1
GTF2I	0.199887	-5.35108	0.00766884	5.35108	0.999986	0.120985	1
CLPB	0.199853	-5.30194	0.00801529	5.30194	0.999984	0.124443	1
BRD3	0.199824	-0.877938	0.552868	0.877938	0.891307	1	1
TRIP10	0.19977	-3.40152	0.0930409	3.40152	0.998083	0.498882	1
HSPA1A	0.198406	-4.7654	0.0171863	4.7654	0.999926	0.188338	1
CIITA	0.198274	-6.3987	0.00138066	6.3987	1	0.0429249	1
PARN	0.198087	-4.30263	0.0313148	4.30263	0.999753	0.264692	1
DTNA	0.197522	-4.9249	0.0150492	4.9249	0.999954	0.173065	1
TBC1D2B	0.19734	-3.45002	0.0860239	3.45002	0.998246	0.480339	1
NR2F2	0.197306	-4.66783	0.0196497	4.66783	0.999904	0.205429	1
ETS2	0.197114	-1.66977	0.363028	1.66977	0.95924	1	1
QPRT	0.195673	-3.91279	0.050385	3.91279	0.999367	0.356089	1
ALDOC	0.195205	-1.25587	0.462042	1.25587	0.930218	1	1
IPO4	0.195056	-3.71778	0.0627344	3.71778	0.999011	0.400803	1
GPR62	0.193504	-3.27932	0.101541	3.27932	0.997484	0.525131	1
BCL10	0.193404	-1.26834	0.462442	1.26834	0.931968	1	1
TXNRD1	0.193346	-3.8515	0.0534058	3.8515	0.999267	0.367533	1
HMGB3	0.193338	-3.7181	0.0643679	3.7181	0.999022	0.405314	1
FAM104A	0.192834	-4.61946	0.0208317	4.61946	0.999891	0.210053	1
LRRC16A	0.192234	-1.13386	0.490506	1.13386	0.918841	1	1
STMN1	0.192159	-5.00949	0.0122432	5.00949	0.999962	0.156388	1
EIF1B	0.191743	-4.02157	0.0450218	4.02157	0.999513	0.338051	1
PDAP1	0.190831	-1.49907	0.402183	1.49907	0.948587	1	1
CCL20	0.189458	-5.05824	0.0114277	5.05824	0.999967	0.150419	1
GPR110	0.188913	-3.58285	0.0731328	3.58285	0.99867	0.436599	1
TTK	0.188487	-5.00955	0.0122748	5.00955	0.999963	0.156388	1
AP1S2	0.188167	-1.34116	0.441344	1.34116	0.937238	1	1
SATB1	0.187934	-3.42545	0.0867402	3.42545	0.998137	0.482202	1
BIRC5	0.187785	-3.08399	0.12025	3.08399	0.996229	0.57683	1
PRMT2	0.187706	-3.34067	0.100073	3.34067	0.997836	0.52	1
IKBKE	0.187697	-3.16984	0.115368	3.16984	0.996891	0.563316	1
RAC3	0.187467	-0.438589	0.655939	0.438589	0.829408	1	1
HIST1H2BD	0.187388	-4.80194	0.016382	4.80194	0.999933	0.183563	1
MYC	0.18729	-4.00973	0.0446228	4.00973	0.999495	0.33621	1
MEST	0.186728	0.218312	0.797373	-0.218312	0.712286	1	1
RNF123	0.186701	-3.82763	0.056162	3.82763	0.999233	0.378747	1
TGDS	0.186357	-3.82725	0.0549992	3.82725	0.999226	0.37367	1
OLFML3	0.185696	-0.561739	0.636258	0.561739	0.852839	1	1
ITGA4	0.18555	-1.91372	0.310256	1.91372	0.971356	0.944163	1
ADC	0.185447	-2.99927	0.13613	2.99927	0.995661	0.613921	1
SKAP2	0.185395	-4.43584	0.0276346	4.43584	0.999826	0.249847	1
PHF2	0.184901	-4.54652	0.0231314	4.54652	0.999868	0.22188	1
ATMIN	0.184548	-5.19196	0.00947282	5.19196	0.999978	0.132256	1
PISD	0.18395	-4.40013	0.0277113	4.40013	0.999807	0.249847	1
JAK2	0.183537	-0.743074	0.585521	0.743074	0.874438	1	1
HOOK2	0.183475	-4.13193	0.0385096	4.13193	0.999623	0.302131	1
EXOSC4	0.18341	-4.77819	0.0171651	4.77819	0.999929	0.188338	1
RRM2	0.183185	-0.864704	0.558562	0.864704	0.890558	1	1
COMT	0.182708	-3.62065	0.0719796	3.62065	0.998789	0.430892	1
ALDOA	0.182302	-2.68174	0.172797	2.68174	0.991931	0.696608	1
GOLGA5	0.181909	-1.71763	0.360403	1.71763	0.962787	1	1
MPZL1	0.181744	-3.14376	0.117023	3.14376	0.996705	0.56889	1
HSPA14	0.181542	-3.05898	0.122664	3.05898	0.996031	0.581391	1
TMEM2	0.18105	-4.70544	0.019927	4.70544	0.999915	0.205971	1
NDUFC2	0.18092	-2.93754	0.137101	2.93754	0.994971	0.616253	1
TAB2	0.179455	-3.34042	0.0970534	3.34042	0.9978	0.512226	1
KIAA0494	0.178759	-2.88929	0.146638	2.88929	0.994563	0.636355	1
PLK1	0.178546	-3.5959	0.071621	3.5959	0.998703	0.430514	1
HLA-DMB	0.178424	-3.20524	0.106509	3.20524	0.997035	0.537053	1
ATF2	0.177942	-3.37587	0.0897509	3.37587	0.997915	0.49084	1
SMURF1	0.177784	-1.14678	0.497108	1.14678	0.922356	1	1
CBS	0.177391	-3.64509	0.0706393	3.64509	0.998856	0.426373	1
TSTA3	0.177295	-4.58337	0.0226923	4.58337	0.999881	0.218908	1
PDS5B	0.177013	-3.58425	0.076224	3.58425	0.998699	0.445916	1
CSMD1	0.175699	-3.27773	0.103817	3.27773	0.997502	0.528764	1
BTG2	0.175531	-3.24228	0.102525	3.24228	0.997248	0.525863	1
C12ORF51	0.175271	0.342223	0.817483	-0.342223	0.68386	1	1
IL4R	0.174652	-3.3401	0.0943908	3.3401	0.997768	0.503034	1
PRCP	0.174579	-5.64302	0.00478533	5.64302	0.999994	0.0875547	1
VCAN	0.174457	-4.56969	0.0241656	4.56969	0.999879	0.227105	1
BCL3	0.173883	-2.45051	0.212458	2.45051	0.988019	0.774292	1
MTHFD2	0.173742	-2.90183	0.149553	2.90183	0.994789	0.642621	1
DENND2D	0.173153	-4.03372	0.0445251	4.03372	0.999528	0.336053	1
CLCN3	0.1725	-3.30255	0.0975421	3.30255	0.997581	0.512824	1
AKT1	0.171874	-3.02251	0.12666	3.02251	0.995732	0.591741	1
SNAPC1	0.171767	-4.92382	0.0138574	4.92382	0.999952	0.165005	1
STK32C	0.17123	-4.44908	0.0263392	4.44908	0.99983	0.242321	1
ATF6	0.170701	-2.9502	0.138468	2.9502	0.995152	0.618978	1
PIK3C2A	0.170577	-1.35395	0.446987	1.35395	0.939802	1	1
BNIP3	0.170569	-2.25468	0.242943	2.25468	0.983162	0.833982	1
ZIC2	0.170516	-3.82713	0.0549041	3.82713	0.999225	0.37367	1
AURKB	0.170472	-4.18081	0.0364647	4.18081	0.999666	0.293463	1
FBXO5	0.170429	-4.20576	0.0374653	4.20576	0.999692	0.297679	1
ANKK1	0.170227	-0.585292	0.622174	0.585292	0.852107	1	1
FGG	0.16995	-3.76679	0.0606275	3.76679	0.999122	0.396027	1
ARPP19	0.16984	-3.99821	0.0459677	3.99821	0.999484	0.342213	1
PKD1	0.169406	-4.69316	0.0199347	4.69316	0.999912	0.205971	1
NEK7	0.169405	-3.47433	0.0833785	3.47433	0.99833	0.470147	1
FAM3C	0.169115	-2.1811	0.259751	2.1811	0.981224	0.861239	1
NRBP1	0.168778	-2.90145	0.144723	2.90145	0.99468	0.63244	1
CMPK1	0.168691	-4.93591	0.013715	4.93591	0.999954	0.164655	1
ATP6V0C	0.168522	-4.99746	0.0125595	4.99746	0.999961	0.157264	1
MBNL1	0.168436	-1.53617	0.395523	1.53617	0.951349	1	1
ARHGEF6	0.167853	-1.62057	0.376266	1.62057	0.956635	1	1
SERPINA5	0.167432	-3.98548	0.0457731	3.98548	0.999464	0.341929	1
SRSF8	0.167306	-2.54644	0.199667	2.54644	0.989958	0.748965	1
PARL	0.167233	-3.97313	0.0466292	3.97313	0.999449	0.344788	1
ULK3	0.166787	-3.40063	0.0871715	3.40063	0.998017	0.482202	1
GPR151	0.16645	-1.60829	0.380017	1.60829	0.956021	1	1
KAT7	0.166207	-2.74278	0.164512	2.74278	0.992795	0.67872	1
HYOU1	0.165853	-4.802	0.0163329	4.802	0.999933	0.183563	1
NADK	0.165818	-3.8277	0.0564839	3.8277	0.999235	0.379492	1
NME3	0.165497	-3.86398	0.0530789	3.86398	0.99929	0.365859	1
S1PR3	0.16528	-4.58331	0.0225164	4.58331	0.999881	0.217691	1
BAMBI	0.164254	-2.57119	0.191061	2.57119	0.990223	0.732399	1
TMEM97	0.163765	-3.76628	0.0588599	3.76628	0.99911	0.389134	1
KLF4	0.163755	-2.2417	0.253279	2.2417	0.98324	0.854036	1
PLD4	0.163642	-3.69334	0.0642251	3.69334	0.998954	0.405314	1
ABL2	0.163624	-3.3772	0.0961201	3.3772	0.997991	0.510382	1
RPS9	0.162681	-3.18092	0.10888	3.18092	0.996883	0.545646	1
CTNNBIP1	0.162089	-3.61907	0.072747	3.61907	0.998789	0.43489	1
DISC1	0.162017	-5.04551	0.0118697	5.04551	0.999966	0.154377	1
PXK	0.160668	-4.69322	0.0201388	4.69322	0.999912	0.205971	1
C2CD2	0.160582	-3.8767	0.0550687	3.8767	0.999325	0.37367	1
DICER1	0.160354	-3.38854	0.0884526	3.38854	0.997968	0.486569	1
RPS5	0.160028	-3.60767	0.0699956	3.60767	0.998731	0.426373	1
POLR2A	0.159648	-3.7545	0.060926	3.7545	0.999094	0.3962	1
STK39	0.159438	-2.21909	0.255921	2.21909	0.982526	0.857015	1
TRAF3	0.159428	-3.79104	0.0583537	3.79104	0.999165	0.386372	1
CD3D	0.159374	-3.96218	0.0512287	3.96218	0.999453	0.359341	1
ARL4C	0.159359	-3.69309	0.0637792	3.69309	0.99895	0.403935	1
PHRF1	0.159211	-3.65573	0.0691971	3.65573	0.998878	0.423471	1
BNIP2	0.158832	-0.060593	0.738509	0.060593	0.762624	1	1
PLOD1	0.158775	-2.63261	0.179247	2.63261	0.991158	0.710054	1
ACSL1	0.158737	-3.42425	0.0874184	3.42425	0.998138	0.482956	1
PAX8	0.158641	-2.65629	0.180261	2.65629	0.991667	0.710958	1
B3GAT3	0.158389	-3.02251	0.12666	3.02251	0.995732	0.591741	1
BLM	0.158255	-2.18224	0.259171	2.18224	0.981237	0.861239	1
LPAR6	0.157812	-3.1694	0.111302	3.1694	0.996828	0.552089	1
PIPOX	0.15657	-4.75312	0.0175677	4.75312	0.999924	0.190027	1
PSMB7	0.156536	-4.57128	0.0233573	4.57128	0.999878	0.222864	1
ANKZF1	0.156195	-3.2172	0.106357	3.2172	0.997122	0.537053	1
PTMS	0.156182	-3.62021	0.0695462	3.62021	0.998769	0.424465	1
SEC24D	0.155946	-5.0086	0.0131615	5.0086	0.999963	0.160659	1
NDUFS6	0.155929	-2.88891	0.143803	2.88891	0.994495	0.630308	1
PGK1	0.155133	-3.50985	0.0784133	3.50985	0.998435	0.45628	1
RRP1B	0.155072	-2.59652	0.186343	2.59652	0.990625	0.721916	1
TAL1	0.154568	-1.69383	0.358754	1.69383	0.960718	1	1
CLK3	0.154421	-1.63361	0.372691	1.63361	0.957331	1	1
EPHA6	0.153882	-3.82713	0.0549041	3.82713	0.999225	0.37367	1
ELF1	0.153854	-2.36428	0.223604	2.36428	0.985964	0.796373	1
SLC22A4	0.153768	-2.69314	0.171914	2.69314	0.99212	0.695437	1
AKR1A1	0.153626	-4.68132	0.0216205	4.68132	0.999911	0.212797	1
GNAI1	0.153354	-3.15674	0.111205	3.15674	0.996724	0.552089	1
EMR1	0.15309	-4.49675	0.0257001	4.49675	0.999852	0.237944	1
CYTH1	0.152783	-2.81509	0.154146	2.81509	0.993689	0.652729	1
CA2	0.15182	-4.19366	0.0385822	4.19366	0.999685	0.302158	1
GPR115	0.150738	-2.40189	0.222447	2.40189	0.987061	0.794421	1
NDUFA4	0.150674	-3.4982	0.0788498	3.4982	0.998391	0.457172	1
RAVER1	0.150622	-2.81597	0.154735	2.81597	0.993717	0.653325	1
SPHK1	0.150179	-1.85313	0.325442	1.85313	0.968891	0.965499	1
MAPK10	0.150126	-4.66777	0.0197334	4.66777	0.999904	0.205811	1
GSC	0.150082	-5.03291	0.0128837	5.03291	0.999966	0.159949	1
ARNTL	0.149838	-3.94939	0.0484097	3.94939	0.99942	0.347838	1
CPNE3	0.14889	-2.99781	0.131152	2.99781	0.995551	0.604571	1
DNMT1	0.148515	-4.41178	0.0275558	4.41178	0.999813	0.249847	1
RHOB	0.148426	-3.65712	0.0685425	3.65712	0.998878	0.423066	1
TRAF6	0.148214	-2.05941	0.281697	2.05941	0.977133	0.899865	1
KLK6	0.147587	-1.9374	0.307713	1.9374	0.972553	0.940612	1
MRPS2	0.147192	-3.39987	0.0896233	3.39987	0.998039	0.490794	1
GOLT1B	0.146734	-3.5593	0.0743538	3.5593	0.998594	0.439089	1
RPS3A	0.14663	-3.09633	0.119839	3.09633	0.996337	0.575488	1
ATG3	0.146604	-2.87593	0.14662	2.87593	0.994384	0.636355	1
MAP3K10	0.146361	-2.15679	0.263739	2.15679	0.980441	0.86657	1
ME1	0.146012	-1.19414	0.475611	1.19414	0.924447	1	1
KISS1R	0.145969	-3.49776	0.0790856	3.49776	0.998391	0.457754	1
SPRY2	0.145448	-3.48674	0.0843306	3.48674	0.998392	0.473682	1
ANXA7	0.145201	-2.97496	0.140102	2.97496	0.99547	0.623468	1
EPHX1	0.144743	-3.7414	0.0611669	3.7414	0.999062	0.397085	1
GLA	0.144453	-3.72962	0.0612437	3.72962	0.999033	0.397085	1
MAP2K2	0.143774	-3.16896	0.109891	3.16896	0.996803	0.5482	1
EPAS1	0.143773	-3.54727	0.0760399	3.54727	0.998563	0.445435	1
GDI1	0.143526	-2.74278	0.164512	2.74278	0.992795	0.67872	1
PCM1	0.143402	-3.65674	0.0667504	3.65674	0.998864	0.416713	1
RPS6	0.143202	-4.83891	0.0155533	4.83891	0.99994	0.177926	1
RAN	0.143201	-3.3753	0.0935877	3.3753	0.997954	0.500585	1
CMAS	0.142987	-2.68162	0.172244	2.68162	0.991912	0.695664	1
MSRA	0.14275	-4.2913	0.0351206	4.2913	0.999755	0.286873	1
QRSL1	0.142523	-2.52371	0.201131	2.52371	0.989469	0.751877	1
TCEAL4	0.142404	-1.26866	0.467905	1.26866	0.933098	1	1
NUMB	0.142257	-3.21822	0.106542	3.21822	0.997132	0.537053	1
ZNF182	0.142046	-3.46186	0.0826623	3.46186	0.998268	0.466711	1
KLHDC2	0.141938	-3.46243	0.0871417	3.46243	0.998313	0.482202	1
TERF1	0.141888	-3.27894	0.0991632	3.27894	0.997452	0.517734	1
KREMEN1	0.141491	-3.24202	0.102269	3.24202	0.997243	0.525863	1
ST7	0.140992	-1.5853	0.389014	1.5853	0.955113	1	1
RBM34	0.140907	-3.16997	0.117014	3.16997	0.996916	0.56889	1
TESK1	0.140839	-2.67009	0.179935	2.67009	0.991924	0.710311	1
FBXO11	0.140653	-3.31509	0.0951054	3.31509	0.997629	0.506225	1
RIPK3	0.139982	-3.13255	0.114067	3.13255	0.996565	0.560714	1
RUVBL2	0.139753	-3.79085	0.0576453	3.79085	0.999161	0.385	1
SERPINB5	0.139672	-2.75532	0.166127	2.75532	0.99305	0.682626	1
TAAR6	0.139346	-1.71826	0.352928	1.71826	0.962005	1	1
LSR	0.139047	-3.18143	0.109188	3.18143	0.996892	0.54594	1
EIF2AK3	0.13888	-3.07132	0.120818	3.07132	0.996119	0.577117	1
CDK15	0.138702	-4.10711	0.0399986	4.10711	0.999601	0.311576	1
CEBPG	0.138387	-3.99827	0.0462204	3.99827	0.999485	0.343509	1
PNP	0.138158	-3.36353	0.0915512	3.36353	0.997868	0.494535	1
ITCH	0.138097	-2.1333	0.266916	2.1333	0.979613	0.872417	1
MAP2K7	0.137627	-3.18061	0.110442	3.18061	0.996903	0.549692	1
HDGFRP3	0.137497	-3.36372	0.0907777	3.36372	0.99786	0.492182	1
FADS1	0.137443	-3.15775	0.117934	3.15775	0.996833	0.571223	1
CLK4	0.137087	-1.01077	0.525773	1.01077	0.907786	1	1
WARS2	0.137031	-3.22999	0.103575	3.22999	0.997176	0.528568	1
AKR1B1	0.136782	-4.07096	0.0413973	4.07096	0.999563	0.317937	1
KIF2C	0.136769	-2.23138	0.255183	2.23138	0.982956	0.856488	1
LATS2	0.136412	-2.23049	0.247243	2.23049	0.982479	0.84082	1
GPR111	0.135947	-3.42488	0.0849318	3.42488	0.998116	0.475728	1
GPR156	0.135813	-3.81453	0.0563737	3.81453	0.999206	0.379492	1
EMD	0.13576	-3.71721	0.0622782	3.71721	0.999006	0.399655	1
IFNGR2	0.135474	-1.4505	0.41358	1.4505	0.945191	1	1
SLC27A3	0.135292	0.670388	0.864036	-0.670388	0.601521	1	1
VPS26A	0.135258	-1.54788	0.390797	1.54788	0.951828	1	1
SCMH1	0.13524	-2.6195	0.189083	2.6195	0.991204	0.727371	1
ZNF669	0.135153	-3.77812	0.0582617	3.77812	0.999135	0.386349	1
GBA	0.135151	-1.96254	0.300354	1.96254	0.973399	0.933849	1
PRDX2	0.134822	-3.05936	0.122217	3.05936	0.996027	0.581391	1
GNE	0.134299	-1.84104	0.329086	1.84104	0.968435	0.973667	1
RARG	0.134192	-3.08316	0.120838	3.08316	0.996232	0.577117	1
PRKCD	0.133988	-3.32744	0.0938748	3.32744	0.997688	0.500895	1
KNG1	0.133829	-2.69428	0.173877	2.69428	0.992198	0.699026	1
GNA13	0.133819	-0.304866	0.685933	0.304866	0.807031	1	1
DGKZ	0.133636	-2.69377	0.170352	2.69377	0.992085	0.691858	1
NPBWR1	0.133636	-3.02327	0.12889	3.02327	0.995781	0.598562	1
ITGA2	0.133345	-2.43791	0.211095	2.43791	0.987611	0.774292	1
EHMT2	0.132935	-1.94924	0.309971	1.94924	0.973422	0.943985	1
RALA	0.132885	-3.90038	0.0506004	3.90038	0.999346	0.356089	1
RBCK1	0.132719	-2.99762	0.132794	2.99762	0.99558	0.608932	1
NT5C2	0.132666	-3.05929	0.122148	3.05929	0.996025	0.581391	1
PLXNA4	0.132066	-2.90126	0.143128	2.90126	0.994642	0.628614	1
CHIC2	0.131856	-3.55854	0.0747392	3.55854	0.998594	0.440176	1
HMGCS1	0.131503	-3.80313	0.0571722	3.80313	0.999186	0.382893	1
FBXO7	0.131408	-3.5108	0.0795995	3.5108	0.99845	0.458905	1
MLEC	0.13115	-3.23025	0.104359	3.23025	0.997188	0.529674	1
RFC1	0.131105	-2.05935	0.282232	2.05935	0.977168	0.900917	1
CRABP2	0.130902	-2.88942	0.148074	2.88942	0.994597	0.639482	1
ANO1	0.130569	-2.16983	0.259683	2.16983	0.980748	0.861239	1
NRK	0.130416	-2.94982	0.13588	2.94982	0.995095	0.613921	1
NOTCH2NL	0.130217	-3.55917	0.0739813	3.55917	0.99859	0.438264	1
ZNF787	0.130013	-3.21714	0.106796	3.21714	0.997127	0.537053	1
HAL	0.129776	-2.93798	0.139714	2.93798	0.995031	0.622374	1
HPD	0.129705	-2.97401	0.132372	2.97401	0.995308	0.607633	1
ATP5D	0.12967	-3.51074	0.0792056	3.51074	0.998446	0.457842	1
BCR	0.128902	-3.47332	0.0813533	3.47332	0.998306	0.462307	1
PARP1	0.128743	-1.3404	0.440462	1.3404	0.936983	1	1
ALX1	0.128337	-4.20544	0.0360421	4.20544	0.999688	0.292758	1
CPT1A	0.127968	-3.82687	0.0551527	3.82687	0.999226	0.37367	1
FGF9	0.127738	-2.68231	0.178563	2.68231	0.992114	0.710029	1
TNFRSF21	0.127687	-3.82744	0.055416	3.82744	0.999229	0.374873	1
DUSP6	0.127598	-3.66871	0.0655086	3.66871	0.998891	0.410132	1
FLT4	0.127562	-2.17009	0.261828	2.17009	0.98089	0.864843	1
SCYL2	0.127496	-3.84036	0.0592728	3.84036	0.999276	0.390682	1
CEBPD	0.127406	-1.15722	0.4877	1.15722	0.921736	1	1
SULT2B1	0.12736	-3.49814	0.0787475	3.49814	0.99839	0.457172	1
MAPK11	0.127237	-2.81604	0.155253	2.81604	0.993731	0.654246	1
FASLG	0.127103	-1.48761	0.408835	1.48761	0.9484	1	1
TSSC4	0.127052	-2.65762	0.178348	2.65762	0.991634	0.709819	1
LPXN	0.126973	-2.91361	0.142838	2.91361	0.994795	0.628074	1
TK1	0.126585	-3.2671	0.102499	3.2671	0.997417	0.525863	1
SLC30A2	0.126039	-2.45051	0.212458	2.45051	0.988019	0.774292	1
CARS	0.125861	-2.8653	0.154951	2.8653	0.994428	0.653606	1
ZNF263	0.125696	-1.80419	0.334399	1.80419	0.966433	0.980755	1
ETS1	0.125543	-1.26815	0.460054	1.26815	0.931465	1	1
ACADM	0.125412	-3.32807	0.0967401	3.32807	0.997726	0.51119	1
ZNF658	0.125236	-3.35207	0.0921171	3.35207	0.99781	0.495144	1
SET	0.125102	-2.25449	0.243821	2.25449	0.983203	0.834376	1
AAK1	0.125039	-2.84035	0.151421	2.84035	0.993996	0.646202	1
SLC39A6	0.125007	-3.63275	0.0703611	3.63275	0.998816	0.426373	1
KSR1	0.124794	-2.76779	0.168555	2.76779	0.993318	0.685832	1
TRAF5	0.124722	-2.42493	0.215082	2.42493	0.987411	0.778071	1
ATF5	0.124492	-2.43722	0.212191	2.43722	0.987638	0.774292	1
TLR9	0.124416	-3.38771	0.0904998	3.38771	0.997986	0.492182	1
BPHL	0.124379	-4.40064	0.0289923	4.40064	0.99981	0.254654	1
SCNN1A	0.124197	-2.64584	0.185597	2.64584	0.991626	0.72108	1
SH3BP4	0.124125	-3.18156	0.109805	3.18156	0.996902	0.5482	1
LIAS	0.123843	-2.20573	0.252895	2.20573	0.981824	0.853399	1
TERF2IP	0.123454	-2.6932	0.171459	2.6932	0.992107	0.695437	1
HIST1H1E	0.123395	-2.65749	0.177256	2.65749	0.991598	0.706759	1
FDX1	0.123393	-2.46197	0.206431	2.46197	0.988084	0.763029	1
GAS7	0.123089	-0.730854	0.588672	0.730854	0.872911	1	1
EHHADH	0.123074	-2.48692	0.204698	2.48692	0.988679	0.758076	1
CDA	0.123016	-2.49927	0.20434	2.49927	0.988982	0.757555	1
CSNK1G2	0.122936	-2.75494	0.162567	2.75494	0.992948	0.675303	1
EIF2B2	0.122794	-3.14458	0.112529	3.14458	0.996643	0.556081	1
TYRO3	0.122742	-4.77737	0.0171822	4.77737	0.999929	0.188338	1
DYNLL1	0.122494	-4.37601	0.0290402	4.37601	0.999796	0.254654	1
CCDC86	0.122485	-3.19321	0.107383	3.19321	0.996957	0.539386	1
ERBB3	0.122269	-2.58367	0.187248	2.58367	0.990372	0.723397	1
SHH	0.122186	-2.35269	0.226333	2.35269	0.985723	0.800872	1
RPS14	0.121868	-1.65812	0.36829	1.65812	0.958893	1	1
WWOX	0.121744	-3.12039	0.115499	3.12039	0.996482	0.563316	1
GAA	0.121532	-1.40245	0.431024	1.40245	0.942686	1	1
ESRRA	0.121507	-3.12039	0.115499	3.12039	0.996482	0.563316	1
SLC25A6	0.121367	-2.47514	0.211936	2.47514	0.988657	0.774292	1
MEGF9	0.120979	-2.85225	0.148258	2.85225	0.994092	0.639572	1
GABBR2	0.12066	-2.498	0.20347	2.498	0.988916	0.755497	1
ORC1	0.12061	-3.43716	0.0838987	3.43716	0.998165	0.472471	1
SPEG	0.120607	-1.30494	0.454164	1.30494	0.935099	1	1
SRP14	0.120582	-3.01016	0.128713	3.01016	0.995639	0.598377	1
FBXO21	0.120442	-2.96147	0.134393	2.96147	0.995203	0.60923	1
HIPK1	0.120089	-2.66959	0.174788	2.66959	0.991758	0.701904	1
CCT8	0.120016	-3.04714	0.123595	3.04714	0.995929	0.583905	1
FOXP4	0.119902	-4.31535	0.0323596	4.31535	0.999765	0.272212	1
TCEA2	0.11988	-2.15755	0.261521	2.15755	0.980337	0.864843	1
ZNF277	0.119855	-1.75499	0.344207	1.75499	0.963872	0.999499	1
HLA-DRB5	0.119611	-1.9626	0.300669	1.9626	0.973429	0.933849	1
DLG1	0.119512	-3.37644	0.0898562	3.37644	0.997919	0.49084	1
ABCB1	0.119251	-2.76741	0.163286	2.76741	0.993174	0.676359	1
NRIP3	0.118952	-1.37813	0.437781	1.37813	0.941037	1	1
ABCA1	0.118771	-1.90163	0.313203	1.90163	0.970871	0.948509	1
ZNF366	0.118704	-2.54732	0.192505	2.54732	0.98972	0.735677	1
ELAVL1	0.118554	-2.55866	0.197218	2.55866	0.990153	0.742967	1
GSTT1	0.11836	-3.01143	0.134192	3.01143	0.995754	0.60923	1
HDAC1	0.118296	-3.18061	0.110442	3.18061	0.996903	0.549692	1
FKBP3	0.118254	-1.99926	0.293791	1.99926	0.974916	0.920335	1
PSME1	0.118131	-2.4495	0.209477	2.4495	0.987867	0.769903	1
ABCG8	0.117654	-1.85357	0.331748	1.85357	0.969504	0.975599	1
C19ORF35	0.117467	-3.4737	0.0807333	3.4737	0.998302	0.462104	1
ZFAND6	0.117239	-3.74209	0.0608633	3.74209	0.999062	0.3962	1
SNX6	0.117097	-3.40019	0.0877615	3.40019	0.998021	0.48424	1
SNAI3	0.11692	-2.2669	0.240626	2.2669	0.983491	0.829286	1
DGKB	0.116826	-3.26653	0.0998384	3.26653	0.997378	0.52	1
ZNF268	0.116411	-0.535778	0.635207	0.535778	0.845459	1	1
ALDH9A1	0.116251	-2.93817	0.141735	2.93817	0.995075	0.625639	1
NPC1	0.116238	-2.79128	0.156446	2.79128	0.993379	0.655701	1
KIF11	0.116077	-1.46196	0.41458	1.46196	0.946585	1	1
AHR	0.116057	-2.73075	0.167554	2.73075	0.992672	0.684309	1
FUT1	0.115988	-2.1699	0.260106	2.1699	0.980777	0.861761	1
CDC45	0.115796	-2.52269	0.19708	2.52269	0.989292	0.742967	1
HDHD1	0.115564	-3.29103	0.0976567	3.29103	0.99751	0.512824	1
CEP72	0.115426	-2.21859	0.250474	2.21859	0.982196	0.846829	1
GPR107	0.115345	-1.40219	0.42778	1.40219	0.942112	1	1
NDUFS1	0.115211	-1.88865	0.317951	1.88865	0.970484	0.952335	1
CCRL2	0.114904	-2.21745	0.255771	2.21745	0.982453	0.857015	1
PMVK	0.114561	-3.87594	0.0519696	3.87594	0.999308	0.362212	1
CDC42SE1	0.114303	-2.66883	0.175074	2.66883	0.991752	0.701904	1
LNPEP	0.114236	-2.15698	0.262158	2.15698	0.980351	0.865281	1
CTBP2	0.11334	-2.1326	0.26686	2.1326	0.979578	0.872417	1
CDH3	0.113239	-2.83934	0.151756	2.83934	0.99399	0.647	1
PTPN6	0.113195	-2.7664	0.160541	2.7664	0.993084	0.669082	1
CTPS	0.112957	-1.56036	0.388604	1.56036	0.952726	1	1
LRRK2	0.112788	-2.8513	0.15232	2.8513	0.994174	0.647507	1
ELL3	0.112129	-2.94912	0.136751	2.94912	0.995105	0.61545	1
KIAA0753	0.11194	-2.75525	0.165372	2.75525	0.993029	0.680487	1
GPR139	0.111657	-1.73068	0.349466	1.73068	0.962589	1	1
VPS8	0.111439	-0.292202	0.689236	0.292202	0.805183	1	1
GUK1	0.11137	-1.08523	0.503289	1.08523	0.914289	1	1
KIF21B	0.111343	-1.36534	0.434273	1.36534	0.938908	1	1
BRSK1	0.110418	-2.5113	0.200699	2.5113	0.989146	0.750904	1
ETV1	0.110405	-1.76657	0.34658	1.76657	0.96498	1	1
APOC2	0.110313	-1.28044	0.458243	1.28044	0.932728	1	1
CDK8	0.110225	-3.04809	0.131087	3.04809	0.996071	0.604571	1
SNX16	0.10974	-2.03649	0.295513	2.03649	0.976978	0.923082	1
FLJ40852	0.109735	-1.54757	0.39199	1.54757	0.951964	1	1
PSMD2	0.109449	-4.35132	0.0294088	4.35132	0.999781	0.256009	1
ECD	0.109269	-0.877431	0.55181	0.877431	0.890856	1	1
EPHA7	0.108953	-3.01156	0.136019	3.01156	0.995789	0.613921	1
TADA2A	0.108912	-3.14509	0.11438	3.14509	0.996676	0.560987	1
CXCR4	0.10844	-2.71707	0.17333	2.71707	0.992594	0.697469	1
ARHGDIB	0.108353	-1.88877	0.316779	1.88877	0.970388	0.952081	1
ZSWIM2	0.108345	-1.12031	0.501972	1.12031	0.919502	1	1
ELK3	0.108214	-0.512162	0.639241	0.512162	0.841111	1	1
PMPCB	0.108172	-2.7795	0.16061	2.7795	0.993299	0.669082	1
IL20	0.108065	-2.20561	0.253864	2.20561	0.981876	0.854939	1
ID1	0.107973	-0.98703	0.525456	0.98703	0.903509	1	1
NEK5	0.107709	-2.47451	0.205135	2.47451	0.988369	0.759053	1
GYS1	0.107691	-1.46171	0.418327	1.46171	0.94714	1	1
ECSIT	0.10743	-1.73112	0.350855	1.73112	0.962776	1	1
NR3C1	0.107358	-3.26672	0.100261	3.26672	0.997385	0.520357	1
PHF20L1	0.107219	-2.53523	0.194492	2.53523	0.989502	0.738759	1
INPP5D	0.10719	-3.00959	0.133874	3.00959	0.995729	0.60923	1
POLA2	0.107138	-2.43709	0.213321	2.43709	0.987682	0.77555	1
ZNF643	0.107056	-1.6445	0.376797	1.6445	0.958773	1	1
ATG4B	0.106499	-0.560155	0.629532	0.560155	0.84911	1	1
HK3	0.105895	-2.10867	0.270567	2.10867	0.978731	0.879499	1
PPP4C	0.105528	-4.00903	0.0476843	4.00903	0.999506	0.347156	1
MYL6	0.105331	-2.66838	0.179681	2.66838	0.991884	0.710054	1
NRIP1	0.105312	-1.34059	0.439635	1.34059	0.936855	1	1
SLC3A1	0.105216	-2.25544	0.246154	2.25544	0.983365	0.839731	1
SUZ12	0.105165	-3.94933	0.0482149	3.94933	0.999419	0.347838	1
SMARCE1	0.104998	-2.97356	0.133336	2.97356	0.995322	0.60923	1
GALK1	0.104829	-1.94956	0.305519	1.94956	0.973077	0.939561	1
TMEM109	0.104741	-3.06006	0.126744	3.06006	0.996112	0.591741	1
HMGCL	0.10458	-2.7921	0.164052	2.7921	0.993585	0.67872	1
PUS7L	0.104505	-2.15818	0.268018	2.15818	0.980765	0.873772	1
KTN1	0.104158	-2.1326	0.26686	2.1326	0.979578	0.872417	1
ADH5	0.104106	-1.88928	0.315227	1.88928	0.970281	0.950511	1
STK32B	0.104081	-2.10766	0.278435	2.10766	0.979204	0.895104	1
CSNK1E	0.10394	-1.49995	0.408189	1.49995	0.949569	1	1
MRGPRX2	0.103936	-1.59721	0.382436	1.59721	0.955334	1	1
FZD1	0.103885	-2.6699	0.177508	2.6699	0.991847	0.707119	1
PEX12	0.103699	-1.67021	0.364689	1.67021	0.959475	1	1
PXN	0.103693	-2.01211	0.300459	2.01211	0.976098	0.933849	1
RNF167	0.103669	-1.76803	0.3466	1.76803	0.965088	1	1
ANG	0.103664	-1.22997	0.476194	1.22997	0.929618	1	1
FASTKD5	0.103588	-2.96198	0.134242	2.96198	0.995206	0.60923	1
ADO	0.103568	-3.2657	0.103381	3.2657	0.997419	0.528568	1
NRXN1	0.103551	-2.23119	0.252257	2.23119	0.982786	0.851903	1
CBR3	0.103508	-2.94957	0.135355	2.94957	0.995081	0.612953	1
TRIM32	0.103507	-0.145816	0.721351	0.145816	0.779261	1	1
CYB5R3	0.103156	-0.9498	0.541003	0.9498	0.90132	1	1
PROSC	0.102845	-1.47539	0.411298	1.47539	0.9475	1	1
MYCN	0.102724	-2.71815	0.1668	2.71815	0.992428	0.682626	1
MT1F	0.102584	-1.48615	0.411582	1.48615	0.948663	1	1
TNFRSF18	0.102132	-2.63286	0.179555	2.63286	0.991173	0.710054	1
ZNF596	0.102028	-1.80444	0.336611	1.80444	0.96667	0.9846	1
EIF2AK2	0.102018	-2.3777	0.229744	2.3777	0.986663	0.806412	1
PQBP1	0.102009	-2.97433	0.133469	2.97433	0.995333	0.60923	1
NTRK2	0.101715	-1.80323	0.337332	1.80323	0.966658	0.986049	1
ZNF764	0.10151	-1.49862	0.404951	1.49862	0.948953	1	1
PPAP2B	0.101506	-3.05948	0.122526	3.05948	0.996033	0.581391	1
MIF	0.101248	-1.90106	0.313533	1.90106	0.970865	0.948851	1
MSH5	0.100979	-1.46184	0.416301	1.46184	0.946839	1	1
PPP2R4	0.100641	-1.04902	0.516252	1.04902	0.911696	1	1
PJA2	0.0996128	-1.28006	0.454821	1.28006	0.932003	1	1
DUT	0.0994529	-2.75443	0.161447	2.75443	0.992909	0.671927	1
LOC442075	0.0993979	-2.37669	0.22093	2.37669	0.986229	0.791363	1
PSMG1	0.0992895	-1.26784	0.457587	1.26784	0.930928	1	1
SYK	0.0991596	-1.05984	0.509909	1.05984	0.911827	1	1
SAP18	0.0990049	-0.853561	0.558767	0.853561	0.888373	1	1
UBE2A	0.0982352	-1.0972	0.498858	1.0972	0.915104	1	1
HOXB5	0.0980778	-0.707618	0.596705	0.707618	0.870817	1	1
GNA11	0.0979634	-1.99856	0.293323	1.99856	0.974842	0.920283	1
ATP6AP1	0.0977854	-2.8646	0.147327	2.8646	0.994244	0.637588	1
PROCR	0.0977699	-3.26722	0.103657	3.26722	0.997432	0.528568	1
SPAG7	0.0976444	-1.04756	0.513897	1.04756	0.910828	1	1
A2M	0.0976341	-0.658168	0.604417	0.658168	0.862325	1	1
PSMF1	0.0975902	-2.86333	0.15271	2.86333	0.99435	0.648536	1
C19ORF6	0.097524	-1.78	0.341246	1.78	0.965403	0.994795	1
ANP32E	0.0973873	-1.28006	0.454821	1.28006	0.932003	1	1
AXIN2	0.097364	-2.2788	0.239796	2.2788	0.98388	0.828386	1
IL18RAP	0.0973159	-2.87695	0.14679	2.87695	0.994401	0.636381	1
MYO3A	0.0972608	-1.37763	0.431928	1.37763	0.939961	1	1
CNOT4	0.0970725	-1.09752	0.50124	1.09752	0.91575	1	1
DNAJB12	0.0970536	-3.20644	0.111786	3.20644	0.997118	0.553863	1
SULT2A1	0.0969788	-1.59689	0.380072	1.59689	0.954996	1	1
SCAF8	0.096818	-2.54783	0.194522	2.54783	0.989805	0.738759	1
IRF5	0.0966296	-3.03543	0.127174	3.03543	0.995875	0.593019	1
VKORC1	0.0964809	-1.64583	0.37018	1.64583	0.958078	1	1
GPER	0.0964559	-2.43709	0.213321	2.43709	0.987682	0.77555	1
PDXK	0.0963923	-3.25488	0.103478	3.25488	0.997348	0.528568	1
AGPAT2	0.0962934	-1.71826	0.352928	1.71826	0.962005	1	1
ZIM3	0.09629	-3.06031	0.130095	3.06031	0.996172	0.601397	1
SYNGR3	0.0962298	-2.27912	0.23834	2.27912	0.983814	0.824077	1
NEK4	0.0961764	-2.54815	0.198031	2.54815	0.989939	0.744107	1
CLIC4	0.0961438	-1.14494	0.491916	1.14494	0.920868	1	1
IL2RB	0.0960947	-1.97425	0.297965	1.97425	0.973868	0.928751	1
RIPK1	0.0959021	-1.96254	0.300354	1.96254	0.973399	0.933849	1
TSSK3	0.0957026	-2.10911	0.273283	2.10911	0.978931	0.885138	1
ALPK1	0.0955547	-2.1704	0.266195	2.1704	0.981167	0.872417	1
FLI1	0.0955461	-3.53549	0.0801968	3.53549	0.998553	0.461739	1
TIMELESS	0.0955297	-1.94994	0.302726	1.94994	0.97287	0.935581	1
MDH1	0.0954222	0.23199	0.794899	-0.23199	0.702846	1	1
KLF3	0.0952666	-3.09627	0.119405	3.09627	0.996329	0.574671	1
EPHB4	0.095221	-2.37745	0.225814	2.37745	0.986477	0.800329	1
TNKS2	0.0951385	0.438652	0.829333	-0.438652	0.655778	1	1
HDAC8	0.0949123	-1.64545	0.368521	1.64545	0.957841	1	1
MYD88	0.0949046	-2.40119	0.216806	2.40119	0.986791	0.781717	1
NR2F6	0.0948332	-1.87662	0.319118	1.87662	0.969829	0.953862	1
GPR123	0.0945838	-1.03597	0.513128	1.03597	0.908656	1	1
RASA1	0.0945038	-1.85364	0.332955	1.85364	0.969619	0.978489	1
PBK	0.0942063	-0.426812	0.65874	0.426812	0.827575	1	1
PRKAG2	0.0940669	-2.1825	0.262361	2.1825	0.981437	0.865295	1
ZFX	0.0938382	-2.43867	0.219751	2.43867	0.987994	0.78908	1
ZNF232	0.0936696	-3.0234	0.130074	3.0234	0.995804	0.601397	1
IARS2	0.0929653	-1.79184	0.336303	1.79184	0.965749	0.984355	1
SNRK	0.092949	-1.65843	0.372418	1.65843	0.959416	1	1
STK35	0.0919678	-2.23081	0.248401	2.23081	0.982556	0.843444	1
RAD51	0.0919411	-2.9383	0.143382	2.9383	0.995111	0.629094	1
TXNL1	0.0915025	-1.26828	0.461571	1.26828	0.931786	1	1
DHX29	0.0913529	-1.89011	0.323388	1.89011	0.971055	0.961131	1
CASC3	0.0913228	-1.88934	0.315387	1.88934	0.970299	0.950511	1
TXK	0.0911921	-2.37745	0.225814	2.37745	0.986477	0.800329	1
CHD1	0.0910605	-1.70668	0.35583	1.70668	0.961416	1	1
ZNF543	0.0910528	-1.329	0.444528	1.329	0.936317	1	1
PDGFRA	0.0910485	-2.22941	0.257308	2.22941	0.982999	0.859003	1
MYLK2	0.0910063	-0.487532	0.644434	0.487532	0.837021	1	1
DR1	0.0908189	-2.20554	0.254461	2.20554	0.981908	0.855379	1
KDM4A	0.090646	-1.21965	0.475081	1.21965	0.92796	1	1
CA12	0.0906391	-2.09658	0.273222	2.09658	0.978344	0.885138	1
SGK3	0.0905979	-1.048	0.510502	1.048	0.909999	1	1
DNPEP	0.0905953	-4.36392	0.0297613	4.36392	0.99979	0.257195	1
ZNF554	0.0905437	-3.31591	0.0981998	3.31591	0.997671	0.513932	1
MAPKAP1	0.0904233	-0.962527	0.532052	0.962527	0.900984	1	1
HPN	0.0902814	-0.316579	0.683856	0.316579	0.809399	1	1
ITGB1BP3	0.0902659	-2.19339	0.256454	2.19339	0.981533	0.857463	1
GRK1	0.0902203	-1.36534	0.434273	1.36534	0.938908	1	1
AKT3	0.0898867	-2.30457	0.242811	2.30457	0.984935	0.833982	1
MEIS2	0.0897078	-2.05941	0.281697	2.05941	0.977133	0.899865	1
NKX2-3	0.08967	-2.37713	0.222511	2.37713	0.986316	0.794421	1
ATP7A	0.0895083	-2.31685	0.242392	2.31685	0.985326	0.833402	1
CKMT2	0.0894386	-1.03629	0.513827	1.03629	0.9089	1	1
FAM114A2	0.0894283	-2.38916	0.219423	2.38916	0.986545	0.788553	1
GALNT1	0.089338	-0.645378	0.61035	0.645378	0.861809	1	1
DNM1L	0.089215	-1.669	0.369184	1.669	0.959908	1	1
PRKAG3	0.0890499	-2.05878	0.290475	2.05878	0.977719	0.917106	1
ARAP1	0.0888668	-1.37782	0.433549	1.37782	0.940266	1	1
PFKFB3	0.0887704	-1.00001	0.524894	1.00001	0.90566	1	1
NAB2	0.0887335	-3.29179	0.103297	3.29179	0.997585	0.528568	1
KCNK15	0.0885383	-2.40201	0.224402	2.40201	0.98715	0.798564	1
APOB	0.0883903	-2.05884	0.289259	2.05884	0.977637	0.915322	1
GGH	0.0882777	-2.04827	0.286429	2.04827	0.976915	0.907683	1
AATF	0.0880541	-2.62153	0.19045	2.62153	0.99129	0.731142	1
GNG4	0.0879595	-3.07196	0.122639	3.07196	0.996156	0.581391	1
SETDB1	0.0878451	-2.74303	0.166766	2.74303	0.992861	0.682626	1
NOTCH1	0.0876043	-2.05928	0.282845	2.05928	0.977208	0.901129	1
NRP1	0.0872913	-0.951511	0.539825	0.951511	0.90128	1	1
EP400	0.0869551	-1.60981	0.38564	1.60981	0.956876	1	1
PHF15	0.0868742	-0.524826	0.639923	0.524826	0.844923	1	1
AGL	0.0868209	-1.92626	0.309981	1.92626	0.972086	0.943985	1
HSF5	0.0867865	-2.23087	0.248858	2.23087	0.982584	0.844338	1
SLC25A28	0.0866085	-2.36561	0.233663	2.36561	0.986471	0.816885	1
IL10RB	0.0860616	-1.305	0.455153	1.305	0.935295	1	1
CPS1	0.0859265	-0.608591	0.621511	0.608591	0.857744	1	1
MSMO1	0.0858337	-3.34048	0.0977343	3.34048	0.997809	0.512824	1
RRS1	0.0858173	-2.33977	0.228615	2.33977	0.985412	0.804385	1
ME2	0.08558	-3.01156	0.136019	3.01156	0.995789	0.613921	1
TIMM17B	0.0853246	-1.42549	0.422083	1.42549	0.943801	1	1
SIX2	0.0851113	-0.365269	0.67332	0.365269	0.817857	1	1
YTHDF1	0.0850649	-1.20661	0.471699	1.20661	0.925389	1	1
PDIA2	0.0850038	-2.93811	0.141001	2.93811	0.99506	0.62556	1
RPS15A	0.0849617	-1.84116	0.330736	1.84116	0.968599	0.975599	1
TSKU	0.0846684	-1.86516	0.321509	1.86516	0.969311	0.957733	1
ZNF653	0.084573	-2.85162	0.149404	2.85162	0.99411	0.642613	1
CUL2	0.084487	-2.43855	0.217603	2.43855	0.987902	0.783299	1
TNFSF15	0.0839469	-2.54777	0.194027	2.54777	0.989786	0.738588	1
DYNLL2	0.0838592	-0.840898	0.560605	0.840898	0.886402	1	1
ETFB	0.0838575	-2.34072	0.23037	2.34072	0.985528	0.807959	1
NAGA	0.0838153	-2.63305	0.180498	2.63305	0.991207	0.711249	1
PIK3CD	0.0837629	-2.37637	0.221985	2.37637	0.986268	0.794134	1
ATP6V1F	0.0836717	-1.15767	0.483974	1.15767	0.920941	1	1
BUB1B	0.0835144	-1.77987	0.340139	1.77987	0.96528	0.992262	1
BCL7B	0.083504	-2.19364	0.254663	2.19364	0.981438	0.855401	1
PLP2	0.0830835	-1.36408	0.443608	1.36408	0.940404	1	1
TRIM16	0.0829227	-2.62121	0.185676	2.62121	0.99113	0.72108	1
GGT1	0.0828883	-2.08455	0.276451	2.08455	0.977992	0.891579	1
SRRM1	0.0827842	-2.40176	0.220776	2.40176	0.986984	0.791363	1
OVCA2	0.0827731	-1.40099	0.42932	1.40099	0.942233	1	1
PRKAB1	0.0825349	-1.76676	0.344221	1.76676	0.964748	0.999499	1
G3BP1	0.0823242	-1.01248	0.525569	1.01248	0.908025	1	1
EGR1	0.0822717	-0.21977	0.70531	0.21977	0.792575	1	1
BECN1	0.0821505	-2.8028	0.156498	2.8028	0.99356	0.655701	1
HIBADH	0.0819097	-0.500005	0.642188	0.500005	0.839305	1	1
OAS1	0.0817059	-1.10891	0.495806	1.10891	0.916218	1	1
FZD5	0.0814719	-1.70731	0.363696	1.70731	0.962352	1	1
TCIRG1	0.0814522	-0.841531	0.562952	0.841531	0.887346	1	1
EPS8	0.0814281	0.110107	0.772402	-0.110107	0.728635	1	1
CD83	0.0813455	-2.18224	0.259171	2.18224	0.981237	0.861239	1
TBX2	0.0810471	-1.95082	0.307136	1.95082	0.973282	0.940564	1
GGCT	0.0810299	-0.865147	0.555069	0.865147	0.889473	1	1
IL23R	0.0809947	-2.64534	0.179344	2.64534	0.991421	0.710054	1
PSPH	0.0806524	-1.43797	0.417	1.43797	0.944362	1	1
ACAD8	0.080649	-2.46121	0.212306	2.46121	0.988303	0.774292	1
MAP3K8	0.0805733	-1.97533	0.303965	1.97533	0.974402	0.938083	1
P4HA2	0.0802732	-4.04728	0.0449512	4.04728	0.999547	0.338051	1
PLCG2	0.0802388	-2.71904	0.175654	2.71904	0.992693	0.703581	1
ZKSCAN2	0.0802001	-0.694891	0.595888	0.694891	0.867503	1	1
SLC16A6	0.0800719	-0.742948	0.586551	0.742948	0.874813	1	1
SV2A	0.0796557	-0.0733833	0.735548	0.0733833	0.764782	1	1
HOPX	0.0796196	0.0480561	0.762248	-0.0480561	0.74325	1	1
LARS2	0.0794674	-1.47539	0.411298	1.47539	0.9475	1	1
ATRX	0.079212	-0.938911	0.538308	0.938911	0.89848	1	1
FAAH	0.0791156	-2.0848	0.278773	2.0848	0.978163	0.895104	1
ARF4	0.0790924	-2.05998	0.280346	2.05998	0.977066	0.897518	1
NUDT9	0.0790821	-1.60873	0.376969	1.60873	0.955668	1	1
ZNF517	0.0790649	-3.03517	0.125625	3.03517	0.995844	0.589864	1
ZNF581	0.0790288	-0.255162	0.700894	0.255162	0.801253	1	1
RBX1	0.0789841	-2.55954	0.190565	2.55954	0.989937	0.731142	1
SIX4	0.0789187	-0.14626	0.720002	0.14626	0.778299	1	1
KDM4C	0.0788774	-1.84123	0.331676	1.84123	0.968691	0.975599	1
CDC25A	0.0786685	-1.27974	0.454074	1.27974	0.931813	1	1
LTA4H	0.0786676	-1.24422	0.472494	1.24422	0.930783	1	1
SOD1	0.0784397	-1.97438	0.297504	1.97438	0.973839	0.927974	1
PHF11	0.078352	-3.13198	0.11496	3.13198	0.996574	0.563199	1
PIP4K2C	0.0782299	-0.378439	0.671971	0.378439	0.821051	1	1
RBM15	0.0781	-1.30393	0.448703	1.30393	0.933926	1	1
CTH	0.0780613	-1.03547	0.515829	1.03547	0.9093	1	1
UNC13B	0.0778145	-2.65775	0.179707	2.65775	0.991679	0.710054	1
KIAA0196	0.0777836	-1.74391	0.35619	1.74391	0.964322	1	1
HOXB7	0.0775548	-0.828868	0.563488	0.828868	0.884905	1	1
FGGY	0.0775049	-2.27924	0.238279	2.27924	0.983816	0.824077	1
TLE2	0.0773639	-0.537362	0.641859	0.537362	0.849263	1	1
WNT5A	0.077363	-1.93886	0.313143	1.93886	0.973087	0.948509	1
PPP2R5E	0.0771584	-1.80438	0.335941	1.80438	0.966599	0.984355	1
AKT1S1	0.0771025	-1.47475	0.407792	1.47475	0.946895	1	1
CASP4	0.0767783	-1.64539	0.368521	1.64539	0.957836	1	1
STAT5A	0.076307	-1.73182	0.360782	1.73182	0.96391	1	1
PEAK1	0.0760378	-2.10753	0.280778	2.10753	0.979351	0.898242	1
DHFR	0.0760163	-2.75551	0.168773	2.75551	0.993124	0.686081	1
MGST2	0.0758186	-3.54784	0.0808945	3.54784	0.998605	0.462104	1
ZNF454	0.0757902	-1.76721	0.341463	1.76721	0.964492	0.994795	1
EIF2C3	0.0757652	-2.16939	0.258847	2.16939	0.980678	0.861239	1
KIF5B	0.0756861	0.719205	0.870742	-0.719205	0.589936	1	1
NEK8	0.0754428	-0.768401	0.580545	0.768401	0.878162	1	1
RBL1	0.0751667	-0.572311	0.62695	0.572311	0.851035	1	1
PAQR8	0.0749457	-2.26759	0.243565	2.26759	0.983673	0.834154	1
MAP2K3	0.0748898	0.926057	0.896697	-0.926057	0.540416	1	1
RPS13	0.0746542	-2.58379	0.186853	2.58379	0.990361	0.722608	1
IRAK2	0.0746198	-2.6813	0.172029	2.6813	0.9919	0.695437	1
CCNC	0.0745759	-2.23131	0.254134	2.23131	0.982896	0.854939	1
ARPC2	0.0745071	-2.95046	0.141388	2.95046	0.995215	0.625639	1
WNT7B	0.0742766	-1.21782	0.478507	1.21782	0.928432	1	1
AKAP9	0.0739352	-0.20774	0.708858	0.20774	0.791142	1	1
TRPS1	0.0739163	-1.82882	0.331343	1.82882	0.96783	0.975599	1
ECH1	0.0738888	-0.816394	0.566866	0.816394	0.883478	1	1
AOC3	0.0738131	-2.87676	0.14555	2.87676	0.99437	0.635419	1
MMP2	0.0735878	-0.548505	0.630279	0.548505	0.846384	1	1
TRAF1	0.0732645	-1.17008	0.480536	1.17008	0.922013	1	1
PFKFB4	0.0731329	-2.64565	0.182754	2.64565	0.991534	0.716862	1
RFNG	0.0731277	-0.438082	0.65937	0.438082	0.831238	1	1
SRM	0.0730331	-2.48622	0.202661	2.48622	0.98858	0.754369	1
FIGF	0.0729299	-1.21915	0.469668	1.21915	0.926735	1	1
TPM1	0.0728775	-1.64564	0.368995	1.64564	0.957916	1	1
AK4	0.0728156	-0.804681	0.569868	0.804681	0.882068	1	1
SLC30A10	0.0727803	-0.963858	0.539394	0.963858	0.903398	1	1
FMR1	0.0727167	-1.23181	0.471674	1.23181	0.928924	1	1
UQCRB	0.0725937	-1.43759	0.4203	1.43759	0.944851	1	1
SPECC1L	0.0724793	-1.54826	0.391972	1.54826	0.952029	1	1
AHCY	0.0724329	-0.937517	0.54552	0.937517	0.900422	1	1
USP7	0.0721353	-2.34104	0.234604	2.34104	0.985741	0.816907	1
PDK1	0.0719685	-1.75518	0.344091	1.75518	0.963874	0.999499	1
SMARCD2	0.0719255	-2.06036	0.282917	2.06036	0.977267	0.901129	1
SPARC	0.0716925	-1.7301	0.353372	1.7301	0.962974	1	1
NPR1	0.0712969	-2.72974	0.166348	2.72974	0.99262	0.682626	1
GIT2	0.0712341	-0.0843358	0.738803	0.0843358	0.771845	1	1
TOPBP1	0.0712169	-2.30362	0.23387	2.30362	0.984451	0.816907	1
VIM	0.0710621	-0.659182	0.612564	0.659182	0.866121	1	1
MYBL2	0.0710535	-1.93746	0.307091	1.93746	0.972505	0.940564	1
PKDCC	0.0709804	-1.07225	0.505178	1.07225	0.912651	1	1
EIF2B3	0.0709211	-1.20737	0.476635	1.20737	0.926568	1	1
ZSCAN4	0.0708101	-1.30437	0.448672	1.30437	0.933977	1	1
PTPN21	0.0705332	-0.487595	0.644453	0.487595	0.83705	1	1
CBFA2T3	0.070498	-2.44925	0.211587	2.44925	0.987948	0.774292	1
TRIP13	0.0704894	-1.3523	0.440103	1.3523	0.938374	1	1
OR5W2	0.0702159	-0.902568	0.54919	0.902568	0.894951	1	1
PCDHA10	0.0696277	-1.12202	0.496809	1.12202	0.918521	1	1
MCM6	0.0695709	-1.46215	0.412577	1.46215	0.946293	1	1
PSMA5	0.0694987	-1.93746	0.307091	1.93746	0.972505	0.940564	1
USP47	0.0694385	-0.718698	0.591356	0.718698	0.871199	1	1
FAU	0.0693955	-1.48678	0.405295	1.48678	0.94778	1	1
BAD	0.0692751	-1.41308	0.427757	1.41308	0.943344	1	1
GPX2	0.0690421	-1.32837	0.442635	1.32837	0.935886	1	1
BAZ1B	0.0690171	-1.9992	0.29336	1.9992	0.974879	0.920283	1
DCLRE1B	0.0688838	-2.15704	0.261783	2.15704	0.980331	0.864843	1
EGLN2	0.0687789	0.060086	0.765945	-0.060086	0.7423	1	1
CBX3	0.0686671	-0.291632	0.694071	0.291632	0.808348	1	1
AURKAIP1	0.0685484	-2.41436	0.225125	2.41436	0.987539	0.799835	1
NUDT5	0.0684255	-2.76754	0.164788	2.76754	0.993215	0.67872	1
SORT1	0.068385	-0.87686	0.555999	0.87686	0.892129	1	1
C16ORF5	0.0683584	-1.09764	0.502708	1.09764	0.916136	1	1
NGFR	0.0681348	-1.60898	0.376966	1.60898	0.95569	1	1
POLR2C	0.0680806	-1.20743	0.477534	1.20743	0.926771	1	1
MAP3K7	0.0679757	-1.23061	0.467447	1.23061	0.92787	1	1
NCOA3	0.0678949	-1.75537	0.344687	1.75537	0.963952	1	1
EIF4A2	0.0678751	-0.291885	0.691379	0.291885	0.806565	1	1
NKIRAS2	0.0678699	-1.9374	0.307713	1.9374	0.972553	0.940612	1
NOX1	0.0677736	-0.878635	0.561587	0.878635	0.894318	1	1
PAH	0.0676274	-1.20655	0.47178	1.20655	0.925397	1	1
O3FAR1	0.0674967	-0.742441	0.5933	0.742441	0.877342	1	1
FOXA3	0.067421	-1.6081	0.382498	1.6081	0.956322	1	1
ZNF266	0.0672611	0.121883	0.773707	-0.121883	0.725113	1	1
FTH1	0.0671536	0.340765	0.814249	-0.340765	0.679588	1	1
DAG1	0.067077	-1.58378	0.387163	1.58378	0.954728	1	1
ZNF131	0.0670426	-1.66894	0.370204	1.66894	0.960024	1	1
GPR37	0.0670383	-0.425545	0.666623	0.425545	0.831814	1	1
COL13A1	0.0668913	-1.90188	0.315095	1.90188	0.971052	0.950511	1
TBP	0.0667563	-2.26728	0.241112	2.26728	0.983531	0.830308	1
LHX3	0.0665877	-1.62063	0.375712	1.62063	0.956571	1	1
SREBF1	0.0665645	0.816711	0.883405	-0.816711	0.566473	1	1
EPHA3	0.0665361	-2.35275	0.226779	2.35275	0.985746	0.801153	1
ZNF449	0.0664871	-4.68012	0.019244	4.68012	0.999907	0.203497	1
NPSR1	0.0664398	-2.25417	0.246775	2.25417	0.983352	0.84014	1
BCL2L13	0.0661663	-3.21765	0.104769	3.21765	0.997103	0.531137	1
STIL	0.0660468	-1.02356	0.516699	1.02356	0.907492	1	1
PTPRF	0.0660442	0.378693	0.822743	-0.378693	0.674571	1	1
B4GALT3	0.0658654	-1.48786	0.412567	1.48786	0.948986	1	1
SCRN1	0.0658052	-0.975951	0.534892	0.975951	0.904252	1	1
MAP3K4	0.0657106	-0.902948	0.554606	0.902948	0.896753	1	1
TFCP2	0.0657011	-1.15767	0.483974	1.15767	0.920941	1	1
HRAS	0.0655867	-0.890601	0.554987	0.890601	0.894495	1	1
HECW2	0.0654775	-1.21877	0.468785	1.21877	0.926492	1	1
DCTN6	0.0654027	-1.57239	0.385262	1.57239	0.953412	1	1
LOC392226	0.0650303	-1.85237	0.323529	1.85237	0.968662	0.961131	1
BAZ2B	0.0648996	-1.19477	0.475555	1.19477	0.924527	1	1
ZFP3	0.0645832	-1.93892	0.314306	1.93892	0.973186	0.949996	1
ZSCAN1	0.0644954	-2.43829	0.214149	2.43829	0.98775	0.777069	1
ACSL6	0.0644585	-1.25568	0.460679	1.25568	0.929914	1	1
PTP4A3	0.0643492	-1.9992	0.29336	1.9992	0.974879	0.920283	1
ZNF624	0.0642624	-1.0601	0.507963	1.0601	0.911359	1	1
CAPN1	0.0642263	-1.7907	0.34547	1.7907	0.966593	1	1
NF1	0.0640422	-2.02326	0.287426	2.02326	0.975708	0.910181	1
PSEN2	0.0640096	-2.19497	0.265036	2.19497	0.982098	0.870179	1
TNFSF13	0.0639545	-0.670135	0.601958	0.670135	0.864163	1	1
RFX5	0.0639124	-1.15735	0.486263	1.15735	0.921423	1	1
ITPKC	0.0637885	-0.742884	0.587166	0.742884	0.87504	1	1
TDRD9	0.0637387	-1.16995	0.480699	1.16995	0.922032	1	1
RAB7A	0.0636475	-1.99989	0.302323	1.99989	0.975599	0.934998	1
CLK1	0.063577	-1.5853	0.389014	1.5853	0.955113	1	1
PRAF2	0.0634712	-1.78044	0.347567	1.78044	0.966081	1	1
NDUFA9	0.0634265	-0.242942	0.703867	0.242942	0.799353	1	1
KRT25	0.0631909	-0.902695	0.550722	0.902695	0.895465	1	1
LAMB1	0.0629871	-0.0114595	0.750837	0.0114595	0.755364	1	1
GPR56	0.0629759	-1.5116	0.399878	1.5116	0.949527	1	1
EIF2C2	0.0629183	-2.49908	0.202415	2.49908	0.988903	0.754369	1
GPR174	0.0628985	-1.46241	0.410997	1.46241	0.946074	1	1
POLR2I	0.0626061	-1.35312	0.437029	1.35312	0.937921	1	1
MST1	0.0625975	-0.804111	0.570263	0.804111	0.88209	1	1
CYP27B1	0.0625898	0.0605296	0.762883	-0.0605296	0.738815	1	1
LGALS2	0.0625726	-0.133216	0.727359	0.133216	0.779754	1	1
HMGN3	0.0624307	-0.231039	0.703838	0.231039	0.795318	1	1
NARS	0.0620609	-0.878445	0.558394	0.878445	0.893231	1	1
EBF1	0.0619542	-0.158733	0.7179	0.158733	0.781063	1	1
ARHGAP35	0.0619121	-1.56023	0.388132	1.56023	0.952649	1	1
GCAT	0.0618227	0.169812	0.786219	-0.169812	0.719395	1	1
IGFBP3	0.0617315	-0.255796	0.696693	0.255796	0.798417	1	1
KLRC1	0.0616283	-1.57213	0.385425	1.57213	0.95341	1	1
EIF3H	0.0615578	-1.29139	0.454295	1.29139	0.933384	1	1
PRUNE	0.0614176	-0.474298	0.655628	0.474298	0.839425	1	1
RP2	0.0613643	-2.63324	0.182048	2.63324	0.991261	0.716065	1
KHDRBS1	0.0612474	-1.57201	0.385981	1.57201	0.953473	1	1
DVL1	0.0610702	-1.49818	0.411519	1.49818	0.949881	1	1
ZNF623	0.0610281	-0.597639	0.620121	0.597639	0.854315	1	1
RBP4	0.0608053	-0.939164	0.540703	0.939164	0.899259	1	1
PROS1	0.0607176	-1.30443	0.448977	1.30443	0.934043	1	1
SMG7	0.0607116	-0.560852	0.627678	0.560852	0.848377	1	1
NUP62	0.0606574	-1.58448	0.382379	1.58448	0.954157	1	1
GATA6	0.0604717	-2.7916	0.158099	2.7916	0.993426	0.660509	1
NCOR2	0.0604046	-1.78051	0.348776	1.78051	0.966208	1	1
ALG9	0.060347	-0.438208	0.658159	0.438208	0.830577	1	1
IRS1	0.0603066	-1.34141	0.444107	1.34141	0.937772	1	1
ZNF473	0.0602532	-0.877051	0.553975	0.877051	0.891497	1	1
UBL5	0.060083	-0.695335	0.5986	0.695335	0.868738	1	1
SLC35F2	0.0599815	-0.902695	0.550722	0.902695	0.895465	1	1
FGFR3	0.0599342	-1.88839	0.321226	1.88839	0.970758	0.957733	1
UGT1A3	0.0597699	-1.36528	0.434004	1.36528	0.938853	1	1
BMX	0.0597192	-1.0361	0.513187	1.0361	0.908694	1	1
GATAD2A	0.0595034	-2.6214	0.188341	2.6214	0.99122	0.725793	1
FH	0.059487	0.987981	0.904893	-0.987981	0.52968	1	1
TBXA2R	0.0594148	-3.01137	0.133364	3.01137	0.995738	0.60923	1
CAMK2G	0.059383	-1.58461	0.382535	1.58461	0.954189	1	1
RAD51C	0.0593572	-3.0724	0.127289	3.0724	0.996239	0.593019	1
LOC392265	0.0592058	-0.427066	0.660001	0.427066	0.828387	1	1
RING1	0.0592041	-2.40081	0.217411	2.40081	0.986806	0.783255	1
RBPJ	0.059168	-1.6464	0.37795	1.6464	0.959074	1	1
MPL	0.0588833	-0.255669	0.697101	0.255669	0.798671	1	1
APBB2	0.0587414	-0.0236161	0.748696	0.0236161	0.758017	1	1
HCFC2	0.0584817	-2.01192	0.296993	2.01192	0.97583	0.927043	1
MBTPS1	0.0582985	-1.82767	0.331313	1.82767	0.96775	0.975599	1
STX4	0.0582865	-2.36516	0.226768	2.36516	0.98614	0.801153	1
ITPR2	0.0581739	-0.511972	0.63881	0.511972	0.840832	1	1
ARG2	0.0580784	-1.79158	0.336139	1.79158	0.965715	0.984355	1
HSP90B1	0.0579184	-1.71909	0.354989	1.71909	0.9623	1	1
TCEB3C	0.057731	-1.26701	0.460142	1.26701	0.931331	1	1
RCCD1	0.0577284	0.939038	0.898827	-0.939038	0.539364	1	1
SMARCC2	0.0575633	0.158416	0.780575	-0.158416	0.717443	1	1
NAT1	0.0574764	-2.54764	0.193245	2.54764	0.989754	0.736251	1
PRKACG	0.0573122	-1.26739	0.457352	1.26739	0.930821	1	1
PSEN1	0.0571264	-2.26791	0.247861	2.26791	0.983912	0.842265	1
SRPRB	0.0570611	-1.02464	0.522147	1.02464	0.909171	1	1
FOXP3	0.0569579	-1.99907	0.29273	1.99907	0.974824	0.920283	1
SSB	0.0569286	-3.25519	0.10665	3.25519	0.997391	0.537053	1
GLYCTK	0.0568607	-4.14491	0.0408691	4.14491	0.999645	0.315544	1
EDNRB	0.0568065	-0.340702	0.680083	0.340702	0.814552	1	1
IL15	0.0564548	-0.999821	0.523282	0.999821	0.90517	1	1
RDH14	0.0563499	-1.49862	0.404951	1.49862	0.948953	1	1
NT5E	0.0562888	-1.82767	0.331313	1.82767	0.96775	0.975599	1
VRK1	0.0561555	-2.60887	0.185798	2.60887	0.990873	0.72108	1
PSMD3	0.0560222	-4.31478	0.030811	4.31478	0.99976	0.263159	1
IGF2BP3	0.0559096	-0.927261	0.547667	0.927261	0.899173	1	1
TTN	0.0557359	-1.10929	0.495543	1.10929	0.916213	1	1
SMARCB1	0.0553669	-2.03579	0.286165	2.03579	0.976265	0.907504	1
RNF5	0.0551829	-0.328419	0.683629	0.328419	0.813015	1	1
TIMP2	0.0550969	-2.12095	0.268457	2.12095	0.979156	0.874184	1
UBE4A	0.0549997	-2.32781	0.229709	2.32781	0.985069	0.806412	1
DTX1	0.0549722	0.341779	0.814442	-0.341779	0.679396	1	1
TNF	0.0549292	0.694321	0.867905	-0.694321	0.597175	1	1
GGPS1	0.0548011	-1.21972	0.476092	1.21972	0.928183	1	1
ATP5F1	0.0547357	-1.39042	0.436541	1.39042	0.942244	1	1
ZNF92	0.0547082	-2.76595	0.164538	2.76595	0.993183	0.67872	1
AGTR1	0.0546437	-0.719078	0.589889	0.719078	0.870693	1	1
KIF5C	0.0546136	-1.37725	0.43078	1.37725	0.939716	1	1
HDAC3	0.0542688	-0.707302	0.593933	0.707302	0.869607	1	1
CALR	0.0542602	-0.865781	0.556033	0.865781	0.889925	1	1
TNFSF13B	0.0542215	-0.633601	0.610526	0.633601	0.858978	1	1
SLC1A5	0.054212	-1.30355	0.451735	1.30355	0.934457	1	1
LYRM1	0.0541724	-0.876987	0.554581	0.876987	0.891685	1	1
ACTN1	0.0540916	-1.70725	0.362562	1.70725	0.96222	1	1
FTL	0.0537846	-1.45126	0.42057	1.45126	0.946378	1	1
ABCC4	0.0535008	-0.937897	0.540154	0.937897	0.898855	1	1
PIAS3	0.053377	-0.316072	0.687987	0.316072	0.812013	1	1
PRLHR	0.0533486	0.695652	0.87043	-0.695652	0.602492	1	1
FOXR1	0.0532807	-1.74372	0.352902	1.74372	0.963956	1	1
ACACB	0.0532549	-0.1707	0.714862	0.1707	0.782874	1	1
FECH	0.0529831	-2.01078	0.290662	2.01078	0.975294	0.917106	1
PTPN11	0.0528601	-0.547935	0.632636	0.547935	0.847415	1	1
PIAS4	0.0525136	-1.21934	0.471135	1.21934	0.927075	1	1
ATP5G1	0.0524224	-0.328672	0.68166	0.328672	0.811793	1	1
ZBTB48	0.0523304	-0.499815	0.641668	0.499815	0.838974	1	1
TNPO3	0.0521051	1.98615	0.974501	-1.98615	0.297639	1	1
TMEM154	0.0520535	-0.244146	0.700048	0.244146	0.796946	1	1
IKBKB	0.052038	-1.41283	0.432094	1.41283	0.944032	1	1
TFPI	0.052001	-1.34021	0.441985	1.34021	0.937238	1	1
RCAN1	0.0518523	-1.90144	0.312606	1.90144	0.970807	0.94838	1
RTEL1	0.0517757	-1.80469	0.340069	1.80469	0.96703	0.992262	1
RDX	0.0516141	-0.0357094	0.74719	0.0357094	0.761244	1	1
ZNF684	0.0514851	-1.88992	0.320345	1.88992	0.970775	0.956824	1
ZNF318	0.0514653	-0.694258	0.597649	0.694258	0.868088	1	1
NUAK2	0.0513939	-1.49881	0.403294	1.49881	0.948726	1	1
PRKCG	0.051289	-2.36447	0.223078	2.36447	0.985945	0.795617	1
MYLIP	0.051252	-0.792334	0.572358	0.792334	0.880322	1	1
ZFP1	0.0512348	-1.36452	0.436845	1.36452	0.939265	1	1
CAMK2A	0.0511755	-1.36541	0.434619	1.36541	0.938977	1	1
IL1B	0.0511583	-1.36452	0.436845	1.36452	0.939265	1	1
AKR1C1	0.0509932	-1.70624	0.354996	1.70624	0.961286	1	1
IRF1	0.0509794	-0.975381	0.528816	0.975381	0.902379	1	1
ZNF8	0.0509184	-1.46336	0.416236	1.46336	0.946991	1	1
IMPDH1	0.050859	-1.10822	0.503221	1.10822	0.917931	1	1
SCP2	0.0507894	0.109219	0.772533	-0.109219	0.729163	1	1
ZNF434	0.0506285	-0.731235	0.586998	0.731235	0.87233	1	1
MGAT4A	0.0506027	-1.47418	0.411346	1.47418	0.94738	1	1
SCN9A	0.0505855	-1.54833	0.392444	1.54833	0.952101	1	1
RBMS1	0.0505537	0.500322	0.840507	-0.500322	0.644277	1	1
GALC	0.0505056	-2.02408	0.294008	2.02408	0.976239	0.920354	1
FN3K	0.0504394	-0.316642	0.68359	0.316642	0.809241	1	1
DIS3	0.0503559	-0.682735	0.598881	0.682735	0.865874	1	1
PRR15L	0.050214	-3.44989	0.0850215	3.44989	0.998236	0.475728	1
PAK3	0.0500575	-0.389202	0.671782	0.389202	0.824188	1	1
HS2ST1	0.0499913	-0.280743	0.692249	0.280743	0.803532	1	1
RFC5	0.0499113	-1.49881	0.403294	1.49881	0.948726	1	1
NUCB2	0.0498959	-1.08574	0.510002	1.08574	0.916068	1	1
HTATIP2	0.0498924	-1.08523	0.503289	1.08523	0.914289	1	1
KARS	0.0498494	0.524255	0.842805	-0.524255	0.636126	1	1
DCLK3	0.0497789	-0.805315	0.575937	0.805315	0.884401	1	1
TNK1	0.0497393	-1.10967	0.497965	1.10967	0.91687	1	1
ZNF354B	0.0496981	0.451379	0.83204	-0.451379	0.654041	1	1
DLX2	0.0496946	-0.975191	0.528079	0.975191	0.902129	1	1
TARS	0.0496482	-0.743518	0.584033	0.743518	0.873954	1	1
MAD2L1BP	0.0492173	-1.9619	0.301492	1.9619	0.973455	0.934998	1
COL4A5	0.0491993	-1.13297	0.492166	1.13297	0.9191	1	1
NAA25	0.0491615	-0.853498	0.558392	0.853498	0.888232	1	1
IL8	0.0490247	-1.16932	0.486028	1.16932	0.92315	1	1
FABP4	0.0487934	-3.09621	0.119028	3.09621	0.996322	0.573488	1
MAST1	0.0487891	-0.950814	0.534009	0.950814	0.899401	1	1
HSD17B2	0.0487143	-1.32843	0.442475	1.32843	0.935864	1	1
TRAFD1	0.0485922	-1.57315	0.392322	1.57315	0.954434	1	1
ACLY	0.0485646	-0.878128	0.554423	0.878128	0.891859	1	1
IPPK	0.0485406	-1.02401	0.51639	1.02401	0.907484	1	1
CERK	0.0484374	-1.499	0.402343	1.499	0.948604	1	1
LRPAP1	0.048292	-1.82805	0.328487	1.82805	0.967503	0.972552	1
ZNF786	0.0481028	0.207613	0.790503	-0.207613	0.708086	1	1
ENPP1	0.0477116	-0.804364	0.569398	0.804364	0.881829	1	1
CASP14	0.0474725	-1.87719	0.318077	1.87719	0.969771	0.952335	1
KDM5B	0.0474269	-0.914027	0.542865	0.914027	0.895156	1	1
FANCL	0.0472412	-1.62127	0.374518	1.62127	0.956475	1	1
PSMD10	0.0471466	-0.585735	0.625429	0.585735	0.85378	1	1
AQP12A	0.0469961	-1.46222	0.412065	1.46222	0.94622	1	1
WDR67	0.0468017	-1.57327	0.394581	1.57327	0.954748	1	1
NR0B2	0.0467785	-0.791764	0.574297	0.791764	0.880914	1	1
SKP1	0.0467209	-1.08403	0.506226	1.08403	0.914839	1	1
SOX11	0.046579	-0.487088	0.646012	0.487088	0.837753	1	1
LIG3	0.0463606	-2.79147	0.157246	2.79147	0.993402	0.658204	1
SCAP	0.0461223	-1.05997	0.508789	1.05997	0.911555	1	1
SF3B1	0.0461077	-1.42524	0.425362	1.42524	0.944308	1	1
IL1RAP	0.0459977	0.268966	0.803942	-0.268966	0.698295	1	1
BRAF	0.0459323	-2.48743	0.211518	2.48743	0.988958	0.774292	1
LPAR3	0.0459142	-0.219263	0.704551	0.219263	0.791824	1	1
STAM	0.0458162	-1.18268	0.479146	1.18268	0.923562	1	1
CEPT1	0.0458067	-1.77924	0.339337	1.77924	0.965152	0.991246	1
SNX17	0.0454722	-1.10955	0.496861	1.10955	0.916578	1	1
ENOPH1	0.0453914	0.390342	0.82184	-0.390342	0.667387	1	1
ZNF501	0.045277	-1.5237	0.396668	1.5237	0.950278	1	1
LARS	0.0452615	-2.27931	0.23836	2.27931	0.983822	0.824077	1
KIF14	0.0452245	-1.96279	0.302083	1.96279	0.973553	0.934998	1
MST4	0.045154	-1.3775	0.431234	1.3775	0.939825	1	1
ZBTB41	0.0451024	-1.90233	0.321386	1.90233	0.971626	0.957733	1
ZNF662	0.0445658	-2.22986	0.250561	2.22986	0.98264	0.846829	1
ZRANB2	0.0444136	-0.852611	0.560472	0.852611	0.888761	1	1
PNN	0.0443439	-2.65673	0.176336	2.65673	0.991554	0.704376	1
APEH	0.0442932	-1.45063	0.413967	1.45063	0.945267	1	1
RAB5B	0.0442906	-0.267572	0.696165	0.267572	0.801962	1	1
GPR153	0.0441582	-0.597322	0.618895	0.597322	0.853655	1	1
PCDH15	0.0440086	-0.888954	0.554303	0.888954	0.893952	1	1
ENDOG	0.0439647	-0.267889	0.694319	0.267889	0.800749	1	1
APOA1	0.0439303	-1.41467	0.428643	1.41467	0.943669	1	1
USF1	0.0438847	-1.92543	0.308419	1.92543	0.971905	0.941852	1
HARS	0.0438658	0.0720525	0.770588	-0.0720525	0.742459	1	1
BBS9	0.0434547	-1.28069	0.462031	1.28069	0.933505	1	1
TANK	0.0433369	-1.13247	0.499635	1.13247	0.920799	1	1
AKR1C3	0.0432759	-2.79153	0.157641	2.79153	0.993413	0.659224	1
WNT10B	0.0432398	-3.36378	0.0906178	3.36378	0.997859	0.492182	1
SLC3A2	0.043134	-1.43822	0.416361	1.43822	0.944287	1	1
HIC2	0.042888	1.35236	0.938256	-1.35236	0.439403	1	1
PHACTR1	0.0428536	-1.42708	0.429748	1.42708	0.945222	1	1
BRPF3	0.0428519	-0.804808	0.570539	0.804808	0.882339	1	1
RAF1	0.0426773	-1.58416	0.383373	1.58416	0.95426	1	1
LDHA	0.0423695	0.195963	0.792133	-0.195963	0.715372	1	1
UBE2L3	0.0422267	-1.15817	0.484227	1.15817	0.921077	1	1
PON3	0.0421399	-1.89017	0.324555	1.89017	0.971161	0.963523	1
ZNF572	0.0420324	-0.731108	0.587287	0.731108	0.872416	1	1
NEK9	0.0419902	-0.291822	0.691971	0.291822	0.806955	1	1
ZNF451	0.0418939	-1.15893	0.493564	1.15893	0.923339	1	1
INSR	0.0418681	0.0115863	0.754414	-0.0115863	0.749823	1	1
GFPT1	0.0418406	-0.815634	0.574799	0.815634	0.886151	1	1
ODC1	0.0415301	-0.341462	0.677887	0.341462	0.81336	1	1
USP32	0.0414433	-0.975444	0.529206	0.975444	0.902505	1	1
FASTKD3	0.0413977	-1.14538	0.487418	1.14538	0.91988	1	1
HEXB	0.0411956	-0.987094	0.52523	0.987094	0.903455	1	1
ZNF331	0.0411698	-0.378629	0.673837	0.378629	0.822268	1	1
PRKAR1A	0.0410391	-0.951701	0.542882	0.951701	0.902231	1	1
HDAC6	0.0408516	-0.597955	0.622932	0.597955	0.85572	1	1
RANBP9	0.040843	-1.54826	0.391972	1.54826	0.952029	1	1
APRT	0.0405902	-1.68192	0.360323	1.68192	0.959929	1	1
MAPK6	0.0404973	-1.74391	0.35619	1.74391	0.964322	1	1
CHRM1	0.0404113	-1.17052	0.482345	1.17052	0.922492	1	1
HOXC10	0.0403159	-1.07282	0.504782	1.07282	0.912643	1	1
SULT1A1	0.0402247	-0.901744	0.546079	0.901744	0.893794	1	1
STK38	0.0399556	-1.54731	0.394358	1.54731	0.95227	1	1
ULK4	0.03964	-0.987791	0.527538	0.987791	0.904244	1	1
FZD4	0.039443	0.023426	0.759833	-0.023426	0.750642	1	1
RBM6	0.039425	-1.596	0.383952	1.596	0.955423	1	1
XK	0.0391472	-0.999314	0.522178	0.999314	0.904767	1	1
B4GALT1	0.0389571	-1.51186	0.401758	1.51186	0.949828	1	1
TINF2	0.038909	0.256746	0.801558	-0.256746	0.700589	1	1
CD40	0.0387482	0.0114595	0.755364	-0.0114595	0.750837	1	1
HIST1H1C	0.0386923	-0.744405	0.590941	0.744405	0.876857	1	1
UGT1A9	0.0386854	-0.231673	0.701828	0.231673	0.79403	1	1
RPN1	0.0385272	-1.07358	0.513511	1.07358	0.91501	1	1
FANCF	0.0383147	-1.32754	0.451685	1.32754	0.937459	1	1
ZNF567	0.0381462	-1.47406	0.412991	1.47406	0.947619	1	1
ZNF692	0.0381359	0.218819	0.793302	-0.218819	0.706698	1	1
MYO3B	0.0380688	-0.975444	0.529206	0.975444	0.902505	1	1
RNASET2	0.0380043	-1.24321	0.46286	1.24321	0.928657	1	1
MED21	0.0379991	-1.04731	0.517428	1.04731	0.911723	1	1
[truncated: 2,371 more rows]

## Sheet: LINCS_OE
GenePert	RGES	RankSums_Mimic	P_Mimic	RankSums_Reversal	P_Reversal	FDR_Mimic	FDR_Reversal
IFNG	0.833737	-9.88474	7.75295e-07	9.88474	1	0.0022313	1
KCNA3	0.64594	-8.55536	2.29321e-05	8.55536	1	0.0109997	1
CD40	0.635187	-8.9331	1.02984e-05	8.9331	1	0.00913569	1
TIRAP	0.628391	-9.14091	4.99488e-06	9.14091	1	0.00718764	1
ZNF655	0.627728	-7.65324	0.000165638	7.65324	1	0.0280415	1
KCNC1	0.624602	-8.25113	3.80373e-05	8.25113	1	0.0136839	1
MAS1	0.606459	-8.22637	4.49671e-05	8.22637	1	0.0143795	1
BCL10	0.601998	-8.73873	1.26973e-05	8.73873	1	0.00913569	1
IREB2	0.595258	-7.95861	7.09809e-05	7.95861	1	0.0145917	1
LYN	0.585323	-7.44645	0.000213188	7.44645	1	0.0340864	1
IFNB1	0.580271	-8.03269	6.72686e-05	8.03269	1	0.0145917	1
VPS28	0.564845	-8.10481	5.27765e-05	8.10481	1	0.0145917	1
TRIM46	0.56273	-5.71533	0.00490517	5.71533	0.999996	0.227695	1
CDKN2C	0.560414	-8.44722	2.93374e-05	8.44722	1	0.0120618	1
HNF4A	0.55277	-7.48463	0.000241461	7.48463	1	0.036575	1
BLCAP	0.536039	-4.9613	0.0139004	4.9613	0.999958	0.381002	1
LTBR	0.533843	-7.55662	0.000158144	7.55662	1	0.0280415	1
LPAR1	0.533747	-6.67824	0.000996628	6.67824	1	0.086918	1
CARD9	0.533501	-7.14209	0.00035931	7.14209	1	0.0470042	1
TNF	0.532295	-8.11646	6.26221e-05	8.11646	1	0.0145917	1
ZBP1	0.531412	-8.50693	2.25576e-05	8.50693	1	0.0109997	1
RELB	0.530493	-7.02116	0.000508585	7.02116	1	0.0624951	1
S1PR3	0.527374	-7.25106	0.000355314	7.25106	1	0.0470042	1
RPS10	0.525983	-6.37477	0.00146676	6.37477	0.999999	0.106005	1
TRAF2	0.52517	-6.42289	0.00134574	6.42289	1	0.102307	1
FGR	0.517098	-6.19096	0.00212829	6.19096	0.999999	0.13315	1
IKBKG	0.514277	-6.9227	0.000542869	6.9227	1	0.0624951	1
TBC1D3	0.511605	-6.20419	0.0019776	6.20419	0.999999	0.126478	1
IRAK2	0.509974	-4.64447	0.0214613	4.64447	0.9999	0.48844	1
MAGEA9	0.509448	-6.67893	0.000847328	6.67893	1	0.0786648	1
ZNF509	0.507022	-5.3379	0.00791484	5.3379	0.999986	0.281221	1
HOXA9	0.50683	-6.83741	0.000633607	6.83741	1	0.0684153	1
LCOR	0.506782	-4.16827	0.036837	4.16827	0.999655	0.634832	1
HTR2C	0.497326	-6.26447	0.0017599	6.26447	0.999999	0.117791	1
TRIM22	0.496499	-6.13062	0.00217445	6.13062	0.999999	0.13315	1
CDKN1A	0.495158	-6.97278	0.000644112	6.97278	1	0.0684153	1
TNFRSF1A	0.494002	-6.776	0.00077291	6.776	1	0.0767047	1
RHOC	0.491905	-4.47219	0.0273385	4.47219	0.999844	0.556841	1
TRAF3IP2	0.490184	-6.50906	0.00120907	6.50906	1	0.0994202	1
GPR35	0.489779	-5.82512	0.00403153	5.82512	0.999997	0.210959	1
RET_M918T	0.489293	-5.08198	0.0114025	5.08198	0.99997	0.345436	1
DMRTA1	0.488362	-6.71515	0.000841302	6.71515	1	0.0786648	1
KLF6	0.484634	-7.38522	0.00026472	7.38522	1	0.0380932	1
NR1H2	0.484437	-6.61771	0.000986823	6.61771	1	0.086918	1
BAMBI	0.48244	-6.37521	0.0016106	6.37521	0.999999	0.110364	1
KCNA6	0.480172	-8.0313	6.96722e-05	8.0313	1	0.0145917	1
MCOLN1	0.477892	-5.53336	0.0056621	5.53336	0.999992	0.254618	1
ALDH6A1	0.477793	-5.94764	0.00296304	5.94764	0.999998	0.163993	1
BRAF_D594V	0.47563	-5.07116	0.0123109	5.07116	0.999969	0.362728	1
WWP2	0.475192	-4.31364	0.0338169	4.31364	0.999767	0.600772	1
LHX4	0.472355	-6.56857	0.00119379	6.56857	1	0.0994202	1
GPR152	0.470889	-4.72805	0.0200717	4.72805	0.999921	0.477409	1
EGFR_del3	0.469278	-4.9972	0.0124314	4.9972	0.999961	0.362728	1
PUF60	0.467534	-6.93505	0.0005255	6.93505	1	0.0624951	1
FOS	0.465936	-3.86309	0.054175	3.86309	0.999294	0.753673	1
CBR1	0.465903	-6.14233	0.0022452	6.14233	0.999999	0.134618	1
PRKCE	0.464904	-4.55747	0.0246905	4.55747	0.999875	0.53428	1
PPARD	0.464889	-5.92282	0.003297	5.92282	0.999998	0.179033	1
ALK_F1174L	0.463964	-5.50955	0.00607679	5.50955	0.999991	0.263255	1
CUL3	0.462783	-6.84919	0.000665611	6.84919	1	0.0684153	1
BRAF_G464V	0.462577	-4.98429	0.0134578	4.98429	0.99996	0.376035	1
TXNIP	0.460402	-6.38711	0.00147331	6.38711	1	0.106005	1
TANK	0.459749	-5.78998	0.00400526	5.78998	0.999996	0.210959	1
ALK_T1151M	0.459068	-4.22982	0.0349914	4.22982	0.999706	0.617823	1
SP100	0.455427	-5.19184	0.00956895	5.19184	0.999978	0.315708	1
TNK1	0.452619	-4.82581	0.0167958	4.82581	0.999938	0.439438	1
FGFR3	0.450522	-5.71584	0.00439563	5.71584	0.999995	0.216797	1
ALK_R1275Q	0.449129	-5.4116	0.00680372	5.4116	0.999988	0.266023	1
TNFRSF13B	0.448588	-6.43491	0.00135082	6.43491	1	0.102307	1
PHF5A	0.448212	-5.39945	0.0069325	5.39945	0.999988	0.266023	1
RAB23	0.447604	-3.71759	0.0622275	3.71759	0.999007	0.806716	1
TRAF1	0.444947	-3.94914	0.0478317	3.94914	0.999417	0.705947	1
HLX	0.443215	-6.44745	0.00126842	6.44745	1	0.101403	1
FERD3L	0.442131	-4.61927	0.0208087	4.61927	0.999891	0.480941	1
HOXB7	0.440851	-6.0932	0.00267768	6.0932	0.999999	0.151105	1
ARIH1	0.440006	-5.02101	0.0124774	5.02101	0.999964	0.362728	1
ZNF223	0.439528	-5.67943	0.00456801	5.67943	0.999995	0.216797	1
PLK1	0.43893	-3.52251	0.0767449	3.52251	0.998472	0.85256	1
SETD8	0.435808	-5.66753	0.00459508	5.66753	0.999995	0.216797	1
PPARA	0.434354	-4.04601	0.0435005	4.04601	0.99954	0.676726	1
MYST2	0.43374	-5.21609	0.00937188	5.21609	0.999979	0.315708	1
C1QA	0.432637	-5.38723	0.00705711	5.38723	0.999988	0.267241	1
RAPSN	0.431482	-5.3985	0.00775801	5.3985	0.999988	0.279095	1
BNIP1	0.431118	-5.4841	0.00643375	5.4841	0.999991	0.266023	1
OVOL2	0.430881	-5.58268	0.00543681	5.58268	0.999993	0.248367	1
ATF7	0.427187	-4.375	0.0294709	4.375	0.999796	0.566607	1
GSTP1	0.426257	-5.2894	0.00825309	5.2894	0.999983	0.286173	1
IFNAR2	0.426076	-4.78978	0.0166284	4.78978	0.999931	0.439052	1
HIST1H1T	0.425663	-4.6427	0.0225686	4.6427	0.999901	0.505776	1
BCKDK	0.424922	-3.7671	0.0629743	3.7671	0.999137	0.809793	1
MED21	0.42485	-3.98624	0.0476591	3.98624	0.999474	0.705947	1
DNM1L	0.424302	-3.59495	0.0727297	3.59495	0.998709	0.852002	1
MAD2L1BP	0.423362	-5.13093	0.0104164	5.13093	0.999974	0.333092	1
PRR15L	0.423354	-4.0954	0.0402666	4.0954	0.999588	0.654731	1
CCBL1	0.423266	-4.37519	0.0289259	4.37519	0.999795	0.566317	1
GADD45B	0.422184	-6.05698	0.00260059	6.05698	0.999999	0.150304	1
RBM6	0.421635	-5.50898	0.00587703	5.50898	0.999991	0.260217	1
CCDC90A	0.420498	-4.71754	0.019305	4.71754	0.999917	0.474869	1
RPA4	0.417746	-4.31377	0.0330775	4.31377	0.999765	0.591285	1
CTBP1	0.417279	-5.76554	0.0041153	5.76554	0.999996	0.211497	1
EBNA1BP2	0.415092	-3.54613	0.0770207	3.54613	0.998567	0.85256	1
HOXA5	0.414546	-5.24154	0.00921386	5.24154	0.999981	0.315684	1
VGLL4	0.414196	-3.59558	0.0709234	3.59558	0.998697	0.844717	1
YAF2	0.413624	-5.4116	0.00680372	5.4116	0.999988	0.266023	1
ZNF569	0.413153	-5.21589	0.00965335	5.21589	0.99998	0.315708	1
GATA3	0.41185	-5.05716	0.012805	5.05716	0.999968	0.364062	1
RAD18	0.410291	-5.31448	0.00806227	5.31448	0.999985	0.282966	1
KLF17	0.409487	-4.04607	0.0432771	4.04607	0.999539	0.676726	1
BCR-ABL_T315I	0.408254	-4.55766	0.02389	4.55766	0.999874	0.523554	1
ABAT	0.408246	-3.98637	0.0484311	3.98637	0.999477	0.708573	1
PURG	0.40666	-5.10623	0.0112269	5.10623	0.999972	0.343734	1
CDKN1B	0.406483	-4.15707	0.0400849	4.15707	0.999654	0.654731	1
TAX1BP1	0.404446	-3.47306	0.0826869	3.47306	0.998318	0.894635	1
TRIM32	0.40389	-5.47264	0.00622007	5.47264	0.99999	0.263255	1
NDUFC2	0.403443	-4.43717	0.0275756	4.43717	0.999827	0.556841	1
ARMC5	0.401757	-5.15632	0.0105844	5.15632	0.999976	0.334748	1
DECR1	0.400691	-4.54658	0.0232414	4.54658	0.999868	0.51453	1
HSPD1	0.400063	-2.80388	0.157214	2.80388	0.993595	1	1
ASNA1	0.399886	-3.18035	0.112661	3.18035	0.996934	1	1
BTK	0.399065	-4.46161	0.0269824	4.46161	0.999838	0.556841	1
EIF4EBP1	0.397067	-5.1063	0.011115	5.1063	0.999972	0.343734	1
ALK	0.395878	-3.70442	0.0661331	3.70442	0.998997	0.827092	1
DYRK1B	0.395376	-4.52145	0.0240129	4.52145	0.999859	0.523554	1
SQSTM1	0.39481	-4.74058	0.0185444	4.74058	0.999922	0.471072	1
CNOT3	0.394521	-4.11965	0.0390299	4.11965	0.999612	0.653071	1
RNF10	0.39319	-6.204	0.00193622	6.204	0.999999	0.126478	1
THRA	0.392627	-5.67975	0.00450914	5.67975	0.999995	0.216797	1
OXGR1	0.392494	-3.54594	0.0785714	3.54594	0.998579	0.863086	1
TRIM50	0.391631	-5.67962	0.00451475	5.67962	0.999995	0.216797	1
PAFAH1B3	0.388727	-4.70399	0.0195571	4.70399	0.999914	0.476995	1
IGHMBP2	0.388253	-2.89999	0.14659	2.89999	0.994702	1	1
HDAC1	0.387743	-3.70575	0.0642799	3.70575	0.998989	0.818573	1
GPER	0.386694	-4.38696	0.0299251	4.38696	0.999804	0.566607	1
HMG20B	0.386061	-2.98585	0.131388	2.98585	0.995423	1	1
FLJ25006	0.385106	-2.6076	0.186977	2.6076	0.990886	1	1
GAS7	0.385056	-3.09488	0.124102	3.09488	0.996394	1	1
BCR-ABL_E285K	0.384933	-3.92482	0.0492959	3.92482	0.999383	0.716533	1
EIF4EBP3	0.38485	-4.69246	0.0188744	4.69246	0.99991	0.471072	1
PLEKHA4	0.384426	-3.33978	0.092967	3.33978	0.99775	0.945438	1
KLF4	0.384021	-3.85226	0.0561257	3.85226	0.999283	0.765544	1
CHMP6	0.383231	-4.33884	0.0299038	4.33884	0.999774	0.566607	1
POU5F1	0.38108	-4.69164	0.0204048	4.69164	0.999912	0.477438	1
KLF10	0.381006	-4.60635	0.0226703	4.60635	0.999889	0.505776	1
BRP44	0.380858	-5.13048	0.0110984	5.13048	0.999974	0.343734	1
BCL2L2	0.380532	-3.77939	0.0630276	3.77939	0.999166	0.809793	1
CDX2	0.379889	-5.08312	0.0116094	5.08312	0.99997	0.34804	1
PMF1-BGLAP	0.379608	-3.29147	0.100058	3.29147	0.997543	0.972856	1
PIM1	0.379361	-5.47264	0.00622007	5.47264	0.99999	0.263255	1
GPR4	0.379147	-2.57126	0.190518	2.57126	0.990206	1	1
TRIM7	0.377959	-4.46054	0.0259005	4.46054	0.999835	0.549532	1
MAP4K1	0.377913	-3.61907	0.072747	3.61907	0.998789	0.852002	1
LIN28	0.377756	-3.66871	0.0655086	3.66871	0.998891	0.827092	1
RBM26	0.377461	-4.11863	0.0426457	4.11863	0.999623	0.676726	1
ACADS	0.376855	-1.36585	0.4392	1.36585	0.939839	1	1
CANT1	0.376839	-4.4235	0.0287415	4.4235	0.999822	0.566317	1
TRIB1	0.376831	-4.73007	0.0202996	4.73007	0.999922	0.477438	1
INPP1	0.376184	-3.37632	0.0894922	3.37632	0.997915	0.929814	1
NAP1L3	0.37592	-2.99838	0.129398	2.99838	0.995524	1	1
PSMD9	0.375738	-3.91273	0.0502023	3.91273	0.999366	0.722412	1
TSSK3	0.373678	-3.18175	0.111134	3.18175	0.996922	1	1
PRKD1	0.37171	-3.63135	0.071029	3.63135	0.998816	0.844717	1
GPR156	0.370657	-2.25385	0.251572	2.25385	0.983598	1	1
TLE1	0.369582	-3.38841	0.0882359	3.38841	0.997965	0.923429	1
NFYB	0.368519	-4.88735	0.0145144	4.88735	0.999947	0.394078	1
CDIPT	0.368262	-4.05778	0.0450763	4.05778	0.999561	0.6864	1
MLST8	0.368101	-3.5101	0.0777398	3.5101	0.99843	0.857222	1
ZFP112	0.36807	-4.2906	0.0320545	4.2906	0.999746	0.587598	1
ZDHHC11	0.36641	-4.77845	0.017718	4.77845	0.99993	0.455289	1
CREB3	0.366355	-3.65579	0.0687358	3.65579	0.998875	0.83469	1
POU2F2	0.365339	-2.94919	0.136371	2.94919	0.995097	1	1
ORMDL3	0.364667	-4.31485	0.0308826	4.31485	0.999761	0.574309	1
ENST00000265296	0.364525	-4.16878	0.0373669	4.16878	0.999657	0.636343	1
UGT1A9	0.364151	-4.65568	0.0199344	4.65568	0.999901	0.477409	1
NSFL1C	0.363899	-4.38677	0.0309305	4.38677	0.999806	0.574309	1
PPP1R13B	0.363434	-3.60881	0.0763013	3.60881	0.998782	0.85256	1
RC3H2	0.363027	-3.24164	0.103456	3.24164	0.997256	0.985995	1
UBA52	0.36275	-5.44871	0.00675951	5.44871	0.99999	0.266023	1
SPRY4	0.362656	-3.25494	0.104009	3.25494	0.997355	0.985995	1
SMARCC2	0.362443	-1.65717	0.367702	1.65717	0.958741	1	1
SP2	0.362418	-3.3886	0.0886335	3.3886	0.997971	0.924229	1
ZBTB49	0.362374	-4.07026	0.0427988	4.07026	0.999568	0.676726	1
IFNA10	0.362081	-3.59634	0.0743901	3.59634	0.998726	0.85256	1
MITF	0.362072	-0.901998	0.54576	0.901998	0.893741	1	1
PRKCZ	0.361642	-3.0339	0.13176	3.0339	0.995942	1	1
ERAP1	0.361385	-1.78025	0.344395	1.78025	0.965744	1	1
IGHA2	0.361045	-4.18113	0.037353	4.18113	0.999669	0.636343	1
MEOX2	0.360999	-4.07172	0.044087	4.07172	0.999574	0.678829	1
SLC22A4	0.360907	-3.924	0.05071	3.924	0.999388	0.726087	1
HSBP1	0.360781	-2.34098	0.233613	2.34098	0.985692	1	1
SOCS6	0.360727	-4.77718	0.0175803	4.77718	0.999929	0.455289	1
RPS6KC1	0.360502	-5.52038	0.00647801	5.52038	0.999992	0.266023	1
JAK3	0.3603	-2.21846	0.249859	2.21846	0.982156	1	1
TEAD4	0.357485	-4.32688	0.0302862	4.32688	0.999767	0.569697	1
AFF4	0.357043	-3.54689	0.0747827	3.54689	0.998551	0.85256	1
MRGPRX4	0.356864	-4.44806	0.0270974	4.44806	0.999831	0.556841	1
BMX	0.356645	-4.42457	0.0269447	4.42457	0.999819	0.556841	1
CXCL1	0.355685	-4.31383	0.0327462	4.31383	0.999765	0.589023	1
CCL2	0.355595	-4.00986	0.0444836	4.00986	0.999494	0.680977	1
TSPAN4	0.354811	-3.26659	0.0999276	3.26659	0.99738	0.972856	1
RFWD2	0.354733	-2.36428	0.223604	2.36428	0.985964	1	1
SH3RF2	0.354353	-4.16833	0.0368044	4.16833	0.999655	0.634832	1
PVR	0.353339	-3.68036	0.0658307	3.68036	0.998928	0.827092	1
MPZL1	0.353178	-4.60673	0.0215538	4.60673	0.999888	0.48844	1
TFEB	0.352913	-2.62064	0.181317	2.62064	0.990975	1	1
RIT1	0.352369	-3.2293	0.105765	3.2293	0.997201	0.994742	1
ZFP3	0.352121	-3.54626	0.0762073	3.54626	0.99856	0.85256	1
ASF1A	0.351746	-3.5474	0.0768109	3.5474	0.99857	0.85256	1
UBE4A	0.35073	-4.30313	0.0327051	4.30313	0.999757	0.589023	1
G3BP1	0.34998	-2.98528	0.136076	2.98528	0.995507	1	1
BNIP3	0.349787	-3.10779	0.116877	3.10779	0.996392	1	1
FOXA1	0.349652	-2.82673	0.158155	2.82673	0.99396	1	1
PRPF4	0.349601	-2.84035	0.151421	2.84035	0.993996	1	1
GPR132	0.349127	-3.03454	0.125802	3.03454	0.995841	1	1
DUT	0.34847	-3.83941	0.0542079	3.83941	0.999247	0.753673	1
TNFAIP3	0.348315	-3.89924	0.0547909	3.89924	0.999365	0.758116	1
FLT3_ITD	0.348268	-2.96166	0.133888	2.96166	0.995195	1	1
BRAF_G466A	0.348131	-3.97351	0.0464949	3.97351	0.999449	0.693328	1
PDGFRB	0.347183	-2.77944	0.160054	2.77944	0.993284	1	1
SMARCB1	0.346419	-4.41229	0.0272567	4.41229	0.999813	0.556841	1
MAP3K8	0.345785	-4.02144	0.0456367	4.02144	0.999515	0.688718	1
TGFA	0.345362	-3.08278	0.124333	3.08278	0.996287	1	1
FOXN2	0.344337	-2.92595	0.142925	2.92595	0.994951	1	1
ZNF18	0.344272	-3.76647	0.0592366	3.76647	0.999113	0.789273	1
PSMB9	0.343502	-5.16803	0.00981054	5.16803	0.999976	0.317244	1
SOX15	0.343336	-2.28007	0.245111	2.28007	0.984202	1	1
BMP4	0.34255	-2.91297	0.139984	2.91297	0.994725	1	1
RASA1	0.34182	-2.21795	0.250414	2.21795	0.982168	1	1
IKBIP	0.341474	-3.44976	0.0842054	3.44976	0.998227	0.907652	1
CPLX2	0.340879	-3.96199	0.0497987	3.96199	0.999446	0.720204	1
GATA2	0.340824	-3.24285	0.106159	3.24285	0.997301	0.995195	1
ANXA2	0.33997	-4.82606	0.0161952	4.82606	0.999938	0.431572	1
UGCG	0.339854	-7.81248	9.45426e-05	7.81248	1	0.0181396	1
GMNN	0.339797	-3.70493	0.0633581	3.70493	0.99898	0.810421	1
RABGEF1	0.339775	-2.66889	0.174683	2.66889	0.991742	1	1
RAB11FIP3	0.339335	-3.42444	0.0861753	3.42444	0.998126	0.916808	1
SDHB	0.338811	-2.57132	0.190044	2.57132	0.99019	1	1
NOXA1	0.338626	-2.92475	0.13984	2.92475	0.994871	1	1
HOXC10	0.337209	-3.69385	0.067041	3.69385	0.998974	0.827317	1
SQRDL	0.337207	-4.20531	0.0356661	4.20531	0.999686	0.625896	1
IDH3B	0.337197	-3.44831	0.0882316	3.44831	0.998259	0.923429	1
SMARCE1	0.33697	-1.41296	0.429775	1.41296	0.943664	1	1
WNK4	0.336839	-2.98616	0.130851	2.98616	0.995416	1	1
RNF25	0.336697	-3.29103	0.0976567	3.29103	0.99751	0.960186	1
PRKCQ	0.336422	-3.75387	0.0596604	3.75387	0.999084	0.791256	1
ALPK2	0.336047	-3.71835	0.0663858	3.71835	0.999036	0.827092	1
ASPHD1	0.334899	-4.76471	0.0187593	4.76471	0.999928	0.471072	1
SATB2	0.334609	-4.15707	0.0400849	4.15707	0.999654	0.654731	1
ZNF331	0.333169	-4.07159	0.0433319	4.07159	0.999571	0.676726	1
ZNF619	0.333115	-2.57157	0.188837	2.57157	0.990154	1	1
DUSP28	0.332581	-3.8522	0.0557009	3.8522	0.999281	0.763368	1
CTLA4	0.331362	-2.13197	0.27479	2.13197	0.980056	1	1
IFNGR1	0.33052	-2.2669	0.240626	2.2669	0.983491	1	1
CXCR4	0.329891	-2.23144	0.256304	2.23144	0.98302	1	1
PCGF2	0.329682	-2.70561	0.168606	2.70561	0.992253	1	1
ADCK4	0.329489	-3.86385	0.0528078	3.86385	0.999289	0.74242	1
HMGCL	0.328966	-3.60672	0.075229	3.60672	0.998768	0.85256	1
RNF40	0.32772	-2.77811	0.163213	2.77811	0.993344	1	1
LHX8	0.327494	-2.62071	0.18153	2.62071	0.990984	1	1
ZNF57	0.327056	-3.87563	0.0521803	3.87563	0.999308	0.74242	1
TSSK6	0.32633	-3.09551	0.118594	3.09551	0.996309	1	1
ST18	0.326278	-4.19385	0.0399085	4.19385	0.999689	0.654731	1
AHDC1	0.325717	-3.05898	0.122664	3.05898	0.996031	1	1
CUL4B	0.325411	-2.72923	0.172019	2.72923	0.992769	1	1
BUD13	0.32535	-2.06049	0.284387	2.06049	0.977376	1	1
ATP5D	0.324445	-4.9727	0.0128789	4.9727	0.999958	0.364062	1
EHF	0.32284	-1.76734	0.341386	1.76734	0.964493	1	1
LPAR2	0.322708	-2.4262	0.217388	2.4262	0.987546	1	1
SSX2	0.322401	-3.40095	0.0881897	3.40095	0.99803	0.923429	1
BRAF_V600E	0.322091	-2.10854	0.270481	2.10854	0.978719	1	1
RUVBL1	0.321942	-3.61907	0.072747	3.61907	0.998789	0.852002	1
TSC22D3	0.321935	-3.29128	0.0987232	3.29128	0.997525	0.966412	1
USF1	0.321802	-3.9378	0.0526533	3.9378	0.99942	0.74242	1
CNOT7	0.321766	-4.33979	0.0316971	4.33979	0.999779	0.58477	1
LHX9	0.320927	-0.621952	0.614005	0.621952	0.857643	1	1
SLC1A1	0.320924	-3.43659	0.0852741	3.43659	0.998176	0.915742	1
DTX4	0.319714	-1.27885	0.46217	1.27885	0.933294	1	1
TNFRSF10A	0.317984	-6.08117	0.00261126	6.08117	0.999999	0.150304	1
PRKD2	0.317047	-2.86339	0.151852	2.86339	0.994332	1	1
RGS6	0.316258	-3.30331	0.0967702	3.30331	0.997577	0.960186	1
ARNTL	0.316069	-3.2167	0.111347	3.2167	0.997186	1	1
MSRB2	0.316016	-3.72968	0.0612745	3.72968	0.999033	0.797955	1
RDX	0.316008	-1.14595	0.487024	1.14595	0.919874	1	1
ARF6	0.315591	-2.64489	0.177389	2.64489	0.99135	1	1
PASD1	0.315332	-3.81598	0.060874	3.81598	0.999234	0.796342	1
FKBP14	0.315081	-2.61963	0.187141	2.61963	0.991144	1	1
EPHX1	0.31473	-2.97375	0.132566	2.97375	0.995309	1	1
ABL1_T315I	0.314597	-0.974367	0.532404	0.974367	0.903243	1	1
TIMP4	0.314343	-3.36334	0.0927657	3.36334	0.99788	0.945438	1
PGD	0.314152	-3.14376	0.117023	3.14376	0.996705	1	1
ACLY	0.314001	-3.14376	0.117023	3.14376	0.996705	1	1
NRBP1	0.313706	-1.97412	0.298739	1.97412	0.973923	1	1
CASK	0.313346	-3.47332	0.0813533	3.47332	0.998306	0.886874	1
ETV6	0.312828	-2.79039	0.160336	2.79039	0.993465	1	1
SENP6	0.311194	-2.92475	0.13984	2.92475	0.994871	1	1
KNG1	0.310889	-1.8777	0.322487	1.8777	0.970201	1	1
TESK1	0.310569	-1.13304	0.491562	1.13304	0.918966	1	1
LASS2	0.310464	-3.38917	0.0924328	3.38917	0.998014	0.945438	1
NEK10	0.31043	-2.26696	0.24052	2.26696	0.983487	1	1
TRAM2	0.310181	-0.974113	0.536155	0.974113	0.904291	1	1
DNTTIP2	0.308817	-2.51136	0.201304	2.51136	0.989171	1	1
RNF146	0.308492	-2.10956	0.279711	2.10956	0.979374	1	1
TLR8	0.307468	-2.85301	0.155124	2.85301	0.994263	1	1
ANKRD49	0.307279	-2.02231	0.296055	2.02231	0.976298	1	1
TSSC4	0.307188	-4.14409	0.0379254	4.14409	0.999634	0.642055	1
FBXO5	0.306963	-0.779544	0.577497	0.779544	0.879453	1	1
FOXO3	0.306569	-2.9868	0.134214	2.9868	0.995488	1	1
CDC20	0.306381	-1.01122	0.520642	1.01122	0.906434	1	1
MMP1	0.305713	-1.77886	0.342644	1.77886	0.965464	1	1
HERPUD1	0.305565	-2.81521	0.153468	2.81521	0.993674	1	1
FIBP	0.304367	-2.19446	0.257192	2.19446	0.98162	1	1
PACSIN3	0.304338	-2.21852	0.250129	2.21852	0.982174	1	1
CTBP2	0.304094	-1.57296	0.389506	1.57296	0.954038	1	1
LGALS1	0.30373	-2.13254	0.267313	2.13254	0.979604	1	1
FASLG	0.302839	-2.8401	0.149996	2.8401	0.993959	1	1
POT1	0.301744	-2.10797	0.273885	2.10797	0.978919	1	1
ZNF707	0.301578	-3.09538	0.119246	3.09538	0.996318	1	1
TFPI	0.301124	-2.19415	0.254709	2.19415	0.981461	1	1
MAFB	0.301015	-3.01086	0.128836	3.01086	0.995649	1	1
STK38	0.300618	-3.58406	0.0745768	3.58406	0.998685	0.85256	1
ATAD1	0.300462	-2.34003	0.227468	2.34003	0.985365	1	1
HLF	0.300109	-3.18042	0.112026	3.18042	0.996925	1	1
WWTR1	0.300064	-2.37593	0.226508	2.37593	0.986462	1	1
ESRRG	0.298872	-2.207	0.259769	2.207	0.982271	1	1
GGA2	0.298224	-1.17039	0.481452	1.17039	0.922269	1	1
SETD5	0.298053	-3.25443	0.101214	3.25443	0.997315	0.977456	1
RTN4RL1	0.297924	-2.65711	0.175586	2.65711	0.991538	1	1
WWP1	0.29776	-2.01002	0.300344	2.01002	0.975981	1	1
SSBP4	0.297461	-1.93886	0.313143	1.93886	0.973087	1	1
PRKR	0.297395	-2.53447	0.198572	2.53447	0.989635	1	1
WDR18	0.297156	-2.83902	0.155155	2.83902	0.994066	1	1
NDUFV2	0.296774	-3.27805	0.100797	3.27805	0.997467	0.976743	1
WNT5A	0.296682	-3.50953	0.0802684	3.50953	0.998451	0.878374	1
BACH1	0.296634	-1.7427	0.347217	1.7427	0.963267	1	1
NR2C1	0.296501	-2.87701	0.147327	2.87701	0.994414	1	1
NKX2-5	0.296306	-3.11951	0.118453	3.11951	0.996521	1	1
MLLT3	0.296223	-2.60849	0.183287	2.60849	0.990782	1	1
CTCFL	0.295122	-1.69351	0.361911	1.69351	0.961056	1	1
NFIB	0.294824	-2.26626	0.245773	2.26626	0.983742	1	1
PPAT	0.294509	-0.622522	0.619678	0.622522	0.860375	1	1
HOGA1	0.294313	-2.37618	0.22349	2.37618	0.986331	1	1
RASGRP4	0.29392	-2.04738	0.283129	2.04738	0.976634	1	1
CS	0.293066	-1.47558	0.413865	1.47558	0.947912	1	1
PLEKHG6	0.292897	-2.31476	0.240971	2.31476	0.985187	1	1
OAT	0.292424	-2.55973	0.190904	2.55973	0.989954	1	1
SLC1A5	0.292137	-2.65705	0.175543	2.65705	0.991536	1	1
CCDC150	0.291468	-2.71714	0.172423	2.71714	0.992569	1	1
SLC2A6	0.29094	-2.76602	0.163774	2.76602	0.993164	1	1
NR0B2	0.290493	-1.77867	0.34535	1.77867	0.965728	1	1
ZC3H7B	0.290031	-3.12001	0.11543	3.12001	0.996477	1	1
FBXO34	0.289764	-1.29088	0.462253	1.29088	0.93486	1	1
MKI67IP	0.289695	-3.41234	0.0867983	3.41234	0.998073	0.918403	1
TCF7L2	0.289662	-3.30312	0.0962791	3.30312	0.997569	0.960186	1
ZNF212	0.289585	-2.73107	0.171356	2.73107	0.992783	1	1
MGST2	0.289246	-2.92468	0.140284	2.92468	0.99488	1	1
RHEB	0.288954	-1.77943	0.338748	1.77943	0.965105	1	1
VDAC1	0.288748	-5.20482	0.00949623	5.20482	0.999979	0.315708	1
BCR-ABL_Q252H	0.287593	-2.96141	0.134681	2.96141	0.995208	1	1
RBP4	0.287186	-2.4621	0.206447	2.4621	0.988088	1	1
NSA2	0.287118	-3.08329	0.120125	3.08329	0.996221	1	1
KITLG	0.287109	-1.98603	0.299107	1.98603	0.974609	1	1
PEX13	0.286128	-1.98698	0.295661	1.98698	0.974392	1	1
FLT3	0.286108	-1.80444	0.336611	1.80444	0.96667	1	1
FRS3	0.286102	-2.48686	0.20416	2.48686	0.988656	1	1
NUDT9	0.286058	-2.3532	0.231933	2.3532	0.986003	1	1
KLHL18	0.286005	-1.80349	0.334817	1.80349	0.966425	1	1
UFD1L	0.285152	-2.81483	0.156261	2.81483	0.993738	1	1
EFCAB2	0.285075	-1.048	0.510502	1.048	0.909999	1	1
G3BP2	0.284692	-0.450809	0.653063	0.450809	0.83132	1	1
NR1D2	0.284523	-2.60823	0.182977	2.60823	0.990766	1	1
BCR-ABL	0.284118	-1.5727	0.386835	1.5727	0.953655	1	1
KIAA0494	0.283992	-3.29097	0.0975175	3.29097	0.997508	0.960186	1
TRIM17	0.283777	-1.57144	0.392361	1.57144	0.954281	1	1
PSMB8	0.283704	-2.53605	0.201389	2.53605	0.989775	1	1
ETV1	0.283611	-1.4738	0.417198	1.4738	0.948235	1	1
SP8	0.283234	-2.59671	0.188012	2.59671	0.990686	1	1
CREB1	0.283222	-1.2308	0.466286	1.2308	0.927652	1	1
RCC1	0.282997	-1.8292	0.336985	1.8292	0.968396	1	1
DFFB	0.282917	-1.28063	0.460973	1.28063	0.93329	1	1
RG9MTD3	0.282637	-2.51085	0.198426	2.51085	0.989048	1	1
NMUR2	0.282479	-3.53429	0.0761877	3.53429	0.998514	0.85256	1
PWP1	0.282063	-2.76766	0.166544	2.76766	0.993264	1	1
PDPK1	0.28194	-3.55867	0.0742382	3.55867	0.998591	0.85256	1
ZNF256	0.279762	-2.07252	0.280173	2.07252	0.977669	1	1
BCL2L1	0.279412	-2.63191	0.183981	2.63191	0.991296	1	1
ASPH	0.278633	-2.21833	0.249546	2.21833	0.982133	1	1
CERS3	0.277822	-1.43917	0.425075	1.43917	0.945788	1	1
FOXP2	0.277683	-2.98699	0.13637	2.98699	0.995532	1	1
ACD	0.277548	-0.645821	0.607542	0.645821	0.860672	1	1
NUSAP1	0.277315	-2.12108	0.269079	2.12108	0.979203	1	1
GTF2B	0.277172	-2.52396	0.204922	2.52396	0.989615	1	1
OVOL1	0.276853	-2.20529	0.257595	2.20529	0.982079	1	1
ZNF343	0.276679	-2.79026	0.161912	2.79026	0.993503	1	1
KIAA0317	0.276339	-2.27836	0.24494	2.27836	0.984133	1	1
TAGAP	0.276095	-2.88948	0.148883	2.88948	0.994615	1	1
PIH1D1	0.276037	-2.82756	0.151322	2.82756	0.993806	1	1
DTX3L	0.275687	-4.48491	0.0251052	4.48491	0.999845	0.5392	1
ZNF224	0.27532	-1.94956	0.305519	1.94956	0.973077	1	1
HLA-A	0.275238	-1.97355	0.306038	1.97355	0.974468	1	1
INSIG1	0.274528	-2.58341	0.188862	2.58341	0.990422	1	1
LARP2	0.274221	-1.49919	0.4021	1.49919	0.948587	1	1
ALDH3A2	0.273517	-1.47412	0.41213	1.47412	0.947494	1	1
LANCL1	0.273487	-1.59752	0.386748	1.59752	0.955924	1	1
BCR-ABL_E316D	0.272494	-1.46279	0.410981	1.46279	0.946112	1	1
STAT5B	0.272139	-2.4136	0.215567	2.4136	0.987104	1	1
TNK2	0.271564	-3.29002	0.101549	3.29002	0.997552	0.977456	1
ALS2CR7	0.270437	-0.158036	0.718607	0.158036	0.781393	1	1
TRMT1	0.269988	-0.0362797	0.7432	0.0362797	0.757651	1	1
RASGRP2	0.268742	-1.82786	0.329546	1.82786	0.967593	1	1
TXNDC9	0.268454	-2.71783	0.16675	2.71783	0.992421	1	1
RPL35A	0.267457	-2.4369	0.215549	2.4369	0.98777	1	1
GRK4	0.267309	-3.08297	0.122332	3.08297	0.996255	1	1
RGS4	0.267194	-1.80438	0.335941	1.80438	0.966599	1	1
EMD	0.266974	-2.41316	0.214754	2.41316	0.987055	1	1
RAB31	0.266327	-1.37687	0.432438	1.37687	0.93996	1	1
BCR-ABL_E279K	0.266138	-0.207486	0.707525	0.207486	0.790027	1	1
LIPH	0.266054	-1.51173	0.400662	1.51173	0.949655	1	1
HRAS	0.264416	-2.77988	0.165286	2.77988	0.993426	1	1
APEX1	0.264202	-1.46222	0.412065	1.46222	0.94622	1	1
RARA	0.263578	-2.42506	0.21402	2.42506	0.987369	1	1
ZNF689	0.263429	-2.69447	0.176284	2.69447	0.992272	1	1
ZNF626	0.263388	-0.731615	0.587746	0.731615	0.872715	1	1
RAE1	0.263052	-2.90031	0.143427	2.90031	0.994637	1	1
ZNF821	0.262797	-2.70498	0.173787	2.70498	0.992391	1	1
BLK	0.261855	-2.83959	0.150164	2.83959	0.993955	1	1
C20orf194	0.261797	-2.25544	0.246154	2.25544	0.983365	1	1
TRIP10	0.261546	-2.9138	0.14488	2.9138	0.994841	1	1
ARAF	0.261489	-1.12126	0.492408	1.12126	0.917337	1	1
ERBB2	0.260722	-2.07169	0.278613	2.07169	0.97752	1	1
ZCCHC6	0.260378	-1.18135	0.48558	1.18135	0.924807	1	1
FFAR1	0.259638	-0.732375	0.596409	0.732375	0.876326	1	1
FDXR	0.259437	-2.04713	0.284967	2.04713	0.976753	1	1
NR5A2	0.258856	-1.31545	0.452893	1.31545	0.936184	1	1
IRAK4	0.258198	-0.768465	0.581146	0.768465	0.878404	1	1
LPAR5	0.258186	-2.14463	0.265776	2.14463	0.980041	1	1
PIPOX	0.25818	-3.01029	0.128208	3.01029	0.995631	1	1
FGFR1	0.257854	-2.77887	0.157935	2.77887	0.993219	1	1
TM7SF2	0.25785	-0.975761	0.53223	0.975761	0.903444	1	1
PAK3	0.257817	-1.40137	0.425796	1.40137	0.941682	1	1
PITPNA	0.257226	-2.6321	0.18188	2.6321	0.991232	1	1
ZNF564	0.255736	-1.8159	0.331009	1.8159	0.966914	1	1
RAB4A	0.255306	-1.65805	0.367698	1.65805	0.958816	1	1
SIK1	0.254792	-1.32894	0.443991	1.32894	0.936209	1	1
ETV5	0.253982	-2.40049	0.219904	2.40049	0.986907	1	1
MAPK15	0.253021	-1.84015	0.326307	1.84015	0.968112	1	1
CALM1	0.252869	-1.91436	0.316144	1.91436	0.971899	1	1
GABPB2	0.252387	-2.25531	0.244874	2.25531	0.983291	1	1
HCAR1	0.252069	-2.03465	0.290955	2.03465	0.976556	1	1
ZNF490	0.251998	-3.8995	0.0528826	3.8995	0.999356	0.74242	1
TKT	0.251645	-1.76714	0.34162	1.76714	0.964504	1	1
FKBP4	0.251287	-1.09593	0.507852	1.09593	0.917146	1	1
NPM1	0.25102	-3.25348	0.104938	3.25348	0.997357	0.990206	1
ZNF653	0.250823	-2.79204	0.163086	2.79204	0.99356	1	1
NFAT5	0.250669	-1.42562	0.420905	1.42562	0.943623	1	1
PPP2R4	0.250233	-2.51047	0.199219	2.51047	0.989069	1	1
GBA	0.249853	-1.46171	0.418327	1.46171	0.94714	1	1
HOXD9	0.249695	-1.28075	0.463163	1.28075	0.933735	1	1
MYNN	0.2492	-1.93708	0.31198	1.93708	0.972889	1	1
MAPK7	0.248667	-2.19301	0.261388	2.19301	0.981808	1	1
CD55	0.248357	-1.63387	0.375213	1.63387	0.957667	1	1
TLR5	0.24826	-2.09607	0.273799	2.09607	0.978359	1	1
TIMM17B	0.248241	-0.621762	0.613262	0.621762	0.857255	1	1
SREBF1	0.247539	-1.84116	0.330736	1.84116	0.968599	1	1
BCR-ABL_E292Q	0.247194	-1.48748	0.40743	1.48748	0.948175	1	1
PPP1CA	0.246928	-1.67002	0.363503	1.67002	0.959318	1	1
ADAP2	0.246426	-1.65786	0.366393	1.65786	0.958642	1	1
NR1H3	0.245738	-0.390469	0.668065	0.390469	0.822294	1	1
PQBP1	0.244707	-0.864831	0.557217	0.864831	0.890132	1	1
RGS18	0.2446	-1.04883	0.513753	1.04883	0.911002	1	1
ZXDC	0.244467	-2.90063	0.141794	2.90063	0.994605	1	1
ZNF165	0.244126	-0.645251	0.61173	0.645251	0.862391	1	1
GNAI3	0.244065	-2.09594	0.274711	2.09594	0.978414	1	1
NFE2L2	0.243822	-0.157466	0.723792	0.157466	0.785442	1	1
ZNF786	0.243552	-0.926121	0.540157	0.926121	0.896628	1	1
NTRK1	0.242961	-0.939291	0.542321	0.939291	0.899777	1	1
DLC1	0.242937	-1.60955	0.381573	1.60955	0.956334	1	1
BEND5	0.242225	-1.0858	0.511162	1.0858	0.91637	1	1
ZNF300	0.240227	-0.925867	0.541619	0.925867	0.897035	1	1
TEAD2	0.240074	-1.57156	0.3904	1.57156	0.954029	1	1
AGPAT1	0.2398	-4.94801	0.0136048	4.94801	0.999956	0.376488	1
TBX20	0.239664	-1.59759	0.387841	1.59759	0.956072	1	1
TNFRSF21	0.239224	-2.52358	0.199649	2.52358	0.98941	1	1
UBE3C	0.238918	-0.597322	0.618895	0.597322	0.853655	1	1
BTRC	0.238651	0.793158	0.883063	-0.793158	0.579328	1	1
COX7B	0.238318	-2.47451	0.205135	2.47451	0.988369	1	1
NET1	0.237531	-0.560091	0.630076	0.560091	0.849362	1	1
ZNF428	0.237459	-0.744152	0.587641	0.744152	0.875511	1	1
MRGPRF	0.237291	-2.57278	0.198146	2.57278	0.990504	1	1
TAF13	0.236926	-4.10723	0.0397515	4.10723	0.9996	0.654731	1
ZNF519	0.23688	-2.3639	0.226623	2.3639	0.986093	1	1
OPN3	0.236398	-1.37699	0.431574	1.37699	0.939824	1	1
RALA	0.235207	-1.77981	0.339704	1.77981	0.965231	1	1
CCNL1	0.235187	-1.40188	0.425457	1.40188	0.941683	1	1
FADD	0.234764	-5.33809	0.00772488	5.33809	0.999986	0.279095	1
QRSL1	0.234754	-1.21801	0.475222	1.21801	0.92776	1	1
PSMC5	0.23463	-2.17015	0.262552	2.17015	0.980936	1	1
OSGEP	0.234514	-1.79209	0.33773	1.79209	0.965912	1	1
KLK6	0.23449	-1.71776	0.358287	1.71776	0.962562	1	1
NR1I2	0.234356	-1.59594	0.384817	1.59594	0.95553	1	1
DYNLL2	0.234123	-3.75349	0.0607477	3.75349	0.99909	0.796342	1
ZNF219	0.233923	-1.63361	0.372691	1.63361	0.957331	1	1
ZBTB45	0.23265	-1.53484	0.40132	1.53484	0.952038	1	1
ATP5C1	0.232579	-2.21738	0.256775	2.21738	0.982507	1	1
GATAD2A	0.232254	-1.60898	0.376966	1.60898	0.95569	1	1
NT5E	0.2313	-1.88871	0.317326	1.88871	0.970432	1	1
IKBKB	0.230916	-1.54795	0.390796	1.54795	0.951834	1	1
RDH11	0.230192	-1.60943	0.380001	1.60943	0.956121	1	1
RNF31	0.229801	-2.36535	0.229295	2.36535	0.986263	1	1
H2AFX	0.229592	-3.42387	0.0911826	3.42387	0.998174	0.943969	1
NDUFB1	0.22916	-0.925804	0.542162	0.925804	0.897192	1	1
MEIS2	0.228612	-4.39982	0.0276679	4.39982	0.999807	0.556841	1
TCTA	0.228435	-1.01134	0.519824	1.01134	0.906228	1	1
PPP3CC	0.227846	-0.0497671	0.746143	0.0497671	0.765621	1	1
MAPK4	0.227791	0.08573	0.767749	-0.08573	0.733666	1	1
MYB	0.227029	-1.51205	0.403986	1.51205	0.950172	1	1
ZNF587	0.226919	-2.03636	0.293133	2.03636	0.9768	1	1
ATF6B	0.226862	-4.73001	0.0200227	4.73001	0.999921	0.477409	1
SLC37A4	0.226711	-4.71627	0.0189869	4.71627	0.999917	0.471072	1
SUCNR1	0.226242	-1.32925	0.447438	1.32925	0.936887	1	1
SLFN11	0.225808	-1.38978	0.428835	1.38978	0.940855	1	1
ZNF440	0.22485	-1.32849	0.442394	1.32849	0.935857	1	1
RXFP4	0.223996	-1.23086	0.466052	1.23086	0.927611	1	1
NAGK	0.223972	-0.548252	0.630701	0.548252	0.846528	1	1
IL13RA1	0.223563	-1.24264	0.466001	1.24264	0.92923	1	1
ATP5H	0.222726	-0.401485	0.667966	0.401485	0.825543	1	1
MXRA8	0.222601	-1.34103	0.440422	1.34103	0.937054	1	1
NEK8	0.222512	-2.4495	0.209477	2.4495	0.987867	1	1
BCR-ABL_G250E	0.222356	-2.27937	0.238516	2.27937	0.983833	1	1
SNX7	0.221136	-2.04827	0.286429	2.04827	0.976915	1	1
ZNF232	0.220929	-0.901364	0.548681	0.901364	0.894555	1	1
ZNF276	0.220155	-1.52294	0.399996	1.52294	0.950681	1	1
NGEF	0.219753	0.475946	0.836727	-0.475946	0.649875	1	1
STK16	0.219463	-2.2177	0.252496	2.2177	0.982277	1	1
KCNS2	0.219296	-4.97295	0.0129028	4.97295	0.999958	0.364062	1
EBF3	0.218754	-1.41327	0.4253	1.41327	0.942958	1	1
PAQR8	0.218209	-1.15792	0.483497	1.15792	0.920869	1	1
ADAT1	0.217869	-4.10831	0.0424478	4.10831	0.999611	0.676726	1
BRAF_G466V	0.215882	-0.853498	0.558392	0.853498	0.888232	1	1
IKBKE	0.214475	-0.878001	0.553316	0.878001	0.891469	1	1
LONRF3	0.213715	-1.13272	0.495321	1.13272	0.919813	1	1
BCR-ABL_D276V	0.213443	-1.53655	0.400216	1.53655	0.952049	1	1
CYP1A1	0.21285	-0.866035	0.558376	0.866035	0.890762	1	1
IP6K1	0.212829	-0.694701	0.595719	0.694701	0.867387	1	1
MGRN1	0.210681	-2.36485	0.223998	2.36485	0.986	1	1
MAP2K6	0.210489	-6.33823	0.00156846	6.33823	0.999999	0.110098	1
HRSP12	0.210023	-3.86461	0.0565763	3.86461	0.99931	0.76805	1
MED28	0.210013	-1.5967	0.3796	1.5967	0.954917	1	1
FEZF2	0.210007	-1.877	0.317716	1.877	0.969726	1	1
SNX11	0.209689	-4.40077	0.0295472	4.40077	0.999811	0.566607	1
PIGK	0.209545	-0.597385	0.619012	0.597385	0.853726	1	1
ZNF454	0.20887	-1.21864	0.469101	1.21864	0.926542	1	1
RNF11	0.208585	-4.92483	0.0148646	4.92483	0.999953	0.399815	1
MRPS31	0.2078	-0.914598	0.544712	0.914598	0.895849	1	1
TRIM41	0.207649	-1.14488	0.492853	1.14488	0.921078	1	1
ZNF253	0.205651	-0.926311	0.53981	0.926311	0.896557	1	1
KLHL2	0.205603	-0.560155	0.629532	0.560155	0.84911	1	1
CD97	0.205354	-1.48691	0.404975	1.48691	0.947745	1	1
ASS1	0.205325	-0.511275	0.641986	0.511275	0.84231	1	1
GSTZ1	0.204673	-3.57177	0.0748593	3.57177	0.998644	0.85256	1
PECR	0.203879	-4.38779	0.0280462	4.38779	0.999801	0.559706	1
BCR-ABL_N374S	0.203218	-0.609542	0.616073	0.609542	0.855458	1	1
NDUFA4	0.203148	-0.669438	0.608539	0.669438	0.866826	1	1
EPHB1	0.202934	-0.292266	0.688973	0.292266	0.805022	1	1
ISX	0.201497	0.267636	0.801642	-0.267636	0.695687	1	1
TRIM27	0.201024	-0.962083	0.536629	0.962083	0.90226	1	1
GADD45A	0.199364	-5.43681	0.007295	5.43681	0.99999	0.269167	1
SWAP70	0.197137	-0.864767	0.557855	0.864767	0.890333	1	1
GNB1	0.196955	-1.88998	0.321283	1.88998	0.970862	1	1
RNF166	0.196198	-0.975064	0.52795	0.975064	0.902068	1	1
STK19	0.195785	-3.2298	0.10354	3.2298	0.997174	0.985995	1
ATP5A1	0.194224	-1.30336	0.454277	1.30336	0.934919	1	1
TGIF2	0.19288	-0.974367	0.532404	0.974367	0.903243	1	1
MED7	0.192596	-3.77882	0.0590081	3.77882	0.999141	0.789273	1
RASSF2	0.192585	-0.743835	0.584998	0.743835	0.874404	1	1
FBXO7	0.191814	-0.99887	0.525031	0.99887	0.905497	1	1
ZNF497	0.190524	-1.30437	0.448672	1.30437	0.933977	1	1
ZNF649	0.189511	-0.914471	0.543804	0.914471	0.895538	1	1
GS1-115G20.2	0.189118	-3.66827	0.0662842	3.66827	0.998895	0.827092	1
EPO	0.187762	-0.901681	0.546336	0.901681	0.893864	1	1
CREB3L1	0.187595	-2.46102	0.21536	2.46102	0.988421	1	1
ADCY3	0.187378	-4.084	0.0441073	4.084	0.999589	0.678829	1
DNAJA3	0.187131	-3.49883	0.0823642	3.49883	0.998425	0.894506	1
SUZ12	0.184994	-0.293153	0.691136	0.293153	0.806808	1	1
ZNF366	0.183526	-3.41272	0.0860105	3.41272	0.998067	0.916808	1
GPR139	0.181633	-3.79034	0.0574066	3.79034	0.999158	0.775664	1
BUD31	0.180618	-2.30432	0.238819	2.30432	0.984726	1	1
MAGED1	0.180539	-1.2434	0.46319	1.2434	0.928752	1	1
STK17A	0.180368	-1.29133	0.455028	1.29133	0.933518	1	1
NANOG	0.179617	0.401232	0.827383	-0.401232	0.671142	1	1
CUL1	0.178728	-0.755231	0.582831	0.755231	0.876119	1	1
IRF5	0.17822	-3.97339	0.0464082	3.97339	0.999449	0.693328	1
SF1	0.176811	-5.47169	0.00685949	5.47169	0.999991	0.266023	1
BCL6	0.176262	-3.2431	0.109128	3.2431	0.997341	1	1
ZNF417	0.175734	-3.35112	0.0941618	3.35112	0.997828	0.950869	1
FIS1	0.175698	-4.26603	0.032731	4.26603	0.999729	0.589023	1
CLPB	0.173564	-4.1803	0.0364992	4.1803	0.999666	0.634832	1
PPIL2	0.171822	-0.511402	0.640857	0.511402	0.841752	1	1
PRDM7	0.170666	-2.54682	0.194938	2.54682	0.989796	1	1
USP6NL	0.166032	-0.659055	0.610653	0.659055	0.86526	1	1
ZNF436	0.163869	-5.39996	0.00726835	5.39996	0.999988	0.269167	1
ARHGEF9	0.16382	-0.730474	0.592739	0.730474	0.874443	1	1
DDR2	0.163667	-2.60798	0.18376	2.60798	0.990787	1	1
NRBP2	0.163447	-3.6204	0.0703369	3.6204	0.998776	0.843457	1
EVL	0.162896	-3.13173	0.116794	3.13173	0.9966	1	1
LGALS8	0.161789	-1.58461	0.382535	1.58461	0.954189	1	1
PSAT1	0.161101	-2.26709	0.240533	2.26709	0.983493	1	1
ZNF673	0.161067	-2.83908	0.154351	2.83908	0.994048	1	1
PDXK	0.160551	-3.60793	0.0702109	3.60793	0.998733	0.843457	1
PHB	0.159736	-3.66801	0.0676243	3.66801	0.998904	0.828182	1
ALG2	0.158313	-1.85243	0.323255	1.85243	0.968641	1	1
ZBTB17	0.157373	-2.80407	0.159248	2.80407	0.993649	1	1
MRGPRX3	0.157045	-2.13298	0.265744	2.13298	0.979524	1	1
NCOA1	0.155222	-0.718508	0.592988	0.718508	0.871816	1	1
SLC25A14	0.154641	-2.40011	0.225258	2.40011	0.987132	1	1
ZSCAN2	0.154332	-2.6321	0.18188	2.6321	0.991232	1	1
EIF4H	0.153839	-3.32674	0.0964964	3.32674	0.997715	0.960186	1
RAN	0.153544	-2.65667	0.176696	2.65667	0.991564	1	1
CREB5	0.152302	-0.377489	0.670411	0.377489	0.81979	1	1
BRMS1L	0.151292	-4.61914	0.0208887	4.61914	0.999891	0.480941	1
HMOX1	0.150664	-4.07045	0.0420492	4.07045	0.999565	0.676077	1
ZNF639	0.150345	-3.35131	0.0928649	3.35131	0.997814	0.945438	1
CCRN4L	0.149145	-1.93746	0.307091	1.93746	0.972505	1	1
TWF2	0.146469	-2.18129	0.257952	2.18129	0.981124	1	1
ABHD4	0.145826	-4.1691	0.0386186	4.1691	0.999662	0.649967	1
SFPQ	0.145622	-2.2303	0.247451	2.2303	0.982483	1	1
ELOVL6	0.145546	-4.44863	0.0259682	4.44863	0.999829	0.549532	1
GCAT	0.144407	-2.87669	0.145261	2.87669	0.994363	1	1
TBX2	0.144203	-1.60841	0.378753	1.60841	0.955869	1	1
TMED10	0.143385	-2.54745	0.192592	2.54745	0.989726	1	1
EGFR_L858R	0.14303	-3.62034	0.0700313	3.62034	0.998773	0.843457	1
KLHL34	0.143005	-2.89999	0.14659	2.89999	0.994702	1	1
RPS6KB1	0.142766	-2.24258	0.245003	2.24258	0.982819	1	1
PRKAR1A	0.142679	-1.87801	0.327753	1.87801	0.970692	1	1
MTOR	0.141406	-3.18111	0.10859	3.18111	0.99688	1	1
MAGEB6	0.141134	-4.05861	0.0419948	4.05861	0.99955	0.676077	1
GABPB1	0.140971	-2.65768	0.178994	2.65768	0.991655	1	1
G6PC	0.13978	-2.4735	0.208974	2.4735	0.988496	1	1
CRKL	0.139278	-3.54645	0.0753177	3.54645	0.998554	0.85256	1
NEK6	0.138728	-2.29121	0.23637	2.29121	0.984144	1	1
CHMP4A	0.138678	-4.01049	0.0457071	4.01049	0.9995	0.688718	1
CALM3	0.138598	-2.40056	0.219261	2.40056	0.986881	1	1
SRC	0.137283	-4.38753	0.0281992	4.38753	0.999801	0.559706	1
DUSP6	0.135522	-3.70626	0.0681887	3.70626	0.999015	0.831556	1
ATP6V0C	0.13488	-2.45032	0.21051	2.45032	0.987933	1	1
ATP6V1D	0.1336	-1.99812	0.297912	1.99812	0.97517	1	1
ANXA7	0.132112	-1.97552	0.30733	1.97552	0.974677	1	1
HSPB8	0.131863	-3.54651	0.0751092	3.54651	0.998552	0.85256	1
FOXO4	0.131664	-2.4735	0.208974	2.4735	0.988496	1	1
SNW1	0.131591	-2.41278	0.216872	2.41278	0.987137	1	1
FAM120A	0.131203	-3.29059	0.0977535	3.29059	0.997509	0.960186	1
TRAP1	0.130453	-3.35143	0.0922468	3.35143	0.997808	0.945438	1
DYRK3	0.129944	-1.92569	0.307489	1.92569	0.971841	1	1
SUB1	0.129785	-2.41252	0.219719	2.41252	0.987253	1	1
GUK1	0.128531	-3.2065	0.112595	3.2065	0.99713	1	1
P2RY2	0.128302	-3.93666	0.0485021	3.93666	0.999399	0.708573	1
SYT1	0.128084	-0.939164	0.540703	0.939164	0.899259	1	1
E2F8	0.128084	-2.12057	0.268427	2.12057	0.979137	1	1
CYP2E1	0.127897	-2.9369	0.138503	2.9369	0.994993	1	1
CYC1	0.127792	-3.43773	0.086329	3.43773	0.998192	0.916808	1
NEUROD1	0.127436	-3.03416	0.128686	3.03416	0.995889	1	1
HOXB13	0.1273	-4.42533	0.0296553	4.42533	0.999825	0.566607	1
TUBD1	0.127068	-2.79198	0.162184	2.79198	0.993536	1	1
UHRF1	0.126514	-3.84023	0.0581239	3.84023	0.99927	0.781685	1
PKN2	0.125453	-2.96084	0.139957	2.96084	0.995307	1	1
ATP5S	0.124459	-2.24277	0.245134	2.24277	0.982833	1	1
EIF2B2	0.124211	-2.41328	0.214626	2.41328	0.987053	1	1
PPP2R3C	0.123356	-1.49932	0.402332	1.49932	0.948635	1	1
RIPK2	0.122766	-2.52244	0.198866	2.52244	0.989353	1	1
LSR	0.12258	-1.46241	0.410997	1.46241	0.946074	1	1
MBNL1	0.121409	-3.74203	0.060697	3.74203	0.999061	0.796342	1
TOR1A	0.119109	-3.37708	0.0945912	3.37708	0.997974	0.951866	1
ARNT	0.119099	-1.07187	0.508763	1.07187	0.913513	1	1
TLE2	0.11843	-2.59684	0.189465	2.59684	0.990737	1	1
OPN5	0.118341	-1.853	0.324337	1.853	0.96878	1	1
ZNF416	0.118161	-2.97369	0.132763	2.97369	0.995312	1	1
ANG	0.117989	-2.99845	0.129497	2.99845	0.995526	1	1
CRX	0.117699	-1.47406	0.412991	1.47406	0.947619	1	1
HCK	0.117291	-2.19364	0.254663	2.19364	0.981438	1	1
ZNF785	0.117151	-1.81679	0.335988	1.81679	0.967462	1	1
PHF17	0.116922	-2.49781	0.205765	2.49781	0.989	1	1
ATP1B1	0.11673	-2.97433	0.133469	2.97433	0.995333	1	1
FGFRL1	0.116312	-3.30281	0.096474	3.30281	0.99757	0.960186	1
SCAF8	0.115997	-2.21789	0.250822	2.21789	0.982189	1	1
ZNF277	0.11583	-1.80292	0.342221	1.80292	0.96712	1	1
ZBTB7B	0.115029	-2.15717	0.261261	2.15717	0.980304	1	1
NDUFA13	0.114941	-2.25563	0.248628	2.25563	0.983505	1	1
FABP4	0.114058	-0.682101	0.600306	0.682101	0.866327	1	1
MB	0.114004	-2.99851	0.129656	2.99851	0.99553	1	1
POLE4	0.113774	-0.194569	0.711037	0.194569	0.788258	1	1
FEN1	0.113659	-2.47451	0.205135	2.47451	0.988369	1	1
ING2	0.112903	0.987347	0.90345	-0.987347	0.525053	1	1
ROS	0.111842	-2.81451	0.160321	2.81451	0.993833	1	1
HMMR	0.111661	-2.08467	0.277459	2.08467	0.978067	1	1
CRK	0.11143	-3.71639	0.0672662	3.71639	0.999036	0.827317	1
DVL1	0.111301	-2.37681	0.221017	2.37681	0.986237	1	1
ZNF764	0.111101	-1.45069	0.414278	1.45069	0.945323	1	1
FZD7	0.111038	0.0611633	0.762329	-0.0611633	0.737954	1	1
HOXC4	0.110699	-2.98674	0.133612	2.98674	0.995476	1	1
SMAD4	0.110131	-1.57137	0.393456	1.57137	0.954422	1	1
WNT7B	0.109791	-2.04713	0.284967	2.04713	0.976753	1	1
SIRT4	0.109189	-1.99983	0.301129	1.99983	0.975506	1	1
MAGEA10	0.109149	-0.498738	0.649111	0.498738	0.842647	1	1
HDAC4	0.108673	-2.68117	0.17241	2.68117	0.991909	1	1
SSX3	0.108404	-2.47388	0.205408	2.47388	0.988363	1	1
BUB3	0.107835	-2.42588	0.214122	2.42588	0.987397	1	1
SPATA13	0.107767	-2.29134	0.236086	2.29134	0.984134	1	1
ASCL4	0.107701	-1.37725	0.43078	1.37725	0.939716	1	1
DUSP22	0.107668	-2.42525	0.212964	2.42525	0.987329	1	1
MAP3K12	0.107506	-2.83946	0.150835	2.83946	0.99397	1	1
CSF3	0.107033	-0.328799	0.681012	0.328799	0.811404	1	1
ZNF114	0.106628	-2.77893	0.157913	2.77893	0.993219	1	1
BAX	0.105885	-1.81685	0.336929	1.81685	0.967558	1	1
TCEB3	0.105854	-1.75524	0.344211	1.75524	0.963892	1	1
HPN	0.105153	-1.12063	0.496951	1.12063	0.918338	1	1
GDI1	0.10496	-2.12133	0.271239	2.12133	0.979355	1	1
ZNF285A	0.104526	-1.44993	0.415721	1.44993	0.945469	1	1
ZNF155	0.104456	-1.79095	0.341249	1.79095	0.966186	1	1
IL2RB	0.104424	-2.49933	0.205121	2.49933	0.989014	1	1
GMEB1	0.104319	-2.23049	0.247243	2.23049	0.982479	1	1
HDAC10	0.103668	-1.63336	0.371427	1.63336	0.957151	1	1
ALDH3B2	0.103577	-1.06041	0.507188	1.06041	0.911209	1	1
MKRN3	0.103568	-2.41271	0.217477	2.41271	0.987161	1	1
ZNF747	0.103506	-1.73061	0.349584	1.73061	0.962597	1	1
CSNK1E	0.103488	-3.65687	0.0671835	3.65687	0.998867	0.827317	1
PA2G4	0.103311	-0.597829	0.62162	0.597829	0.85507	1	1
LACC1	0.103288	-2.36548	0.231337	2.36548	0.986361	1	1
ZZZ3	0.102864	-2.10804	0.273201	2.10804	0.978876	1	1
CISH	0.10279	-1.23054	0.467986	1.23054	0.927975	1	1
GNAZ	0.102528	-0.108776	0.73309	0.108776	0.775793	1	1
RYBP	0.102502	-2.06023	0.281753	2.06023	0.977178	1	1
RNF167	0.102308	-1.45095	0.416302	1.45095	0.945671	1	1
ASNS	0.102185	-1.76759	0.342181	1.76759	0.964595	1	1
MAPK13	0.101948	-2.68155	0.172068	2.68155	0.991906	1	1
MBD4	0.101864	-1.31672	0.446663	1.31672	0.935172	1	1
DPF3	0.101678	-1.81679	0.335988	1.81679	0.967462	1	1
PRKAG1	0.101027	-1.16919	0.487982	1.16919	0.923575	1	1
SRPK1	0.100746	-0.525079	0.643185	0.525079	0.846674	1	1
MTF2	0.100131	-2.38986	0.227057	2.38986	0.986908	1	1
MTX2	0.100014	-1.31735	0.455047	1.31735	0.936823	1	1
LBR	0.100014	-1.70617	0.355194	1.70617	0.961303	1	1
CPSF4	0.0993807	-1.14513	0.489544	1.14513	0.920341	1	1
CIAPIN1	0.0991949	-2.62071	0.18153	2.62071	0.990984	1	1
PPP2R1A	0.0989808	-1.86471	0.320392	1.86471	0.969179	1	1
ALG5	0.098967	-2.74272	0.164111	2.74272	0.992783	1	1
EIF4EBP2	0.0986669	-1.34078	0.439507	1.34078	0.936855	1	1
FHL2	0.0985525	-2.87606	0.145774	2.87606	0.994366	1	1
ZNF556	0.098488	-2.49787	0.20493	2.49787	0.988969	1	1
KCTD1	0.0981991	-2.18123	0.258477	2.18123	0.981153	1	1
SNAPC1	0.0968592	0.865654	0.889646	-0.865654	0.555279	1	1
SLC5A6	0.0963897	-0.938657	0.53705	0.938657	0.898047	1	1
RPL19	0.0962986	-2.42512	0.213596	2.42512	0.987353	1	1
HOXC11	0.0962599	-2.29235	0.244467	2.29235	0.984599	1	1
KIAA1279	0.0961274	-3.30401	0.102464	3.30401	0.99765	0.982967	1
HMGA1	0.0961016	-1.21972	0.476092	1.21972	0.928183	1	1
CDC25A	0.0957671	-3.83884	0.0550886	3.83884	0.999251	0.758589	1
PTPN6	0.0954231	-2.04719	0.284392	2.04719	0.976715	1	1
RPS6KA3	0.094859	-1.75562	0.346587	1.75562	0.964173	1	1
IGF2	0.0944075	-1.98653	0.295091	1.98653	0.974323	1	1
ZNF543	0.0938563	-2.71847	0.168494	2.71847	0.992482	1	1
RGS3	0.0937668	-0.804808	0.570539	0.804808	0.882339	1	1
ZNHIT3	0.0934779	-1.53674	0.403597	1.53674	0.952542	1	1
TNFRSF10B	0.0934211	-3.57108	0.0728257	3.57108	0.998625	0.852002	1
POLR2F	0.0931554	-1.18204	0.478068	1.18204	0.923228	1	1
FLI1	0.0927263	-3.27957	0.10415	3.27957	0.997518	0.985995	1
TSSK1B	0.0926893	-1.26663	0.465648	1.26663	0.932382	1	1
EHMT2	0.0921905	-1.60822	0.380767	1.60822	0.956111	1	1
SLC4A2	0.0921243	-2.09658	0.273222	2.09658	0.978344	1	1
MEST	0.0919686	-2.96077	0.14084	2.96077	0.995324	1	1
FAS	0.0916109	-2.40195	0.223389	2.40195	0.987104	1	1
MAT2A	0.091377	-0.803731	0.573614	0.803731	0.883225	1	1
GPR37	0.0909083	-0.206536	0.710098	0.206536	0.791682	1	1
ATP6V1F	0.0904259	-2.6813	0.172029	2.6813	0.9919	1	1
PDHB	0.0903038	-1.40194	0.425767	1.40194	0.941743	1	1
IGFBP5	0.090038	-2.40024	0.223189	2.40024	0.987045	1	1
PEX11A	0.0891531	-0.889144	0.551962	0.889144	0.893228	1	1
NEK9	0.0889364	-1.26746	0.457155	1.26746	0.93079	1	1
NDRG1	0.0888805	-1.05934	0.517269	1.05934	0.913666	1	1
LARS	0.0884953	-0.194949	0.709693	0.194949	0.787338	1	1
TRIM16	0.0882364	-1.62019	0.381225	1.62019	0.957229	1	1
FOXP4	0.0875613	-2.02408	0.294008	2.02408	0.976239	1	1
WHSC1L1	0.0875269	-1.7315	0.355113	1.7315	0.963271	1	1
FARSA	0.0871099	-2.10911	0.273283	2.10911	0.978931	1	1
COASY	0.0870411	-1.7427	0.347217	1.7427	0.963267	1	1
ZKSCAN3	0.0869508	-0.291822	0.691971	0.291822	0.806955	1	1
NCOA3	0.0868648	0.403196	0.827745	-0.403196	0.670779	1	1
HSP90AA1	0.0867771	-1.71871	0.352377	1.71871	0.961979	1	1
NAB2	0.0865208	-0.622332	0.617221	0.622332	0.859208	1	1
RHOBTB1	0.0862989	-2.46166	0.207637	2.46166	0.988125	1	1
ZNF555	0.0862628	0.427192	0.828999	-0.427192	0.660985	1	1
EIF4A2	0.0862551	-1.16982	0.481165	1.16982	0.922119	1	1
LZIC	0.0861691	-1.89004	0.322298	1.89004	0.970955	1	1
REST	0.0856221	-1.65704	0.368966	1.65704	0.958883	1	1
HOXC9	0.0853418	-2.82781	0.151364	2.82781	0.993811	1	1
ARG2	0.0851715	-1.79197	0.336859	1.79197	0.965815	1	1
OXTR	0.0845454	-2.16895	0.261731	2.16895	0.980836	1	1
ZNF563	0.0842918	-1.54769	0.391276	1.54769	0.951876	1	1
CAMK2D	0.0842032	-2.41316	0.214754	2.41316	0.987055	1	1
MMP7	0.0841146	-1.5608	0.392726	1.5608	0.953333	1	1
GSTM2	0.0837999	-1.40137	0.425796	1.40137	0.941682	1	1
ESR1	0.0837285	-2.25449	0.243821	2.25449	0.983203	1	1
NOTCH2NL	0.0837147	-2.0967	0.273846	2.0967	0.978392	1	1
PCK2	0.0827266	-2.43715	0.21272	2.43715	0.987658	1	1
CALCOCO2	0.0817626	-1.1338	0.490137	1.1338	0.918743	1	1
TIGD6	0.0814169	-1.87636	0.32162	1.87636	0.970039	1	1
BCL6B	0.0809852	-2.43703	0.213992	2.43703	0.987708	1	1
ERG	0.0806343	-2.58474	0.192649	2.58474	0.990581	1	1
ZNF34	0.0805767	-1.24264	0.466001	1.24264	0.92923	1	1
VPS26A	0.080569	-2.88802	0.14581	2.88802	0.994528	1	1
LCMT1	0.0804495	-2.64451	0.178345	2.64451	0.991372	1	1
FGA	0.080041	-1.98742	0.300034	1.98742	0.974757	1	1
STAT4	0.0798234	-2.04694	0.287151	2.04694	0.976901	1	1
NPDC1	0.0797976	-1.28056	0.459988	1.28056	0.933088	1	1
OR52B2	0.0795388	-0.598082	0.624493	0.598082	0.856487	1	1
SLC39A8	0.0795155	-1.64444	0.377969	1.64444	0.958911	1	1
PCDHGB1	0.0792369	-0.852927	0.558157	0.852927	0.888035	1	1
DFFA	0.0792025	-1.82812	0.328291	1.82812	0.967489	1	1
DNAJB9	0.0788516	-1.40232	0.429249	1.40232	0.942373	1	1
LPAR6	0.0787983	-1.36471	0.435088	1.36471	0.938977	1	1
CHGA	0.0787613	-2.37631	0.222414	2.37631	0.986286	1	1
TNFAIP1	0.0787519	-0.304929	0.68609	0.304929	0.807158	1	1
GCK	0.0786513	-2.15831	0.270213	2.15831	0.980904	1	1
MCM2	0.0782187	-1.63266	0.374477	1.63266	0.957471	1	1
TLX3	0.0782178	-2.53536	0.194789	2.53536	0.989517	1	1
ADCK3	0.077971	-2.24201	0.248654	2.24201	0.982999	1	1
RNASET2	0.0778102	-1.8656	0.326461	1.8656	0.969792	1	1
SLC25A15	0.0776752	-2.08391	0.27602	2.08391	0.977932	1	1
HDAC3	0.0775204	-1.95102	0.310053	1.95102	0.97353	1	1
RAP1GDS1	0.0770947	-0.597955	0.622932	0.597955	0.85572	1	1
ADRBK1	0.0770801	-1.51217	0.405856	1.51217	0.950457	1	1
SNAI2	0.0770414	-1.51072	0.403207	1.51072	0.949925	1	1
PTP4A3	0.0752742	-0.97462	0.529779	0.97462	0.902523	1	1
CDK7	0.0752372	-1.81641	0.331969	1.81641	0.967043	1	1
ATF4	0.0751667	-1.18173	0.480366	1.18173	0.923696	1	1
GTF2F2	0.0745149	-1.03616	0.513327	1.03616	0.908743	1	1
GTF2A2	0.0745011	-0.718698	0.591356	0.718698	0.871199	1	1
PARL	0.0744959	-1.70585	0.357368	1.70585	0.961525	1	1
IMPDH2	0.0742913	-0.328609	0.682069	0.328609	0.812043	1	1
SIRT5	0.0742663	-2.01135	0.290696	2.01135	0.975327	1	1
SLC22A18	0.0742225	-0.693687	0.604826	0.693687	0.870945	1	1
WDR61	0.0740049	-1.27898	0.460108	1.27898	0.932904	1	1
PROCR	0.0739576	-0.535715	0.635747	0.535715	0.845716	1	1
EIF1B	0.0732748	-2.66978	0.176221	2.66978	0.991806	1	1
DPF2	0.0730039	-0.681848	0.602714	0.681848	0.867287	1	1
HSP90AB1	0.0729127	-0.474932	0.648604	0.474932	0.835741	1	1
PAX8	0.0727425	-1.69427	0.357646	1.69427	0.960626	1	1
TNFRSF19	0.0727098	-2.20618	0.251879	2.20618	0.981783	1	1
HOXD10	0.0724423	-0.487215	0.645256	0.487215	0.837378	1	1
TNFSF13	0.0722489	-2.20592	0.252007	2.20592	0.98178	1	1
UBAP1	0.0716804	-0.743455	0.584043	0.743455	0.873943	1	1
LAMTOR3	0.0713296	0.401612	0.824828	-0.401612	0.666718	1	1
ZNF582	0.0711627	0.171333	0.785517	-0.171333	0.717859	1	1
HSD17B2	0.0707164	-0.975381	0.528816	0.975381	0.902379	1	1
TSPAN6	0.0705229	0.365649	0.817271	-0.365649	0.672207	1	1
MAT1A	0.0702666	-0.975634	0.530807	0.975634	0.903006	1	1
FDX1	0.070215	-1.90036	0.322515	1.90036	0.971605	1	1
ZBTB20	0.0698711	-1.82932	0.339476	1.82932	0.968641	1	1
EXOC3	0.0698255	-1.76797	0.345735	1.76797	0.964994	1	1
PRDM14	0.0696913	-0.121186	0.728311	0.121186	0.776196	1	1
MRPS16	0.0695262	-1.54731	0.394358	1.54731	0.95227	1	1
KARS	0.0695004	-1.19439	0.474677	1.19439	0.924278	1	1
ZNF473	0.0694634	-1.24276	0.464771	1.24276	0.928992	1	1
ATOH1	0.069368	-2.852	0.147965	2.852	0.994081	1	1
ZNF205	0.0690335	-0.621508	0.613175	0.621508	0.857151	1	1
MCM7	0.0690163	-1.70566	0.359614	1.70566	0.961764	1	1
BCR-ABL_A269V	0.0690051	-0.622649	0.621623	0.622649	0.861292	1	1
OPN4	0.0687729	-0.328672	0.68166	0.328672	0.811793	1	1
SETMAR	0.0682492	-0.255542	0.697726	0.255542	0.799082	1	1
CAMK1	0.0681907	-1.08441	0.502414	1.08441	0.913933	1	1
RFXANK	0.0677151	-0.743771	0.58467	0.743771	0.874261	1	1
RNPS1	0.0676644	-2.90063	0.141794	2.90063	0.994605	1	1
SNAI1	0.0676386	-0.146006	0.720464	0.146006	0.778592	1	1
HMGB1	0.0675844	-0.476009	0.650468	0.476009	0.83707	1	1
USP1	0.0675836	-0.269093	0.699787	0.269093	0.805047	1	1
CYP51A1	0.0675483	-1.74277	0.34698	1.74277	0.963246	1	1
PAK4	0.0673324	-1.75518	0.344091	1.75518	0.963874	1	1
KCNS3	0.0673247	-1.74264	0.347533	1.74264	0.963297	1	1
FBP1	0.0672877	-2.09582	0.275928	2.09582	0.97849	1	1
RCHY1	0.0671734	-0.572882	0.624572	0.572882	0.850027	1	1
SOD1	0.0671192	-2.08467	0.277459	2.08467	0.978067	1	1
CISD1	0.0667064	-2.48717	0.207552	2.48717	0.988797	1	1
ZNF692	0.0663022	-0.499435	0.64229	0.499435	0.839201	1	1
ETNK1	0.0662541	-0.206155	0.714417	0.206155	0.794882	1	1
GLUL	0.0661491	-0.609415	0.615965	0.609415	0.855376	1	1
RBM14	0.0653666	-1.93848	0.307763	1.93848	0.97262	1	1
BMPR1A	0.0653408	-1.56105	0.396784	1.56105	0.95391	1	1
ETFA	0.0653141	-1.804	0.333565	1.804	0.966336	1	1
CNPY3	0.0652926	0.231673	0.79403	-0.231673	0.701828	1	1
RAF1	0.0648377	-1.92474	0.317381	1.92474	0.972619	1	1
CD83	0.0648016	0.707682	0.871139	-0.707682	0.597455	1	1
TPD52L2	0.0646846	-0.780368	0.576042	0.780368	0.879088	1	1
CD320	0.0645023	0.439286	0.830484	-0.439286	0.657455	1	1
POLA2	0.0644886	-0.352922	0.677116	0.352922	0.816449	1	1
CXCR7	0.0644662	0.14664	0.779146	-0.14664	0.720854	1	1
AK1	0.0644481	-1.60873	0.376969	1.60873	0.955668	1	1
ZNF711	0.0642469	-2.38783	0.229126	2.38783	0.98694	1	1
POLB	0.0641403	-1.41416	0.423071	1.41416	0.942688	1	1
DCPS	0.0640156	-1.35395	0.446987	1.35395	0.939802	1	1
EGR3	0.0638212	-0.487342	0.644744	0.487342	0.837136	1	1
ZC3HC1	0.0638195	-0.913647	0.544838	0.913647	0.895706	1	1
NEDD4L	0.0632631	-1.27974	0.454074	1.27974	0.931813	1	1
CDK8	0.0629234	-0.706731	0.593123	0.706731	0.869141	1	1
YAP1	0.0624745	-0.718888	0.590321	0.718888	0.870824	1	1
ZNF273	0.0624315	-0.817598	0.574512	0.817598	0.886457	1	1
SDHC	0.0623945	-0.962083	0.536629	0.962083	0.90226	1	1
ST14	0.0623593	-0.548442	0.63029	0.548442	0.846372	1	1
GFOD1	0.0621563	-1.1828	0.480267	1.1828	0.923832	1	1
CPT1A	0.0621219	-2.88923	0.146012	2.88923	0.994548	1	1
PDIA5	0.0618493	-2.47445	0.204843	2.47445	0.988356	1	1
PCGF3	0.0618407	-1.37636	0.438962	1.37636	0.941034	1	1
CAMLG	0.061778	-0.657915	0.604984	0.657915	0.862511	1	1
CROT	0.0617272	-1.65824	0.369708	1.65824	0.959074	1	1
EPS8	0.0616094	-0.901174	0.550927	0.901174	0.895237	1	1
PHF1	0.0615139	-0.377869	0.669466	0.377869	0.819319	1	1
MGLL	0.0615019	-0.305119	0.686894	0.305119	0.807768	1	1
P4HB	0.0614959	-1.93759	0.306081	1.93759	0.972428	1	1
MET_Y1248C	0.0614426	-0.742504	0.592231	0.742504	0.876938	1	1
PIK3CG	0.0610418	-1.51116	0.399616	1.51116	0.949444	1	1
GRPR	0.0610091	-0.145816	0.721351	0.145816	0.779261	1	1
DENND2D	0.0609696	-0.816584	0.566423	0.816584	0.88336	1	1
PDGFRA	0.06082	-2.09696	0.276012	2.09696	0.978549	1	1
AZGP1	0.0600769	-1.26828	0.461571	1.26828	0.931786	1	1
PDK2	0.0595911	-0.366156	0.67396	0.366156	0.818535	1	1
PPT1	0.059432	-0.0607197	0.738043	0.0607197	0.762241	1	1
DAXX	0.0592385	-1.59746	0.385732	1.59746	0.955786	1	1
RPL11	0.0592058	-0.0252004	0.748975	0.0252004	0.758903	1	1
ZNF513	0.0590682	-0.634552	0.61473	0.634552	0.861106	1	1
ZNF213	0.058904	-0.876607	0.559654	0.876607	0.893285	1	1
FBXO10	0.0588162	-1.52249	0.407108	1.52249	0.951657	1	1
APOC3	0.0586589	-0.207233	0.707042	0.207233	0.789566	1	1
NONO	0.0583828	0.170763	0.78295	-0.170763	0.714928	1	1
MYL6	0.0582659	-0.157719	0.720988	0.157719	0.783232	1	1
PPFIBP2	0.058056	0.0481195	0.761785	-0.0481195	0.742732	1	1
HMGN5	0.0576347	-1.52395	0.398079	1.52395	0.950506	1	1
C17ORF49	0.0575487	0.645061	0.863471	-0.645061	0.614273	1	1
COPS5	0.0570318	0.12201	0.773819	-0.12201	0.725189	1	1
BCR-ABL_I502M	0.0567979	0.793285	0.883849	-0.793285	0.581399	1	1
ELF4	0.0567764	0.828741	0.884885	-0.828741	0.563506	1	1
PUS7L	0.0567403	0.366473	0.820493	-0.366473	0.67691	1	1
DIABLO	0.0564513	-1.08542	0.505265	1.08542	0.914821	1	1
TOX4	0.0564316	0.316896	0.808986	-0.316896	0.68309	1	1
ZNF827	0.0563396	-0.157973	0.718982	0.157973	0.781677	1	1
P2RY6	0.0563284	0.208247	0.795284	-0.208247	0.714014	1	1
QDPR	0.0560575	0.207043	0.789652	-0.207043	0.707239	1	1
MRPS2	0.0559603	-2.1447	0.26521	2.1447	0.980008	1	1
ZNF385C	0.055907	-0.719965	0.595811	0.719965	0.873289	1	1
ZNF791	0.0558201	-0.451696	0.656675	0.451696	0.833624	1	1
DACH1	0.0558133	-2.09715	0.278434	2.09715	0.97872	1	1
KLHL3	0.0558098	-1.04857	0.511432	1.04857	0.910343	1	1
TRIM21	0.055661	-2.6568	0.176043	2.6568	0.991546	1	1
RNF213	0.0552121	-2.26734	0.241454	2.26734	0.983551	1	1
CDCA8	0.0549206	-1.87712	0.317878	1.87712	0.969749	1	1
AIRE	0.0548776	-0.292456	0.688518	0.292456	0.804768	1	1
MPO	0.0548346	-1.19483	0.475966	1.19483	0.924627	1	1
APOBEC3H	0.0547899	-1.92613	0.308881	1.92613	0.971985	1	1
MAP3K15	0.0547073	-0.694068	0.599463	0.694068	0.868801	1	1
DNAJB6	0.0546807	-1.81545	0.334308	1.81545	0.967207	1	1
TK1	0.0546729	-1.68154	0.362223	1.68154	0.960121	1	1
INHBE	0.054636	0.768148	0.877449	-0.768148	0.578816	1	1
RNASE4	0.0544872	-0.426052	0.660663	0.426052	0.828476	1	1
ZNF697	0.0543462	-0.488546	0.652007	0.488546	0.8414	1	1
DYRK2	0.0542868	-1.65818	0.36896	1.65818	0.958979	1	1
MRPL12	0.0541888	-1.21794	0.476244	1.21794	0.927969	1	1
SKP2	0.0534466	-2.14584	0.268039	2.14584	0.980236	1	1
CERS2	0.0532282	-0.571804	0.633293	0.571804	0.853987	1	1
RPL21	0.0527767	-1.32799	0.445212	1.32799	0.936317	1	1
LPL	0.0526374	-1.40257	0.433101	1.40257	0.943048	1	1
ZNF562	0.0525144	-0.791637	0.575478	0.791637	0.881322	1	1
FAIM	0.0525076	-1.45126	0.42057	1.45126	0.946378	1	1
NDUFS4	0.052419	-1.55985	0.388615	1.55985	0.952679	1	1
PANK4	0.0522504	-0.756182	0.583193	0.756182	0.87647	1	1
EXOC2	0.0520759	-0.560345	0.628271	0.560345	0.848536	1	1
ZNF83	0.0520286	-1.02363	0.516434	1.02363	0.907431	1	1
ZNF546	0.0520268	0.171207	0.784656	-0.171207	0.716848	1	1
LIG1	0.05202	-0.682988	0.600162	0.682988	0.866477	1	1
NR0B1	0.0518428	-0.9624	0.533005	0.9624	0.901244	1	1
SUOX	0.051799	-1.20661	0.471699	1.20661	0.925389	1	1
NDUFS7	0.051467	-1.88896	0.315608	1.88896	0.970295	1	1
GLI3	0.0514455	-1.10872	0.496946	1.10872	0.916469	1	1
DNAJC15	0.0510559	0.280616	0.803079	-0.280616	0.691665	1	1
CAB39	0.0505726	-0.694765	0.595708	0.694765	0.867398	1	1
ACADSB	0.0505056	-0.548632	0.630446	0.548632	0.846501	1	1
ZNF597	0.0504875	-2.36428	0.223604	2.36428	0.985964	1	1
GPR65	0.048882	-2.23005	0.248779	2.23005	0.982548	1	1
PAFAH1B2	0.0487392	-1.1098	0.499363	1.1098	0.917233	1	1
SORBS3	0.0483367	-2.571	0.1931	2.571	0.99029	1	1
COG2	0.0482886	-0.951194	0.536117	0.951194	0.900107	1	1
DNMT3A	0.0482112	-0.963097	0.531331	0.963097	0.900874	1	1
HUS1	0.0479111	-0.707365	0.594356	0.707365	0.869795	1	1
ILF3	0.0476281	0.0860469	0.769808	-0.0860469	0.735826	1	1
KAT5	0.0475998	-0.975001	0.527994	0.975001	0.90207	1	1
PSMB10	0.0475404	-0.755231	0.582831	0.755231	0.876119	1	1
ASMTL	0.047021	-1.07346	0.511338	1.07346	0.914433	1	1
ZNF30	0.0469144	-0.389962	0.666756	0.389962	0.821338	1	1
CCDC79	0.0467828	0.572755	0.850035	-0.572755	0.624658	1	1
NDUFA7	0.0463339	-0.378693	0.674571	0.378693	0.822743	1	1
GPR146	0.045983	-1.36408	0.443608	1.36408	0.940404	1	1
DBI	0.0459357	0.512035	0.840893	-0.512035	0.638892	1	1
TSPAN8	0.045725	-0.352542	0.681108	0.352542	0.818892	1	1
HADHB	0.0456124	-0.279665	0.69433	0.279665	0.804642	1	1
RBM15B	0.0455255	-1.86414	0.324615	1.86414	0.96953	1	1
PPP3CB	0.0454456	-0.573262	0.625838	0.573262	0.850742	1	1
WT1	0.0454421	-1.38978	0.428835	1.38978	0.940855	1	1
NFKBIB	0.0453303	0.706604	0.869339	-0.706604	0.593678	1	1
TRIM56	0.0452306	-0.547935	0.632636	0.547935	0.847415	1	1
TIMM50	0.0451867	-0.865464	0.554673	0.865464	0.889404	1	1
AKR1B1	0.045136	-1.21965	0.475081	1.21965	0.92796	1	1
RBBP7	0.0449674	0.890221	0.893002	-0.890221	0.550617	1	1
GK	0.0447318	-0.0965558	0.735949	0.0965558	0.773817	1	1
ZNF551	0.0446148	-1.2194	0.471775	1.2194	0.92722	1	1
BLZF1	0.0445624	-1.54706	0.397969	1.54706	0.952747	1	1
MSRA	0.0444325	-1.51173	0.400662	1.51173	0.949655	1	1
ABCG8	0.0443672	-1.04762	0.513193	1.04762	0.910651	1	1
TERF2IP	0.0442769	-1.10815	0.50433	1.10815	0.918193	1	1
JAK2	0.0440326	0.340385	0.816608	-0.340385	0.683392	1	1
ZNF695	0.0439896	-0.427002	0.659597	0.427002	0.828132	1	1
RPL7	0.0439518	-1.32818	0.443577	1.32818	0.936037	1	1
DIDO1	0.0438589	-0.804111	0.570263	0.804111	0.88209	1	1
HLA-DRA	0.0437351	-1.30329	0.455274	1.30329	0.935101	1	1
PRKCG	0.0434255	-0.000887196	0.754415	0.000887196	0.754764	1	1
PBXIP1	0.0433447	-1.14526	0.488332	1.14526	0.920076	1	1
GNA15	0.0429757	-1.64533	0.368601	1.64533	0.95784	1	1
SRP14	0.0428717	-2.01211	0.300459	2.01211	0.976098	1	1
PDLIM1	0.0427995	-0.316769	0.683227	0.316769	0.809037	1	1
FBXO11	0.0426292	-0.255416	0.698568	0.255416	0.799651	1	1
FOSL1	0.042569	-0.133152	0.728075	0.133152	0.780336	1	1
ATP1A3	0.0423935	-0.414846	0.662557	0.414846	0.826282	1	1
GDPD5	0.0423007	-1.53592	0.393953	1.53592	0.951102	1	1
DMRT3	0.0421407	-0.280743	0.692249	0.280743	0.803532	1	1
CCNF	0.0418114	-0.828994	0.563748	0.828994	0.885023	1	1
APOH	0.0414089	-1.99939	0.294886	1.99939	0.975006	1	1
PRPF6	0.0413358	-0.157719	0.720988	0.157719	0.783232	1	1
RNF145	0.0412765	-0.852991	0.557903	0.852991	0.887961	1	1
EAPP	0.0411948	-1.14671	0.495897	1.14671	0.922065	1	1
TES	0.040966	-0.475502	0.647406	0.475502	0.835243	1	1
YTHDF2	0.0409583	-0.524002	0.636046	0.524002	0.842694	1	1
SYNGR3	0.0407975	0.0131072	0.757488	-0.0131072	0.75234	1	1
GRAP	0.0407226	-1.75613	0.35412	1.75613	0.965004	1	1
TFG	0.0406779	-1.51179	0.401171	1.51179	0.949736	1	1
SHC1	0.0406573	0.0737635	0.766741	-0.0737635	0.737539	1	1
EBF1	0.0406401	-2.63286	0.179555	2.63286	0.991173	1	1
ZFYVE26	0.0406246	-0.99868	0.527332	0.99868	0.906115	1	1
CTGF	0.0405954	-0.0249469	0.746938	0.0249469	0.75683	1	1
TRIM9	0.0404363	-1.04857	0.511432	1.04857	0.910343	1	1
GNA11	0.0404174	0.317783	0.812841	-0.317783	0.688413	1	1
IDH3G	0.040235	-2.23138	0.255183	2.23138	0.982956	1	1
CASP14	0.0400957	-1.2686	0.466666	1.2686	0.932843	1	1
AKAP8	0.0400949	0.438969	0.829479	-0.438969	0.655869	1	1
KLHL10	0.0398575	-1.07162	0.512598	1.07162	0.914458	1	1
RAPGEF3	0.0397956	-0.317339	0.684387	0.317339	0.809999	1	1
SMAD2	0.0397414	1.2056	0.927486	-1.2056	0.482043	1	1
MCCC1	0.039738	-0.171397	0.718441	0.171397	0.786008	1	1
LGMN	0.039652	-0.902378	0.547413	0.902378	0.894345	1	1
LIAS	0.0396348	-0.938277	0.537315	0.938277	0.898056	1	1
CALR	0.0395333	-0.560091	0.630076	0.560091	0.849362	1	1
SAT1	0.0393983	0.109536	0.771498	-0.109536	0.727841	1	1
RAMP1	0.0393562	-1.21959	0.474143	1.21959	0.927752	1	1
MRPL18	0.0392478	-1.14633	0.490138	1.14633	0.920663	1	1
STAMBP	0.0392125	-0.231609	0.701786	0.231609	0.793977	1	1
SDF2L1	0.0389382	-1.32811	0.444045	1.32811	0.936116	1	1
GSTM1	0.0387826	-1.07346	0.511338	1.07346	0.914433	1	1
OLIG3	0.0384205	-0.426686	0.658466	0.426686	0.827377	1	1
SOCS5	0.0383586	-1.04883	0.513753	1.04883	0.911002	1	1
RHOXF1	0.0383552	-1.21883	0.468741	1.21883	0.926492	1	1
GPR83	0.0382821	0.159367	0.785186	-0.159367	0.722659	1	1
ZNF281	0.0382055	-1.21908	0.46933	1.21908	0.926653	1	1
CBX6	0.0380748	-0.366409	0.676208	0.366409	0.820031	1	1
NDUFS6	0.0380464	-0.878508	0.559392	0.878508	0.893572	1	1
POLR3C	0.0379527	-0.0965558	0.735949	0.0965558	0.773817	1	1
SUV39H2	0.0379493	-0.695208	0.597496	0.695208	0.868248	1	1
REL	0.0370506	-1.75588	0.349737	1.75588	0.964525	1	1
HMGB4	0.036852	-0.560535	0.627575	0.560535	0.848243	1	1
EIF4E3	0.0368408	-0.0240597	0.745776	0.0240597	0.755357	1	1
IL1R1	0.0367264	-1.31659	0.445898	1.31659	0.935011	1	1
MNAT1	0.0365871	-0.669628	0.605974	0.669628	0.865769	1	1
MXD3	0.036575	-0.767831	0.578182	0.767831	0.877138	1	1
OXCT1	0.0357632	-1.7793	0.339062	1.7793	0.965128	1	1
RNF138	0.03566	-0.633982	0.610462	0.633982	0.859044	1	1
BAG1	0.0356385	-1.43809	0.416524	1.43809	0.944299	1	1
DCLK2	0.0352885	0.0481195	0.761785	-0.0481195	0.742732	1	1
IL2	0.0348577	-1.51154	0.399604	1.51154	0.949481	1	1
M6PR	0.0348439	0.488166	0.83879	-0.488166	0.64737	1	1
RPS6KB2	0.0348216	-0.718761	0.590944	0.718761	0.871047	1	1
ZNF37A	0.0347038	-0.451252	0.653403	0.451252	0.831641	1	1
PDHA1	0.0346805	1.19439	0.924278	-1.19439	0.474677	1	1
ANPEP	0.0343899	-0.304105	0.688429	0.304105	0.808488	1	1
SYPL1	0.0342729	-1.54896	0.401419	1.54896	0.953405	1	1
ZNF323	0.0341336	-1.52363	0.396512	1.52363	0.950249	1	1
CYP20A1	0.0340657	-1.47399	0.413929	1.47399	0.947756	1	1
ATMIN	0.0340597	0.646012	0.860618	-0.646012	0.607315	1	1
CETN3	0.0340287	-2.23005	0.248779	2.23005	0.982548	1	1
CAPNS2	0.0337741	0.231293	0.794319	-0.231293	0.702389	1	1
MCCC2	0.0331773	-1.42625	0.419701	1.42625	0.943497	1	1
TRIM2	0.033149	-0.560282	0.628629	0.560282	0.848697	1	1
HSPA8	0.0327439	-1.29285	0.458582	1.29285	0.934403	1	1
DRD1	0.0326786	-0.20812	0.71242	0.20812	0.794015	1	1
FZD4	0.032639	-0.340258	0.685096	0.340258	0.817679	1	1
RPS6KL1	0.032504	0.829311	0.885745	-0.829311	0.56561	1	1
TGIF2LY	0.0324524	-1.07238	0.504571	1.07238	0.912515	1	1
METTL1	0.0324481	-0.877431	0.55181	0.877431	0.890856	1	1
SMAD1	0.032381	-0.366093	0.67354	0.366093	0.81825	1	1
KYNU	0.0323028	-1.13354	0.489411	1.13354	0.918531	1	1
AKR1A1	0.0321703	-1.2667	0.464545	1.2667	0.93217	1	1
SPAG7	0.0319416	-1.88998	0.321283	1.88998	0.970862	1	1
PFAS	0.031779	0.378376	0.820716	-0.378376	0.671462	1	1
BRD3	0.0316311	-1.40257	0.433101	1.40257	0.943048	1	1
UBE2J1	0.0315279	-0.536349	0.633141	0.536349	0.844559	1	1
ZNF496	0.0312605	0.280109	0.802825	-0.280109	0.691541	1	1
TCTN1	0.0312097	-0.707175	0.593286	0.707175	0.869311	1	1
GSTT1	0.0311513	-1.12126	0.492408	1.12126	0.917337	1	1
BLVRA	0.0311495	0.280743	0.803532	-0.280743	0.692249	1	1
VEGFB	0.0309965	-0.950434	0.53449	0.950434	0.899476	1	1
TAF1B	0.0309887	-0.377235	0.672197	0.377235	0.820825	1	1
DR1	0.0308563	-1.16989	0.480894	1.16989	0.922067	1	1
RAB11FIP2	0.030852	-0.316832	0.68313	0.316832	0.808992	1	1
SDHD	0.030803	-1.19452	0.474666	1.19452	0.924294	1	1
FAM114A2	0.0307935	-0.0970628	0.731494	0.0970628	0.770061	1	1
VIPR1	0.0304685	-1.03692	0.520684	1.03692	0.910855	1	1
RFC5	0.0303893	0.182603	0.785304	-0.182603	0.712622	1	1
SENP2	0.0303025	-0.804998	0.572058	0.804998	0.88293	1	1
SALL4	0.0302363	-1.05972	0.511319	1.05972	0.912176	1	1
PHF19	0.0301829	-0.572311	0.62695	0.572311	0.851035	1	1
ERBB3	0.0301649	0.633031	0.860845	-0.633031	0.614984	1	1
PRCC	0.0301236	-0.816584	0.566423	0.816584	0.88336	1	1
UBE2L6	0.0300548	-2.82731	0.152292	2.82731	0.993826	1	1
SERINC3	0.0299525	-1.5368	0.404874	1.5368	0.952727	1	1
SGPL1	0.0297375	0.1707	0.782874	-0.1707	0.714862	1	1
ARF1	0.0296025	0.29328	0.807673	-0.29328	0.692327	1	1
OXER1	0.029427	-2.85206	0.147944	2.85206	0.994082	1	1
DEK	0.0290418	-0.304803	0.685833	0.304803	0.806942	1	1
TMEM97	0.0288827	-1.5482	0.391579	1.5482	0.951968	1	1
HSPA9	0.0288319	-1.19344	0.484363	1.19344	0.926273	1	1
MAPKAPK2	0.0287675	-0.451632	0.656031	0.451632	0.833241	1	1
DUSP3	0.0285912	-1.41403	0.422451	1.41403	0.942571	1	1
VPS41	0.0285559	-0.230786	0.706134	0.230786	0.796949	1	1
DLX3	0.0284854	0.511718	0.840916	-0.511718	0.639103	1	1
PAK7	0.0284596	-0.571868	0.632288	0.571868	0.853515	1	1
ATIC	0.0283375	-1.57308	0.391307	1.57308	0.954292	1	1
ARL4C	0.0283005	-0.829755	0.571082	0.829755	0.887756	1	1
ZFAND6	0.027904	-0.610112	0.619726	0.610112	0.857299	1	1
SKP1	0.0278679	-1.2075	0.478506	1.2075	0.92699	1	1
NDUFB8	0.0277905	-0.768908	0.587196	0.768908	0.880791	1	1
LCORL	0.0277364	-1.34141	0.444107	1.34141	0.937772	1	1
SLC35A4	0.0277106	-0.488102	0.646804	0.488102	0.838466	1	1
TLR2	0.0275712	-0.988044	0.530535	0.988044	0.905149	1	1
HAND2	0.0274431	-0.803667	0.574409	0.803667	0.8835	1	1
POU2AF1	0.0273726	-1.08574	0.510002	1.08574	0.916068	1	1
PPAP2A	0.0271817	-0.0616703	0.740779	0.0616703	0.765138	1	1
SPRY2	0.0271722	-0.0360896	0.744105	0.0360896	0.758442	1	1
STAT3	0.027075	-0.537236	0.639924	0.537236	0.848248	1	1
NFKBIA	0.0270492	-0.244463	0.702284	0.244463	0.798698	1	1
YKT6	0.0270303	0.0850329	0.76712	-0.0850329	0.733258	1	1
DDX49	0.0268196	-0.231102	0.703396	0.231102	0.795008	1	1
KCMF1	0.0264034	-0.744405	0.590941	0.744405	0.876857	1	1
GMDS	0.0263019	-2.32825	0.230274	2.32825	0.985111	1	1
KLHL36	0.0261557	-0.914344	0.54318	0.914344	0.895317	1	1
PJA1	0.0260603	-0.864324	0.564225	0.864324	0.89238	1	1
NMI	0.0258909	0.462712	0.833929	-0.462712	0.651611	1	1
TNFSF13B	0.025681	0.364635	0.821708	-0.364635	0.679724	1	1
ZNF571	0.0255865	-0.036153	0.743755	0.036153	0.758132	1	1
MCM5	0.0254334	-1.64596	0.371364	1.64596	0.958234	1	1
MSH2	0.0254248	-0.28106	0.694666	0.28106	0.805334	1	1
S100A13	0.0254231	-0.279602	0.694946	0.279602	0.805054	1	1
SMAD3	0.0252227	-0.000443598	0.751068	0.000443598	0.751244	1	1
TAOK3	0.0250473	-0.657915	0.604984	0.657915	0.862511	1	1
TGM2	0.024895	-1.56074	0.391903	1.56074	0.953214	1	1
BRCA1	0.0248116	-0.39104	0.673942	0.39104	0.826058	1	1
ELK1	0.0247316	-0.805442	0.577951	0.805442	0.885155	1	1
HDAC8	0.0245966	-0.927198	0.546655	0.927198	0.898848	1	1
IL10	0.0245726	0.585799	0.854138	-0.585799	0.626144	1	1
SPARC	0.0245528	-0.0236795	0.748139	0.0236795	0.757501	1	1
IDH3A	0.0245442	-0.877874	0.552489	0.877874	0.89117	1	1
ZNF274	0.0245407	-0.828994	0.563748	0.828994	0.885023	1	1
VRK1	0.0244934	-0.487532	0.644434	0.487532	0.837021	1	1
XIAP	0.0241383	-1.75619	0.355405	1.75619	0.965143	1	1
NMT1	0.0235604	-0.21996	0.706476	0.21996	0.793524	1	1
RPL39L	0.0235303	-0.889461	0.549449	0.889461	0.892471	1	1
AKT1	0.0233806	-0.219643	0.704798	0.219643	0.792143	1	1
NUP62	0.0232921	-0.609098	0.616824	0.609098	0.855695	1	1
SLC7A9	0.0232517	-1.53655	0.400216	1.53655	0.952049	1	1
NLK	0.0231777	-0.914027	0.542865	0.914027	0.895156	1	1
NFKB1	0.0230289	-0.560028	0.630683	0.560028	0.849645	1	1
PDS5A	0.0226101	-1.27949	0.454863	1.27949	0.931935	1	1
FTL	0.0224889	-0.415036	0.664024	0.415036	0.827209	1	1
ZFP28	0.0222868	-0.96183	0.540783	0.96183	0.903442	1	1
PLOD3	0.0221887	0.901554	0.894072	-0.901554	0.547063	1	1
CRYAA	0.0221561	-0.817091	0.568286	0.817091	0.884133	1	1
HSD17B7	0.0219299	-0.390849	0.671476	0.390849	0.824495	1	1
SOX10	0.0218929	0	0.75	0	0.75	1	1
SUPT4H1	0.0218895	-0.366156	0.67396	0.366156	0.818535	1	1
FABP6	0.0218207	0.353239	0.815404	-0.353239	0.675335	1	1
PAQR7	0.0216255	0.074017	0.768924	-0.074017	0.739829	1	1
TRAF4	0.0214354	-0.499689	0.641629	0.499689	0.838918	1	1
HLA-DRB4	0.0212127	0.913267	0.897054	-0.913267	0.549341	1	1
ZSCAN5A	0.0210209	-1.96247	0.300116	1.96247	0.973377	1	1
DNAJB2	0.0209022	-1.7189	0.353328	1.7189	0.9621	1	1
SRM	0.0206752	-1.42638	0.4204	1.42638	0.943625	1	1
ACVR2B	0.020621	-0.195837	0.713939	0.195837	0.790969	1	1
GRHL3	0.0204645	-0.682608	0.598636	0.682608	0.86574	1	1
CRABP1	0.0204095	0.242689	0.801658	-0.242689	0.707111	1	1
TCF4	0.020173	-0.804491	0.569379	0.804491	0.88185	1	1
ZNF193	0.0201205	-0.988234	0.533519	0.988234	0.906036	1	1
ZNF572	0.0199958	-0.767134	0.582768	0.767134	0.878728	1	1
ZNF576	0.0198634	-1.43803	0.416723	1.43803	0.944324	1	1
EIF2S2	0.0196398	-0.707618	0.596705	0.707618	0.870817	1	1
ELK3	0.0195994	-0.35438	0.680764	0.35438	0.819236	1	1
GRK6	0.0191565	0.0723693	0.767447	-0.0723693	0.738889	1	1
HLA-DMB	0.0191479	-0.681531	0.607165	0.681531	0.869094	1	1
PIK3R1	0.0191213	-0.0966192	0.735224	0.0966192	0.773199	1	1
BRAF	0.0190946	-1.9871	0.296525	1.9871	0.974466	1	1
XPC	0.0190138	1.01198	0.90642	-1.01198	0.520113	1	1
AGT	0.0187885	0.694638	0.867404	-0.694638	0.595795	1	1
VEGFA	0.0186397	-1.03629	0.513827	1.03629	0.9089	1	1
MAP2K7	0.018398	-0.877367	0.551995	0.877367	0.890905	1	1
HSF5	0.0181925	-0.243639	0.699277	0.243639	0.796207	1	1
GPATCH8	0.0180222	-0.0976965	0.730368	0.0976965	0.769301	1	1
TAF15	0.0178167	-0.536158	0.633269	0.536158	0.844573	1	1
NDUFA3	0.01752	1.38978	0.940855	-1.38978	0.428835	1	1
GNB5	0.0173962	-0.0983936	0.734876	0.0983936	0.773546	1	1
HAL	0.0169997	0.475756	0.835892	-0.475756	0.648455	1	1
DHX29	0.0169249	0.0249469	0.75683	-0.0249469	0.746938	1	1
CHRAC1	0.0168742	-0.146196	0.72004	0.146196	0.778308	1	1
TFDP2	0.0167194	-0.0610366	0.737734	0.0610366	0.762077	1	1
BUB1B	0.0166162	0.499689	0.838918	-0.499689	0.641629	1	1
PHF13	0.0163393	0.329876	0.814146	-0.329876	0.684645	1	1
SLC7A11	0.0162868	0.0612267	0.762523	-0.0612267	0.738138	1	1
CKS1B	0.0162258	-0.17108	0.71604	0.17108	0.78396	1	1
MBNL3	0.0161062	0	0.75	0	0.75	1	1
ALDH1A1	0.0154802	0.218819	0.793302	-0.218819	0.706698	1	1
GPR107	0.0154398	-0.950624	0.533926	0.950624	0.899341	1	1
RHOBTB2	0.0153615	0.122327	0.774862	-0.122327	0.726269	1	1
EGFR_L858R_T790M	0.0152523	-0.913077	0.552518	0.913077	0.898017	1	1
PRDX5	0.0150975	-0.244273	0.700782	0.244273	0.797529	1	1
SRD5A1	0.0149874	-1.15824	0.484598	1.15824	0.921172	1	1
QPRT	0.0149745	-1.71807	0.354351	1.71807	0.962149	1	1
PAPD7	0.0149651	-1.09695	0.498288	1.09695	0.914921	1	1
PEX19	0.0148034	-1.3045	0.449358	1.3045	0.934124	1	1
BCR-ABL_Y253H	0.0146477	-1.41378	0.422151	1.41378	0.942492	1	1
CIRBP	0.014646	0.670325	0.864025	-0.670325	0.601531	1	1
AP1S2	0.0145841	0.267319	0.803626	-0.267319	0.698611	1	1
MAPK14	0.0145316	-1.92626	0.309981	1.92626	0.972086	1	1
STK33	0.0145058	-0.122453	0.727053	0.122453	0.775581	1	1
RXFP1	0.0144345	0.378059	0.819573	-0.378059	0.66978	1	1
AXIN2	0.0142393	1.03654	0.90945	-1.03654	0.515705	1	1
PRDM1	0.0141696	-0.269093	0.699787	0.269093	0.805047	1	1
ZNF577	0.0140802	-0.535335	0.640257	0.535335	0.847911	1	1
ZKSCAN4	0.0140638	0.767831	0.877138	-0.767831	0.578182	1	1
FBXO38	0.0139228	-1.23168	0.469943	1.23168	0.928544	1	1
CLIC4	0.0138531	0.450935	0.831241	-0.450935	0.652859	1	1
PLA2G12A	0.0137697	0.0968093	0.771597	-0.0968093	0.733335	1	1
CTCF	0.0137095	-1.09619	0.503711	1.09619	0.916155	1	1
SACM1L	0.0136829	-1.27987	0.454142	1.27987	0.931843	1	1
RING1	0.0136657	0.524826	0.844923	-0.524826	0.639923	1	1
BNIP3L	0.0136416	1.1464	0.920855	-1.1464	0.490916	1	1
WTAP	0.0134317	-1.37706	0.431259	1.37706	0.939777	1	1
SNRNP70	0.0133698	0.743771	0.874261	-0.743771	0.58467	1	1
FOXJ2	0.013025	-0.390089	0.666732	0.390089	0.821362	1	1
PFN2	0.0128736	-0.158289	0.717624	0.158289	0.780678	1	1
ANXA5	0.0128298	-1.08466	0.501346	1.08466	0.913703	1	1
HMOX2	0.0128152	-0.304359	0.686704	0.304359	0.807392	1	1
CCNE1	0.0127369	-0.524509	0.637199	0.524509	0.843429	1	1
LYZ	0.0127051	-0.731235	0.586998	0.731235	0.87233	1	1
FYN	0.0126733	0.08573	0.767749	-0.08573	0.733666	1	1
RALB	0.0126543	-0.389392	0.66975	0.389392	0.823001	1	1
POLE2	0.0125649	-0.232497	0.707239	0.232497	0.798351	1	1
STK3	0.012558	0.0479927	0.762756	-0.0479927	0.743815	1	1
EIF4B	0.0125219	-1.53497	0.399285	1.53497	0.951764	1	1
ATG16L1	0.0123456	-0.023933	0.746376	0.023933	0.755889	1	1
GAPDH	0.012294	-0.135054	0.728456	0.135054	0.781342	1	1
PYGL	0.0120343	0.938974	0.898642	-0.938974	0.538801	1	1
HINT1	0.0119604	-0.829185	0.564658	0.829185	0.885383	1	1
RASD1	0.0118701	-0.767578	0.578903	0.767578	0.877356	1	1
GNG4	0.0118606	-0.756308	0.584388	0.756308	0.87696	1	1
RPL22	0.0115682	-0.608528	0.622377	0.608528	0.858131	1	1
FGFR1OP	0.0114478	-0.451316	0.653692	0.451316	0.831824	1	1
CBR3	0.0109834	0.439539	0.831898	-0.439539	0.659784	1	1
UCK2	0.0109361	-1.25511	0.460724	1.25511	0.929846	1	1
ZNF396	0.010857	0.0604028	0.763537	-0.0604028	0.739572	1	1
NQO2	0.0108544	-0.230786	0.706134	0.230786	0.796949	1	1
YWHAQ	0.0108304	-0.377742	0.669549	0.377742	0.819331	1	1
DUSP14	0.0107426	-0.646202	0.607675	0.646202	0.860825	1	1
HPD	0.010642	-1.45101	0.417002	1.45101	0.945788	1	1
EIF2AK2	0.0101742	0.0968727	0.771148	-0.0968727	0.732801	1	1
ZFP161	0.010071	-0.902695	0.550722	0.902695	0.895465	1	1
RPF1	0.00950688	-0.998934	0.524407	0.998934	0.905332	1	1
BCR-ABL_E286K	0.00941142	0.706478	0.869646	-0.706478	0.594497	1	1
COX4I1	0.00933059	1.10885	0.916283	-1.10885	0.496112	1	1
FTH1	0.00904078	0.20736	0.789714	-0.20736	0.707177	1	1
IBTK	0.00899606	2.32838	0.985156	-2.32838	0.231098	1	1
IDH2	0.00879913	-1.30399	0.448467	1.30399	0.933888	1	1
PRKCH	0.00849041	0.145753	0.77957	-0.145753	0.721748	1	1
HBE1	0.00841043	-0.488292	0.648681	0.488292	0.839534	1	1
APOA1	0.00832615	-0.791637	0.575478	0.791637	0.881322	1	1
SULT1A2	0.00824618	-1.1205	0.498744	1.1205	0.918752	1	1
SOX5	0.008149	-3.33991	0.0933877	3.33991	0.997755	0.946372	1
ZNF596	0.00800023	-0.694194	0.598189	0.694194	0.868299	1	1
ZNF77	0.00796411	0.877684	0.890895	-0.877684	0.551774	1	1
VAPB	0.00795465	0.26884	0.802987	-0.26884	0.697013	1	1
GABARAPL1	0.00771988	-0.584151	0.628061	0.584151	0.854633	1	1
ZNF74	0.00759948	0.000506969	0.751609	-0.000506969	0.751408	1	1
SCYL3	0.0073028	0.18292	0.785157	-0.18292	0.712297	1	1
RIT2	0.00699579	0.256746	0.801558	-0.256746	0.700589	1	1
C1S	0.00683154	0.134166	0.776077	-0.134166	0.722601	1	1
KISS1R	0.00673264	0.133533	0.777462	-0.133533	0.724514	1	1
GOT2	0.00652883	0.902188	0.893941	-0.902188	0.546268	1	1
RCCD1	0.0063061	0.463662	0.834357	-0.463662	0.651891	1	1
ZNF195	0.00622613	-0.0600226	0.742986	0.0600226	0.766558	1	1
EYA1	0.00609369	-0.732312	0.595332	0.732312	0.875885	1	1
PPIE	0.00609197	-0.0116496	0.749385	0.0116496	0.754008	1	1
RPS3	0.00588472	1.67027	0.959546	-1.67027	0.365242	1	1
FBXL10	0.00523287	-0.621952	0.614005	0.621952	0.857643	1	1
GPR55	0.00522255	-0.244336	0.70123	0.244336	0.79788	1	1
ILF2	0.00519761	-0.462902	0.650579	0.462902	0.833407	1	1
BCAT2	0.00518127	0.390596	0.822888	-0.390596	0.668973	1	1
GLI1	0.00515547	0.657661	0.863154	-0.657661	0.606596	1	1
ELAC2	0.0050755	-0.609225	0.616287	0.609225	0.855478	1	1
S100P	0.00494306	0.134863	0.779522	-0.134863	0.726381	1	1
RPN1	0.00443826	-0.0733199	0.735388	0.0733199	0.764612	1	1
TICAM2	0.00441161	-1.19502	0.477652	1.19502	0.925026	1	1
GCDH	0.00427315	-0.328862	0.680773	0.328862	0.811265	1	1
RBBP6	0.00422671	0.195013	0.787329	-0.195013	0.709654	1	1
EZH2	0.00420177	0.548442	0.846372	-0.548442	0.63029	1	1
STUB1	0.00413298	0.378439	0.821051	-0.378439	0.671971	1	1
NXF1	0.00396271	-1.65761	0.36576	1.65761	0.958544	1	1
TMPO	0.00393605	-0.305119	0.686894	0.305119	0.807768	1	1
TRIM29	0.00373396	0.913647	0.895706	-0.913647	0.544838	1	1
MIF	0.00368838	0.366283	0.819212	-0.366283	0.674971	1	1
EIF3G	0.00359464	-0.219326	0.704458	0.219326	0.791775	1	1
IKZF1	0.00347511	-0.450302	0.656274	0.450302	0.832996	1	1
ZNF217	0.00339857	-0.0725595	0.737311	0.0725595	0.766078	1	1
ATG10	0.00339083	0.231926	0.794645	-0.231926	0.702535	1	1
ZRSR1	0.00336589	-0.792461	0.572683	0.792461	0.88047	1	1
SLC38A2	0.003224	0.084526	0.770038	-0.084526	0.736715	1	1
PPOX	0.00313886	-0.133533	0.724514	0.133533	0.777462	1	1
CAMK2G	0.00313112	-0.402182	0.66397	0.402182	0.82334	1	1
CTSK	0.00312424	-1.01204	0.520544	1.01204	0.906551	1	1
SCRN1	0.00286195	-0.244653	0.70426	0.244653	0.800214	1	1
PIM3	0.00279058	-0.256746	0.700589	0.256746	0.801558	1	1
PIK3CB	0.00258419	0.475565	0.835355	-0.475565	0.647578	1	1
ACTL6A	0.00257043	-0.475882	0.649342	0.475882	0.836416	1	1
ERLIN1	0.00252485	-0.498928	0.646536	0.498928	0.841327	1	1
TAF6L	0.00248357	-0.0116496	0.749385	0.0116496	0.754008	1	1
ASCC3	0.00248185	-1.41448	0.425978	1.41448	0.943207	1	1
LSP1	0.00241993	-0.292012	0.690357	0.292012	0.805898	1	1
SERPIND1	0.00235114	1.06041	0.911209	-1.06041	0.507188	1	1
HNMT	0.00217656	-0.403259	0.671689	0.403259	0.828311	1	1
TBX15	0.00212239	1.34103	0.937054	-1.34103	0.440422	1	1
ATF1	0.00205789	-0.926374	0.539837	0.926374	0.896577	1	1
MAP4K5	0.00200457	-1.47583	0.418351	1.47583	0.94862	1	1
CREB3L4	0.00182914	-0.547808	0.633843	0.547808	0.847987	1	1
NEK11	0.00167521	0.0486898	0.75964	-0.0486898	0.740219	1	1
CCP110	0.00164339	0.0972529	0.769369	-0.0972529	0.730631	1	1
MAP3K6	0.00159781	-1.08498	0.501684	1.08498	0.91384	1	1
UQCR11	0.00133638	-0.183427	0.714505	0.183427	0.787091	1	1
ZFP36L1	0.00111881	-0.231356	0.70216	0.231356	0.79417	1	1
COPS4	0.000878021	0.389138	0.824653	-0.389138	0.672572	1	1
PDIK1L	0.000620893	-0.354253	0.679258	0.354253	0.818234	1	1
CD24	0.000577895	0.402943	0.825815	-0.402943	0.667696	1	1
PTS	0.000359464	0.549012	0.847607	-0.549012	0.632447	1	1
E2F6	9.28759e-05	-1.05997	0.508789	1.05997	0.911555	1	1
CDK5	8.16964e-05	0.450302	0.832996	-0.450302	0.656274	1	1
RB1	6.10573e-05	-1.08561	0.507893	1.08561	0.915516	1	1
KCNK1	-4.12782e-05	0.694891	0.867503	-0.694891	0.595888	1	1
RARG	-4.90178e-05	-0.500766	0.649714	0.500766	0.843521	1	1
HMGN4	-0.000278628	-0.743138	0.585106	0.743138	0.874289	1	1
CDK6	-0.000364624	-0.072306	0.73951	0.072306	0.76799	1	1
UGT1A1	-0.000374943	-0.925867	0.541619	0.925867	0.897035	1	1
CGRRF1	-0.000534036	0.07351	0.765258	-0.07351	0.736016	1	1
BCR-ABL_E282D	-0.000586494	0.719205	0.870742	-0.719205	0.589936	1	1
LMNA	-0.000988956	-0.19533	0.710254	0.19533	0.78791	1	1
GTF2H3	-0.00136046	-0.0614801	0.739358	0.0614801	0.76375	1	1
NRG1	-0.0014499	1.86446	0.969263	-1.86446	0.321486	1	1
CTTN	-0.00169585	-1.20756	0.479551	1.20756	0.927224	1	1
EIF4E	-0.0019074	0.328229	0.814315	-0.328229	0.685685	1	1
CAMK4	-0.00209315	-1.62152	0.376255	1.62152	0.956718	1	1
LZTR1	-0.00231416	-0.402879	0.667066	0.402879	0.825417	1	1
PLEKHG5	-0.0023563	-0.803604	0.575271	0.803604	0.883799	1	1
SPECC1L	-0.00260397	-0.621255	0.614123	0.621255	0.857522	1	1
DTNA	-0.0027794	-0.609795	0.617059	0.609795	0.855981	1	1
SPDEF	-0.00306146	-0.329052	0.680395	0.329052	0.811076	1	1
TMEM174	-0.00308984	0.476263	0.838765	-0.476263	0.653427	1	1
TBX3	-0.0032713	0.182286	0.786493	-0.182286	0.714258	1	1
IGHM	-0.00341749	-1.14513	0.489544	1.14513	0.920341	1	1
CALM2	-0.0035482	-0.0483096	0.741461	0.0483096	0.760662	1	1
CCDC71	-0.00367376	-0.121123	0.728901	0.121123	0.77668	1	1
BRD9	-0.00367978	-0.694828	0.595765	0.694828	0.867436	1	1
SLC2A1	-0.00373396	6.33711e-05	0.750036	-6.33711e-05	0.750011	1	1
ARPC1B	-0.00384489	1.97507	0.974119	-1.97507	0.30054	1	1
ICK	-0.004096	0.329813	0.813689	-0.329813	0.683983	1	1
NMNAT2	-0.00432475	0.645948	0.860607	-0.645948	0.607325	1	1
CSNK1D	-0.00438237	-0.232306	0.7052	0.232306	0.796765	1	1
PSMA3	-0.0044417	-0.463726	0.652391	0.463726	0.834654	1	1
POLR3D	-0.00452426	-0.353619	0.67509	0.353619	0.815366	1	1
NDUFA9	-0.00457242	1.18211	0.923185	-1.18211	0.477835	1	1
CEP72	-0.00459134	1.1457	0.9197	-1.1457	0.486446	1	1
ECD	-0.00460424	-0.549392	0.636667	0.549392	0.84982	1	1
RPS16	-0.00469539	-0.231736	0.701924	0.231736	0.794123	1	1
GTF2A1	-0.00498434	0.889841	0.892322	-0.889841	0.54876	1	1
RARRES3	-0.00531371	-0.316199	0.686624	0.316199	0.811138	1	1
BID	-0.00535326	0.243829	0.796184	-0.243829	0.699158	1	1
MERTK	-0.00537046	1.53471	0.952355	-1.53471	0.403658	1	1
IGFBP4	-0.00552784	0.147083	0.782059	-0.147083	0.724166	1	1
CXADR	-0.00600512	0.256683	0.801076	-0.256683	0.699952	1	1
SOAT1	-0.0063018	0.170319	0.783305	-0.170319	0.715564	1	1
ZNF248	-0.00631556	-0.427129	0.660464	0.427129	0.828676	1	1
HDAC11	-0.00631814	1.76772	0.964696	-1.76772	0.343052	1	1
SETDB2	-0.00673092	-0.0359629	0.744946	0.0359629	0.759196	1	1
ADC	-0.0068668	-1.04756	0.513897	1.04756	0.910828	1	1
PADI4	-0.00692183	0.523622	0.843494	-0.523622	0.63779	1	1
PIN1	-0.00694935	0.183173	0.785792	-0.183173	0.712983	1	1
PSMD5	-0.00698805	0.268206	0.800515	-0.268206	0.693845	1	1
LGALS3	-0.00706201	-0.938404	0.536939	0.938404	0.897965	1	1
ACTN2	-0.00709125	0.463662	0.834357	-0.463662	0.651891	1	1
PRDX2	-0.00709727	-0.170763	0.714928	0.170763	0.78295	1	1
PBX4	-0.00711017	-0.901934	0.545733	0.901934	0.89372	1	1
CPE	-0.00718154	-0.658232	0.604439	0.658232	0.86235	1	1
ZBTB43	-0.00718498	0.829628	0.887065	-0.829628	0.569184	1	1
PSMD2	-0.00720304	-0.854195	0.566299	0.854195	0.891062	1	1
MCTS1	-0.00729076	-0.159303	0.721958	0.159303	0.784589	1	1
ID2	-0.00740169	-1.03673	0.517874	1.03673	0.910067	1	1
FOXR2	-0.00740771	-0.791764	0.574297	0.791764	0.880914	1	1
TXLNA	-0.00747823	-0.560979	0.62816	0.560979	0.84865	1	1
ESD	-0.00754015	-0.852927	0.558157	0.852927	0.888035	1	1
PRKCA	-0.00757713	1.2187	0.926509	-1.2187	0.468905	1	1
VARS	-0.00757885	1.18249	0.923284	-1.18249	0.478028	1	1
NOX1	-0.00769924	0.621255	0.857522	-0.621255	0.614123	1	1
MAP2K5	-0.0077173	1.51173	0.949655	-1.51173	0.400662	1	1
POLR3K	-0.00773192	1.36471	0.938977	-1.36471	0.435088	1	1
ARPC3	-0.00784973	0.876607	0.893285	-0.876607	0.559654	1	1
WNT1	-0.00792971	0.11074	0.777509	-0.11074	0.734236	1	1
ZRANB2	-0.00801571	-0.999947	0.524284	0.999947	0.905476	1	1
ZNF512	-0.0082264	-1.09783	0.505451	1.09783	0.916849	1	1
ADH5	-0.00833561	0.330066	0.81573	-0.330066	0.686956	1	1
DHCR24	-0.00835195	1.45069	0.945323	-1.45069	0.414278	1	1
SLC25A32	-0.00840871	2.24322	0.983012	-2.24322	0.24806	1	1
CCRL2	-0.00846891	-0.390533	0.66849	0.390533	0.822573	1	1
FURIN	-0.00870884	0.719015	0.87071	-0.719015	0.589966	1	1
MCM8	-0.00879655	1.64482	0.958224	-1.64482	0.372082	1	1
CD59	-0.00891523	-0.0728763	0.735649	0.0728763	0.764682	1	1
RFK	-0.00892727	-0.305373	0.688744	0.305373	0.80911	1	1
MAS1L	-0.00897112	0.450745	0.831411	-0.450745	0.653255	1	1
CHD2	-0.00904938	0.255416	0.799651	-0.255416	0.698568	1	1
TIE1	-0.0095774	0.280236	0.802654	-0.280236	0.691239	1	1
RCBTB2	-0.00963158	0.439096	0.829778	-0.439096	0.656325	1	1
APOM	-0.00985001	0.536982	0.846575	-0.536982	0.636764	1	1
MUSK	-0.00989214	-0.390406	0.667697	0.390406	0.822049	1	1
IGF1R	-0.00991192	1.09695	0.914921	-1.09695	0.498288	1	1
PRKAA1	-0.00995492	-0.523305	0.640929	0.523305	0.845032	1	1
DHRS3	-0.00995578	0.571868	0.853515	-0.571868	0.632288	1	1
ZNF430	-0.010151	-0.694765	0.595708	0.694765	0.867398	1	1
IL1RAP	-0.0101665	0.695082	0.867868	-0.695082	0.596654	1	1
ZFYVE19	-0.010341	-0.804998	0.572058	0.804998	0.88293	1	1
DGCR14	-0.0104159	0.658422	0.862598	-0.658422	0.6049	1	1
SLC25A22	-0.0104546	0.0113962	0.755907	-0.0113962	0.751413	1	1
PJA2	-0.0105191	-0.548378	0.630364	0.548378	0.846393	1	1
VRK2	-0.0105535	0.597322	0.853655	-0.597322	0.618895	1	1
EGR1	-0.0106704	0.633855	0.858904	-0.633855	0.610223	1	1
NRBF2	-0.0106936	0.816711	0.883405	-0.816711	0.566473	1	1
WFDC2	-0.01106	0.742631	0.876205	-0.742631	0.590283	1	1
TOMM22	-0.0112139	0.925677	0.897571	-0.925677	0.543459	1	1
IL6R	-0.0112156	-1.65672	0.373487	1.65672	0.959401	1	1
IL13RA2	-0.0112483	-0.438842	0.655653	0.438842	0.829317	1	1
RRM1	-0.0113162	1.35249	0.938061	-1.35249	0.438233	1	1
PC	-0.0116413	-1.95108	0.311177	1.95108	0.973625	1	1
ZNF3	-0.0116989	0.353809	0.815845	-0.353809	0.675744	1	1
HSD17B10	-0.0117196	-1.43854	0.417327	1.43854	0.944477	1	1
UGDH	-0.0117282	0.475502	0.835243	-0.475502	0.647406	1	1
SLC22A23	-0.0117531	0.426686	0.827377	-0.426686	0.658466	1	1
GFPT2	-0.011901	-0.768085	0.578553	0.768085	0.877335	1	1
B3GNT1	-0.012202	-0.0119665	0.747899	0.0119665	0.752668	1	1
FDFT1	-0.0123774	0.303915	0.809702	-0.303915	0.690298	1	1
RFX6	-0.012417	-1.03496	0.523149	1.03496	0.911188	1	1
PITX1	-0.0124531	-0.328165	0.686479	0.328165	0.81482	1	1
TCF12	-0.0124548	-0.328672	0.68166	0.328672	0.811793	1	1
STRADB	-0.0125417	-1.57258	0.385969	1.57258	0.953526	1	1
PAF1	-0.0125477	0.658168	0.862325	-0.658168	0.604417	1	1
USP15	-0.0125572	0.951258	0.9003	-0.951258	0.536718	1	1
NDUFS3	-0.0126449	-1.35376	0.443556	1.35376	0.939168	1	1
PRSS23	-0.0126887	-0.328229	0.685685	0.328229	0.814315	1	1
C19ORF10	-0.0129304	-1.00007	0.525574	1.00007	0.905863	1	1
SLC30A8	-0.0130138	0.390216	0.821529	-0.390216	0.666943	1	1
PKM2	-0.0130654	0.682355	0.865809	-0.682355	0.598943	1	1
ZNF398	-0.0131118	0.450619	0.831695	-0.450619	0.65382	1	1
SLC3A2	-0.0132185	-0.463219	0.650067	0.463219	0.833211	1	1
ASCL2	-0.0132993	1.24403	0.930086	-1.24403	0.469229	1	1
LARP6	-0.013332	0.0248836	0.756425	-0.0248836	0.746545	1	1
ADSL	-0.0133475	-0.573896	0.632934	0.573896	0.85435	1	1
CDCA4	-0.0134292	0.681531	0.869094	-0.681531	0.607165	1	1
ZNF202	-0.013608	1.41391	0.942506	-1.41391	0.422145	1	1
PLK4	-0.0136614	0.328482	0.812654	-0.328482	0.683053	1	1
RTCD1	-0.0136768	-0.0613534	0.738651	0.0613534	0.763047	1	1
NCOA4	-0.0136768	-1.04819	0.510148	1.04819	0.909937	1	1
RRAGC	-0.0137095	0.743518	0.873954	-0.743518	0.584033	1	1
HIST1H2AC	-0.0139864	0.804111	0.88209	-0.804111	0.570263	1	1
DICER1	-0.0139899	-0.218819	0.706698	0.218819	0.793302	1	1
RBMS1	-0.0140088	0.986523	0.904685	-0.986523	0.529858	1	1
CBX7	-0.0140397	0.597512	0.853961	-0.597512	0.619439	1	1
SLC25A5	-0.0140776	-0.512669	0.643086	0.512669	0.843269	1	1
GPR34	-0.0141051	0.657154	0.865781	-0.657154	0.612895	1	1
SHOX2	-0.0141275	-0.951638	0.541795	0.951638	0.901894	1	1
DVL2	-0.0143794	-0.121693	0.725379	0.121693	0.773866	1	1
ZBTB48	-0.0146185	0.353112	0.815712	-0.353112	0.675876	1	1
ERH	-0.0146194	0.035646	0.761866	-0.035646	0.747867	1	1
GALT	-0.0146288	-0.609415	0.615965	0.609415	0.855376	1	1
IL13	-0.0148911	-1.20718	0.474384	1.20718	0.926053	1	1
CAMKK1	-0.0149315	1.04851	0.910226	-1.04851	0.511034	1	1
LYPD3	-0.0150158	-1.16995	0.480699	1.16995	0.922032	1	1
WARS2	-0.0150296	-0.060086	0.7423	0.060086	0.765945	1	1
MAP7	-0.0150407	-0.816331	0.567153	0.816331	0.883567	1	1
USP14	-0.0150536	0.122327	0.774862	-0.122327	0.726269	1	1
CBLB	-0.0152076	1.59632	0.955038	-1.59632	0.380793	1	1
ZNF8	-0.0153744	-1.12189	0.495334	1.12189	0.918145	1	1
ZNF200	-0.0153753	-0.341146	0.677804	0.341146	0.813206	1	1
ATG3	-0.0154036	0.998997	0.905186	-0.998997	0.523854	1	1
PLAT	-0.015475	0.0237429	0.75703	-0.0237429	0.747628	1	1
MLYCD	-0.0159016	-0.805315	0.575937	0.805315	0.884401	1	1
NDUFB6	-0.0160521	-0.0125368	0.748213	0.0125368	0.753203	1	1
TXNL4B	-0.0161148	0.827981	0.886808	-0.827981	0.569421	1	1
FXR2	-0.0162051	-0.15867	0.717705	0.15867	0.780881	1	1
TCEA1	-0.0162516	-0.0609098	0.737711	0.0609098	0.762006	1	1
CASP6	-0.0163195	0.0488166	0.759665	-0.0488166	0.740193	1	1
ETV7	-0.0164777	-0.658738	0.606974	0.658738	0.86358	1	1
ZNF69	-0.0165225	1.02432	0.908081	-1.02432	0.518366	1	1
PRPF19	-0.0165955	-0.280426	0.691202	0.280426	0.802691	1	1
ECSIT	-0.016648	0.889904	0.892378	-0.889904	0.548893	1	1
MAP3K14	-0.0167581	-0.401485	0.667966	0.401485	0.825543	1	1
PISD	-0.0168019	0.206536	0.791682	-0.206536	0.710098	1	1
GLDC	-0.0168819	-0.0125368	0.748213	0.0125368	0.753203	1	1
PLK2	-0.0171588	-0.0728129	0.735884	0.0728129	0.764872	1	1
VAV1	-0.0171605	-0.425608	0.66568	0.425608	0.831281	1	1
LASS4	-0.0173755	-1.03642	0.51462	1.03642	0.909136	1	1
NUDT14	-0.017483	0.365649	0.817271	-0.365649	0.672207	1	1
GNG8	-0.0175295	-0.0982668	0.733618	0.0982668	0.772387	1	1
PSMA5	-0.0176602	0.280172	0.80272	-0.280172	0.691362	1	1
ZNF134	-0.0177307	0.194949	0.787338	-0.194949	0.709693	1	1
IFI30	-0.0179938	0.829501	0.886466	-0.829501	0.567551	1	1
GCLM	-0.0181237	1.19363	0.925582	-1.19363	0.481091	1	1
JUNB	-0.0182948	0.474488	0.837983	-0.474488	0.652907	1	1
MAOA	-0.0182966	0.244336	0.79788	-0.244336	0.70123	1	1
RUVBL2	-0.0183043	2.27956	0.983888	-2.27956	0.239428	1	1
HYAL2	-0.0183525	0.0241231	0.75516	-0.0241231	0.745548	1	1
TMED9	-0.0184986	0.670325	0.864025	-0.670325	0.601531	1	1
TADA2A	-0.0185072	-0.622142	0.615328	0.622142	0.858295	1	1
BHMT	-0.0191866	-0.0253272	0.750269	0.0253272	0.760205	1	1
DHH	-0.0192442	0.719395	0.871018	-0.719395	0.590509	1	1
TTR	-0.0192975	0.803794	0.882975	-0.803794	0.572887	1	1
CLK3	-0.0193104	0.232433	0.797784	-0.232433	0.706508	1	1
ZNF599	-0.0193405	0.439159	0.82998	-0.439159	0.656642	1	1
ACAA1	-0.0195031	-1.25486	0.462733	1.25486	0.930222	1	1
NSDHL	-0.0195478	-0.195013	0.709654	0.195013	0.787329	1	1
RALBP1	-0.0200655	0.401358	0.826396	-0.401358	0.669442	1	1
ZBTB26	-0.0201266	0.706478	0.869646	-0.706478	0.594497	1	1
PDK1	-0.0201455	0.499055	0.840603	-0.499055	0.645114	1	1
DMTF1	-0.0201979	0.732058	0.874372	-0.732058	0.59166	1	1
EPHX2	-0.0207191	-0.401612	0.666718	0.401612	0.824828	1	1
PAX7	-0.0209212	-0.864957	0.556149	0.864957	0.889798	1	1
RDBP	-0.0213873	1.3278	0.936724	-1.3278	0.447535	1	1
NR3C1	-0.0214578	0.268206	0.800515	-0.268206	0.693845	1	1
GMPR2	-0.0215292	2.14596	0.980356	-2.14596	0.269868	1	1
SMARCAD1	-0.0215463	0.048373	0.760377	-0.048373	0.741133	1	1
MAP3K5	-0.0215661	0.414529	0.825432	-0.414529	0.661285	1	1
ITPK1	-0.0217166	-0.365079	0.674652	0.365079	0.81864	1	1
ZKSCAN2	-0.0217175	-0.683369	0.604039	0.683369	0.868206	1	1
O3FAR1	-0.0220812	0.108776	0.775793	-0.108776	0.73309	1	1
OTX2	-0.0220967	-0.572882	0.624572	0.572882	0.850027	1	1
AKR1C3	-0.0221991	1.47513	0.947114	-1.47513	0.408957	1	1
IP6K2	-0.0222713	-0.524826	0.639923	0.524826	0.844923	1	1
KIF14	-0.0224476	0.877431	0.890856	-0.877431	0.55181	1	1
PML	-0.0224639	1.53598	0.951147	-1.53598	0.394228	1	1
GPR148	-0.0227873	-0.25662	0.699368	0.25662	0.800632	1	1
BCR-ABL_L248R	-0.0228526	0.0238063	0.756604	-0.0238063	0.747164	1	1
RPS27A	-0.0228767	0.243449	0.796591	-0.243449	0.699885	1	1
IQSEC1	-0.0230418	-0.291822	0.691971	0.291822	0.806955	1	1
PTTG1	-0.0230831	0.425545	0.831814	-0.425545	0.666623	1	1
CDC42SE1	-0.0231055	0.950307	0.899674	-0.950307	0.535226	1	1
SPRY1	-0.0231132	1.14519	0.9202	-1.14519	0.488901	1	1
H2AFY2	-0.0232095	0.170953	0.78343	-0.170953	0.715439	1	1
EGFR_vIII	-0.0233385	1.57283	0.953826	-1.57283	0.388015	1	1
FKBP3	-0.0235053	1.96273	0.973505	-1.96273	0.301534	1	1
APEH	-0.0236791	1.02439	0.90826	-1.02439	0.518979	1	1
EXOSC4	-0.023882	-0.755738	0.581125	0.755738	0.875573	1	1
TFAP4	-0.024103	-0.34235	0.685625	0.34235	0.818668	1	1
TBK1	-0.0241133	-0.182539	0.712845	0.182539	0.785459	1	1
SERPINA12	-0.0242509	0.438335	0.83005	-0.438335	0.657182	1	1
AKT2	-0.0242974	1.86478	0.969176	-1.86478	0.320315	1	1
AKR1C2	-0.024324	-0.280743	0.692249	0.280743	0.803532	1	1
LPAR4	-0.0247996	0.110423	0.774428	-0.110423	0.730828	1	1
CXCL2	-0.024809	-0.573832	0.631951	0.573832	0.853858	1	1
ENST00000356364	-0.024871	1.47564	0.948072	-1.47564	0.414873	1	1
LEPRE1	-0.0249518	2.68212	0.992036	-2.68212	0.176048	1	1
LEF1	-0.0251969	0.560155	0.84911	-0.560155	0.629532	1	1
NUP88	-0.025288	1.33976	0.938316	-1.33976	0.448203	1	1
ERCC5	-0.0254635	1.1343	0.920018	-1.1343	0.495163	1	1
CSNK1G2	-0.0262082	0.707618	0.870817	-0.707618	0.596705	1	1
GRN	-0.0264361	0.401992	0.823518	-0.401992	0.664359	1	1
ECH1	-0.0265015	-0.35438	0.680764	0.35438	0.819236	1	1
TUBB3	-0.0265797	0.414846	0.826282	-0.414846	0.662557	1	1
PTPLA	-0.0266356	1.10898	0.916171	-1.10898	0.495576	1	1
DMPK	-0.0267216	0.0374838	0.762227	-0.0374838	0.747506	1	1
RPS15A	-0.0269676	-0.279792	0.69326	0.279792	0.803931	1	1
MAPKAPK5	-0.0269753	-0.463979	0.654983	0.463979	0.836172	1	1
F10	-0.0271499	0.829628	0.887065	-0.829628	0.569184	1	1
CBS	-0.027155	0.937517	0.900422	-0.937517	0.54552	1	1
PHB2	-0.0271782	-0.145943	0.720709	0.145943	0.778773	1	1
ZNF627	-0.0273795	0.169622	0.787982	-0.169622	0.721661	1	1
ZEB2	-0.0276048	1.82837	0.967507	-1.82837	0.328298	1	1
MCL1	-0.0279789	-0.866288	0.561813	0.866288	0.891963	1	1
TADA3	-0.0280021	0.14683	0.780144	-0.14683	0.721972	1	1
SRPRB	-0.0281139	-0.439476	0.659115	0.439476	0.831495	1	1
ALDOA	-0.0282893	-0.682101	0.600306	0.682101	0.866327	1	1
ZNF524	-0.0283108	0.487215	0.837378	-0.487215	0.645256	1	1
DSE	-0.0283186	1.35312	0.937921	-1.35312	0.437029	1	1
PIK3CD	-0.0283504	0.194823	0.787479	-0.194823	0.70993	1	1
SUCLA2	-0.0283959	-0.597258	0.618842	0.597258	0.853613	1	1
SERPINA5	-0.028635	0.743962	0.874769	-0.743962	0.585855	1	1
MEX3D	-0.0290504	-0.476199	0.652599	0.476199	0.838294	1	1
APRT	-0.0291734	-0.378439	0.671971	0.378439	0.821051	1	1
TWIST2	-0.0294537	-0.694004	0.600198	0.694004	0.869092	1	1
ZNF404	-0.0295302	0.974747	0.902287	-0.974747	0.528895	1	1
RASSF1	-0.029544	1.19534	0.926015	-1.19534	0.481949	1	1
ZNF536	-0.0295922	-0.207296	0.707082	0.207296	0.78962	1	1
HADHA	-0.029765	0.768021	0.877247	-0.768021	0.578358	1	1
RET	-0.0298226	0.926057	0.896697	-0.926057	0.540416	1	1
RNF7	-0.0300006	0.389772	0.821571	-0.389772	0.667231	1	1
EIF2C1	-0.0300118	0.194633	0.788001	-0.194633	0.710681	1	1
EGFR_G719S	-0.0302483	0.365839	0.817472	-0.365839	0.672432	1	1
NR5A1	-0.0302724	0.658041	0.862361	-0.658041	0.604569	1	1
SH3BP5	-0.0303076	1.01217	0.906874	-1.01217	0.521622	1	1
IL4	-0.0303257	-1.14538	0.487418	1.14538	0.91988	1	1
ZNF257	-0.0303455	0.791954	0.880489	-0.791954	0.573034	1	1
HOXA10	-0.0305312	1.24403	0.930086	-1.24403	0.469229	1	1
ZNF385A	-0.0305467	0.413642	0.827716	-0.413642	0.665571	1	1
NPSR1	-0.0305484	0.743581	0.873991	-0.743581	0.584091	1	1
CLPTM1	-0.030557	0.646519	0.861746	-0.646519	0.609577	1	1
CDK2	-0.0306336	-0.328165	0.686479	0.328165	0.81482	1	1
SAMD4A	-0.0313663	0.768528	0.878671	-0.768528	0.581813	1	1
VDR	-0.0313757	1.19369	0.925383	-1.19369	0.480146	1	1
HTATIP2	-0.0314454	0.499308	0.839539	-0.499308	0.642988	1	1
DHFR	-0.0317025	1.96197	0.973421	-1.96197	0.301027	1	1
ZBTB40	-0.0318943	1.54712	0.952612	-1.54712	0.396951	1	1
LIPA	-0.0319132	-0.315945	0.689565	0.315945	0.813033	1	1
DACH2	-0.0319708	-0.378756	0.675361	0.378756	0.823252	1	1
ERCC3	-0.032037	-0.462839	0.650863	0.462839	0.833547	1	1
ZNF263	-0.0321875	1.45069	0.945323	-1.45069	0.414278	1	1
ZNF669	-0.032197	2.04808	0.976764	-2.04808	0.28445	1	1
CCDC92	-0.0323595	-1.28031	0.456798	1.28031	0.932427	1	1
CAMKV	-0.0324868	1.02287	0.909478	-1.02287	0.524378	1	1
HIST2H2BE	-0.0325367	0.840137	0.888445	-0.840137	0.566953	1	1
PRAME	-0.0325805	0.170636	0.78284	-0.170636	0.714849	1	1
ZNF521	-0.0326975	0.597829	0.85507	-0.597829	0.62162	1	1
EEF1D	-0.0327044	0.572882	0.850027	-0.572882	0.624572	1	1
PAPSS1	-0.0328763	1.71763	0.962787	-1.71763	0.360403	1	1
PPP1R8	-0.032909	0.669311	0.867664	-0.669311	0.610562	1	1
SHC4	-0.0330698	0.364572	0.822284	-0.364572	0.680667	1	1
GPRC5B	-0.0331008	0.218692	0.794086	-0.218692	0.707787	1	1
BCR-ABL_M244I	-0.0331902	0.938404	0.897965	-0.938404	0.536939	1	1
SLC25A10	-0.0332195	0.134547	0.777318	-0.134547	0.723906	1	1
LINC00479	-0.0334835	0.841848	0.888709	-0.841848	0.566709	1	1
CYP24A1	-0.033824	0.707618	0.870817	-0.707618	0.596705	1	1
FLJ23356	-0.0341439	1.59708	0.955168	-1.59708	0.381254	1	1
ZNF790	-0.0341981	2.18104	0.981267	-2.18104	0.260501	1	1
XRCC6	-0.0343228	1.926	0.971911	-1.926	0.308092	1	1
FASTKD5	-0.034328	0.537236	0.848248	-0.537236	0.639924	1	1
PRKAB2	-0.0345043	0.243259	0.797333	-0.243259	0.700979	1	1
PSMA1	-0.0345653	-0.231863	0.702277	0.231863	0.794431	1	1
HMGB3	-0.0346659	-0.878508	0.559392	0.878508	0.893572	1	1
TRIP13	-0.0350349	0.437765	0.833469	-0.437765	0.663405	1	1
SMAD5	-0.0350873	0.474742	0.836506	-0.474742	0.650093	1	1
CFB	-0.0351295	0.206916	0.789915	-0.206916	0.707637	1	1
CASD1	-0.0351389	-1.04731	0.517428	1.04731	0.911723	1	1
PSME2	-0.0351742	1.42682	0.944471	-1.42682	0.425284	1	1
ASAH1	-0.0353315	0.279475	0.805991	-0.279475	0.696337	1	1
FXYD2	-0.0353505	0.523431	0.844323	-0.523431	0.639492	1	1
SLC22A5	-0.0353763	1.62203	0.95767	-1.62203	0.383466	1	1
ERGIC2	-0.0355293	-0.231229	0.702671	0.231229	0.794509	1	1
SLC30A2	-0.0356231	0.193999	0.792382	-0.193999	0.716556	1	1
CAT	-0.0358191	0.18349	0.787518	-0.18349	0.715015	1	1
PBRM1	-0.0358441	0.951131	0.899936	-0.951131	0.535587	1	1
PTGS2	-0.0360092	-0.158923	0.718794	0.158923	0.781864	1	1
SLC25A6	-0.0363308	0.596435	0.855814	-0.596435	0.623951	1	1
PTGFR	-0.0363489	1.26841	0.932165	-1.26841	0.463387	1	1
THAP11	-0.0364168	0.365269	0.817857	-0.365269	0.67332	1	1
HMBOX1	-0.0364521	0.742757	0.875571	-0.742757	0.588594	1	1
TAL2	-0.0364684	-0.365079	0.674652	0.365079	0.81864	1	1
ZNF267	-0.0366301	1.26803	0.931205	-1.26803	0.458839	1	1
FOXR1	-0.0366722	2.14438	0.98022	-2.14438	0.268794	1	1
TIMP3	-0.0367092	-6.33711e-05	0.750011	6.33711e-05	0.750036	1	1
PSME1	-0.0369964	1.9255	0.971879	-1.9255	0.308069	1	1
PAX6	-0.0371598	1.5482	0.951968	-1.5482	0.391579	1	1
SUPT5H	-0.0372106	-0.09795	0.731318	0.09795	0.770237	1	1
KLHL1	-0.0375167	0.560472	0.848309	-0.560472	0.627744	1	1
GNGT2	-0.0376457	1.57124	0.954734	-1.57124	0.395873	1	1
MAOB	-0.0377257	0.828868	0.884905	-0.828868	0.563488	1	1
MSX2	-0.03773	1.35268	0.937872	-1.35268	0.437056	1	1
KCNJ11	-0.0377627	1.23156	0.928226	-1.23156	0.46851	1	1
PPP1R10	-0.0379252	0.401232	0.827383	-0.401232	0.671142	1	1
GOLGA2	-0.0379673	0.742441	0.877342	-0.742441	0.5933	1	1
GGCX	-0.0383053	0.0121566	0.752425	-0.0121566	0.747575	1	1
ZFP2	-0.0383534	-0.646582	0.61015	0.646582	0.862016	1	1
ARRB1	-0.0387017	0.463726	0.834654	-0.463726	0.652391	1	1
ZNF548	-0.0388049	-0.939164	0.540703	0.939164	0.899259	1	1
ZNF32	-0.0388307	0.622332	0.859208	-0.622332	0.617221	1	1
RARB	-0.0388496	0.999187	0.904873	-0.999187	0.52263	1	1
TSC22D1	-0.0389709	1.0116	0.90606	-1.0116	0.519062	1	1
LRRC32	-0.03913	0.792461	0.88047	-0.792461	0.572683	1	1
FDPS	-0.0393691	0.427002	0.828132	-0.427002	0.659597	1	1
SERPINA6	-0.0394043	0.694638	0.867404	-0.694638	0.595795	1	1
DZIP3	-0.0394869	0.804364	0.881829	-0.804364	0.569398	1	1
RBM22	-0.0395677	0.707555	0.870522	-0.707555	0.596019	1	1
GPX7	-0.0396288	1.40238	0.942523	-1.40238	0.430099	1	1
ZNF98	-0.0397552	1.37737	0.939743	-1.37737	0.430851	1	1
CSNK1G3	-0.0398764	0.402943	0.825815	-0.402943	0.667696	1	1
NDUFA1	-0.0398799	0.913964	0.895191	-0.913964	0.543016	1	1
LASS3	-0.0404518	-0.671339	0.6092	0.671339	0.86756	1	1
PRKAG2	-0.0409944	1.85192	0.969017	-1.85192	0.327641	1	1
HEY1	-0.0411578	0.451759	0.83404	-0.451759	0.657378	1	1
ZNF460	-0.0411698	1.44987	0.945562	-1.44987	0.41635	1	1
GPC1	-0.0412016	-0.427573	0.665321	0.427573	0.831641	1	1
NME1	-0.0414063	0.659055	0.86526	-0.659055	0.610653	1	1
CRYZ	-0.0416032	0.487278	0.837241	-0.487278	0.644969	1	1
IL18	-0.041623	-0.888954	0.554303	0.888954	0.893952	1	1
PSPH	-0.0416944	0.621572	0.857133	-0.621572	0.613099	1	1
CASP2	-0.0417692	-0.219326	0.704458	0.219326	0.791775	1	1
CSNK2A2	-0.0420917	-1.62209	0.384711	1.62209	0.957832	1	1
EBP	-0.0425638	0.731932	0.873768	-0.731932	0.590212	1	1
AMPD2	-0.0426945	0.267445	0.802718	-0.267445	0.697282	1	1
TRIM62	-0.0427289	0.279729	0.804267	-0.279729	0.693768	1	1
TRIM39	-0.0427384	0.292012	0.805898	-0.292012	0.690357	1	1
PPM1B	-0.0427573	1.31545	0.936184	-1.31545	0.452893	1	1
STX4	-0.0427668	0.816521	0.883374	-0.816521	0.566501	1	1
AP2M1	-0.0428536	0.987347	0.90345	-0.987347	0.525053	1	1
ADA	-0.0428622	1.3157	0.935521	-1.3157	0.449198	1	1
ZSCAN12	-0.042913	-0.450365	0.655665	0.450365	0.832669	1	1
HEY2	-0.0430445	1.51173	0.949655	-1.51173	0.400662	1	1
GAMT	-0.0430832	0.364572	0.822284	-0.364572	0.680667	1	1
ENOPH1	-0.0431968	-0.499625	0.641702	0.499625	0.83894	1	1
SNCA	-0.0432647	1.67015	0.959413	-1.67015	0.364215	1	1
MCM3	-0.0432776	0.500576	0.842043	-0.500576	0.647031	1	1
STAT5A	-0.0434341	1.16938	0.922963	-1.16938	0.48516	1	1
RPS6	-0.043674	0.244273	0.797529	-0.244273	0.700782	1	1
GNB2	-0.0437076	1.426	0.943393	-1.426	0.419243	1	1
RNF8	-0.0438486	0.584151	0.854633	-0.584151	0.628061	1	1
CBLC	-0.0439243	1.88814	0.971139	-1.88814	0.325726	1	1
RRP8	-0.0442872	1.31684	0.935389	-1.31684	0.447734	1	1
GBP2	-0.0442966	1.64628	0.958788	-1.64628	0.375685	1	1
CORO1A	-0.0443087	0.0736368	0.765911	-0.0736368	0.73668	1	1
ARNTL2	-0.044313	0.98627	0.905759	-0.98627	0.53376	1	1
YARS	-0.0443431	0.950877	0.899465	-0.950877	0.534181	1	1
FOXA3	-0.0443766	1.09638	0.915598	-1.09638	0.501361	1	1
EFNB2	-0.0443766	-0.13461	0.724301	0.13461	0.777675	1	1
S100A6	-0.0444712	0.207676	0.790802	-0.207676	0.708446	1	1
NDUFB5	-0.0447103	-0.682101	0.600306	0.682101	0.866327	1	1
LGALS2	-0.0448522	1.18198	0.923288	-1.18198	0.478377	1	1
C16ORF5	-0.0448677	0.12182	0.773716	-0.12182	0.725151	1	1
DHX57	-0.0448702	0.292266	0.805022	-0.292266	0.688973	1	1
PNKP	-0.0453793	-0.914851	0.547369	0.914851	0.896735	1	1
MAPK9	-0.0456046	0.475819	0.836137	-0.475819	0.648869	1	1
SERPINA7	-0.0456442	1.07149	0.915038	-1.07149	0.51494	1	1
PRKACA	-0.045658	0.109663	0.771391	-0.109663	0.727664	1	1
SNX6	-0.0460037	-0.110043	0.728346	0.110043	0.772126	1	1
TBC1D9B	-0.0461223	-0.279729	0.693768	0.279729	0.804267	1	1
RNF219	-0.0461585	2.08499	0.978344	-2.08499	0.281312	1	1
SIRT3	-0.046401	0.182603	0.785304	-0.182603	0.712622	1	1
KLHDC9	-0.0464061	-0.109219	0.729163	0.109219	0.772533	1	1
PTK2	-0.0464466	0.768465	0.878404	-0.768465	0.581146	1	1
RSU1	-0.0465712	0.230722	0.797454	-0.230722	0.706838	1	1
ACY1	-0.046659	-0.303979	0.689621	0.303979	0.80926	1	1
GPR128	-0.0466633	1.877	0.969726	-1.877	0.317716	1	1
JMJD5	-0.0467149	0.890031	0.892558	-0.890031	0.549371	1	1
RABGGTA	-0.0467192	1.41296	0.943664	-1.41296	0.429775	1	1
ADI1	-0.0468628	1.5242	0.950914	-1.5242	0.400741	1	1
MAPKAPK3	-0.0469316	1.49951	0.948794	-1.49951	0.40327	1	1
AXL	-0.0469359	1.45101	0.945788	-1.45101	0.417002	1	1
HLA-DPB1	-0.0471646	0.499942	0.839162	-0.499942	0.641953	1	1
TUBB6	-0.0472867	0.584215	0.854238	-0.584215	0.627202	1	1
HLA-DRB5	-0.0472928	0.82779	0.887822	-0.82779	0.572423	1	1
P2RY12	-0.0474596	0.0721792	0.769205	-0.0721792	0.740892	1	1
PITX2	-0.0475877	0.609859	0.856186	-0.609859	0.617466	1	1
GOT1	-0.0478165	0.267699	0.80136	-0.267699	0.695263	1	1
TIGD7	-0.0480014	1.31646	0.934909	-1.31646	0.445442	1	1
UNC45B	-0.0480057	0.0730031	0.764436	-0.0730031	0.735327	1	1
RAC1	-0.0482542	0.451062	0.831298	-0.451062	0.652896	1	1
PVRL2	-0.0484434	0.890475	0.893909	-0.890475	0.553255	1	1
ZSCAN21	-0.0484494	0.731742	0.873057	-0.731742	0.588533	1	1
FIGF	-0.0484666	0.255859	0.79835	-0.255859	0.696571	1	1
POGZ	-0.0485801	1.97374	0.974232	-1.97374	0.302916	1	1
S100A11	-0.0485939	0.170129	0.784088	-0.170129	0.716617	1	1
HOXA2	-0.0486283	1.2434	0.928752	-1.2434	0.46319	1	1
LSM5	-0.0490024	1.65672	0.959401	-1.65672	0.373487	1	1
RPS6KA4	-0.0490058	-0.0975064	0.73018	0.0975064	0.769064	1	1
UBL5	-0.0492526	0.695018	0.867718	-0.695018	0.596333	1	1
CD2BP2	-0.0493395	1.33995	0.937772	-1.33995	0.445085	1	1
LRSAM1	-0.0497729	2.6076	0.990886	-2.6076	0.186977	1	1
PTPN12	-0.0498417	-0.426876	0.658967	0.426876	0.827726	1	1
ZNF772	-0.0498597	0.280996	0.804898	-0.280996	0.694074	1	1
ZNF320	-0.0499853	0.671085	0.866015	-0.671085	0.605736	1	1
ZNF625	-0.0505494	0.426812	0.827575	-0.426812	0.65874	1	1
DEPDC6	-0.0506698	0.427192	0.828999	-0.427192	0.660985	1	1
CHCHD7	-0.0506707	1.24295	0.928753	-1.24295	0.463494	1	1
HOXB5	-0.0508401	2.3406	0.985467	-2.3406	0.229183	1	1
TOX2	-0.0508926	1.3656	0.939266	-1.3656	0.436122	1	1
SIX2	-0.0508969	-0.0246301	0.745447	0.0246301	0.755261	1	1
MPPED1	-0.0510663	0.463282	0.833274	-0.463282	0.650147	1	1
GPR141	-0.0510731	0.463472	0.833664	-0.463472	0.650748	1	1
ABCF3	-0.0511738	1.37769	0.940049	-1.37769	0.432391	1	1
CD81	-0.0513311	1.5237	0.950278	-1.5237	0.396668	1	1
FBXO18	-0.0514034	1.10955	0.916578	-1.10955	0.496861	1	1
ICAM3	-0.0514515	0.328545	0.81233	-0.328545	0.682533	1	1
GON4L	-0.0515702	1.52319	0.950366	-1.52319	0.397629	1	1
FBXL20	-0.05167	1.75537	0.963952	-1.75537	0.344687	1	1
ZNF227	-0.0517448	1.54871	0.952758	-1.54871	0.396909	1	1
OTX1	-0.0519408	-0.535715	0.635747	0.535715	0.845716	1	1
EIF3H	-0.0520638	0.0970628	0.770061	-0.0970628	0.731494	1	1
PEMT	-0.0520733	1.26803	0.931205	-1.26803	0.458839	1	1
CKB	-0.0521214	0.316072	0.812013	-0.316072	0.687987	1	1
SOX6	-0.052284	1.82901	0.968081	-1.82901	0.333818	1	1
LSM2	-0.0523786	-0.158099	0.718284	0.158099	0.781151	1	1
PRNP	-0.0525497	2.52326	0.989309	-2.52326	0.197158	1	1
BRD4	-0.052585	0.512225	0.841269	-0.512225	0.639508	1	1
GLOD4	-0.0526219	1.31589	0.935172	-1.31589	0.44722	1	1
PRKG2	-0.0528945	1.12196	0.918324	-1.12196	0.496035	1	1
DLX2	-0.0529522	0.488292	0.839534	-0.488292	0.648681	1	1
ANAPC2	-0.052996	1.03515	0.910338	-1.03515	0.519874	1	1
RNF111	-0.0530003	1.23149	0.92809	-1.23149	0.467907	1	1
PRKAG3	-0.0530253	1.99907	0.974824	-1.99907	0.29273	1	1
B4GALT4	-0.0530528	0.0850329	0.76712	-0.0850329	0.733258	1	1
CSK	-0.0532377	0.267065	0.805889	-0.267065	0.701897	1	1
SNRPA	-0.05326	-0.134547	0.723906	0.134547	0.777318	1	1
POLR2E	-0.0535455	3.16883	0.996803	-3.16883	0.109976	1	1
KCNK2	-0.0535911	1.23124	0.927706	-1.23124	0.466249	1	1
KCTD17	-0.0536401	1.04914	0.912252	-1.04914	0.518272	1	1
HOOK2	-0.0536462	1.70725	0.96222	-1.70725	0.362562	1	1
SHPRH	-0.0539609	0.731868	0.873505	-0.731868	0.589586	1	1
SPP1	-0.0540813	0.487785	0.837334	-0.487785	0.644878	1	1
OAS1	-0.0540899	1.14538	0.91988	-1.14538	0.487418	1	1
STK11	-0.0541639	0.243512	0.796423	-0.243512	0.699628	1	1
HMGN3	-0.0551382	1.74302	0.963249	-1.74302	0.346825	1	1
AGL	-0.0551752	0.805252	0.884059	-0.805252	0.575028	1	1
LRP1	-0.0552534	0.707302	0.869607	-0.707302	0.593933	1	1
PDIA4	-0.0554332	0.793285	0.883849	-0.793285	0.581399	1	1
MAPK8	-0.0554478	2.26658	0.983567	-2.26658	0.242272	1	1
HAGH	-0.0555114	2.1452	0.979918	-2.1452	0.263421	1	1
TPM1	-0.0556739	1.49818	0.949881	-1.49818	0.411519	1	1
CDO1	-0.0559156	1.14659	0.921531	-1.14659	0.493688	1	1
RGS9	-0.0559827	0.170002	0.784818	-0.170002	0.717576	1	1
XPO7	-0.0562321	1.51059	0.950164	-1.51059	0.404933	1	1
RLF	-0.0563404	1.69471	0.960981	-1.69471	0.360415	1	1
IGFBP7	-0.0563894	1.47488	0.94692	-1.47488	0.407866	1	1
ZNF510	-0.0563989	2.01173	0.975611	-2.01173	0.294205	1	1
KCTD3	-0.0565373	1.03502	0.910886	-1.03502	0.521988	1	1
ATG5	-0.0565597	1.63247	0.957763	-1.63247	0.376958	1	1
CEBPG	-0.0565855	0.99906	0.905061	-0.99906	0.523374	1	1
BRAF_G469A	-0.0577619	0.0123467	0.752603	-0.0123467	0.74768	1	1
FASTKD1	-0.0579571	1.97381	0.974166	-1.97381	0.302027	1	1
PTPN4	-0.0580758	1.8763	0.970109	-1.8763	0.322439	1	1
BIRC5	-0.0582796	0.670198	0.864089	-0.670198	0.60175	1	1
ZNF658	-0.0586976	1.7175	0.963045	-1.7175	0.362823	1	1
ZER1	-0.0587724	0.219073	0.792214	-0.219073	0.705151	1	1
PRMT2	-0.0589452	1.15703	0.922332	-1.15703	0.490407	1	1
BLMH	-0.059039	0.914408	0.895416	-0.914408	0.543456	1	1
SIRT1	-0.0590674	2.60773	0.990844	-2.60773	0.185633	1	1
DPYD	-0.0591112	1.36408	0.940404	-1.36408	0.443608	1	1
LIG3	-0.0591258	0.915041	0.897626	-0.915041	0.550088	1	1
NRIP1	-0.0591929	-0.474995	0.648229	0.474995	0.835552	1	1
EIF2AK4	-0.0592144	0.756562	0.878241	-0.756562	0.587572	1	1
ZNF70	-0.0592806	1.32824	0.935973	-1.32824	0.443186	1	1
KSR2	-0.0593081	0.938531	0.897962	-0.938531	0.536851	1	1
TOLLIP	-0.0593632	0.377869	0.819319	-0.377869	0.669466	1	1
ZNF222	-0.0594432	0.133343	0.778712	-0.133343	0.726073	1	1
OVCA2	-0.0595722	-0.0495136	0.743515	0.0495136	0.763056	1	1
FARSB	-0.0596891	0.889207	0.893031	-0.889207	0.551319	1	1
COMT	-0.0598198	0.208247	0.795284	-0.208247	0.714014	1	1
IGFBP6	-0.0598542	0.121756	0.773769	-0.121756	0.725239	1	1
CEBPE	-0.0598706	2.09696	0.978549	-2.09696	0.276012	1	1
AURKAIP1	-0.060009	-0.243386	0.700196	0.243386	0.796798	1	1
TYRO3	-0.0606789	1.3523	0.938374	-1.3523	0.440103	1	1
HLA-DRB3	-0.0607039	0.719395	0.871018	-0.719395	0.590509	1	1
IL21R	-0.0611777	2.49914	0.988927	-2.49914	0.202987	1	1
PPP4C	-0.0615483	2.2921	0.984394	-2.2921	0.24061	1	1
TMEM154	-0.0617221	0.987157	0.903423	-0.987157	0.525077	1	1
SP6	-0.061741	2.43715	0.987658	-2.43715	0.21272	1	1
ZNF333	-0.0617943	2.19478	0.981888	-2.19478	0.261542	1	1
DLX6	-0.0619525	2.1932	0.981651	-2.1932	0.258586	1	1
ZNF621	-0.0622346	2.10823	0.97878	-2.10823	0.271607	1	1
ARPC1A	-0.0622544	2.49908	0.988903	-2.49908	0.202415	1	1
RRAGA	-0.0623472	0.487405	0.837065	-0.487405	0.644579	1	1
CHRM3	-0.0623782	0.999567	0.904803	-0.999567	0.522147	1	1
ERBB4	-0.0625192	1.926	0.971911	-1.926	0.308092	1	1
GAS2L1	-0.0625261	0.109663	0.771391	-0.109663	0.727664	1	1
SLC35F2	-0.0627308	1.84059	0.96809	-1.84059	0.325768	1	1
SCMH1	-0.0627317	0.560535	0.848243	-0.560535	0.627575	1	1
ZNF23	-0.062852	1.60917	0.955814	-1.60917	0.377794	1	1
MBD3	-0.062914	1.3409	0.936926	-1.3409	0.439809	1	1
DYRK4	-0.0629793	-0.147147	0.724839	0.147147	0.782641	1	1
PDLIM4	-0.0630309	1.96159	0.973718	-1.96159	0.304979	1	1
CSNK2B	-0.063043	1.69446	0.960724	-1.69446	0.358359	1	1
PROKR1	-0.0634953	0.840517	0.886995	-0.840517	0.562541	1	1
NDUFA8	-0.0635202	0.267889	0.800749	-0.267889	0.694319	1	1
ACADM	-0.0637309	1.44943	0.946547	-1.44943	0.422898	1	1
CHD1	-0.0637748	2.31584	0.984763	-2.31584	0.231715	1	1
COX6B2	-0.0637808	0.183363	0.786705	-0.183363	0.714047	1	1
IFI16	-0.0639003	-0.390026	0.666715	0.390026	0.821332	1	1
NARFL	-0.0643338	1.43752	0.944976	-1.43752	0.421121	1	1
NAA50	-0.0643776	0.828361	0.885412	-0.828361	0.565228	1	1
BRPF1	-0.0644026	1.66989	0.95926	-1.66989	0.363107	1	1
RAB27A	-0.0644946	1.38909	0.940854	-1.38909	0.429302	1	1
FOXP3	-0.0645728	0.474932	0.835741	-0.474932	0.648604	1	1
ZBTB9	-0.0647663	4.42381	0.99982	-4.42381	0.0275257	1	0.769115
TH	-0.0648764	2.33996	0.985371	-2.33996	0.227644	1	1
RXRG	-0.0653829	1.02293	0.9092	-1.02293	0.523324	1	1
ZNF92	-0.0656495	0.719712	0.872016	-0.719712	0.592798	1	1
CSF1R	-0.0656744	1.43746	0.945113	-1.43746	0.422018	1	1
A2M	-0.0657458	1.85351	0.969396	-1.85351	0.330617	1	1
SMNDC1	-0.066181	2.02389	0.976032	-2.02389	0.291337	1	1
GMCL1	-0.0662016	-0.974747	0.528895	0.974747	0.902287	1	1
MLL5	-0.0664131	0.913204	0.897354	-0.913204	0.550333	1	1
WNT9A	-0.0664346	0.866288	0.891963	-0.866288	0.561813	1	1
PRKRIR	-0.066469	1.57239	0.953412	-1.57239	0.385262	1	1
KBTBD4	-0.0666256	1.27961	0.931844	-1.27961	0.454315	1	1
ZNF296	-0.0668827	1.74194	0.964173	-1.74194	0.356173	1	1
HRH1	-0.0669971	0.462965	0.8333	-0.462965	0.650356	1	1
IL1B	-0.0670254	0.0853498	0.766736	-0.0853498	0.732697	1	1
PLCB1	-0.0672972	0.756182	0.87647	-0.756182	0.583193	1	1
NCOA2	-0.0673316	-0.914598	0.544712	0.914598	0.895849	1	1
CAV1	-0.0673935	1.18154	0.924178	-1.18154	0.482642	1	1
NDUFB3	-0.0674915	1.53503	0.951642	-1.53503	0.398383	1	1
PNP	-0.0675526	1.15843	0.921561	-1.15843	0.48616	1	1
NCF2	-0.0679645	-0.609415	0.615965	0.609415	0.855376	1	1
BCR-ABL_E494A	-0.0681176	1.6585	0.959548	-1.6585	0.373475	1	1
AMHR2	-0.0682793	0.511085	0.843385	-0.511085	0.64413	1	1
SSBP2	-0.0682896	1.68122	0.960532	-1.68122	0.365967	1	1
NRIP3	-0.069331	0.97481	0.902201	-0.97481	0.528561	1	1
FOSL2	-0.06954	0.352732	0.81751	-0.352732	0.678863	1	1
GGPS1	-0.0697008	0.670958	0.865405	-0.670958	0.604385	1	1
ARIH2	-0.0697274	-0.9624	0.533005	0.9624	0.901244	1	1
PPP2R3A	-0.0698719	0.901047	0.895802	-0.901047	0.552767	1	1
ELL3	-0.0702133	0.803984	0.88237	-0.803984	0.571108	1	1
TULP2	-0.0706837	3.16972	0.996869	-3.16972	0.113936	1	1
ZNF449	-0.0708944	1.35338	0.938257	-1.35338	0.438721	1	1
ZNF808	-0.071149	0.633855	0.858904	-0.633855	0.610223	1	1
TTK	-0.0713433	1.25511	0.929846	-1.25511	0.460724	1	1
BIRC2	-0.0714929	0.780938	0.881348	-0.780938	0.581761	1	1
DHX8	-0.0715101	2.65775	0.991679	-2.65775	0.179707	1	1
NAT1	-0.0718206	2.19415	0.981461	-2.19415	0.254709	1	1
SNAI3	-0.0718997	1.8285	0.967562	-1.8285	0.328775	1	1
UTS2R	-0.0719848	1.26777	0.930866	-1.26777	0.457323	1	1
SLC6A14	-0.0722661	1.28006	0.932003	-1.28006	0.454821	1	1
CCNG1	-0.0723581	1.73036	0.962716	-1.73036	0.350849	1	1
TMED7	-0.0724174	0.0131706	0.758188	-0.0131706	0.753027	1	1
REPIN1	-0.0725576	1.37655	0.940533	-1.37655	0.435945	1	1
SOCS4	-0.0727683	1.29101	0.934406	-1.29101	0.459819	1	1
UCHL1	-0.0727863	1.85249	0.968627	-1.85249	0.32306	1	1
HAND1	-0.0732111	0.559584	0.852464	-0.559584	0.636629	1	1
CDC2L6	-0.0734838	-0.304549	0.685994	0.304549	0.806969	1	1
HMGB2	-0.0740539	1.58423	0.954218	-1.58423	0.383016	1	1
FBXL12	-0.0741863	-0.682988	0.600162	0.682988	0.866477	1	1
FASTK	-0.0743128	0.938277	0.898056	-0.938277	0.537315	1	1
EXT1	-0.0746722	1.29126	0.933667	-1.29126	0.455837	1	1
THRB	-0.0747986	2.05897	0.977489	-2.05897	0.287049	1	1
KIF20A	-0.0759303	2.69263	0.992286	-2.69263	0.177922	1	1
TAF12	-0.0760146	1.2912	0.933831	-1.2912	0.456721	1	1
ZNF266	-0.0761221	1.21921	0.926832	-1.21921	0.470081	1	1
CSNK2A1	-0.076141	2.57119	0.990223	-2.57119	0.191061	1	1
SOX14	-0.0763234	1.41315	0.943203	-1.41315	0.426861	1	1
BAG6	-0.076473	1.82812	0.967489	-1.82812	0.328291	1	1
ASGR2	-0.0768935	0.987664	0.903914	-0.987664	0.526467	1	1
ACTR3	-0.0770844	1.92632	0.972146	-1.92632	0.310648	1	1
IGSF8	-0.0771489	1.1949	0.924743	-1.1949	0.476453	1	1
PLP2	-0.0771575	1.12101	0.917521	-1.12101	0.493333	1	1
FOXD4L6	-0.0772805	0.462078	0.837813	-0.462078	0.658888	1	1
RUFY1	-0.077388	1.92626	0.972086	-1.92626	0.309981	1	1
ASF1B	-0.0774301	0.536729	0.845391	-0.536729	0.634573	1	1
ZNF559	-0.0774817	0.425988	0.828776	-0.425988	0.661207	1	1
HINFP	-0.0776434	1.57124	0.954734	-1.57124	0.395873	1	1
STK25	-0.0776718	0.523938	0.842747	-0.523938	0.636182	1	1
HP1BP3	-0.0783744	-0.074017	0.739829	0.074017	0.768924	1	1
EGR2	-0.0787957	0.341716	0.814152	-0.341716	0.678981	1	1
THAP8	-0.0795112	1.21877	0.926492	-1.21877	0.468785	1	1
IFIT5	-0.0799533	1.43822	0.944287	-1.43822	0.416361	1	1
P2RX4	-0.0800392	1.49824	0.949715	-1.49824	0.410352	1	1
FUS	-0.0800797	2.29191	0.984278	-2.29191	0.238483	1	1
ZNF321	-0.0802534	1.2553	0.929728	-1.2553	0.460018	1	1
ERF	-0.0805174	1.38858	0.941861	-1.38858	0.435528	1	1
NEK2	-0.0807745	2.37757	0.986563	-2.37757	0.227637	1	1
IRF9	-0.0807797	0.914281	0.895239	-0.914281	0.542974	1	1
ITK	-0.0816353	1.42518	0.944466	-1.42518	0.426372	1	1
MORF4L1	-0.0816543	1.02363	0.907431	-1.02363	0.516434	1	1
BHLHE40	-0.08192	2.12095	0.979156	-2.12095	0.268457	1	1
ALDH1B1	-0.0820034	1.59632	0.955038	-1.59632	0.380793	1	1
CDKAL1	-0.0825968	2.71885	0.992607	-2.71885	0.172684	1	1
FGB	-0.0828883	1.29228	0.933068	-1.29228	0.452078	1	1
PRKAR2B	-0.0829072	1.07339	0.914171	-1.07339	0.510357	1	1
GNG5	-0.0829442	1.06041	0.911209	-1.06041	0.507188	1	1
TP53RK	-0.082976	1.34049	0.936903	-1.34049	0.439962	1	1
VAMP3	-0.0832598	0.963414	0.901562	-0.963414	0.533453	1	1
FBXL13	-0.083609	1.14545	0.919809	-1.14545	0.487074	1	1
UXT	-0.0836562	1.1212	0.917355	-1.1212	0.492527	1	1
FAM127A	-0.0837878	-0.0854765	0.732821	0.0854765	0.766895	1	1
DLD	-0.0839375	1.85218	0.968771	-1.85218	0.324822	1	1
ZBTB24	-0.0842462	1.36433	0.939674	-1.36433	0.439291	1	1
FOXC2	-0.0843984	2.88783	0.99457	-2.88783	0.147809	1	1
[truncated: 879 more rows]

## Sheet: Virus_PPI_shRNA
GeneKD	RGES	RankSums_Mimic	P_Mimic	RankSums_Reversal	P_Reversal	FDR_Mimic	FDR_Reversal	Viral_Target	Drug Effect
CHMP2A	0.693945	-9.38524	2.81e-06	9.38524	1	0.00204628	1	SARS-CoV2 orf9b	Inhibit
AP2M1	0.564106	-8.53162	2e-05	8.53162	1	0.00396873	1	SARS-CoV2 nsp10	Inhibit
SCCPDH	0.560077	-6.32595	0.00158305	6.32595	0.999999	0.0467427	1	SARS-CoV2 nsp7	Inhibit
MARK2	0.463602	-4.75369	0.0175553	4.75369	0.999924	0.190027	1	SARS-CoV2 orf9b	Inhibit
NUP88	0.427233	-6.33709	0.00172236	6.33709	0.999999	0.0485594	1	SARS-CoV2 nsp9	Inhibit
DDX10	0.42716	-6.57003	0.00109488	6.57003	1	0.0395423	1	SARS-CoV2 nsp8	Inhibit
RAE1	0.367842	-4.93522	0.0153514	4.93522	0.999955	0.176077	1	SARS-CoV2 orf6	Inhibit
RHOA	0.34381	-4.75325	0.0174476	4.75325	0.999924	0.189667	1	SARS-CoV2 nsp7	Inhibit
MAT2B	0.249442	-5.31346	0.00828762	5.31346	0.999985	0.125098	1	SARS-CoV2 nsp9	Inhibit
HYOU1	0.165853	-4.802	0.0163329	4.802	0.999933	0.183563	1	SARS-CoV2 orf8	Inhibit
CSNK2B	-0.406245	5.70374	0.999995	-5.70374	0.00442591	1	0.174229	SARS-CoV2 N	Activate
BRD2	-0.50049	7.89802	1	-7.89802	7.85e-05	1	0.0255531	SARS-CoV2 E	Activate
