# Supplementary material for: Deciphering COVID-19 host transcriptomic complexity and variations for therapeutic discovery against new variants
Source: iScience. 2022 Sep 3;25(10):105068. doi: 10.1016/j.isci.2022.105068 (PMC9439871; doi:10.1016/j.isci.2022.105068)
Supplement: Data S14. Landmark gene expression change induced by selected perturbagens aligned to IMD-0354 RNA-seq DE genes, related to Figure 7 [file mmc15.csv]

Symbol	IMD0354	CHMP2A	AP2M1	SCCPDH	NUP88	DDX10	BRD2	IKBKB
CCNF	-2.356973722	0.049973004	0.028726995	-0.33089748	-0.56254184	0.23442575	0.6953073	0.12850405
MAT2A	-1.913153318	-0.76068807	-0.23779675	0.1348699	-0.24522951	-0.7700891	0.35922962	-0.2543546
CERK	-1.85321953	-0.2603449	-0.1293662	0.25454998	0.1405662	0.24318723	-0.51200306	-0.20779346
TRAK2	-1.552039913	-0.6601056	0.33419788	0.5987905	0.04511261	0.9419671	-0.22798176	-1.319704
AURKA	-1.411504886	-0.19923165	-1.0539334	-0.458875	-0.40216357	-1.4808769	0.6008925	0.25041977
HOXA5	-1.375843013	-0.20796229	0.39186996	-0.37189308	0.07434572	-1.211246	0.4222955	-1.4851608
EIF5	-1.332094443	-0.49069256	-2.0259347	-0.34074837	0.24015677	0.30795348	0.6382293	-0.6718021
KIF20A	-1.300539366	-0.62864286	-1.5965921	-0.5713164	-0.6814928	-1.6855898	0.19063434	0.17538615
PEX11A	-1.29558303	0.2725316	-0.09377185	-0.001512304	-0.015467376	-0.34593824	0.47042236	-0.29539552
CENPE	-1.289201528	-0.37386477	-1.8806278	-0.29309106	-0.9122994	-1.4939525	1.0281538	-0.07136634
CCNB1	-1.287513769	-0.95441693	-1.6711369	-1.1387968	-1.4019806	-2.8722048	0.8563101	-0.462656
CCNE2	-1.273362067	-0.3283222	-0.8845094	-0.10610795	-0.4646285	-1.3179904	1.4078578	-0.364713
TUBB6	-1.267840267	-0.8819128	-0.45337147	-0.8096391	0.2858823	0.74408114	-0.10389139	0.08004755
KIF14	-1.217495928	-0.060167983	-0.8759028	-0.19403967	-1.078294	-1.81478	1.1094854	0.10318625
TSEN2	-1.165797151	-0.11849919	-0.35639337	-0.3359189	0.30395645	-0.8779695	0.8602299	-0.109433666
LBR	-1.162917522	0.042327862	-0.8446337	-1.0467286	0.10785827	-1.3178773	0.7450373	0.28655654
TMEM2	-1.1613322	-0.3945356	0.65834427	-0.391275	0.78311086	0.982443	0.13410656	-0.07395711
ADAT1	-1.151454333	0.06487319	0.013269305	0.4365391	-0.03133589	0.5705193	0.13766962	0.5515069
ZNF589	-1.130982	0.2804428	0.6464241	0.6487631	-0.019705325	-0.33184725	0.081490956	0.044131428
C2CD2	-1.122773237	0.568833	0.44776624	0.71851695	0.041866213	-0.008091092	-0.7305655	0.19809182
SYK	-1.113992001	-0.12686142	-0.15571964	1.2013015	-0.1405617	-0.5185842	-0.04860585	0.46105856
ELOVL6	-1.113026957	-0.5745773	-0.5445994	0.2846256	-0.522194	-1.0322027	-0.2865651	0.01445847
SCYL3	-1.079301514	0.2845276	0.7469924	-0.3825521	-0.28262544	-0.12393099	0.41200447	0.036660276
DYRK3	-1.024380495	0.16748399	0.09142618	0.6371295	-0.08882501	-0.18179664	-0.55422276	0.26804268
APPBP2	-1.019924466	-0.50757325	0.5477699	0.4052083	-0.037513956	-0.7804134	-0.5447788	-0.17401952
DUSP6	-1.014593407	-0.057896547	0.9363858	-0.663	0.40296644	0.2995277	-0.55853164	-0.12115052
SLC25A14	-1.014452157	-0.28031027	0.27159366	-0.022298753	-0.5110342	0.3346753	-0.017322503	-0.6745206
BMP4	-1.005255986	-0.12575807	0.30797482	0.7666399	0.6372643	-0.04197634	0.41864884	0.28339165
PIK3R3	-0.21199931	0.3223282	0.20943534	0.41089955	-0.5036146	0.6855846	-0.13676491	-1.2837179
ACBD3	1.026166456	-0.08425627	0.23357844	0.18352498	0.2997309	-0.49842903	-0.10517557	-0.18440557
JUN	1.027523128	0.33882844	0.12980323	0.7377	0.56828165	0.9155672	-0.9087496	-0.68225163
INSIG1	1.031809408	1.1569203	0.81910425	0.08730367	-0.45251256	0.18033257	0.2209033	-0.669504
NFKBIE	1.033906647	0.52561617	0.17128746	0.728541	0.45850655	0.67166996	-1.2916727	-0.36
NFE2L2	1.036930846	0.45474505	0.906983	0.46343392	-0.6286137	-1.2003767	-0.9175891	0.53538
ZFP36	1.038493908	1.2851263	-0.007188737	0.36247498	0.30715212	0.73560166	0.071194485	-0.15327255
ARL4C	1.042226957	0.33117795	0.000474274	0.75126565	0.18990739	-0.09469478	-0.39411944	0.6056837
HSPB1	1.046799524	-0.6781553	-0.9475982	-0.23700142	0.41239777	-0.22545	-0.21667805	0.6429597
NCK1	1.144672619	-0.19484098	0.018194988	-0.08013789	-0.28887236	-0.78360456	-0.43700725	0.15593112
GRB7	1.184226108	-0.17707202	0.58017474	0.43876803	0.15048978	-0.51824784	0.2727993	0.01284039
SYNGR3	1.191209495	0.78519595	-0.18044567	-0.10429996	0.9871067	1.2428553	-0.64583087	-0.34872574
TNIP1	1.194593192	0.9312657	1.2688419	0.23679239	0.20624708	1.2064434	0.22206202	-0.46292686
GNA15	1.208678026	0.45098346	0.765167	0.52466893	0.18100113	0.02086085	-0.9624404	0.39631158
PMAIP1	1.212048025	1.431573	0.96954644	0.47235543	0.979073	-0.6196426	-0.7389921	-1.0897167
SH3BP5	1.216479209	-0.10799014	-0.24605611	0.5109405	-0.18198222	1.0532894	0.62249565	-0.3297334
HEBP1	1.216552698	0.6274873	-0.08551365	0.011808233	-0.35037643	0.5414052	0.63413495	0.20457794
STX1A	1.224128584	-0.20852762	0.40666357	0.17470352	0.25798318	-0.4535517	-0.52490294	0.26042295
VAT1	1.252990933	-0.43683174	0.3465278	-0.15758198	0.20296216	1.605701	-0.3637444	-0.5029955
BHLHE40	1.281480614	1.305845	1.4045753	0.5538738	0.55839133	0.85196114	-0.71425617	0.031126192
ADGRG1	1.283838835	0.16816942	-0.4642719	0.46061617	0.33672294	0.5955278	-1.4389024	0.18873951
SQSTM1	1.291660166	0.7452911	0.4360891	0.8074728	-0.17763372	0.96562403	-0.39618918	-1.0750792
NFKB2	1.317918818	1.0895507	0.9894084	1.036125	-0.104028285	0.48181883	-0.48868522	-0.6760553
KLHL21	1.324101177	1.1723192	1.3198515	0.8086966	0.10654566	0.118698895	-0.6954255	1.3212901
FHL2	1.347923631	-0.006129116	0.34870782	0.041525006	0.5130821	0.93487185	-0.4887789	0.4966961
NFKBIB	1.348996932	0.668494	1.0297022	0.61170006	0.94361544	0.3870427	-0.38716298	-0.9373569
SERPINE1	1.364059356	-0.18948254	0.6938069	-0.1772432	0.14358696	0.26110125	-0.3397962	0.4319057
GADD45A	1.43998581	0.06958353	0.5746577	0.657739	-0.12101135	-0.39556608	-0.7810557	0.22693498
FOXO3	1.449715916	0.22778901	1.0127528	-0.238653	0.5491313	0.91616774	0.005164385	0.51707745
PDGFA	1.470384386	0.5417658	0.85272276	0.04700914	0.09277612	0.5588713	-0.3999491	0.3022652
PTGS2	1.532588491	0.5042117	2.0008378	0.78548265	1.0798197	1.3189691	0.121111184	0.27887356
MYL9	1.549865131	-0.32300228	-0.01600939	0.3736565	-0.05709952	0.2826024	0.23830637	0.42938778
CDKN1A	1.601358323	0.604939	1.4254794	0.7143521	0.68535537	2.0763805	-1.0400317	0.5156968
NFIL3	1.610440782	0.38594955	1.0002854	-0.1581137	0.3198431	0.08051458	-0.1203407	0.3285344
ICAM1	2.002943963	1.9713048	1.1983616	0.8023548	0.02003558	1.0846215	-0.7167343	-0.3258014
ABHD4	2.058772078	1.1211195	1.0337639	0.4721	-0.30015886	-0.035650373	-1.4174895	-0.19442263
GADD45B	2.066322982	-0.08980072	0.5564551	0.31629324	0.4503314	-0.8841526	0.71602964	-0.5561909
NFKBIA	2.451283316	1.8759353	0.46512768	0.35408553	0.15142462	0.47692817	-0.55144614	-0.7288331
RELB	2.518056602	1.6798941	1.8690832	1.4881272	1.6486695	1.3874679	-1.1291457	-0.7392597
IL1B	2.834779182	0.03345743	0.25629497	0.39183104	-0.17355621	0.007505946	-0.27427396	0.087796286
TIPARP	2.92410997	0.22066179	0.7485566	-0.7989643	1.2361939	-0.5931264	0.07230478	0.44556558
MMP1	3.47281503	0.34369346	0.38744116	0.65075666	0.08454822	-0.572019	-0.6932776	0.3382475
